# Supplementary material for: Surface hydrophobization of hydrogels via interface dynamics-induced network reconfiguration
Source: Nat Commun. 2024 Jan 3;15:239. doi: 10.1038/s41467-023-44646-5 (PMC10764767; doi:10.1038/s41467-023-44646-5)
Supplement: Supplementary file 10 — Source data [file 41467_2023_44646_MOESM10_ESM.zip]

Archive with 184 entries (150 files):
- Source data/
- Source data/Figure 1c,d&S11/
- Source data/Figure 1c,d&S11/XPS_Con hydrogel.xlsx
- Source data/Figure 1c,d&S11/XPS_DNR hydrogel.xlsx
- Source data/Figure 2b/
- Source data/Figure 2b/WCA of gel_MTMS 0%.xlsx
- Source data/Figure 2b/WCA of gel_MTMS 100%.xlsx
- Source data/Figure 2b/WCA of gel_MTMS 50%.xlsx
- Source data/Figure 2d/
- Source data/Figure 2d/Thickness of silicone chain.xlsx
- Source data/Figure 2e/
- Source data/Figure 2e/WCA of gel-10%-0.5h.xlsx
- Source data/Figure 2e/WCA of gel-10%-3h.xlsx
- Source data/Figure 2e/WCA of gel-10%-5h.xlsx
- Source data/Figure 2h/
- Source data/Figure 2h/WCA of gel_1%_0.5h.xlsx
- Source data/Figure 2h/WCA of gel_10%_0.5h.xlsx
- Source data/Figure 2h/WCA of gel_20%_0.5h.xlsx
- Source data/Figure 2h/WCA of gel_5%_0.5h.xlsx
- Source data/Figure 3/
- Source data/Figure 3/rawdata.xlsx
- Source data/Figure 4a,b/
- Source data/Figure 4a,b/Adhesion strength_wet pull off.xlsx
- Source data/Figure 4a,b/Pull off curve_Conventional hydrogel - wet adhesion.xls
- Source data/Figure 4a,b/Pull off curve_DNR hydrogel - wet adhesion.xls
- Source data/Figure 4c,d/
- Source data/Figure 4c,d/Peeling test_Conventional hydrogel-PAA.xlsx
- Source data/Figure 4c,d/Peeling test_DNR hydrogel-PAA.xlsx
- Source data/Figure 4g,i,j/
- Source data/Figure 4g,i,j/Interfacial water penetration depth_Con hydrogel.xlsx
- Source data/Figure 4g,i,j/Interfacial water penetration depth_DNR hydrogel.xlsx
- Source data/Figure 4g,i,j/Transdermal penetration depth_Con hydrogel.xlsx
- Source data/Figure 4g,i,j/Transdermal penetration depth_DNR hydrogel.xlsx
- Source data/Figure S10/
- Source data/Figure S10/ATR-FTIR_Con hydrogel.CSV
- Source data/Figure S10/ATR-FTIR_DNR hydrogel.CSV
- Source data/Figure S10/XPS_Con hydrogel.xlsx
- Source data/Figure S10/XPS_DNR hydrogel.xlsx
- Source data/Figure S12/
- Source data/Figure S12/Peak fitting and area ratio-0nm.xlsx
- Source data/Figure S12/Peak fitting and area ratio-20nm.xlsx
- Source data/Figure S12/Peak fitting and area ratio-40nm.xlsx
- Source data/Figure S12/Peak fitting and area ratio-60nm.xlsx
- Source data/Figure S12/Raw data_0nm.xlsx
- Source data/Figure S12/Raw data_20nm.xlsx
- Source data/Figure S12/Raw data_40nm.xlsx
- Source data/Figure S12/Raw data_60nm.xlsx
- Source data/Figure S13/
- Source data/Figure S13/Peak fitting data and area ratio-0 nm.xlsx
- Source data/Figure S13/Peak fitting data and area ratio-20 nm.xlsx
- Source data/Figure S13/Peak fitting data and area ratio-40 nm.xlsx
- Source data/Figure S13/Peak fitting data and area ratio-60 nm.xlsx
- Source data/Figure S13/Raw data_0nm.xlsx
- Source data/Figure S13/Raw data_20nm.xlsx
- Source data/Figure S13/Raw data_40nm.xlsx
- Source data/Figure S13/Raw data_60nm.xlsx
- Source data/Figure S14/
- Source data/Figure S14/Frequency sweep_Con PAA hydrogel.xls
- Source data/Figure S14/Frequency sweep_DNR PAA hydrogel.xls
- Source data/Figure S14/Swelling test.xlsx
- Source data/Figure S14/water loss test.xlsx
- Source data/Figure S16/
- Source data/Figure S16/WCA_MTMS-0% mold.xlsx
- Source data/Figure S16/WCA_MTMS-100% mold.xlsx
- Source data/Figure S16/WCA_MTMS-50% mold.xlsx
- Source data/Figure S17/
- Source data/Figure S17/0% MTMS.xlsx
- Source data/Figure S17/100% MTMS.xlsx
- Source data/Figure S17/50% MTMS.xlsx
- Source data/Figure S17/Peak fitting and area ratio_0%.xlsx
- Source data/Figure S17/Peak fitting and area ratio_100%.xlsx
- Source data/Figure S17/Peak fitting and area ratio_50%.xlsx
- Source data/Figure S19/
- Source data/Figure S19/DMDMS-0.5h.xls
- Source data/Figure S19/DMDMS-3h.xls
- Source data/Figure S19/DMDMS-5h.xls
- Source data/Figure S21/
- Source data/Figure S21/XPS_1% DMDMS.xlsx
- Source data/Figure S21/XPS_10% DMDMS.xlsx
- Source data/Figure S21/XPS_20% DMDMS.xlsx
- Source data/Figure S21/XPS_5% DMDMS.xlsx
- Source data/Figure S22/
- Source data/Figure S22/WCA of gel-1%-3h.xlsx
- Source data/Figure S22/WCA of gel-1%-5h.xlsx
- Source data/Figure S22/WCA of gel-10%-3h.xlsx
- Source data/Figure S22/WCA of gel-10%-5h.xlsx
- Source data/Figure S22/WCA of gel-20%-3h.xlsx
- Source data/Figure S22/WCA of gel-20%-5h.xlsx
- Source data/Figure S22/WCA of gel-5%-3h.xlsx
- Source data/Figure S22/WCA of gel-5%-5h.xlsx
- Source data/Figure S22/WCA of gel_1%_0.5h.xlsx
- Source data/Figure S22/WCA of gel_10%_0.5h.xlsx
- Source data/Figure S22/WCA of gel_20%_0.5h.xlsx
- Source data/Figure S22/WCA of gel_5%_0.5h.xlsx
- Source data/Figure S23/
- Source data/Figure S23/WCA of gel_0 wt%MBAA.xlsx
- Source data/Figure S23/WCA of gel_0.06 wt%MBAA.xlsx
- Source data/Figure S23/WCA of gel_0.12 wt%MBAA.xlsx
- Source data/Figure S23/WCA of gel_0.3 wt%MBAA.xlsx
- Source data/Figure S23/WCA of gel_0.6 wt%MBAA.xlsx
- Source data/Figure S23/WCA of gel_10% AA.xlsx
- Source data/Figure S23/WCA of gel_20% AA.xlsx
- Source data/Figure S23/WCA of gel_30% AA.xlsx
- Source data/Figure S23/WCA of gel_40% AA.xlsx
- Source data/Figure S24/
- Source data/Figure S24/WCA of gel_DNR gel in DMSO.xlsx
- Source data/Figure S24/WCA of gel_DNR gel in ethanol.xlsx
- Source data/Figure S24/WCA of gel_DNR hydrogel in water.xlsx
- Source data/Figure S25/
- Source data/Figure S25/Frequency sweep_0.4 mm thickness DNR hydrogel.xls
- Source data/Figure S25/Frequency sweep_1 mm thickness DNR hydrogel.xls
- Source data/Figure S25/Swelling test - different thickness.xlsx
- Source data/Figure S27/
- Source data/Figure S27/Adhesion strength.xlsx
- Source data/Figure S27/Pull off curve_Con hydrogel dry adhesion.xls
- Source data/Figure S27/Pull off curve_DNR hydrogel dry adhesion.xls
- Source data/Figure S29/
- Source data/Figure S29/Frequency sweep_DNR hydrogel.xls
- Source data/Figure S29/Frequency sweep_Fluorescein-laden DNR hydrogel.xls
- Source data/Figure S29/WCA of gel_DNR PAA hydrogel.xlsx
- Source data/Figure S29/WCA of gel_Fluorescein-laden PAA DNR hydrogel.xlsx
- Source data/Figure S3/
- Source data/Figure S3/WCA of DNR glass mold.xlsx
- Source data/Figure S3/WCA of PAA hydrogel_ DNR glass mold.xlsx
- Source data/Figure S3/WCA of PAA hydrogel_glass mold.xlsx
- Source data/Figure S3/WCA of PMMA.xlsx
- Source data/Figure S3/WCA of PTFE.xlsx
- Source data/Figure S3/WCA of glass.xlsx
- Source data/Figure S3/WCA of hydrogel_Aluminum DNR substrate.xlsx
- Source data/Figure S3/WCA of hydrogel_PMMA  mold.xlsx
- Source data/Figure S3/WCA of hydrogel_PTFE mold.xlsx
- Source data/Figure S3/WCA of hydrogel_Si wafer DNR substrate.xlsx
- Source data/Figure S3/WCA of hydrogel_Silicone mold.xlsx
- Source data/Figure S3/WCA of silicone.xlsx
- Source data/Figure S30/
- Source data/Figure S30/Interfacial toughness_DNR hydrogel after tuning hydrophilic.xlsx
- Source data/Figure S30/Interfacial toughness_DNR hydrogel-PAA.xlsx
- Source data/Figure S30/WCA of gel_DNR hydrogel in 80 min.xlsx
- Source data/Figure S33/
- Source data/Figure S33/Drug release-fluorescein.xlsx
- Source data/Figure S33/standard curve-fluorescein sodium.xlsx
- Source data/Figure S34/
- Source data/Figure S34/ALT,AST,CREA,UREA.xlsx
- Source data/Figure S34/Day1-MTT-L929 Cell.xlsx
- Source data/Figure S34/Day3-MTT-L929 Cell.xlsx
- Source data/Figure S34/Day5-MTT-L929 Cell.xlsx
- Source data/Figure S4/
- Source data/Figure S4/WCA of PAA hydrogel_ DNR glass mold.xlsx
- Source data/Figure S4/WCA of gel-PAA in high humidity for 24h.xlsx
- Source data/Figure S5&1b/
- Source data/Figure S5&1b/WCA difference.xlsx
- Source data/Figure S5&1b/WCA of gel_Con PAA.xlsx
- Source data/Figure S5&1b/WCA of gel_Con PAAm.xlsx
- Source data/Figure S5&1b/WCA of gel_Con PMAA.xlsx
- Source data/Figure S5&1b/WCA of gel_DNR PAA_30 min.xlsx
- Source data/Figure S5&1b/WCA of gel_DNR PAA_5 min.xlsx
- Source data/Figure S5&1b/WCA of gel_DNR PAAm_30 min.xlsx
- Source data/Figure S5&1b/WCA of gel_DNR PAAm_5 min.xlsx
- Source data/Figure S5&1b/WCA of gel_DNR PMAA_30 min.xlsx
- Source data/Figure S5&1b/WCA of gel_DNR PMAA_5 min.xlsx
- Source data/Figure S6/
- Source data/Figure S6/WCA of PAA-Gelatin Con hydrogel.xlsx
- Source data/Figure S6/WCA of PAA-Gelatin DNR hydrogel.xlsx
- Source data/Figure S6/WCA of PAAm-Alginate Con hydrogel.xlsx
- Source data/Figure S6/WCA of PAAm-Alginate DNR hydrogel.xlsx
- Source data/Figure S7/
- Source data/Figure S7/WCA-DNR mold side.xlsx
- Source data/Figure S7/WCA-conventional mold side.xlsx
- Source data/Figure S8/
- Source data/Figure S8/ATR-FTIR_DNR PAA hydrogel.CSV
- Source data/Figure S8/ATR-FTIR_PAA hydrogel_silicone oil coated mold.CSV
- Source data/Figure S8/WCA of DNR glass mold.xlsx
- Source data/Figure S8/WCA of DNR glass mold_1 use.xlsx
- Source data/Figure S8/WCA of DNR glass mold_10 use.xlsx
- Source data/Figure S8/WCA of DNR glass mold_20 use.xlsx
- Source data/Figure S8/WCA of DNR glass mold_5 use.xlsx
- Source data/Figure S8/WCA of gel-Silicone oil coated mold.xlsx
- Source data/Figure S8/WCA of gel_DNR mold.xlsx
- Source data/Figure S8/WCA_Silicone oil coated mold after hydrogel prep.xlsx
- Source data/Figure S8/WCA_Silicone oil coated mold before hydrogel prep.xlsx
- Source data/Figure S9/
- Source data/Figure S9/Roughness_glass.pdf
- Source data/Figure S9/WCA of gel_rough DNR mold.xlsx
- Source data/Figure S9/WCA of gel_smooth DNR mold.xlsx
