# Supplementary material for: Surface hydrophobization of hydrogels via interface dynamics-induced network reconfiguration
Source: Nat Commun. 2024 Jan 3;15:239. doi: 10.1038/s41467-023-44646-5 (PMC10764767; doi:10.1038/s41467-023-44646-5)
Supplement: Supplementary file 10 — Source data [file 41467_2023_44646_MOESM10_ESM.zip › Source data/Figure 1c,d&S11/XPS_Con hydrogel.xlsx]

## Sheet: C1s
B.E.(eV)	Raw Intensity	Peak Sum	Background	Peak 1	Peak 2	Peak 3	difference
302.7	7623	3501.28	3473.3	3476.51	3483.39	3487.97	4121.73
302.6	7384.3	3491.24	3462.89	3466.13	3473.1	3477.78	3893.06
302.5	7546	3481.17	3452.43	3455.71	3462.77	3467.55	4064.83
302.4	7234.15	3471.07	3441.93	3445.25	3452.41	3457.28	3763.08
302.3	7226.45	3460.92	3431.39	3434.75	3441.99	3446.96	3765.53
302.2	7288.05	3450.74	3420.8	3424.2	3431.53	3436.61	3837.31
302.1	7130.2	3440.52	3410.16	3413.6	3421.03	3426.22	3689.68
302	7353.5	3430.27	3399.48	3402.96	3410.48	3415.78	3923.23
301.9	7249.55	3419.97	3388.75	3392.27	3399.89	3405.31	3829.58
301.8	7141.75	3409.64	3377.97	3381.53	3389.26	3394.79	3732.11
301.7	6918.45	3399.27	3367.15	3370.75	3378.58	3384.23	3519.18
301.6	7045.5	3388.87	3356.27	3359.92	3367.86	3373.63	3656.63
301.5	6829.9	3378.42	3345.35	3349.04	3357.09	3362.99	3451.48
301.4	6648.95	3367.93	3334.38	3338.11	3346.27	3352.3	3281.02
301.3	6841.45	3357.4	3323.35	3327.13	3335.4	3341.57	3484.05
301.2	6968.5	3346.83	3312.27	3316.1	3324.48	3330.79	3621.67
301.1	6583.5	3336.23	3301.14	3305.02	3313.52	3319.98	3247.27
301	6629.7	3325.58	3289.97	3293.89	3302.51	3309.11	3304.12
300.9	6714.4	3314.89	3278.73	3282.71	3291.44	3298.2	3399.51
300.8	6695.15	3304.16	3267.45	3271.47	3280.33	3287.25	3390.99
300.7	6325.55	3293.39	3256.11	3260.18	3269.17	3276.25	3032.16
300.6	6344.8	3282.58	3244.71	3248.84	3257.96	3265.21	3062.22
300.5	6240.85	3271.73	3233.26	3237.44	3246.69	3254.12	2969.12
300.4	6406.4	3260.84	3221.75	3225.99	3235.38	3242.98	3145.56
300.3	6437.2	3249.9	3210.19	3214.48	3224.01	3231.79	3187.3
300.2	6344.8	3238.93	3198.57	3202.92	3212.59	3220.57	3105.87
300.1	6514.2	3227.91	3186.9	3191.3	3201.11	3209.29	3286.29
300	6733.65	3216.86	3175.17	3179.64	3189.59	3197.97	3516.79
299.9	6448.75	3205.78	3163.39	3167.92	3178.03	3186.62	3242.97
299.8	6452.6	3194.65	3151.56	3156.15	3166.41	3175.22	3257.95
299.7	6460.3	3183.5	3139.67	3144.32	3154.74	3163.78	3276.8
299.6	6410.25	3172.3	3127.73	3132.45	3143.03	3152.3	3237.95
299.5	6383.3	3161.08	3115.74	3120.52	3131.26	3140.78	3222.22
299.4	6487.25	3149.82	3103.69	3108.53	3119.45	3129.21	3337.43
299.3	6190.8	3138.52	3091.59	3096.5	3107.59	3117.61	3052.28
299.2	6160	3127.2	3079.43	3084.41	3095.68	3105.97	3032.8
299.1	6075.3	3115.84	3067.22	3072.27	3083.72	3094.28	2959.46
299	6009.85	3104.44	3054.95	3060.07	3071.7	3082.56	2905.41
298.9	5963.65	3093.01	3042.62	3047.82	3059.64	3070.79	2870.64
298.8	5909.75	3081.55	3030.23	3035.51	3047.52	3058.99	2828.2
298.7	5751.9	3070.06	3017.79	3023.14	3035.36	3047.14	2681.84
298.6	5621	3058.54	3005.28	3010.71	3023.14	3035.25	2562.46
298.5	5520.9	3046.98	2992.72	2998.23	3010.86	3023.32	2473.92
298.4	5617.15	3035.39	2980.09	2985.68	2998.53	3011.36	2581.76
298.3	5286.05	3023.77	2967.4	2973.08	2986.15	2999.34	2262.28
298.2	5301.45	3012.12	2954.65	2960.41	2973.71	2987.3	2289.33
298.1	5005	3000.44	2941.83	2947.68	2961.21	2975.2	2004.56
298	4904.9	2988.72	2928.95	2934.89	2948.66	2963.07	1916.18
297.9	5239.85	2976.98	2916	2922.03	2936.05	2950.9	2262.87
297.8	4720.1	2965.21	2902.99	2909.12	2923.38	2938.68	1754.89
297.7	4631.55	2953.41	2889.91	2896.13	2910.66	2926.43	1678.14
297.6	4535.3	2941.58	2876.76	2883.08	2897.87	2914.14	1593.72
297.5	4415.95	2929.72	2863.54	2869.96	2885.02	2901.81	1486.23
297.4	4331.25	2917.84	2850.24	2856.77	2872.12	2889.43	1413.41
297.3	4404.4	2905.93	2836.88	2843.51	2859.15	2877.02	1498.47
297.2	4623.85	2894	2823.45	2830.19	2846.12	2864.58	1729.85
297.1	4261.95	2882.05	2809.95	2816.8	2833.03	2852.1	1379.9
297	4304.3	2870.08	2796.37	2803.34	2819.89	2839.59	1434.22
296.9	4254.25	2858.1	2782.73	2789.82	2806.68	2827.06	1396.15
296.8	4261.95	2846.11	2769.01	2776.22	2793.42	2814.49	1415.84
296.7	4165.7	2834.11	2755.23	2762.56	2780.1	2801.9	1331.59
296.6	4100.25	2822.1	2741.37	2748.83	2766.73	2789.29	1278.15
296.5	4069.45	2810.09	2727.45	2735.03	2753.29	2776.65	1259.36
296.4	3892.35	2798.07	2713.45	2721.17	2739.8	2764	1094.28
296.3	4054.05	2786.06	2699.38	2707.24	2726.26	2751.33	1267.99
296.2	3853.85	2774.06	2685.24	2693.24	2712.66	2738.65	1079.79
296.1	3726.8	2762.07	2671.03	2679.17	2699	2725.96	964.731
296	3692.15	2750.09	2656.75	2665.04	2685.29	2713.26	942.06
295.9	3730.65	2738.13	2642.39	2650.83	2671.52	2700.56	992.519
295.8	3757.6	2726.2	2627.96	2636.56	2657.7	2687.86	1031.4
295.7	3503.5	2714.29	2613.46	2622.22	2643.83	2675.17	789.209
295.6	3357.2	2702.42	2598.89	2607.82	2629.9	2662.49	654.778
295.5	3180.1	2690.59	2584.25	2593.34	2615.92	2649.82	489.509
295.4	3149.3	2678.8	2569.53	2578.8	2601.89	2637.17	470.495
295.3	3141.6	2667.07	2554.73	2564.18	2587.8	2624.55	474.528
295.2	2979.9	2655.4	2539.86	2549.49	2573.67	2611.95	324.502
295.1	2945.25	2643.79	2524.91	2534.74	2559.48	2599.39	301.459
295	3068.45	2632.26	2509.89	2519.91	2545.24	2586.88	436.189
294.9	2999.15	2620.82	2494.79	2505.02	2530.96	2574.42	378.332
294.8	2941.4	2609.47	2479.62	2490.06	2516.63	2562.03	331.925
294.7	2906.75	2598.24	2464.38	2475.03	2502.26	2549.71	308.512
294.6	2818.2	2587.12	2449.06	2459.93	2487.84	2537.47	231.075
294.5	2845.15	2576.15	2433.67	2444.77	2473.39	2525.33	269.002
294.4	2787.4	2565.32	2418.2	2429.54	2458.89	2513.3	222.079
294.3	2814.35	2554.66	2402.67	2414.25	2444.36	2501.39	259.691
294.2	2833.6	2544.18	2387.06	2398.89	2429.79	2489.61	289.419
294.1	2887.5	2533.91	2371.38	2383.48	2415.19	2478	353.592
294	2883.65	2523.86	2355.63	2368	2400.57	2466.56	359.789
293.9	2806.65	2514.06	2339.82	2352.46	2385.92	2455.32	292.586
293.8	2852.85	2504.54	2323.93	2336.86	2371.24	2444.3	348.31
293.7	2725.8	2495.32	2307.98	2321.21	2356.55	2433.52	230.484
293.6	2687.3	2486.43	2291.96	2305.49	2341.84	2423.01	200.873
293.5	2791.25	2477.9	2275.87	2289.72	2327.12	2412.8	313.347
293.4	2641.1	2469.78	2259.72	2273.9	2312.39	2402.93	171.317
293.3	2706.55	2462.11	2243.5	2258.02	2297.65	2393.43	244.442
293.2	2733.5	2454.92	2227.21	2242.09	2282.91	2384.35	278.577
293.1	2664.2	2448.28	2210.86	2226.11	2268.17	2375.73	215.917
293	2664.2	2442.24	2194.45	2210.08	2253.44	2367.63	221.957
292.9	2483.25	2436.87	2177.98	2194	2238.72	2360.11	46.3813
292.8	2529.45	2432.23	2161.44	2177.87	2224.01	2353.22	97.2197
292.7	2413.95	2428.41	2144.84	2161.7	2209.33	2347.05	-14.4565
292.6	2360.05	2425.49	2128.17	2145.48	2194.68	2341.69	-65.4448
292.5	2306.15	2423.6	2111.45	2129.21	2180.05	2337.23	-117.448
292.4	2379.3	2422.83	2094.66	2112.9	2165.47	2333.78	-43.5325
292.3	2290.75	2423.34	2077.81	2096.55	2150.93	2331.47	-132.586
292.2	2213.75	2425.26	2060.9	2080.16	2136.45	2330.45	-211.508
292.1	2159.85	2428.79	2043.93	2063.74	2122.03	2330.89	-268.94
292	2156	2434.13	2026.9	2047.27	2107.67	2332.99	-278.133
291.9	2098.25	2441.53	2009.82	2030.78	2093.4	2336.99	-343.283
291.8	2136.75	2451.28	1992.67	2014.25	2079.22	2343.15	-314.529
291.7	1928.85	2463.72	1975.47	1997.68	2065.15	2351.82	-534.866
291.6	1959.65	2479.31	1958.21	1981.1	2051.18	2363.44	-519.657
291.5	2028.95	2498.63	1940.89	1964.48	2037.35	2378.58	-469.684
291.4	2259.95	2522.53	1923.51	1947.84	2023.65	2398.06	-262.58
291.3	2156	2552.24	1906.09	1931.19	2010.12	2423.11	-396.241
291.2	2294.6	2589.7	1888.61	1914.52	1996.76	2455.64	-295.101
291.1	2275.35	2638.09	1871.09	1897.84	1983.61	2498.82	-362.744
291	2363.9	2702.53	1853.51	1881.15	1970.67	2557.73	-338.626
290.9	2460.15	2791.23	1835.89	1864.47	1957.98	2640.57	-331.079
290.8	2764.3	2917.11	1818.23	1847.79	1945.56	2760.22	-152.807
290.7	3195.5	3099.62	1800.53	1831.12	1933.44	2936.12	95.8806
290.6	3391.85	3367.17	1782.79	1814.47	1921.65	3196.63	24.6765
290.5	4027.1	3758.67	1765.02	1797.85	1910.25	3580.61	268.433
290.4	4723.95	4324.67	1747.23	1781.27	1899.27	4138.6	399.282
290.3	5440.05	5126.44	1729.43	1764.75	1888.75	4931.81	313.614
290.2	6652.8	6231.72	1711.63	1748.29	1878.76	6027.92	421.082
290.1	8254.4	7708.8	1693.83	1731.93	1869.37	7495.18	545.597
290	10090.9	9613.32	1676.07	1715.68	1860.64	9389.14	477.533
289.9	12181.4	11975.4	1658.36	1699.57	1852.67	11739.9	205.998
289.8	14676.2	14784.3	1640.72	1683.63	1845.56	14536.6	-108.129
289.7	17398.2	17974	1623.18	1667.91	1839.42	17713	-575.865
289.6	21067.2	21417.8	1605.79	1652.44	1834.38	21142.5	-350.598
289.5	24185.7	24919.1	1588.57	1637.28	1830.59	24628.4	-733.426
289.4	27296.5	28219.1	1571.56	1622.47	1828.2	27911.6	-922.627
289.3	30322.6	31010	1554.81	1608.05	1827.42	30684.2	-687.439
289.2	32651.8	32969.8	1538.34	1594.09	1828.43	32624	-317.955
289.1	33891.6	33830.8	1522.18	1580.62	1831.47	33463.1	60.7578
289	33745.2	33461.3	1506.34	1567.67	1836.81	33069.5	283.941
288.9	32775.1	31920.7	1490.83	1555.26	1844.73	31502.4	854.314
288.8	30418.8	29434.3	1475.64	1543.4	1855.62	28986.6	984.5
288.7	27469.8	26314.5	1460.74	1532.11	1869.9	25834	1155.21
288.6	23219.3	22879.1	1446.1	1521.36	1888.2	22361.8	340.232
288.5	19712	19410.5	1431.66	1511.15	1911.29	18851.4	301.475
288.4	16019.9	16131.3	1417.41	1501.47	1940.21	15524.5	-111.475
288.3	12824.4	13198	1403.29	1492.33	1976.39	12535.8	-373.617
288.2	10221.8	10702.4	1389.27	1483.75	2021.68	9975.46	-480.601
288.1	8208.2	8676.17	1375.32	1475.74	2078.58	7872.49	-467.973
288	6918.45	7107.69	1361.42	1468.36	2150.25	6211.92	-189.242
287.9	5647.95	5953.43	1347.56	1461.69	2240.63	4946.23	-305.482
287.8	4947.25	5153.81	1333.72	1455.83	2354.51	4010.92	-206.561
287.7	4573.8	4645.74	1319.9	1450.95	2497.41	3337.19	-71.9394
287.6	4392.85	4370.95	1306.1	1447.36	2675.68	2860.1	21.9028
287.5	4215.75	4281.88	1292.31	1445.6	2895.95	2524.95	-66.1313
287.4	4439.05	4342.79	1278.53	1446.67	3164.88	2288.29	96.2617
287.3	4851	4529.44	1264.76	1452.46	3488.6	2117.9	321.56
287.2	4824.05	4827.42	1251.02	1466.45	3871.85	1991.15	-3.36719
287.1	5228.3	5230.75	1237.3	1494.95	4317.64	1892.75	-2.44629
287	5813.5	5740.09	1223.6	1548.95	4825.42	1812.92	73.4092
286.9	6298.6	6362.76	1209.94	1647	5390.14	1745.52	-64.1587
286.8	7137.9	7113.21	1196.33	1818.98	6000.13	1686.75	24.686
286.7	7957.95	8014.14	1182.76	2110.96	6634.38	1634.32	-56.189
286.6	9035.95	9099.54	1169.26	2590.96	7260.35	1586.74	-63.5938
286.5	10152.5	10416.1	1155.82	3353.55	7831.1	1543.11	-263.656
286.4	11858	12029.5	1142.48	4523.27	8288.43	1502.77	-171.502
286.3	14129.5	14032.7	1129.25	6253.46	8572.51	1465.26	96.7715
286.2	16843.8	16554.2	1116.15	8717.5	8638.75	1430.25	289.549
286.1	19885.2	19760.8	1103.21	12095.4	8474.35	1397.45	124.486
286	24085.6	23832	1090.47	16542.8	8103.51	1366.65	253.629
285.9	29167.6	28918.2	1077.98	22158.7	7577.75	1337.7	249.404
285.8	35242.9	35083.1	1065.8	28946.2	6958.02	1310.46	159.844
285.7	41957.3	42250.1	1053.99	36773.3	6299.84	1284.87	-292.754
285.6	49268.4	50180.6	1042.63	45359.8	5645.25	1260.83	-912.172
285.5	58238.9	58457.3	1031.8	54259.2	5023.36	1238.34	-218.316
285.4	66250.8	66518.5	1021.6	62892.5	4451.9	1217.37	-267.727
285.3	73238.6	73711.9	1012.12	70598	3940.26	1197.94	-473.406
285.2	78393.7	79371.5	1003.44	76706.3	3492.07	1180.05	-977.805
285.1	82012.7	82918	995.62	80639.1	3106.41	1163.67	-905.273
285	84380.4	83945	988.697	81993.6	2779.93	1148.8	435.484
284.9	82986.8	82303.5	982.698	80626.2	2507.32	1135.4	683.227
284.8	79514.1	78130.8	977.61	76680.4	2282.19	1123.4	1383.25
284.7	72957.5	71823.1	973.393	70559.3	2097.83	1112.74	1134.45
284.6	64348.9	63951.7	969.976	62840.8	1947.48	1103.29	397.246
284.5	55428.4	55180.1	967.262	54194.6	1825.05	1094.92	248.367
284.4	46789.1	46164.6	965.153	45282.3	1725.09	1087.51	624.441
284.3	37275.7	37479.7	963.553	36682.9	1642.97	1080.92	-203.984
284.2	29460.2	29568	962.356	28842.7	1574.9	1075.05	-107.756
284.1	21979.7	22706.8	961.476	22042.2	1517.78	1069.75	-727.139
284	16516.5	17025.7	960.829	16413.1	1469.28	1064.95	-509.172
283.9	12100.5	12519.9	960.355	11952.5	1427.55	1060.55	-419.373
283.8	8932	9089.08	960.005	8561.36	1391.24	1056.49	-157.077
283.7	6802.95	6576.5	959.743	6083.95	1359.31	1052.72	226.453
283.6	4993.45	4801.41	959.546	4340.34	1330.96	1049.21	192.04
283.5	3907.75	3589.85	959.394	3157.12	1305.61	1045.91	317.899
283.4	3160.85	2788.05	959.274	2380.98	1282.81	1042.81	372.805
283.3	2587.2	2271.1	959.179	1887.38	1262.2	1039.88	316.101
283.2	2156	1944.16	959.102	1581.76	1243.49	1037.11	211.843
283.1	1936.55	1738.94	959.038	1396.09	1226.44	1034.49	197.607
283	1709.4	1609.22	958.986	1284.34	1210.86	1032	100.175
282.9	1520.75	1524.93	958.941	1216.59	1196.59	1029.63	-4.18042
282.8	1366.75	1467.39	958.903	1174.34	1183.47	1027.38	-100.638
282.7	1324.4	1425.48	958.869	1146.57	1171.4	1025.24	-101.079
282.6	1197.35	1392.77	958.839	1126.99	1160.26	1023.2	-195.421
282.5	1262.8	1365.7	958.812	1112.11	1149.96	1021.25	-102.896
282.4	1166.55	1342.29	958.788	1100.05	1140.43	1019.38	-175.736
282.3	1124.2	1321.46	958.767	1089.81	1131.57	1017.6	-197.257
282.2	1297.45	1302.61	958.747	1080.85	1123.35	1015.9	-5.15552
282.1	1155	1285.36	958.731	1072.86	1115.69	1014.27	-130.358
282	1135.75	1269.48	958.718	1065.66	1108.54	1012.71	-133.731
281.9	1062.6	1254.81	958.706	1059.13	1101.87	1011.22	-192.207
281.8	1012.55	1241.2	958.696	1053.17	1095.63	1009.78	-228.652
281.7	1116.5	1228.56	958.686	1047.73	1089.79	1008.41	-112.061
281.6	1131.9	1216.79	958.677	1042.74	1084.31	1007.09	-84.8851
281.5	1058.75	1205.8	958.671	1038.15	1079.16	1005.82	-147.048
281.4	1020.25	1195.53	958.666	1033.93	1074.33	1004.61	-175.277
281.3	1062.6	1185.91	958.661	1030.03	1069.77	1003.44	-123.311
281.2	989.45	1176.89	958.658	1026.42	1065.48	1002.31	-187.445
281.1	1097.25	1168.42	958.655	1023.08	1061.43	1001.23	-71.1743
281	958.65	1160.46	958.654	1019.98	1057.6	1000.18	-201.808
280.9	1043.35	1152.95	958.652	1017.09	1053.99	999.179	-109.604
280.8	993.3	1145.88	958.652	1014.4	1050.57	998.211	-152.577
280.7	939.4	1139.2	958.652	1011.9	1047.32	997.278	-199.797
280.6	920.15	1132.88	958.651	1009.55	1044.25	996.377	-212.729
280.5	993.3	1126.9	958.65	1007.36	1041.33	995.506	-133.597
280.4	985.6	1121.23	958.65	1005.31	1038.56	994.666	-135.63
280.3	958.65	1115.85	958.65	1003.38	1035.92	993.854	-157.204
280.2	970.2	1110.75	958.65	1001.57	1033.41	993.07	-140.551
280.1	947.1	1105.9	958.65	999.862	1031.03	992.311	-158.799
280	950.95	1101.28	958.65	998.256	1028.75	991.577	-150.333
279.9	1004.85	1096.89	958.65	996.742	1026.58	990.867	-92.0377
279.8	927.85	1092.7	958.65	995.313	1024.51	990.18	-164.849
279.7	958.65	1088.7	958.65	993.963	1022.53	989.514	-130.054

## Sheet: O1s
B.E.(eV)	Raw Intensity	Peak Sum	Background	Peak 1	Peak 2	difference
545.7	14811.8	10019.4	9920.52	9922.26	10017.7	4792.42
545.6	14980.8	10003.3	9902.83	9904.59	10001.6	4977.43
545.5	14829.9	9987.23	9885.06	9886.85	9985.44	4842.7
545.4	14775.6	9971.09	9867.22	9869.04	9969.27	4804.54
545.3	14425.7	9954.92	9849.31	9851.15	9953.08	4470.78
545.2	14353.3	9938.72	9831.32	9833.19	9936.84	4414.59
545.1	14362.4	9922.48	9813.25	9815.15	9920.58	4439.87
545	14000.4	9906.21	9795.1	9797.03	9904.28	4094.14
544.9	14208.5	9889.92	9776.88	9778.84	9887.96	4318.59
544.8	13961.1	9873.59	9758.58	9760.57	9871.6	4087.54
544.7	13740.9	9857.24	9740.19	9742.21	9855.22	3883.68
544.6	13559.9	9840.86	9721.73	9723.78	9838.81	3719.06
544.5	13547.9	9824.45	9703.18	9705.27	9822.36	3723.4
544.4	13273.3	9808.02	9684.55	9686.67	9805.9	3465.32
544.3	13372.9	9791.56	9665.83	9667.98	9789.4	3581.32
544.2	13315.6	9775.08	9647.03	9649.22	9772.89	3540.49
544.1	12950.5	9758.58	9628.14	9630.37	9756.35	3191.97
544	12832.9	9742.06	9609.17	9611.43	9739.79	3090.84
543.9	12682.1	9725.52	9590.1	9592.41	9723.22	2956.55
543.8	12591.6	9708.96	9570.95	9573.29	9706.62	2882.61
543.7	12464.9	9692.39	9551.7	9554.09	9690	2772.48
543.6	12262.8	9675.8	9532.37	9534.79	9673.38	2586.95
543.5	12160.2	9659.2	9512.94	9515.41	9656.74	2500.98
543.4	12018.4	9642.6	9493.42	9495.93	9640.09	2375.8
543.3	12003.3	9625.98	9473.81	9476.36	9623.43	2377.33
543.2	12184.3	9609.37	9454.1	9456.7	9606.77	2574.95
543.1	11581	9592.76	9434.3	9436.94	9590.11	1988.22
543	11575	9576.15	9414.4	9417.09	9573.45	1998.8
542.9	11707.7	9559.54	9394.41	9397.15	9556.8	2148.14
542.8	11493.5	9542.95	9374.32	9377.11	9540.16	1950.55
542.7	11674.5	9526.38	9354.13	9356.98	9523.53	2148.12
542.6	11381.9	9509.83	9333.85	9336.76	9506.93	1872.05
542.5	11460.3	9493.31	9313.48	9316.44	9490.35	1967.01
542.4	11397	9476.82	9293.01	9296.03	9473.8	1920.15
542.3	11101.3	9460.37	9272.45	9275.52	9457.29	1640.97
542.2	11303.5	9443.96	9251.79	9254.93	9440.82	1859.49
542.1	11529.7	9427.6	9231.04	9234.24	9424.4	2102.1
542	11152.6	9411.31	9210.2	9213.46	9408.04	1741.31
541.9	11137.5	9395.07	9189.26	9192.59	9391.75	1742.46
541.8	11264.2	9378.92	9168.24	9171.63	9375.52	1885.31
541.7	11228	9362.85	9147.12	9150.58	9359.38	1865.19
541.6	11418.1	9346.87	9125.91	9129.45	9343.33	2071.21
541.5	11493.5	9331	9104.61	9108.23	9327.38	2162.51
541.4	11599.1	9315.24	9083.23	9086.92	9311.55	2283.85
541.3	11514.6	9299.61	9061.77	9065.54	9295.84	2215.01
541.2	11273.3	9284.12	9040.22	9044.08	9280.27	1989.16
541.1	11276.3	9268.78	9018.59	9022.53	9264.84	2007.52
541	11363.8	9253.6	8996.88	9000.9	9249.58	2110.18
540.9	11173.7	9238.6	8975.08	8979.2	9234.48	1935.14
540.8	11188.8	9223.79	8953.2	8957.41	9219.58	1965.03
540.7	10995.8	9209.18	8931.24	8935.55	9204.87	1786.57
540.6	10905.2	9194.79	8909.2	8913.61	9190.39	1710.46
540.5	10863	9180.64	8887.08	8891.59	9176.13	1682.38
540.4	10881.1	9166.74	8864.87	8869.49	9162.12	1714.37
540.3	10570.4	9153.13	8842.58	8847.31	9148.4	1417.27
540.2	10362.2	9139.8	8820.21	8825.06	9134.95	1222.45
540.1	10057.6	9126.8	8797.76	8802.72	9121.83	930.771
540	10048.5	9114.12	8775.22	8780.31	9109.03	934.398
539.9	9888.63	9101.81	8752.59	8757.81	9096.58	786.826
539.8	9746.85	9089.89	8729.88	8735.24	9084.53	656.959
539.7	9553.78	9078.39	8707.08	8712.58	9072.89	475.394
539.6	9101.28	9067.34	8684.2	8689.84	9061.7	33.9414
539.5	8929.33	9056.77	8661.22	8667.01	9050.98	-127.435
539.4	8920.28	9046.71	8638.16	8644.1	9040.76	-126.429
539.3	8947.43	9037.22	8615	8621.11	9031.11	-89.7891
539.2	8745.32	9028.33	8591.75	8598.04	9022.04	-283.013
539.1	8775.48	9020.09	8568.42	8574.88	9013.63	-244.609
539	8681.97	9012.55	8545	8551.65	9005.9	-330.584
538.9	8546.22	9005.77	8521.49	8528.33	8998.93	-459.552
538.8	8341.08	8999.82	8497.89	8504.93	8992.77	-658.733
538.7	8525.1	8994.74	8474.2	8481.46	8987.48	-469.636
538.6	8374.27	8990.63	8450.43	8457.91	8983.15	-616.363
538.5	8274.72	8987.55	8426.57	8434.28	8979.84	-712.834
538.4	8289.8	8985.6	8402.63	8410.58	8977.65	-695.798
538.3	8401.42	8984.88	8378.61	8386.81	8976.68	-583.465
538.2	8265.67	8985.48	8354.5	8362.97	8977.01	-719.814
538.1	8187.23	8987.54	8330.31	8339.06	8978.8	-800.311
538	8030.37	8991.16	8306.05	8315.08	8982.12	-960.794
537.9	8078.63	8996.49	8281.7	8291.04	8987.15	-917.858
537.8	8265.67	9003.71	8257.27	8266.94	8994.04	-738.044
537.7	8154.05	9012.96	8232.77	8242.78	9002.95	-858.907
537.6	8431.58	9024.46	8208.2	8218.56	9014.09	-592.879
537.5	8434.6	9038.4	8183.55	8194.3	9027.66	-603.8
537.4	8428.57	9055.03	8158.84	8169.98	9043.89	-626.469
537.3	8663.87	9074.66	8134.06	8145.62	9063.1	-410.796
537.2	8648.78	9097.54	8109.22	8121.23	9085.53	-448.756
537.1	8618.62	9124.07	8084.31	8096.8	9111.59	-505.451
537	8721.18	9154.59	8059.35	8072.33	9141.61	-433.408
536.9	8672.92	9189.61	8034.33	8047.84	9176.1	-516.692
536.8	8606.55	9229.72	8009.26	8023.33	9215.65	-623.173
536.7	8663.87	9275.54	7984.12	7998.8	9260.87	-611.674
536.6	8850.9	9328.02	7958.94	7974.25	9312.71	-477.122
536.5	8962.52	9388.2	7933.71	7949.7	9372.21	-425.684
536.4	9043.97	9457.63	7908.43	7925.14	9440.92	-413.664
536.3	9315.47	9538.44	7883.11	7900.6	9520.96	-222.977
536.2	9188.77	9633.38	7857.75	7876.07	9615.06	-444.612
536.1	9330.55	9746.6	7832.35	7851.56	9727.4	-416.052
536	9822.27	9883.57	7806.92	7827.08	9863.41	-61.3037
535.9	10054.5	10052.2	7781.46	7802.65	10031	2.34766
535.8	10151.1	10263.4	7755.98	7778.27	10241.1	-112.359
535.7	10253.6	10531.6	7730.47	7753.96	10508.1	-277.962
535.6	10624.7	10876.5	7704.95	7729.73	10851.7	-251.769
535.5	11125.5	11322.7	7679.41	7705.6	11296.5	-197.217
535.4	11689.6	11902.1	7653.88	7681.59	11874.4	-212.558
535.3	12555.4	12654.2	7628.34	7657.72	12624.8	-98.7891
535.2	13843.5	13623.7	7602.82	7634.03	13592.5	219.781
535.1	14823.9	14864.3	7577.33	7610.57	14831.1	-40.4219
535	16477	16431.4	7551.89	7587.43	16395.8	45.6699
534.9	18624.9	18384.1	7526.51	7564.73	18345.8	240.83
534.8	21080.5	20780.2	7501.22	7542.74	20738.7	300.283
534.7	23777.4	23665.2	7476.05	7521.9	23619.3	112.209
534.6	27071.6	27077.1	7451.03	7503.04	27025.1	-5.57227
534.5	31092.8	31026.2	7426.19	7487.7	30964.7	66.5957
534.4	35518.2	35502	7401.6	7478.6	35425	16.2578
534.3	40616.4	40463.7	7377.29	7480.46	40360.5	152.754
534.2	45660.3	45825.5	7353.32	7501.17	45677.6	-165.227
534.1	51693.6	51476.8	7329.76	7553.64	51252.9	216.812
534	57093.4	57255.8	7306.67	7657.81	56904.7	-162.418
533.9	62891.5	62976.2	7284.11	7843.83	62416.4	-84.6875
533.8	68348.6	68421.8	7262.16	8155.31	67528.6	-73.1484
533.7	72958.1	73350.5	7240.86	8651.55	71939.8	-392.438
533.6	77395.6	77541.7	7220.28	9411.47	75350.5	-146.094
533.5	80665.7	80812.5	7200.46	10531.1	77481.8	-146.82
533.4	83419.9	83086	7181.45	12123.7	78143.7	333.891
533.3	84364.1	84419.4	7163.27	14311.9	77270.8	-55.3047
533.2	85112.2	85008.7	7145.94	17210	74944.7	103.5
533.1	85314.4	85154.4	7129.47	20916.4	71367.5	159.953
533	85757.8	85187.7	7113.85	25477.4	66824.1	570.133
532.9	86189.2	85398.1	7099.1	30879.1	61618	791.133
532.8	86297.8	85975.3	7085.23	37022.6	56038	322.461
532.7	86789.5	86974.6	7072.23	43697.9	50348.9	-185.102
532.6	87133.4	88310.4	7060.1	50611.5	44759	-1176.95
532.5	88783.5	89764.6	7048.87	57368.8	39444.7	-981.102
532.4	91015.9	91024.2	7038.53	63535.1	34527.7	-8.35156
532.3	91441.2	91724.5	7029.13	68665.5	30088.2	-283.328
532.2	91426.1	91505.1	7020.67	72349.5	26176.2	-78.9297
532.1	90801.7	90068.8	7013.14	74283.2	22798.7	732.852
532	87607	87234.5	7006.53	74296.9	19944.1	372.531
531.9	83241.9	82964.1	7000.83	72390.3	17574.7	277.797
531.8	77585.6	77368.9	6995.97	68724.9	15640	216.711
531.7	71323.1	70704.7	6991.89	63610.6	14086	618.344
531.6	63883.9	63307.9	6988.53	57444.2	12852.2	576.074
531.5	55497.6	55578.5	6985.8	50680.7	11883.6	-80.875
531.4	47247	47900.2	6983.6	43756	11127.8	-653.152
531.3	40245.3	40610.8	6981.86	37053.5	10539.2	-365.434
531.2	33789.7	33984.8	6980.48	30884.8	10080.5	-195.156
531.1	28127.4	28187.9	6979.41	25447	9720.22	-60.4629
531	22685.3	23307.4	6978.56	20851.7	9434.28	-622.078
530.9	18923.5	19338.5	6977.9	17112.8	9203.62	-414.926
530.8	16326.2	16215.6	6977.36	14178.9	9013.99	110.639
530.7	14099.9	13837.9	6976.93	11959.7	8855.17	261.968
530.6	12350.2	12078.4	6976.58	10335.5	8719.42	271.885
530.5	11387.9	10812.3	6976.28	9187.11	8601.45	575.637
530.4	10461.8	9921.62	6976.04	8400.33	8497.33	540.176
530.3	9804.17	9306.02	6975.83	7877.62	8404.23	498.151
530.2	9092.23	8885.63	6975.66	7541.01	8320.27	206.605
530.1	8787.55	8598.42	6975.51	7330.02	8243.91	189.128
530	8452.7	8400.03	6975.38	7201.29	8174.12	52.669
529.9	8247.57	8259.12	6975.27	7124.35	8110.03	-11.5547
529.8	7997.18	8154.81	6975.17	7079.04	8050.93	-157.624
529.7	7882.55	8073.77	6975.08	7052.51	7996.34	-191.217
529.6	7858.42	8007.49	6975	7036.76	7945.74	-149.078
529.5	7580.88	7950.96	6974.93	7027.1	7898.79	-370.08
529.4	7644.23	7901.08	6974.87	7020.82	7855.12	-256.846
529.3	7577.87	7856.02	6974.81	7016.41	7814.42	-278.15
529.2	7629.15	7814.75	6974.77	7013.05	7776.46	-185.601
529.1	7541.67	7776.56	6974.73	7010.31	7740.97	-234.897
529	7342.57	7741.07	6974.69	7007.98	7707.78	-398.5
528.9	7454.18	7707.93	6974.66	7005.91	7676.68	-253.741
528.8	7161.57	7676.89	6974.64	7004.05	7647.48	-515.32
528.7	7336.53	7647.8	6974.61	7002.36	7620.05	-311.264
528.6	7363.68	7620.46	6974.59	7000.81	7594.24	-256.776
528.5	7209.83	7594.77	6974.58	6999.39	7569.95	-384.932
528.4	7043.92	7570.57	6974.57	6998.09	7547.05	-526.652
528.3	7188.72	7547.74	6974.56	6996.88	7525.42	-359.024
528.2	7101.23	7526.21	6974.55	6995.76	7505	-424.975
528.1	7288.27	7505.85	6974.54	6994.72	7485.67	-217.583
528	7086.15	7486.61	6974.54	6993.76	7467.38	-400.457
527.9	7158.55	7468.39	6974.53	6992.87	7450.05	-309.836
527.8	7022.8	7451.11	6974.53	6992.04	7433.61	-428.31
527.7	6974.53	7434.73	6974.53	6991.26	7418	-460.199

## Sheet: C 1s-peak area
Position (eV)	Area	Atom%
285	112573	43.6
286.2	15787	6.1
289.1	46818.2	18.1
total	175178	67.9

## Sheet: O 1s-peak area
Position (eV)	Area	Atom%
532.1	100117	13.1
533.4	145571	19
total	245689	32.1
