# Supplementary material for: Surface hydrophobization of hydrogels via interface dynamics-induced network reconfiguration
Source: Nat Commun. 2024 Jan 3;15:239. doi: 10.1038/s41467-023-44646-5 (PMC10764767; doi:10.1038/s41467-023-44646-5)
Supplement: Supplementary file 10 — Source data [file 41467_2023_44646_MOESM10_ESM.zip › Source data/Figure 1c,d&S11/XPS_DNR hydrogel.xlsx]

## Sheet: C1s
B.E.(eV)	Raw Intensity	Peak Sum	Background	Peak 1	Peak 2	Peak 3	difference
302.7	1809.5	887.132	879.859	879.859	885.3	881.691	922.369
302.6	1848	884.335	876.968	876.968	882.476	878.828	963.667
302.5	1709.4	881.53	874.067	874.067	879.643	875.955	827.872
302.4	1794.1	878.716	871.156	871.156	876.8	873.072	915.385
302.3	1755.6	875.894	868.234	868.234	873.949	870.18	879.708
302.2	1771	873.063	865.302	865.302	871.088	867.278	897.939
302.1	1628.55	870.224	862.359	862.359	868.218	864.365	758.328
302	1655.5	867.375	859.404	859.404	865.337	861.442	788.127
301.9	1574.65	864.515	856.437	856.437	862.446	858.507	710.136
301.8	1574.65	861.645	853.457	853.457	859.543	855.56	713.006
301.7	1659.35	858.764	850.464	850.464	856.628	852.6	800.588
301.6	1636.25	855.874	847.459	847.459	853.703	849.63	780.378
301.5	1701.7	852.973	844.441	844.441	850.767	846.647	848.729
301.4	1540	850.064	841.412	841.412	847.821	843.655	689.938
301.3	1566.95	847.143	838.37	838.37	844.864	840.649	719.808
301.2	1559.25	844.212	835.314	835.314	841.894	837.632	715.039
301.1	1609.3	841.27	832.245	832.245	838.914	834.601	768.031
301	1597.75	838.319	829.163	829.163	835.922	831.56	759.433
300.9	1409.1	835.358	826.069	826.069	832.92	828.507	573.744
300.8	1551.55	832.384	822.959	822.959	829.904	825.439	719.168
300.7	1497.65	829.4	819.836	819.836	826.877	822.359	668.252
300.6	1582.35	826.405	816.698	816.698	823.837	819.266	755.947
300.5	1520.75	823.4	813.548	813.548	820.787	816.161	697.352
300.4	1312.85	820.384	810.384	810.384	817.725	813.044	492.467
300.3	1397.55	817.356	807.204	807.204	814.648	809.911	580.195
300.2	1405.25	814.316	804.008	804.008	811.559	806.765	590.936
300.1	1516.9	811.264	800.796	800.796	808.456	803.604	705.638
300	1513.05	808.202	797.571	797.571	805.342	800.431	704.85
299.9	1420.65	805.13	794.332	794.332	802.217	797.246	615.521
299.8	1401.4	802.048	791.079	791.079	799.079	794.047	599.354
299.7	1351.35	798.954	787.81	787.81	795.929	790.835	552.397
299.6	1424.5	795.849	784.525	784.525	792.765	787.608	628.653
299.5	1343.65	792.733	781.226	781.226	789.59	784.369	550.918
299.4	1405.25	789.606	777.91	777.91	786.401	781.115	615.646
299.3	1251.25	786.468	774.579	774.579	783.2	777.848	464.783
299.2	1316.7	783.319	771.232	771.232	779.985	774.566	533.382
299.1	1316.7	780.159	767.868	767.868	776.757	771.27	536.543
299	1278.2	776.987	764.488	764.488	773.516	767.959	501.214
298.9	1347.5	773.805	761.092	761.092	770.262	764.635	573.697
298.8	1266.65	770.612	757.68	757.68	766.996	761.297	496.039
298.7	1220.45	767.409	754.251	754.251	763.716	757.944	453.042
298.6	1239.7	764.195	750.806	750.806	760.423	754.577	475.507
298.5	1278.2	760.97	747.343	747.343	757.117	751.196	517.231
298.4	1274.35	757.735	743.864	743.864	753.798	747.801	516.616
298.3	1220.45	754.491	740.369	740.369	750.467	744.393	465.961
298.2	1147.3	751.237	736.858	736.858	747.124	740.97	396.064
298.1	1085.7	747.972	733.328	733.328	743.767	737.533	337.729
298	1074.15	744.696	729.779	729.779	740.395	734.08	329.455
297.9	1047.2	741.41	726.212	726.212	737.01	730.612	305.791
297.8	1062.6	738.112	722.626	722.626	733.609	727.128	324.489
297.7	1043.35	734.804	719.021	719.021	730.195	723.63	308.547
297.6	993.301	731.486	715.398	715.398	726.768	720.116	261.815
297.5	1035.65	728.158	711.755	711.755	723.326	716.587	307.493
297.4	1070.3	724.821	708.092	708.092	719.87	713.043	345.481
297.3	1027.95	721.475	704.412	704.412	716.402	709.485	306.476
297.2	1004.85	718.121	700.713	700.713	712.921	705.913	286.73
297.1	1031.8	714.758	696.996	696.996	709.427	702.327	317.043
297	1124.2	711.389	693.259	693.259	705.921	698.727	412.812
296.9	1027.95	708.014	689.506	689.506	702.404	695.116	319.937
296.8	885.501	704.634	685.734	685.734	698.876	691.492	180.867
296.7	1031.8	701.246	681.943	681.943	695.335	687.854	330.555
296.6	962.501	697.853	678.133	678.133	691.782	684.204	264.648
296.5	904.751	694.455	674.304	674.304	688.218	680.542	210.296
296.4	877.801	691.053	670.457	670.457	684.643	676.867	186.748
296.3	950.951	687.646	666.588	666.588	681.055	673.179	263.305
296.2	977.901	684.237	662.702	662.702	677.458	669.481	293.664
296.1	877.801	680.827	658.797	658.797	673.851	665.773	196.974
296	812.351	677.415	654.874	654.874	670.234	662.055	134.936
295.9	808.501	674.001	650.929	650.929	666.606	658.325	134.5
295.8	862.401	670.588	646.966	646.966	662.968	654.585	191.813
295.7	750.751	667.175	642.982	642.982	659.321	650.836	83.5759
295.6	758.451	663.764	638.979	638.979	655.665	647.077	94.6873
295.5	762.301	660.355	634.955	634.955	651.999	643.31	101.946
295.4	785.401	656.95	630.91	630.91	648.325	639.535	128.451
295.3	781.551	653.551	626.847	626.847	644.643	635.754	128
295.2	723.801	650.158	622.764	622.764	640.955	631.967	73.6425
295.1	662.201	646.775	618.661	618.661	637.26	628.176	15.4261
295	596.751	643.4	614.537	614.537	633.557	624.379	-46.6491
294.9	639.101	640.035	610.391	610.391	629.848	620.578	-0.934509
294.8	673.751	636.683	606.225	606.225	626.133	616.775	37.0674
294.7	589.051	633.347	602.039	602.039	622.414	612.971	-44.296
294.6	642.951	630.027	597.831	597.831	618.69	609.168	12.9239
294.5	639.101	626.727	593.604	593.604	614.964	605.367	12.3738
294.4	654.501	623.449	589.356	589.356	611.236	601.57	31.0512
294.3	662.201	620.198	585.089	585.089	607.507	597.78	42.0026
294.2	743.051	616.975	580.803	580.803	603.779	593.999	126.075
294.1	700.701	613.787	576.498	576.498	600.054	590.23	86.9141
294	619.851	610.635	572.175	572.175	596.333	586.477	9.21576
293.9	569.801	607.523	567.833	567.833	592.616	582.74	-37.7223
293.8	542.851	604.455	563.471	563.471	588.904	579.022	-61.6044
293.7	592.901	601.435	559.09	559.09	585.197	575.327	-8.53406
293.6	619.851	598.469	554.689	554.689	581.499	571.659	21.3813
293.5	604.451	595.564	550.27	550.27	577.811	568.023	8.88611
293.4	569.801	592.726	545.832	545.832	574.135	564.424	-22.9259
293.3	496.651	589.962	541.376	541.376	570.472	560.866	-93.3117
293.2	577.501	587.278	536.9	536.9	566.823	557.355	-9.7771
293.1	616.001	584.684	532.406	532.406	563.192	553.899	31.3165
293	573.651	582.191	527.895	527.895	559.58	550.506	-8.54059
292.9	604.451	579.809	523.366	523.366	555.992	547.184	24.6414
292.8	639.101	577.551	518.821	518.821	552.428	543.943	61.5499
292.7	546.701	575.429	514.259	514.259	548.893	540.795	-28.7285
292.6	523.601	573.46	509.679	509.679	545.388	537.751	-49.8594
292.5	477.401	571.66	505.082	505.082	541.916	534.826	-94.2592
292.4	488.95	570.048	500.468	500.468	538.481	532.035	-81.097
292.3	539	568.645	495.836	495.836	535.085	529.396	-29.645
292.2	500.5	567.479	491.188	491.188	531.734	526.934	-66.9789
292.1	496.651	566.581	486.523	486.523	528.431	524.673	-69.93
292	481.25	565.982	481.842	481.842	525.181	522.643	-84.7316
291.9	554.401	565.725	477.144	477.144	521.989	520.88	-11.3243
291.8	535.151	565.859	472.432	472.432	518.861	519.43	-30.7089
291.7	550.551	566.446	467.704	467.704	515.802	518.348	-15.8959
291.6	519.75	567.573	462.961	462.961	512.82	517.714	-47.8224
291.5	519.75	569.357	458.204	458.204	509.921	517.64	-49.6069
291.4	485.101	571.984	453.432	453.432	507.113	518.303	-86.8833
291.3	581.351	575.75	448.646	448.646	504.404	519.992	5.60114
291.2	565.951	581.149	443.847	443.847	501.802	523.193	-15.1979
291.1	569.801	589.017	439.035	439.035	499.32	528.732	-19.2164
291	523.601	600.72	434.21	434.21	496.967	537.963	-77.1193
290.9	565.951	618.449	429.372	429.372	494.755	553.066	-52.4982
290.8	635.251	645.583	424.522	424.522	492.697	577.408	-10.3322
290.7	689.151	687.076	419.662	419.662	490.809	615.929	2.07458
290.6	800.801	749.882	414.792	414.792	489.108	675.566	50.9185
290.5	804.651	843.065	409.913	409.913	487.614	765.364	-38.4142
290.4	916.301	977.676	405.028	405.028	486.346	896.357	-61.3748
290.3	1239.7	1166.02	400.136	400.136	485.327	1080.83	73.6813
290.2	1470.7	1420.13	395.244	395.244	484.586	1330.79	50.5682
290.1	1774.85	1749.95	390.354	390.354	484.156	1656.15	24.8989
290	2171.4	2160.14	385.471	385.471	484.07	2061.54	11.2624
289.9	2671.9	2647.52	380.601	380.601	484.369	2543.75	24.3823
289.8	2987.6	3198.59	375.751	375.751	485.098	3089.25	-210.99
289.7	3811.5	3787.92	370.925	370.925	486.304	3672.54	23.5874
289.6	4377.45	4378.84	366.136	366.136	488.052	4256.93	-1.38818
289.5	4997.31	4924.03	361.391	361.391	490.406	4795.02	73.2759
289.4	5262.96	5369.97	356.699	356.699	493.438	5233.23	-107.012
289.3	5867.41	5664.08	352.064	352.064	497.226	5518.92	203.322
289.2	5798.11	5766.42	347.495	347.495	501.861	5612.06	31.6821
289.1	5844.31	5662.51	342.99	342.99	507.445	5498.05	181.8
289	5320.71	5368.75	338.552	338.552	514.091	5193.21	-48.0449
288.9	4824.06	4926.42	334.173	334.173	521.921	4738.68	-102.37
288.8	4308.15	4388.66	329.846	329.846	531.082	4187.42	-80.5049
288.7	3830.75	3809.17	325.565	325.565	541.74	3593	21.5801
288.6	3187.8	3234.53	321.324	321.324	554.107	3001.75	-46.7285
288.5	2683.45	2701.57	317.113	317.113	568.417	2450.27	-18.1216
288.4	2206.05	2235.2	312.927	312.927	584.951	1963.17	-29.144
288.3	1886.5	1848.64	308.759	308.76	604.049	1553.35	37.8646
288.2	1463	1545.07	304.606	304.606	626.105	1223.57	-82.0636
288.1	1378.3	1319.71	300.46	300.46	651.616	968.559	58.5859
288	1258.95	1163.32	296.322	296.323	681.158	778.482	95.6325
287.9	1078	1064.41	292.191	292.193	715.424	641.175	13.5897
287.8	1066.45	1011.59	288.063	288.071	755.247	544.394	54.8655
287.7	1093.4	994.913	283.94	283.962	801.608	477.223	98.4885
287.6	1031.8	1006.66	279.822	279.881	855.725	430.694	25.1445
287.5	1027.95	1041.47	275.708	275.863	918.986	398.039	-13.5216
287.4	1078	1096.22	271.598	271.99	993.023	374.406	-18.2216
287.3	1101.1	1169.66	267.494	268.442	1079.69	356.51	-68.5557
287.2	1162.7	1262.02	263.396	265.606	1180.98	342.23	-99.3225
287.1	1343.65	1374.88	259.306	264.268	1298.98	330.243	-31.2281
287	1436.05	1510.66	255.225	265.958	1435.4	319.757	-74.6128
286.9	1566.95	1672.61	251.156	273.51	1591.1	310.304	-105.654
286.8	1709.4	1864.5	247.101	291.94	1765.16	301.603	-155.1
286.7	1990.45	2090.47	243.062	329.665	1953.44	293.486	-100.013
286.6	2156	2355.2	239.043	400.166	2147.28	285.844	-199.198
286.5	2618	2664.2	235.046	523.743	2331.94	278.605	-46.1946
286.4	2768.15	3026.12	231.079	729.258	2487.3	271.72	-257.969
286.3	3368.75	3457.05	227.143	1055.06	2591.13	265.148	-88.2964
286.2	4065.6	3985.99	223.248	1548.15	2625.47	258.862	79.6189
286.1	4843.31	4659.05	219.402	2261.64	2583.37	252.842	184.258
286	5929.01	5534.96	215.617	3247.32	2471.8	247.074	394.044
285.9	7134.06	6672.76	211.908	4546.27	2308.75	241.551	461.302
285.8	8820.36	8112.35	208.292	6176.19	2116.47	236.272	708.013
285.7	10783.9	9854.62	204.793	8117.79	1915.17	231.245	929.243
285.6	12470.2	11850	201.437	10307	1719.44	226.481	620.166
285.5	14495.3	13990.8	198.247	12627.2	1538.14	221.992	504.443
285.4	16489.6	16120	195.252	14917.3	1375.38	217.796	369.62
285.3	18399.2	18047.7	192.48	16986.7	1232.11	213.91	351.428
285.2	19673.5	19578	189.956	18640.1	1107.54	210.353	95.4707
285.1	20328	20540.8	187.698	19709.1	999.867	207.135	-212.725
285	20870.9	20817.9	185.716	20077.9	907.115	204.258	53.0156
284.9	19958.4	20366.4	184.017	19705.5	827.273	201.724	-408
284.8	19046	19225.5	182.589	18632.7	758.473	199.515	-179.541
284.7	17613.8	17509.5	181.419	16975.6	699.087	197.615	104.291
284.6	15299.9	15385.2	180.487	14902.5	647.657	196	-85.2764
284.5	12450.9	13046.8	179.763	12608.7	602.984	194.634	-595.875
284.4	10175.6	10683.8	179.207	10284.7	564.031	193.474	-508.252
284.3	7973.36	8456.63	178.787	8091.78	529.934	192.488	-483.272
284.2	6125.36	6481.04	178.475	6146.37	499.974	191.641	-355.683
284.1	4473.7	4820.55	178.243	4512.61	473.525	190.906	-346.846
284	3222.45	3493.98	178.071	3209.78	450.088	190.258	-271.528
283.9	2352.35	2483.22	177.94	2220.18	429.238	189.678	-130.864
283.8	1674.75	1746.84	177.839	1502.74	410.618	189.152	-72.0844
283.7	1193.5	1232.76	177.759	1005.67	393.934	188.669	-39.2579
283.6	985.601	887.631	177.692	675.871	378.923	188.221	97.9703
283.5	723.801	664.244	177.637	466.334	365.38	187.804	59.5563
283.4	554.401	524.07	177.589	338.712	353.123	187.412	30.3309
283.3	488.95	438.096	177.546	264.148	341.997	187.042	50.854
283.2	462	385.898	177.507	222.346	331.873	186.693	76.1027
283.1	408.1	353.875	177.472	199.826	322.631	186.363	54.225
283	334.95	333.518	177.44	188.173	314.177	186.049	1.43228
282.9	338.8	319.727	177.411	182.374	306.423	185.751	19.0738
282.8	288.75	309.592	177.383	179.593	299.298	185.468	-20.8417
282.7	346.5	301.524	177.358	178.306	292.736	185.197	44.9762
282.6	281.05	294.677	177.334	177.726	286.679	184.94	-13.6266
282.5	292.6	288.616	177.312	177.468	281.078	184.695	3.98386
282.4	296.45	283.118	177.291	177.351	275.889	184.46	13.3329
282.3	231	278.059	177.272	177.294	271.073	184.237	-47.0592
282.2	219.45	273.373	177.254	177.262	266.597	184.023	-53.9228
282.1	281.05	269.01	177.237	177.239	262.426	183.817	12.0406
282	308	264.939	177.22	177.221	258.537	183.621	43.0617
281.9	250.25	261.133	177.206	177.206	254.905	183.433	-10.8829
281.8	315.7	257.57	177.192	177.192	251.508	183.254	58.1307
281.7	281.05	254.23	177.181	177.181	248.328	183.083	26.8204
281.6	261.8	251.093	177.171	177.171	245.345	182.919	10.7069
281.5	246.4	248.145	177.162	177.162	242.543	182.763	-1.74454
281.4	238.7	245.369	177.154	177.154	239.91	182.613	-6.66911
281.3	227.15	242.754	177.146	177.146	237.431	182.47	-15.6036
281.2	231	240.287	177.14	177.14	235.095	182.332	-9.28656
281.1	231	237.956	177.134	177.134	232.891	182.199	-6.95575
281	184.8	235.752	177.129	177.129	230.809	182.072	-50.9521
280.9	200.2	233.666	177.124	177.124	228.841	181.949	-33.466
280.8	211.75	231.69	177.119	177.119	226.978	181.831	-19.9393
280.7	223.3	229.816	177.115	177.115	225.213	181.717	-6.5154
280.6	223.3	228.037	177.112	177.112	223.54	181.608	-4.73636
280.5	200.2	226.347	177.109	177.109	221.953	181.503	-26.1465
280.4	207.9	224.74	177.106	177.106	220.445	181.401	-16.8397
280.3	200.2	223.211	177.104	177.104	219.011	181.304	-23.0107
280.2	242.55	221.755	177.102	177.102	217.648	181.21	20.795
280.1	196.35	220.368	177.101	177.101	216.35	181.119	-24.0177
280	200.2	219.045	177.101	177.101	215.113	181.032	-18.8444
279.9	207.9	217.782	177.1	177.1	213.934	180.948	-9.88148
279.8	173.25	216.576	177.1	177.1	212.809	180.867	-43.3253
279.7	177.1	215.423	177.1	177.1	211.734	180.788	-38.3225

## Sheet: O1s
B.E.(eV)	Raw Intensity	Peak Sum	Background	Peak 1	Peak 2	difference
545.7	2699.91	1919.72	1908.12	1908.12	1919.72	780.189
545.6	2642.6	1916.93	1905.14	1905.14	1916.93	725.663
545.5	2615.45	1914.14	1902.14	1902.14	1914.14	701.309
545.4	2669.75	1911.34	1899.14	1899.14	1911.34	758.41
545.3	2621.48	1908.53	1896.12	1896.12	1908.53	712.951
545.2	2512.88	1905.72	1893.1	1893.1	1905.72	607.163
545.1	2537.01	1902.9	1890.06	1890.06	1902.9	634.116
545	2413.33	1900.07	1887.01	1887.01	1900.07	513.258
544.9	2485.73	1897.24	1883.94	1883.94	1897.24	588.49
544.8	2416.35	1894.4	1880.87	1880.87	1894.4	521.945
544.7	2506.85	1891.56	1877.78	1877.78	1891.56	615.289
544.6	2527.96	1888.71	1874.67	1874.67	1888.71	639.256
544.5	2543.05	1885.85	1871.56	1871.56	1885.85	657.194
544.4	2398.25	1882.99	1868.44	1868.44	1882.99	515.253
544.3	2286.63	1880.13	1865.3	1865.3	1880.13	406.501
544.2	2277.58	1877.26	1862.15	1862.15	1877.26	400.322
544.1	2340.93	1874.38	1858.98	1858.98	1874.38	466.55
544	2262.5	1871.5	1855.8	1855.8	1871.5	390.999
543.9	2304.73	1868.61	1852.61	1852.61	1868.61	436.121
543.8	2202.16	1865.72	1849.4	1849.4	1865.72	336.448
543.7	2117.7	1862.82	1846.18	1846.18	1862.82	254.88
543.6	2105.63	1859.91	1842.94	1842.94	1859.91	245.719
543.5	2247.41	1857	1839.68	1839.68	1857	390.413
543.4	2111.66	1854.09	1836.41	1836.41	1854.09	257.578
543.3	2000.05	1851.17	1833.13	1833.13	1851.17	148.881
543.2	2063.4	1848.24	1829.83	1829.83	1848.24	215.157
543.1	2181.05	1845.31	1826.51	1826.51	1845.31	335.736
543	2196.13	1842.38	1823.17	1823.17	1842.38	353.751
542.9	2105.63	1839.45	1819.83	1819.83	1839.45	266.184
542.8	2033.23	1836.51	1816.46	1816.46	1836.51	196.719
542.7	1991	1833.58	1813.09	1813.09	1833.58	157.423
542.6	2072.45	1830.64	1809.69	1809.69	1830.64	241.811
542.5	2045.3	1827.7	1806.28	1806.28	1827.7	217.6
542.4	2027.2	1824.76	1802.86	1802.86	1824.76	202.438
542.3	2057.36	1821.82	1799.41	1799.41	1821.82	235.541
542.2	2099.6	1818.89	1795.96	1795.96	1818.89	280.709
542.1	1954.8	1815.96	1792.49	1792.49	1815.96	138.839
542	1981.95	1813.03	1789	1789	1813.03	168.916
541.9	1963.85	1810.11	1785.5	1785.5	1810.11	153.739
541.8	2072.45	1807.19	1781.98	1781.98	1807.19	265.256
541.7	2045.3	1804.28	1778.45	1778.45	1804.28	241.015
541.6	1951.78	1801.38	1774.9	1774.9	1801.38	150.399
541.5	2012.12	1798.49	1771.34	1771.34	1798.49	213.623
541.4	2027.2	1795.61	1767.76	1767.76	1795.61	231.586
541.3	2027.2	1792.74	1764.17	1764.17	1792.74	234.453
541.2	2111.66	1789.89	1760.57	1760.57	1789.89	321.772
541.1	2054.35	1787.06	1756.95	1756.95	1787.06	267.29
541	2006.08	1784.24	1753.32	1753.32	1784.24	221.84
540.9	1972.9	1781.44	1749.67	1749.67	1781.44	191.453
540.8	1957.82	1778.67	1746.01	1746.01	1778.67	179.145
540.7	1909.55	1775.92	1742.34	1742.34	1775.92	133.632
540.6	1894.46	1773.19	1738.66	1738.66	1773.19	121.275
540.5	1873.35	1770.49	1734.95	1734.95	1770.49	102.86
540.4	1891.45	1767.82	1731.24	1731.24	1767.82	123.631
540.3	1879.38	1765.18	1727.51	1727.51	1765.18	114.203
540.2	1788.88	1762.58	1723.77	1723.77	1762.58	26.3069
540.1	1828.1	1760.01	1720.01	1720.01	1760.01	68.0895
540	1722.52	1757.48	1716.23	1716.23	1757.48	-34.9683
539.9	1822.07	1755	1712.45	1712.45	1755	67.0636
539.8	1915.58	1752.57	1708.64	1708.64	1752.57	163.013
539.7	1810	1750.19	1704.83	1704.83	1750.19	59.8085
539.6	1743.63	1747.87	1701	1701	1747.87	-4.23755
539.5	1710.45	1745.61	1697.16	1697.16	1745.61	-35.1605
539.4	1604.87	1743.41	1693.3	1693.3	1743.41	-138.55
539.3	1692.35	1741.29	1689.43	1689.43	1741.29	-48.9447
539.2	1785.87	1739.25	1685.54	1685.54	1739.25	46.6166
539.1	1737.6	1737.29	1681.64	1681.64	1737.29	0.307251
539	1532.46	1735.43	1677.73	1677.73	1735.43	-202.961
538.9	1632.02	1733.66	1673.8	1673.8	1733.66	-101.644
538.8	1632.02	1732	1669.85	1669.85	1732	-99.9867
538.7	1635.03	1730.46	1665.89	1665.89	1730.46	-95.4302
538.6	1493.25	1729.05	1661.92	1661.92	1729.05	-235.804
538.5	1595.82	1727.78	1657.94	1657.94	1727.78	-131.964
538.4	1725.53	1726.66	1653.94	1653.94	1726.66	-1.12671
538.3	1629	1725.71	1649.92	1649.92	1725.71	-96.7095
538.2	1632.02	1724.94	1645.9	1645.9	1724.94	-92.9225
538.1	1601.85	1724.37	1641.86	1641.86	1724.37	-122.52
538	1638.05	1724.02	1637.81	1637.81	1724.02	-85.9668
537.9	1662.18	1723.9	1633.75	1633.75	1723.9	-61.7188
537.8	1668.21	1724.05	1629.68	1629.68	1724.05	-55.8358
537.7	1607.88	1724.49	1625.59	1625.59	1724.49	-116.605
537.6	1601.85	1725.24	1621.5	1621.5	1725.24	-123.394
537.5	1595.82	1726.35	1617.39	1617.39	1726.35	-130.53
537.4	1538.5	1727.83	1613.27	1613.27	1727.83	-189.335
537.3	1598.83	1729.75	1609.14	1609.14	1729.75	-130.922
537.2	1619.95	1732.15	1605	1605	1732.15	-112.202
537.1	1725.53	1735.09	1600.85	1600.85	1735.09	-9.55872
537	1743.63	1738.64	1596.69	1596.69	1738.64	4.99158
536.9	1719.5	1742.9	1592.52	1592.52	1742.9	-23.3978
536.8	1671.23	1747.98	1588.35	1588.35	1747.98	-76.7529
536.7	1644.08	1754.06	1584.16	1584.16	1754.06	-109.974
536.6	1728.55	1761.35	1579.97	1579.97	1761.35	-32.7987
536.5	1716.48	1770.16	1575.78	1575.78	1770.16	-53.6794
536.4	1740.62	1780.95	1571.57	1571.57	1780.95	-40.339
536.3	1719.5	1794.38	1567.36	1567.36	1794.38	-74.8791
536.2	1794.91	1811.32	1563.14	1563.14	1811.32	-16.4031
536.1	1819.05	1833.08	1558.92	1558.92	1833.08	-14.0266
536	1906.53	1861.37	1554.69	1554.69	1861.37	45.1606
535.9	1933.68	1898.59	1550.46	1550.46	1898.59	35.0911
535.8	1997.03	1947.9	1546.23	1546.23	1947.9	49.1304
535.7	2181.05	2013.27	1541.99	1542	2013.27	167.78
535.6	2274.57	2099.82	1537.76	1537.77	2099.81	174.748
535.5	2214.23	2213.53	1533.53	1533.54	2213.52	0.703369
535.4	2346.97	2361.55	1529.31	1529.33	2361.53	-14.5828
535.3	2555.11	2551.94	1525.09	1525.13	2551.89	3.17285
535.2	2862.81	2792.91	1520.87	1520.98	2792.8	69.9009
535.1	3040.8	3093.19	1516.67	1516.9	3092.96	-52.3945
535	3532.51	3460.11	1512.48	1512.97	3459.62	72.4011
534.9	4135.85	3899.99	1508.31	1509.32	3898.99	235.858
534.8	4470.7	4416.81	1504.18	1506.17	4414.82	53.8867
534.7	4974.48	5010.15	1500.07	1503.93	5006.29	-35.6719
534.6	5707.53	5676.68	1496.01	1503.28	5669.41	30.8477
534.5	6292.76	6406.63	1492	1505.34	6393.29	-113.869
534.4	6950.39	7186.23	1488.04	1511.87	7162.4	-235.832
534.3	7976.06	7996.61	1484.16	1525.61	7955.15	-20.5493
534.2	8980.61	8812.6	1480.35	1550.55	8742.4	168.01
534.1	9571.88	9606.95	1476.64	1592.41	9491.19	-35.0781
534	10449.7	10347.9	1473.03	1658.85	10162	101.853
533.9	11146.6	11004.9	1469.53	1759.93	10714.5	141.665
533.8	11505.6	11551.4	1466.16	1908.13	11109.4	-45.79
533.7	11958.1	11968.9	1462.91	2117.66	11314.2	-10.8652
533.6	12332.1	12255.6	1459.8	2404.38	11311	76.5459
533.5	12419.6	12426.3	1456.83	2783.29	11099.9	-6.70606
533.4	12362.3	12512.6	1454	3267.59	10699	-150.278
533.3	12495	12554.6	1451.31	3865.93	10140	-59.5527
533.2	12727.3	12592.4	1448.76	4578.24	9462.87	134.953
533.1	12893.2	12657.5	1446.36	5395.89	8707.93	235.758
533	12872.1	12766.9	1444.1	6296.38	7914.6	105.223
532.9	12570.4	12920.5	1441.99	7246.12	7116.34	-350.032
532.8	13019.9	13101	1440.02	8200.19	6340.85	-81.0996
532.7	13339.7	13276.4	1438.2	9103.44	5611.18	63.2744
532.6	13297.5	13405.1	1436.54	9899.23	4942.38	-107.61
532.5	13378.9	13441.4	1435.03	10531.1	4345.33	-62.4824
532.4	13303.5	13343.3	1433.67	10952.6	3824.35	-39.8262
532.3	13019.9	13078.2	1432.47	11131.3	3379.36	-58.2842
532.2	12899.2	12628.8	1431.42	11052.7	3007.5	270.464
532.1	12051.6	11994.6	1430.52	10722.9	2702.28	56.9375
532	11282.3	11194.5	1429.75	10167.8	2456.43	87.8291
531.9	10311	10261.5	1429.11	9429.25	2261.33	49.4922
531.8	9345.62	9239.27	1428.59	8559.37	2108.49	106.353
531.7	8129.91	8178.8	1428.17	7616.81	1990.16	-48.8887
531.6	6995.64	7127.8	1427.84	6656.58	1899.06	-132.16
531.5	6060.48	6130.83	1427.57	5729.2	1829.21	-70.3564
531.4	5116.26	5221.06	1427.37	4872.93	1775.5	-104.798
531.3	4473.71	4420.51	1427.22	4113.85	1733.88	53.2002
531.2	3583.8	3741.16	1427.11	3467.02	1701.24	-157.364
531.1	3055.88	3182.91	1427.02	2934.75	1675.18	-127.034
531	2678.8	2739.15	1426.95	2512.14	1653.96	-60.3508
530.9	2491.76	2396.75	1426.91	2187.36	1636.29	95.0144
530.8	2147.86	2139.97	1426.87	1945.59	1621.25	7.89356
530.7	2084.51	1952.79	1426.85	1771.42	1608.21	131.728
530.6	1849.21	1819.51	1426.83	1649.62	1596.71	29.7073
530.5	1770.78	1726.74	1426.82	1567.11	1586.45	44.0431
530.4	1659.16	1663.19	1426.81	1512.82	1577.18	-4.02747
530.3	1668.21	1620.07	1426.81	1478.13	1568.75	48.1409
530.2	1641.07	1590.87	1426.81	1456.63	1561.04	50.1967
530.1	1475.15	1570.82	1426.81	1443.68	1553.95	-95.6753
530	1499.28	1556.71	1426.81	1436.1	1547.42	-57.4308
529.9	1490.23	1546.36	1426.81	1431.8	1541.38	-56.1283
529.8	1423.87	1538.37	1426.82	1429.42	1535.77	-114.506
529.7	1426.88	1531.89	1426.82	1428.14	1530.56	-105.005
529.6	1408.78	1526.37	1426.83	1427.48	1525.72	-117.59
529.5	1463.08	1521.52	1426.83	1427.14	1521.2	-58.4343
529.4	1435.93	1517.13	1426.83	1426.98	1516.98	-81.2003
529.3	1451.02	1513.11	1426.84	1426.91	1513.04	-62.0914
529.2	1517.38	1509.38	1426.84	1426.87	1509.35	8.00415
529.1	1375.6	1505.9	1426.85	1426.86	1505.88	-130.3
529	1351.46	1502.64	1426.86	1426.86	1502.64	-151.177
528.9	1438.95	1499.58	1426.86	1426.86	1499.58	-60.6349
528.8	1303.2	1496.7	1426.87	1426.87	1496.7	-193.506
528.7	1414.82	1493.99	1426.87	1426.87	1493.99	-79.179
528.6	1420.85	1491.44	1426.87	1426.87	1491.44	-70.5869
528.5	1438.95	1489.02	1426.87	1426.87	1489.02	-50.0723
528.4	1378.62	1486.74	1426.88	1426.88	1486.74	-108.123
528.3	1372.58	1484.58	1426.88	1426.88	1484.58	-111.995
528.2	1405.77	1482.53	1426.88	1426.88	1482.53	-76.7654
528.1	1375.6	1480.59	1426.88	1426.88	1480.59	-104.99
528	1369.57	1478.75	1426.88	1426.88	1478.75	-109.182
527.9	1414.82	1477	1426.88	1426.88	1477	-62.1816
527.8	1441.96	1475.33	1426.88	1426.88	1475.33	-33.3669
527.7	1426.88	1473.75	1426.88	1426.88	1473.75	-46.8677

## Sheet: C 1s-peak area
Position (eV)	Area	at.%
285	25706.3	48.7857
286.2	5933.01	11.2597
289.1	7405.62	14.0545
total	39045	74.0999

## Sheet: O 1s-peak area
Position (eV)	Area	at.%
532.3	14874.6	11.1111
533.7	19798.1	14.7889
total	34672.7	25.9
