# Supplementary material for: Surface hydrophobization of hydrogels via interface dynamics-induced network reconfiguration
Source: Nat Commun. 2024 Jan 3;15:239. doi: 10.1038/s41467-023-44646-5 (PMC10764767; doi:10.1038/s41467-023-44646-5)
Supplement: Supplementary file 10 — Source data [file 41467_2023_44646_MOESM10_ESM.zip › Source data/Figure 2d/Thickness of silicone chain.xlsx]

## Sheet: DMDMS
DMDMS condensation time (h)	Thickness (nm)					average	standard deviation
0.5	3.49	4.42	4.53	3.44		3.97	0.585
3	7.37	5.38	4.94	5.7		5.85	1.062
5	3.78	3.35	3.72	3.38		3.56	0.224
