# Supplementary material for: Surface hydrophobization of hydrogels via interface dynamics-induced network reconfiguration
Source: Nat Commun. 2024 Jan 3;15:239. doi: 10.1038/s41467-023-44646-5 (PMC10764767; doi:10.1038/s41467-023-44646-5)
Supplement: Supplementary file 10 — Source data [file 41467_2023_44646_MOESM10_ESM.zip › Source data/Figure 2e/WCA of gel-10%-3h.xlsx]

## Sheet: Sheet1
Time (min)	WCA/3h				average	standard deviation
0	122.2	125.6	121	122.8	122.9	1.9
