# Supplementary material for: Surface hydrophobization of hydrogels via interface dynamics-induced network reconfiguration
Source: Nat Commun. 2024 Jan 3;15:239. doi: 10.1038/s41467-023-44646-5 (PMC10764767; doi:10.1038/s41467-023-44646-5)
Supplement: Supplementary file 10 — Source data [file 41467_2023_44646_MOESM10_ESM.zip › Source data/Figure 3/rawdata.xlsx]

## Sheet: Figure 3B
Figure 3B
	Untreated glass				Silicone chain-grafted
Time (ns)	run1	run2	run3	run4	run1	run2	run3	run4
0	0.0112897	0.0112897	0.0112897	0.0112897	0.00719223	0.00719223	0.00719223	0.00719223
0.1	0.0637024	0.0340105	0.0604517	0.0188247	0.0105885	0.00727386	0.00368297	0.0146498
0.2	0.0707754	0.0482998	0.0534302	0.0911217	0.0178803	0.0176525	0.0253156	0.0179547
0.3	0.0413644	0.0599619	0.0937664	0.0867404	0.0143374	0.0319295	0.0179106	0.0144234
0.4	0.0672344	0.0599923	0.0784554	0.101127	0.021548	0.0249421	0.00714789	0.0210079
0.5	0.078685	0.0682273	0.0744998	0.105242	0.0319736	0.047364	0.0363802	0.0108295
0.6	0.0763773	0.0711587	0.0958479	0.0821435	0.0288518	0.0175507	0.0251034	0.0218715
0.7	0.0832586	0.0912197	0.0908355	0.0567292	0.0107545	0.0215173	0.0251921	0.0207792
0.8	0.0854685	0.0776521	0.0789729	0.0713253	0.0389745	0.0502089	0.0502617	0.0271297
0.9	0.0758343	0.129007	0.0864668	0.0821211	0.0325758	0.0421564	0.0275399	0.0484004
1	0.0749081	0.10097	0.0676234	0.0873727	0.0424474	0.0679746	0.0316951	0.0463638
1.1	0.0860299	0.102023	0.100102	0.0858696	0.0526721	0.0563712	0.0383484	0.0346659
1.2	0.106807	0.0835403	0.101772	0.0786284	0.0540042	0.0564073	0.0550807	0.0283089
1.3	0.121064	0.0823218	0.116456	0.109014	0.0419674	0.0639352	0.0492805	0.0310398
1.4	0.11289	0.0984684	0.11557	0.082861	0.0698917	0.0749422	0.0441746	0.0210993
1.5	0.120915	0.108572	0.0907462	0.112415	0.051458	0.0828518	0.0344579	0.031481
1.6	0.117164	0.101375	0.090577	0.147917	0.0595952	0.0944383	0.0382864	0.0862332
1.7	0.11697	0.109193	0.119113	0.100268	0.0791914	0.0735261	0.0367861	0.0654971
1.8	0.136391	0.116221	0.102341	0.109195	0.0383209	0.0896797	0.0556706	0.0779332
1.9	0.154926	0.113295	0.113054	0.11594	0.0623936	0.102833	0.0622835	0.0555754
2	0.135027	0.104868	0.127415	0.132776	0.0652031	0.0857602	0.0386902	0.0597262
2.1	0.146156	0.12483	0.108726	0.121716	0.0792576	0.0907767	0.0368323	0.0520172
2.2	0.131264	0.123648	0.143366	0.131261	0.0798262	0.135694	0.0470259	0.0421178
2.3	0.135119	0.139655	0.0986362	0.132434	0.073245	0.123542	0.0408141	0.0712778
2.4	0.127754	0.121255	0.125396	0.113566	0.0795991	0.108567	0.0724975	0.0587359
2.5	0.11374	0.134269	0.13208	0.0932154	0.0849367	0.0906893	0.0475629	0.0819865
2.6	0.116069	0.108754	0.120237	0.0977175	0.0725136	0.0843577	0.0529794	0.0795837
2.7	0.102213	0.170026	0.116936	0.109768	0.0643291	0.0846703	0.0414107	0.0453823
2.8	0.148089	0.136357	0.123534	0.116074	0.0517268	0.115796	0.0551673	0.0579227
2.9	0.157045	0.129778	0.125364	0.129176	0.0929307	0.0984142	0.051959	0.0634625
3	0.143557	0.139878	0.172449	0.14724	0.0624432	0.115241	0.0788849	0.0803819
3.1	0.157437	0.169823	0.133052	0.134997	0.0722352	0.098227	0.062032	0.105209
3.2	0.134721	0.144439	0.0983005	0.152204	0.071689	0.110421	0.0547872	0.0830867
3.3	0.15358	0.153691	0.127941	0.137687	0.0942329	0.115161	0.062779	0.0774007
3.4	0.124481	0.165154	0.12949	0.148596	0.0837144	0.119986	0.0872552	0.0630418
3.5	0.151962	0.130407	0.15145	0.146919	0.0821496	0.134596	0.0686523	0.0836546
3.6	0.176334	0.151753	0.167426	0.157313	0.0764861	0.11761	0.0703624	0.0730994
3.7	0.172076	0.14706	0.14723	0.140083	0.066159	0.10233	0.0601273	0.0741869
3.8	0.147857	0.131764	0.136077	0.176141	0.0781741	0.108513	0.102882	0.0831947
3.9	0.143525	0.152318	0.115564	0.182508	0.105509	0.132726	0.0809375	0.0620179
4	0.115826	0.148545	0.147982	0.149986	0.0902474	0.121183	0.109711	0.0929413
4.1	0.137027	0.12926	0.134204	0.191786	0.0763851	0.134619	0.063212	0.0864642
4.2	0.134169	0.150611	0.147986	0.139282	0.0787809	0.129391	0.101438	0.0788735
4.3	0.135041	0.131087	0.160488	0.138647	0.0793938	0.168335	0.113875	0.0970457
4.4	0.101966	0.150203	0.148267	0.144906	0.0959382	0.139251	0.0939392	0.1104
4.5	0.141919	0.154652	0.143905	0.187582	0.0777476	0.115877	0.0815943	0.0993283
4.6	0.124649	0.134942	0.184312	0.15843	0.0939884	0.116131	0.0706469	0.101151
4.7	0.148843	0.131381	0.155878	0.180299	0.0927354	0.141091	0.0755411	0.0585833
4.8	0.116597	0.169112	0.14211	0.140407	0.103375	0.113583	0.0850148	0.0907669
4.9	0.164476	0.158952	0.177468	0.163047	0.0891397	0.110403	0.0784089	0.133056
5	0.147025	0.188164	0.170782	0.162875	0.103875	0.154547	0.107525	0.101722
5.1	0.151568	0.167701	0.156531	0.205638	0.0828012	0.153512	0.12175	0.0800259
5.2	0.194865	0.187824	0.173848	0.20509	0.0848755	0.165563	0.09258	0.0996779
5.3	0.180856	0.158659	0.17323	0.205166	0.0612218	0.109403	0.0878005	0.0976934
5.4	0.212587	0.190095	0.174072	0.194052	0.113414	0.143899	0.0973135	0.144711
5.5	0.162942	0.170627	0.192251	0.187309	0.071959	0.159719	0.120073	0.116963
5.6	0.174346	0.183813	0.187947	0.220642	0.0658944	0.172697	0.0622643	0.132936
5.7	0.165627	0.18883	0.167566	0.236889	0.0883626	0.147315	0.115264	0.116865
5.8	0.16666	0.142493	0.149724	0.196376	0.0757112	0.157997	0.105038	0.0875375
5.9	0.176586	0.184867	0.158736	0.163023	0.105239	0.175087	0.0989164	0.097103
6	0.176783	0.164587	0.148161	0.195919	0.0890975	0.132373	0.111447	0.0799102
6.1	0.147689	0.193511	0.149609	0.231048	0.108451	0.133532	0.0950745	0.14431
6.2	0.187224	0.195137	0.158685	0.219467	0.0968804	0.129503	0.0904326	0.111207
6.3	0.218283	0.165746	0.201194	0.224892	0.0976066	0.110865	0.0914961	0.116914
6.4	0.166097	0.17636	0.149345	0.199224	0.11572	0.105948	0.0990109	0.11897
6.5	0.191827	0.175465	0.182849	0.241718	0.0820123	0.126909	0.105551	0.12115
6.6	0.218109	0.194318	0.172673	0.220872	0.120087	0.137908	0.104319	0.111792
6.7	0.178157	0.171468	0.176858	0.250087	0.117911	0.136716	0.127006	0.115189
6.8	0.192459	0.18165	0.157978	0.19326	0.11327	0.192926	0.0904423	0.108202
6.9	0.1955	0.195164	0.192814	0.235339	0.0931548	0.114661	0.0981264	0.0999359
7	0.208025	0.20005	0.18202	0.209231	0.0946454	0.172831	0.0924959	0.0999547
7.1	0.158274	0.205735	0.165984	0.201336	0.111677	0.163283	0.123501	0.0919175
7.2	0.184176	0.19296	0.182907	0.24346	0.102532	0.191785	0.107973	0.125357
7.3	0.208423	0.206954	0.217077	0.204737	0.101678	0.151918	0.105462	0.113079
7.4	0.166918	0.189499	0.153758	0.213314	0.0829105	0.201973	0.115612	0.105525
7.5	0.154806	0.173918	0.180638	0.265937	0.119749	0.167998	0.107981	0.113514
7.6	0.156351	0.215222	0.222319	0.229149	0.0993841	0.122538	0.137962	0.121294
7.7	0.172697	0.207203	0.236271	0.2339	0.114465	0.164866	0.0710861	0.0794252
7.8	0.117496	0.229537	0.194402	0.241139	0.124945	0.162804	0.104944	0.142124
7.9	0.16301	0.186515	0.221391	0.201393	0.121323	0.163929	0.110765	0.130214
8	0.132202	0.195089	0.264302	0.210049	0.0861686	0.167852	0.0831896	0.139652
8.1	0.159455	0.159008	0.232537	0.24089	0.0705623	0.127106	0.122449	0.104325
8.2	0.155496	0.191999	0.253598	0.210789	0.0932479	0.192568	0.122514	0.128302
8.3	0.158605	0.218489	0.23183	0.221879	0.07248	0.160116	0.117417	0.107181
8.4	0.187983	0.21298	0.238204	0.245178	0.0693502	0.172916	0.116004	0.108478
8.5	0.166121	0.195099	0.228842	0.243816	0.115759	0.160523	0.114266	0.11575
8.6	0.171159	0.199999	0.236996	0.212962	0.104712	0.15343	0.17577	0.127538
8.7	0.172645	0.254175	0.238498	0.237249	0.105107	0.183947	0.124309	0.132314
8.8	0.172706	0.231128	0.225154	0.192319	0.101718	0.146519	0.134552	0.14864
8.9	0.161448	0.227916	0.217492	0.247002	0.0662557	0.144171	0.144156	0.118833
9	0.170009	0.170333	0.252647	0.217939	0.103857	0.153241	0.140112	0.0952212
9.1	0.194345	0.223439	0.262016	0.247254	0.105546	0.171637	0.108113	0.125611
9.2	0.146228	0.196693	0.25019	0.240595	0.095919	0.140166	0.141042	0.0993101
9.3	0.189314	0.237363	0.225129	0.242002	0.126064	0.203006	0.141265	0.112594
9.4	0.167318	0.223745	0.232325	0.206712	0.134897	0.139651	0.158209	0.138664
9.5	0.196716	0.215875	0.237888	0.221749	0.104782	0.154208	0.17182	0.145727
9.6	0.220259	0.249443	0.212468	0.227186	0.091438	0.159207	0.199948	0.175794
9.7	0.185212	0.203651	0.270459	0.21699	0.110852	0.174098	0.160216	0.167782
9.8	0.175735	0.197794	0.241476	0.228779	0.0848856	0.138657	0.155795	0.154227
9.9	0.189796	0.213632	0.234127	0.209854	0.101985	0.113132	0.154786	0.136348
10	0.192456	0.213311	0.22921	0.246118	0.0951001	0.155137	0.121669	0.145108
10.1	0.231769	0.218932	0.217183	0.266411	0.113902	0.161484	0.167542	0.131102
10.2	0.227151	0.241427	0.253581	0.254469	0.117639	0.131505	0.149727	0.146809
10.3	0.221299	0.201307	0.232853	0.268395	0.0898832	0.152194	0.170823	0.14947
10.4	0.193468	0.214398	0.210374	0.262637	0.11785	0.143325	0.178198	0.108971
10.5	0.19306	0.22438	0.224147	0.27084	0.115518	0.147784	0.143017	0.131478
10.6	0.210425	0.248201	0.214097	0.294421	0.165578	0.177107	0.141888	0.133363
10.7	0.246037	0.235364	0.240493	0.316573	0.125824	0.13386	0.140792	0.138798
10.8	0.212078	0.237607	0.247496	0.291515	0.138754	0.145291	0.193971	0.124938
10.9	0.204595	0.262284	0.239573	0.285102	0.105461	0.14961	0.179738	0.161269
11	0.225567	0.213547	0.212967	0.287245	0.131569	0.152202	0.146714	0.169373
11.1	0.226472	0.23069	0.214431	0.294955	0.113219	0.149384	0.160632	0.161387
11.2	0.235958	0.261839	0.24689	0.281407	0.146282	0.189039	0.185868	0.138444
11.3	0.211933	0.237899	0.268652	0.253428	0.14093	0.165275	0.140107	0.137793
11.4	0.227977	0.244188	0.230419	0.232295	0.0918581	0.167426	0.192076	0.121188
11.5	0.217367	0.235675	0.286783	0.277698	0.115177	0.156039	0.165403	0.147402
11.6	0.220352	0.213083	0.261843	0.248278	0.116234	0.162912	0.143461	0.119791
11.7	0.199938	0.209136	0.216448	0.295478	0.119669	0.151528	0.15844	0.124806
11.8	0.192353	0.234994	0.265635	0.286315	0.155808	0.164523	0.122143	0.182116
11.9	0.232964	0.223188	0.24531	0.300051	0.113271	0.168247	0.148902	0.164727
12	0.207866	0.257394	0.245599	0.27195	0.0973037	0.167598	0.179962	0.126629
12.1	0.237496	0.247596	0.254098	0.286017	0.101569	0.200215	0.11417	0.168187
12.2	0.239082	0.270765	0.272286	0.267125	0.125555	0.189532	0.172554	0.137841
12.3	0.286166	0.231018	0.24609	0.297588	0.0897553	0.181829	0.166368	0.135163
12.4	0.203649	0.18518	0.268115	0.267972	0.108305	0.134681	0.150872	0.177216
12.5	0.242081	0.272041	0.277653	0.275468	0.114238	0.207779	0.150589	0.127118
12.6	0.23856	0.249371	0.267907	0.300245	0.1064	0.173098	0.149633	0.152383
12.7	0.196801	0.253845	0.262463	0.320549	0.123869	0.150263	0.138465	0.101438
12.8	0.216124	0.263344	0.250525	0.258828	0.125684	0.177026	0.14006	0.142847
12.9	0.24137	0.251151	0.229872	0.302413	0.146031	0.19048	0.161532	0.129779
13	0.219704	0.270423	0.288661	0.283279	0.108253	0.144426	0.156338	0.118125
13.1	0.223739	0.262892	0.280784	0.234856	0.141343	0.161712	0.142009	0.146806
13.2	0.221016	0.250959	0.250184	0.250452	0.0945725	0.213926	0.144481	0.131389
13.3	0.233363	0.23233	0.256594	0.282625	0.11141	0.200799	0.160243	0.109154
13.4	0.193659	0.263576	0.275062	0.316617	0.108707	0.209639	0.163458	0.127531
13.5	0.246479	0.224321	0.284351	0.247603	0.13988	0.202961	0.129236	0.117962
13.6	0.227728	0.241716	0.251065	0.303245	0.0942342	0.215422	0.154055	0.119055
13.7	0.230702	0.282094	0.278945	0.290326	0.112243	0.180999	0.148552	0.14263
13.8	0.256075	0.250167	0.290101	0.31025	0.113849	0.22019	0.17298	0.145928
13.9	0.248488	0.233653	0.255576	0.335548	0.0923684	0.227926	0.143184	0.141442
14	0.18562	0.248804	0.228821	0.291568	0.126474	0.197571	0.161638	0.160724
14.1	0.227663	0.207753	0.279712	0.314449	0.114803	0.190919	0.185468	0.148715
14.2	0.243924	0.237964	0.270284	0.305719	0.0919404	0.17979	0.163465	0.189053
14.3	0.220166	0.237347	0.26457	0.307185	0.115982	0.219353	0.123059	0.159176
14.4	0.211607	0.260784	0.31075	0.296512	0.103825	0.201102	0.17598	0.174371
14.5	0.188845	0.201572	0.299242	0.300306	0.095996	0.220313	0.166208	0.139649
14.6	0.224558	0.248753	0.303907	0.335754	0.0950493	0.207969	0.13324	0.15039
14.7	0.216351	0.214797	0.329094	0.33939	0.1089	0.212	0.135064	0.14892
14.8	0.204377	0.222498	0.335689	0.314264	0.0856438	0.189926	0.145	0.137144
14.9	0.250367	0.262979	0.281923	0.372924	0.102953	0.213445	0.155161	0.149208
15	0.236544	0.220642	0.319612	0.338561	0.107226	0.176846	0.143648	0.130783
15.1	0.240415	0.222216	0.284356	0.331674	0.103224	0.210579	0.154279	0.105012
15.2	0.244397	0.192249	0.301205	0.36664	0.139283	0.183968	0.112315	0.126325
15.3	0.238619	0.196332	0.328157	0.331862	0.116385	0.165768	0.142281	0.147839
15.4	0.264161	0.23267	0.295125	0.38401	0.141543	0.18349	0.197437	0.13778
15.5	0.21154	0.212266	0.336583	0.35374	0.110919	0.201629	0.160398	0.129343
15.6	0.254851	0.210083	0.3373	0.378673	0.1174	0.183357	0.127943	0.103585
15.7	0.216137	0.208159	0.34814	0.314048	0.11245	0.220977	0.127106	0.141494
15.8	0.25315	0.216614	0.32273	0.337537	0.141738	0.188517	0.131619	0.134509
15.9	0.245417	0.250418	0.308021	0.346281	0.105337	0.171448	0.123792	0.123365
16	0.19368	0.232021	0.283475	0.316222	0.164621	0.159212	0.157713	0.113995
16.1	0.255171	0.228301	0.300227	0.330586	0.114312	0.186434	0.145228	0.143874
16.2	0.251952	0.271932	0.315822	0.324436	0.140009	0.155907	0.152202	0.125558
16.3	0.22196	0.223761	0.283174	0.279586	0.0887883	0.220354	0.147581	0.147234
16.4	0.236962	0.260477	0.314382	0.279397	0.164506	0.17595	0.147163	0.109798
16.5	0.230744	0.241625	0.265118	0.295331	0.0949121	0.179924	0.140409	0.138256
16.6	0.238042	0.231091	0.322719	0.27391	0.132089	0.217882	0.136467	0.125932
16.7	0.250879	0.221625	0.313178	0.30068	0.098693	0.14441	0.151512	0.13689
16.8	0.233761	0.252537	0.313374	0.309918	0.0760655	0.179157	0.149554	0.123984
16.9	0.208634	0.238443	0.270716	0.354812	0.100866	0.137945	0.157121	0.133069
17	0.266629	0.275356	0.293277	0.332003	0.111449	0.177496	0.146806	0.133886
17.1	0.250142	0.255854	0.27854	0.25571	0.113814	0.16212	0.1165	0.176925
17.2	0.245262	0.257213	0.267059	0.319375	0.13387	0.145851	0.127371	0.12532
17.3	0.251121	0.201401	0.312984	0.285173	0.12422	0.148193	0.135636	0.174829
17.4	0.24457	0.222912	0.32177	0.335564	0.128075	0.145336	0.131935	0.16484
17.5	0.2574	0.230729	0.34989	0.32266	0.115358	0.159139	0.144866	0.135579
17.6	0.304523	0.237496	0.371662	0.316247	0.100489	0.201629	0.18013	0.143784
17.7	0.27199	0.284487	0.330438	0.300458	0.0931207	0.17723	0.17672	0.133659
17.8	0.228075	0.229475	0.313544	0.320323	0.135723	0.20379	0.180958	0.123616
17.9	0.24016	0.222673	0.326162	0.318956	0.134371	0.199442	0.181902	0.168628
18	0.276497	0.22941	0.296159	0.313335	0.114634	0.168969	0.176566	0.157199
18.1	0.276804	0.271035	0.305464	0.328015	0.124069	0.17774	0.155946	0.14172
18.2	0.242357	0.247101	0.285695	0.279278	0.136427	0.166713	0.144698	0.124851
18.3	0.209065	0.230971	0.338705	0.342289	0.158493	0.146521	0.150326	0.149547
18.4	0.260894	0.263812	0.314288	0.328934	0.136242	0.181199	0.145396	0.145736
18.5	0.26665	0.231154	0.327619	0.281669	0.141948	0.16989	0.183643	0.133986
18.6	0.27856	0.237697	0.289858	0.319593	0.140194	0.195	0.141297	0.133615
18.7	0.204444	0.250981	0.280914	0.277647	0.150202	0.20763	0.159292	0.134794
18.8	0.255884	0.189535	0.282303	0.26347	0.161289	0.180261	0.129431	0.149397
18.9	0.253161	0.22162	0.284009	0.254501	0.127158	0.16655	0.149421	0.111992
19	0.221339	0.201347	0.283574	0.287465	0.13987	0.218668	0.161884	0.137481
19.1	0.240419	0.201007	0.254925	0.293049	0.118738	0.179549	0.172786	0.153848
19.2	0.253694	0.217382	0.265524	0.284155	0.150638	0.14823	0.167022	0.136207
19.3	0.252762	0.229366	0.308594	0.279957	0.14221	0.190354	0.164549	0.135677
19.4	0.259447	0.22138	0.298676	0.292909	0.130257	0.144592	0.171223	0.133381
19.5	0.219798	0.24768	0.295372	0.302957	0.138682	0.143673	0.14117	0.122301
19.6	0.272166	0.246013	0.255348	0.293038	0.0953389	0.18531	0.166842	0.143799
19.7	0.257328	0.252258	0.283133	0.299026	0.110622	0.168417	0.182977	0.158468
19.8	0.281374	0.257413	0.341197	0.235886	0.118653	0.199407	0.133146	0.144599
19.9	0.267216	0.238056	0.305794	0.269259	0.16358	0.156424	0.174923	0.15319
20	0.275503	0.244363	0.308901	0.289204	0.132529	0.168518	0.169807	0.175191
20.1	0.241026	0.247654	0.326322	0.247224	0.119397	0.178084	0.158982	0.141293
20.2	0.272136	0.249516	0.328345	0.229258	0.17051	0.210221	0.198545	0.150256
20.3	0.263723	0.21166	0.309047	0.241513	0.138986	0.201692	0.186851	0.151936
20.4	0.263481	0.259609	0.268775	0.258673	0.140956	0.17686	0.178178	0.125224
20.5	0.292548	0.266039	0.265926	0.265355	0.152501	0.215557	0.169411	0.162959
20.6	0.286795	0.241325	0.328644	0.249542	0.195116	0.240211	0.15118	0.160878
20.7	0.247633	0.303774	0.287145	0.237091	0.133097	0.193276	0.176432	0.178428
20.8	0.273302	0.287708	0.35126	0.253896	0.133198	0.208253	0.207448	0.143471
20.9	0.270162	0.274084	0.342889	0.283633	0.125656	0.203066	0.163652	0.160535
21	0.252302	0.222247	0.32344	0.25611	0.119231	0.197746	0.164585	0.159088
21.1	0.219974	0.275623	0.343382	0.252762	0.101454	0.225951	0.16073	0.14901
21.2	0.233697	0.255546	0.30103	0.281681	0.130733	0.214305	0.181098	0.181305
21.3	0.318163	0.24781	0.337589	0.324389	0.138943	0.217839	0.182972	0.155979
21.4	0.242956	0.242119	0.309299	0.287381	0.124321	0.198156	0.166306	0.189228
21.5	0.275914	0.233327	0.318216	0.300855	0.139938	0.205297	0.205847	0.182758
21.6	0.2796	0.186582	0.334904	0.298514	0.14949	0.186094	0.210474	0.170765
21.7	0.256362	0.237667	0.308109	0.280343	0.134171	0.202304	0.173479	0.157211
21.8	0.23772	0.257448	0.293196	0.287626	0.149768	0.152488	0.166745	0.135542
21.9	0.255216	0.2624	0.344918	0.311114	0.135133	0.174284	0.218433	0.196951
22	0.285626	0.242448	0.331176	0.276978	0.166378	0.201137	0.158523	0.151275
22.1	0.244975	0.261293	0.306478	0.271907	0.141763	0.195632	0.193092	0.16055
22.2	0.23964	0.247143	0.355326	0.228734	0.139955	0.152001	0.200716	0.186088
22.3	0.278774	0.271325	0.330029	0.261873	0.115293	0.210482	0.174379	0.14684
22.4	0.288907	0.227863	0.345993	0.245464	0.139432	0.192021	0.150753	0.155242
22.5	0.263276	0.233043	0.324742	0.270556	0.143467	0.227041	0.180793	0.122867
22.6	0.306395	0.235704	0.299296	0.292808	0.145042	0.231449	0.203209	0.136476
22.7	0.304829	0.25667	0.316408	0.231377	0.159118	0.188166	0.187603	0.165753
22.8	0.312374	0.238614	0.318321	0.226936	0.174383	0.198889	0.178817	0.165882
22.9	0.281824	0.226526	0.361496	0.26563	0.142031	0.216089	0.163569	0.148832
23	0.279075	0.238969	0.325671	0.308842	0.13421	0.183479	0.184616	0.179693
23.1	0.295443	0.257487	0.303852	0.318217	0.128947	0.175955	0.181639	0.141593
23.2	0.275656	0.274867	0.32999	0.31443	0.117607	0.170296	0.227191	0.125387
23.3	0.286417	0.264218	0.355173	0.284858	0.105407	0.20901	0.191895	0.134894
23.4	0.280613	0.237025	0.337733	0.254747	0.136408	0.164065	0.143142	0.172844
23.5	0.281936	0.232508	0.345688	0.303913	0.145021	0.215033	0.131202	0.164787
23.6	0.244095	0.204989	0.285656	0.304704	0.134347	0.185062	0.179814	0.125044
23.7	0.243693	0.213489	0.321214	0.296273	0.119403	0.184495	0.165834	0.159938
23.8	0.262124	0.234921	0.361095	0.322286	0.102327	0.186197	0.189561	0.163682
23.9	0.289036	0.249972	0.329581	0.28731	0.132721	0.187945	0.169548	0.126076
24	0.280927	0.254368	0.353541	0.309285	0.132094	0.195194	0.14851	0.12979
24.1	0.273774	0.228686	0.319242	0.318247	0.120743	0.184372	0.200411	0.145124
24.2	0.326541	0.237426	0.345029	0.351214	0.168039	0.190571	0.168173	0.164811
24.3	0.302312	0.261276	0.342436	0.301723	0.116091	0.153235	0.176209	0.135453
24.4	0.31857	0.260704	0.344157	0.285279	0.132542	0.180516	0.176719	0.118683
24.5	0.291174	0.262585	0.313478	0.33411	0.144813	0.172712	0.174246	0.13226
24.6	0.284344	0.288301	0.336062	0.345919	0.117085	0.186063	0.168769	0.181096
24.7	0.317516	0.271792	0.319301	0.330763	0.113882	0.141331	0.171151	0.153075
24.8	0.264885	0.285376	0.26638	0.312919	0.121669	0.17378	0.164907	0.134474
24.9	0.268154	0.264321	0.312454	0.310058	0.126707	0.178514	0.190008	0.153791
25	0.224583	0.228592	0.233809	0.316393	0.138964	0.200391	0.163778	0.119453
25.1	0.270818	0.295638	0.301255	0.301985	0.189529	0.168191	0.227504	0.149309
25.2	0.238375	0.30165	0.333847	0.294611	0.136076	0.154663	0.18321	0.111436
25.3	0.267255	0.290054	0.30741	0.32534	0.119497	0.1671	0.177611	0.155048
25.4	0.252639	0.24454	0.312458	0.318029	0.134011	0.215264	0.180987	0.204181
25.5	0.289427	0.26623	0.315056	0.32121	0.107127	0.145336	0.161218	0.163935
25.6	0.277386	0.273952	0.296286	0.312967	0.0931105	0.169338	0.149443	0.168498
25.7	0.297518	0.269438	0.282751	0.308091	0.157814	0.197463	0.16674	0.131224
25.8	0.294049	0.310062	0.290887	0.306649	0.128503	0.204249	0.138519	0.177364
25.9	0.312188	0.301508	0.271361	0.32322	0.134689	0.214189	0.147891	0.136185
26	0.31212	0.231912	0.289504	0.33557	0.160291	0.163141	0.167173	0.182036
26.1	0.255971	0.321197	0.286756	0.321859	0.15918	0.181395	0.166585	0.149947
26.2	0.30444	0.313822	0.316941	0.31916	0.144091	0.143934	0.180449	0.16362
26.3	0.328504	0.340222	0.29353	0.269892	0.147417	0.173447	0.171481	0.164415
26.4	0.273126	0.271601	0.308698	0.292556	0.141174	0.175374	0.159766	0.189267
26.5	0.269633	0.304775	0.297167	0.239585	0.189159	0.182596	0.156399	0.142492
26.6	0.308388	0.32312	0.3048	0.27338	0.106528	0.210173	0.21378	0.186364
26.7	0.272403	0.349086	0.320106	0.279576	0.126013	0.205447	0.172435	0.155958
26.8	0.254969	0.302858	0.316932	0.308763	0.13557	0.190839	0.137883	0.171342
26.9	0.273904	0.290572	0.295166	0.323325	0.171398	0.195346	0.14469	0.173742
27	0.268597	0.339097	0.338068	0.316285	0.123649	0.227272	0.178763	0.136554
27.1	0.270222	0.332577	0.288769	0.329095	0.148539	0.176295	0.182738	0.150863
27.2	0.271911	0.333352	0.29275	0.304268	0.115403	0.224198	0.187743	0.113025
27.3	0.309262	0.309302	0.292048	0.330822	0.162108	0.231888	0.192414	0.136087
27.4	0.284949	0.257231	0.330673	0.346503	0.163096	0.217459	0.186982	0.197393
27.5	0.279776	0.281859	0.370439	0.324323	0.139482	0.22161	0.181256	0.139152
27.6	0.283448	0.326262	0.283246	0.307492	0.171898	0.235225	0.187829	0.160848
27.7	0.263002	0.316859	0.340629	0.32168	0.189917	0.203854	0.182307	0.175156
27.8	0.279792	0.32161	0.287676	0.339883	0.163037	0.192553	0.188261	0.135971
27.9	0.284959	0.336203	0.314727	0.32322	0.204533	0.164258	0.213067	0.120416
28	0.248202	0.290257	0.310849	0.312752	0.165904	0.181016	0.225977	0.13446
28.1	0.293101	0.31067	0.326174	0.313547	0.170496	0.151778	0.24411	0.120186
28.2	0.278482	0.311181	0.331016	0.322664	0.160073	0.168723	0.224774	0.113909
28.3	0.268371	0.307081	0.367034	0.346495	0.147764	0.17476	0.196896	0.164991
28.4	0.328111	0.276907	0.321454	0.334394	0.159243	0.233381	0.189311	0.129958
28.5	0.312299	0.336323	0.323957	0.350067	0.172091	0.203169	0.188214	0.147432
28.6	0.31213	0.28614	0.316695	0.375225	0.139976	0.18894	0.205267	0.11147
28.7	0.356427	0.298835	0.35124	0.302857	0.153665	0.220825	0.177179	0.115928
28.8	0.341938	0.242075	0.245476	0.331366	0.136961	0.201355	0.162623	0.148628
28.9	0.312678	0.291701	0.319404	0.327208	0.147714	0.211495	0.178406	0.148863
29	0.272027	0.264328	0.315228	0.305357	0.149692	0.205193	0.155095	0.186436
29.1	0.282297	0.307031	0.35272	0.346894	0.161195	0.194527	0.157263	0.167422
29.2	0.280817	0.304119	0.307494	0.335812	0.167438	0.201148	0.184164	0.153687
29.3	0.337911	0.296463	0.278619	0.31924	0.125451	0.196646	0.171956	0.174514
29.4	0.235932	0.301222	0.33834	0.361455	0.158595	0.226073	0.192912	0.152606
29.5	0.308745	0.311796	0.297309	0.336033	0.149853	0.16605	0.209091	0.127025
29.6	0.280674	0.302968	0.303322	0.363475	0.118128	0.210528	0.214023	0.170313
29.7	0.315583	0.354587	0.346122	0.325758	0.151334	0.223975	0.183249	0.186289
29.8	0.316587	0.301885	0.354433	0.313346	0.107216	0.202895	0.176787	0.134601
29.9	0.332241	0.285502	0.34491	0.347909	0.143273	0.211913	0.187391	0.166902
30	0.302919	0.347417	0.322294	0.414111	0.142191	0.221852	0.187898	0.160525
30.1	0.25491	0.315425	0.274404	0.33797	0.13407	0.237931	0.172974	0.177071
30.2	0.306017	0.329677	0.355796	0.30942	0.117792	0.199191	0.193761	0.136314
30.3	0.313129	0.299152	0.345268	0.30923	0.171514	0.214307	0.196649	0.209101
30.4	0.313656	0.308174	0.270198	0.332805	0.176642	0.185335	0.167184	0.140665
30.5	0.317978	0.321992	0.349631	0.365132	0.134719	0.203799	0.22019	0.172443
30.6	0.311181	0.319829	0.33957	0.369033	0.147945	0.264559	0.171482	0.188731
30.7	0.308058	0.353804	0.358708	0.328567	0.147731	0.19594	0.21326	0.17834
30.8	0.320892	0.345411	0.341016	0.372501	0.133474	0.20819	0.235359	0.188905
30.9	0.289987	0.2921	0.389074	0.347795	0.164288	0.210565	0.181022	0.17081
31	0.293147	0.340009	0.36663	0.363606	0.150123	0.240891	0.238163	0.173731
31.1	0.315193	0.316248	0.35213	0.340303	0.162841	0.218481	0.233846	0.154664
31.2	0.339385	0.291155	0.358041	0.350281	0.15488	0.196341	0.190885	0.186259
31.3	0.32016	0.315171	0.366462	0.329913	0.15021	0.204753	0.180429	0.171725
31.4	0.271363	0.318459	0.297508	0.352424	0.135126	0.1557	0.213312	0.203101
31.5	0.305462	0.323138	0.340621	0.375786	0.130843	0.22369	0.247187	0.198273
31.6	0.302579	0.340384	0.379081	0.350193	0.165652	0.190304	0.219235	0.161988
31.7	0.289309	0.34063	0.29623	0.353309	0.170212	0.205469	0.177976	0.162941
31.8	0.282321	0.309123	0.315963	0.367217	0.180666	0.169372	0.232035	0.164456
31.9	0.291383	0.375656	0.338854	0.415728	0.159487	0.192793	0.185724	0.1704
32	0.284408	0.323053	0.282755	0.337372	0.142059	0.233903	0.18937	0.164258
32.1	0.2894	0.342132	0.342352	0.340193	0.153251	0.162881	0.190497	0.1889
32.2	0.304405	0.326896	0.347994	0.358351	0.143217	0.177865	0.209174	0.191071
32.3	0.265583	0.300337	0.339305	0.366378	0.188987	0.183679	0.2116	0.16791
32.4	0.296504	0.310045	0.336606	0.30095	0.163628	0.199214	0.207693	0.189051
32.5	0.253206	0.321028	0.376267	0.36889	0.143959	0.196051	0.19808	0.168594
32.6	0.287179	0.333313	0.333149	0.355605	0.123841	0.187349	0.210751	0.155828
32.7	0.316165	0.333935	0.34393	0.355519	0.131339	0.180558	0.177576	0.21538
32.8	0.288042	0.346616	0.358803	0.388651	0.132129	0.165699	0.225318	0.155666
32.9	0.315917	0.334003	0.342885	0.38763	0.174582	0.152276	0.179974	0.166476
33	0.304526	0.30869	0.354328	0.372589	0.138033	0.172395	0.16644	0.172682
33.1	0.298967	0.283195	0.366216	0.346281	0.140892	0.166803	0.190628	0.157693
33.2	0.302128	0.349561	0.334199	0.357746	0.117217	0.180958	0.17945	0.181044
33.3	0.279005	0.355474	0.307766	0.364131	0.174225	0.181122	0.175948	0.164765
33.4	0.256575	0.333388	0.383778	0.350881	0.160224	0.18736	0.191171	0.198737
33.5	0.270551	0.332078	0.384298	0.354356	0.160544	0.213692	0.167933	0.18146
33.6	0.291615	0.31818	0.370091	0.312874	0.152039	0.226152	0.203339	0.135389
33.7	0.268898	0.374628	0.325168	0.270798	0.128529	0.155789	0.194634	0.158467
33.8	0.312712	0.338733	0.339459	0.318849	0.128596	0.189348	0.208832	0.149836
33.9	0.309775	0.332163	0.350039	0.373649	0.177435	0.192872	0.174086	0.173706
34	0.310224	0.3657	0.406529	0.263788	0.18295	0.196065	0.20014	0.170096
34.1	0.307704	0.394035	0.328262	0.323808	0.150348	0.175678	0.210686	0.176896
34.2	0.314217	0.334117	0.409206	0.332444	0.188299	0.210855	0.216481	0.16779
34.3	0.29348	0.30218	0.329514	0.33235	0.161152	0.20003	0.230948	0.112863
34.4	0.318904	0.348883	0.338413	0.333347	0.175048	0.202003	0.21178	0.146114
34.5	0.32986	0.325202	0.401836	0.305746	0.152792	0.223908	0.215423	0.142822
34.6	0.259626	0.384159	0.339262	0.319688	0.134188	0.216126	0.230643	0.160799
34.7	0.264686	0.336894	0.351121	0.310376	0.174196	0.206754	0.205615	0.154743
34.8	0.333098	0.373008	0.337624	0.311976	0.16308	0.2189	0.220142	0.160612
34.9	0.324306	0.384222	0.345021	0.34392	0.164883	0.220779	0.170279	0.15407
35	0.329715	0.341118	0.351413	0.333352	0.173418	0.1905	0.175813	0.154046
35.1	0.259204	0.333351	0.346657	0.31467	0.176858	0.164168	0.211147	0.174633
35.2	0.271152	0.331715	0.317001	0.350492	0.165644	0.196563	0.190333	0.162198
35.3	0.329028	0.337531	0.348931	0.330322	0.127683	0.218076	0.193773	0.211914
35.4	0.293174	0.344122	0.382574	0.337887	0.156154	0.212454	0.232015	0.165333
35.5	0.301881	0.388792	0.379739	0.314606	0.16786	0.206972	0.205529	0.199914
35.6	0.29049	0.35152	0.410752	0.332586	0.145079	0.226324	0.210318	0.19123
35.7	0.268741	0.329197	0.341461	0.319686	0.131295	0.190814	0.230019	0.169631
35.8	0.277104	0.332341	0.34631	0.349806	0.17468	0.17077	0.158792	0.153915
35.9	0.298139	0.303688	0.349512	0.279887	0.126768	0.217148	0.212667	0.184149
36	0.263365	0.379108	0.34904	0.345524	0.122387	0.19941	0.199628	0.168039
36.1	0.29999	0.378876	0.370292	0.338481	0.131152	0.176167	0.206626	0.134481
36.2	0.313717	0.349887	0.400901	0.344167	0.167072	0.238442	0.207476	0.159182
36.3	0.30201	0.365216	0.387246	0.373227	0.197739	0.229043	0.230779	0.169938
36.4	0.298809	0.34199	0.376412	0.296623	0.202987	0.223769	0.180783	0.201143
36.5	0.311902	0.350196	0.384121	0.309012	0.152439	0.217092	0.185493	0.171283
36.6	0.289145	0.336987	0.366997	0.323172	0.152885	0.203566	0.184008	0.162842
36.7	0.335632	0.310821	0.337796	0.326149	0.188304	0.204723	0.217896	0.168982
36.8	0.302601	0.381084	0.325142	0.359093	0.156531	0.188826	0.173163	0.192582
36.9	0.280906	0.343293	0.347172	0.337439	0.171874	0.190316	0.18676	0.187974
37	0.284586	0.370971	0.369358	0.297378	0.173109	0.217239	0.212827	0.185834
37.1	0.279307	0.461189	0.349447	0.377708	0.162624	0.193626	0.178072	0.192926
37.2	0.268122	0.409774	0.325458	0.349361	0.20876	0.139038	0.18333	0.186584
37.3	0.303897	0.386676	0.33542	0.30843	0.181602	0.220704	0.160062	0.203259
37.4	0.310264	0.36245	0.335679	0.328155	0.198399	0.187484	0.16104	0.195897
37.5	0.283619	0.374546	0.372914	0.345531	0.207849	0.199375	0.186362	0.18466
37.6	0.286164	0.398499	0.334046	0.332795	0.193241	0.197603	0.202618	0.188745
37.7	0.297368	0.38814	0.301073	0.340852	0.198233	0.223712	0.174956	0.144809
37.8	0.295783	0.405853	0.335549	0.352309	0.18492	0.213621	0.185195	0.183661
37.9	0.299116	0.470833	0.308582	0.320328	0.217941	0.213803	0.198962	0.159043
38	0.291029	0.430728	0.312254	0.366179	0.176563	0.212862	0.176975	0.177821
38.1	0.270922	0.419726	0.342711	0.355025	0.181303	0.186801	0.193346	0.197449
38.2	0.267703	0.456814	0.345407	0.303517	0.147325	0.189653	0.197037	0.194365
38.3	0.253361	0.433414	0.348778	0.342476	0.148936	0.191523	0.191272	0.194343
38.4	0.298826	0.393805	0.312939	0.380042	0.17082	0.207519	0.173779	0.151719
38.5	0.2367	0.43793	0.365977	0.371726	0.187763	0.218209	0.169145	0.202006
38.6	0.263406	0.459511	0.309627	0.342682	0.157343	0.198371	0.170971	0.174438
38.7	0.259924	0.411298	0.352028	0.341661	0.189517	0.168985	0.168903	0.168172
38.8	0.260944	0.389945	0.306342	0.371791	0.138629	0.168799	0.167017	0.200313
38.9	0.243863	0.401837	0.325834	0.361744	0.145251	0.203522	0.175346	0.137575
39	0.281398	0.391219	0.344791	0.313241	0.170913	0.187129	0.189925	0.173317
39.1	0.26062	0.405716	0.29496	0.358884	0.128189	0.205087	0.171963	0.147168
39.2	0.252672	0.38527	0.294301	0.339578	0.174392	0.186175	0.218977	0.181497
39.3	0.28777	0.423114	0.314551	0.301921	0.184725	0.203595	0.187985	0.157282
39.4	0.272927	0.466356	0.290939	0.363258	0.176209	0.226256	0.204963	0.177089
39.5	0.2668	0.371911	0.277242	0.339226	0.183644	0.176233	0.176422	0.167695
39.6	0.261389	0.408125	0.322674	0.333058	0.150873	0.215301	0.231872	0.166122
39.7	0.264276	0.452612	0.29689	0.351561	0.179502	0.205941	0.213206	0.204475
39.8	0.305464	0.38177	0.331868	0.308514	0.160705	0.209732	0.210705	0.150564
39.9	0.25496	0.432471	0.288921	0.348129	0.176914	0.191907	0.195646	0.168179
40	0.274304	0.411606	0.305622	0.329626	0.154275	0.20268	0.196427	0.149982
40.1	0.257418	0.448419	0.342617	0.352612	0.138379	0.211631	0.195069	0.175584
40.2	0.279384	0.43222	0.316084	0.337998	0.171669	0.242974	0.20905	0.152814
40.3	0.249901	0.400094	0.345714	0.372014	0.179444	0.226897	0.22609	0.18169
40.4	0.289637	0.386838	0.306979	0.351294	0.141447	0.213119	0.196962	0.139982
40.5	0.294569	0.42546	0.279447	0.327534	0.164842	0.183492	0.220925	0.162604
40.6	0.265035	0.391977	0.313101	0.339542	0.14868	0.214016	0.207855	0.183403
40.7	0.308134	0.362375	0.3175	0.377397	0.122125	0.195081	0.185289	0.141226
40.8	0.29897	0.323414	0.295331	0.357858	0.125171	0.177111	0.216823	0.142212
40.9	0.263162	0.376985	0.274853	0.379514	0.136423	0.223236	0.233439	0.195519
41	0.283431	0.347004	0.268332	0.36798	0.138803	0.179256	0.205429	0.161762
41.1	0.251215	0.369162	0.310253	0.348454	0.142431	0.227017	0.204285	0.157783
41.2	0.28452	0.364431	0.28257	0.366634	0.12485	0.209831	0.220014	0.162181
41.3	0.250527	0.403839	0.320785	0.36022	0.14988	0.201489	0.210522	0.153729
41.4	0.255739	0.373853	0.271115	0.351854	0.136353	0.183247	0.204322	0.179978
41.5	0.261988	0.358957	0.353704	0.350876	0.15385	0.188	0.184863	0.155089
41.6	0.229301	0.371859	0.274493	0.351732	0.111863	0.169608	0.184539	0.191032
41.7	0.283826	0.361107	0.292328	0.369708	0.12345	0.224837	0.180348	0.189125
41.8	0.289415	0.401436	0.305471	0.359346	0.15893	0.205482	0.207194	0.192906
41.9	0.259034	0.396352	0.282613	0.385414	0.13468	0.211965	0.200452	0.171282
42	0.316511	0.383715	0.296381	0.363469	0.171436	0.205885	0.183432	0.174795
42.1	0.305512	0.349274	0.297363	0.350478	0.156148	0.207293	0.213684	0.180786
42.2	0.354656	0.354923	0.268631	0.357157	0.169967	0.233764	0.215332	0.169277
42.3	0.311601	0.354097	0.342432	0.386587	0.164414	0.211582	0.207856	0.166871
42.4	0.327134	0.307331	0.346938	0.348193	0.168285	0.219929	0.185713	0.162712
42.5	0.256606	0.363478	0.314996	0.296132	0.201151	0.205525	0.192435	0.176776
42.6	0.312332	0.381114	0.304707	0.331012	0.200256	0.175483	0.249154	0.171348
42.7	0.358193	0.406074	0.302717	0.34433	0.216499	0.231441	0.222259	0.228545
42.8	0.324402	0.384406	0.285002	0.359579	0.137075	0.186256	0.16541	0.161183
42.9	0.296147	0.411156	0.310257	0.307229	0.207487	0.231142	0.204748	0.123239
43	0.327593	0.364133	0.30943	0.329559	0.243099	0.207826	0.186217	0.18189
43.1	0.344336	0.40088	0.295188	0.322086	0.176682	0.246405	0.195136	0.196306
43.2	0.343738	0.37146	0.346081	0.375535	0.188462	0.186124	0.213186	0.17321
43.3	0.304281	0.375401	0.333481	0.347051	0.164052	0.205917	0.208588	0.17929
43.4	0.338426	0.401298	0.322657	0.348982	0.148322	0.185399	0.234425	0.175188
43.5	0.301493	0.389878	0.303784	0.335557	0.195191	0.197794	0.232527	0.198105
43.6	0.33584	0.338218	0.364191	0.308274	0.218872	0.14745	0.222687	0.151942
43.7	0.308037	0.393501	0.31206	0.325406	0.182422	0.162272	0.218404	0.170176
43.8	0.323767	0.381391	0.305187	0.304721	0.214498	0.136934	0.202989	0.210148
43.9	0.354345	0.35351	0.311968	0.32737	0.190662	0.191025	0.186664	0.165178
44	0.336512	0.385176	0.327962	0.322698	0.238183	0.199877	0.213386	0.173974
44.1	0.345312	0.408746	0.287075	0.375749	0.186886	0.180946	0.20631	0.18452
44.2	0.365101	0.414444	0.327465	0.33518	0.174557	0.252743	0.241424	0.174017
44.3	0.295282	0.422516	0.363681	0.354578	0.188164	0.20665	0.229177	0.15378
44.4	0.337655	0.400604	0.364286	0.343372	0.200966	0.220477	0.215765	0.139183
44.5	0.291316	0.422673	0.348699	0.314452	0.182792	0.229415	0.224724	0.156052
44.6	0.318854	0.381637	0.336588	0.333188	0.188232	0.239352	0.228696	0.201104
44.7	0.298841	0.398098	0.312213	0.350523	0.145466	0.223461	0.230035	0.185649
44.8	0.300462	0.406327	0.291257	0.351113	0.149836	0.201553	0.215136	0.161281
44.9	0.334778	0.39602	0.330878	0.33111	0.199547	0.20345	0.226797	0.149084
45	0.297875	0.401398	0.327235	0.377746	0.139862	0.194521	0.220253	0.14438
45.1	0.370288	0.426183	0.33749	0.273819	0.178603	0.222413	0.237787	0.139475
45.2	0.353482	0.409814	0.325997	0.344355	0.151902	0.207134	0.199404	0.163445
45.3	0.336406	0.387285	0.338516	0.343249	0.185092	0.168024	0.210861	0.146208
45.4	0.306362	0.400145	0.347879	0.39303	0.181172	0.23923	0.160305	0.13291
45.5	0.321082	0.389874	0.375456	0.315191	0.203458	0.218571	0.189247	0.178132
45.6	0.292711	0.424652	0.371511	0.335143	0.207887	0.252549	0.184908	0.144924
45.7	0.298982	0.401718	0.318357	0.360705	0.184197	0.224236	0.207852	0.152086
45.8	0.299675	0.410752	0.388577	0.353366	0.149096	0.210653	0.194644	0.165461
45.9	0.29423	0.367038	0.346951	0.34322	0.221058	0.210577	0.242812	0.141508
46	0.328491	0.402639	0.382378	0.327336	0.209987	0.224758	0.188768	0.150373
46.1	0.251259	0.344519	0.35317	0.404071	0.177572	0.183093	0.234548	0.192305
46.2	0.264407	0.425383	0.32503	0.393046	0.164793	0.173671	0.250355	0.151247
46.3	0.313066	0.403479	0.352075	0.348139	0.156296	0.193568	0.208662	0.165495
46.4	0.311596	0.352072	0.355715	0.371275	0.163337	0.151154	0.248109	0.148833
46.5	0.281141	0.358195	0.304891	0.384482	0.203874	0.186209	0.220826	0.157163
46.6	0.25865	0.390665	0.338956	0.380109	0.170497	0.161472	0.25928	0.184229
46.7	0.293101	0.343869	0.385963	0.38086	0.200707	0.178551	0.203415	0.169386
46.8	0.298106	0.373095	0.384705	0.370994	0.154762	0.19295	0.249998	0.160182
46.9	0.327352	0.432788	0.333718	0.37195	0.183965	0.250994	0.17349	0.196802
47	0.310404	0.37778	0.325582	0.34854	0.210296	0.224135	0.229787	0.215848
47.1	0.305988	0.396006	0.36802	0.331255	0.201898	0.230672	0.223676	0.172977
47.2	0.27304	0.402274	0.394422	0.374997	0.152331	0.249161	0.269833	0.155509
47.3	0.255923	0.358833	0.394439	0.322681	0.223719	0.246926	0.214794	0.141445
47.4	0.297562	0.373837	0.357779	0.387335	0.181831	0.250274	0.255765	0.203564
47.5	0.345614	0.417466	0.36304	0.348435	0.189356	0.250401	0.177853	0.196413
47.6	0.30305	0.394113	0.26429	0.370369	0.178858	0.24343	0.191879	0.143179
47.7	0.284543	0.415255	0.301561	0.333692	0.140595	0.187152	0.192275	0.178024
47.8	0.292116	0.365028	0.337098	0.38617	0.191701	0.22472	0.175005	0.166132
47.9	0.312493	0.405417	0.343145	0.312357	0.157065	0.225441	0.223919	0.217403
48	0.305212	0.365447	0.297505	0.35	0.2376	0.201391	0.17469	0.159585
48.1	0.325995	0.378324	0.333443	0.381069	0.216192	0.198024	0.233481	0.185859
48.2	0.307759	0.37736	0.34054	0.354332	0.198433	0.215752	0.197481	0.16461
48.3	0.300837	0.37205	0.322548	0.347224	0.159911	0.235165	0.209239	0.172143
48.4	0.317416	0.438082	0.367246	0.349825	0.189591	0.204587	0.201416	0.201798
48.5	0.324488	0.412357	0.314239	0.313762	0.198827	0.184527	0.178165	0.131399
48.6	0.308943	0.423971	0.335181	0.360824	0.177386	0.225292	0.168531	0.176804
48.7	0.288046	0.427362	0.300104	0.368471	0.173537	0.201369	0.191254	0.162499
48.8	0.331051	0.41274	0.368605	0.365127	0.208165	0.194046	0.20018	0.178189
48.9	0.311386	0.439615	0.362701	0.373863	0.198369	0.178778	0.214715	0.169668
49	0.301311	0.438839	0.383809	0.343323	0.198472	0.23619	0.200265	0.20419
49.1	0.278999	0.447117	0.349976	0.371608	0.191169	0.232194	0.264844	0.17729
49.2	0.286679	0.458597	0.366776	0.372777	0.207425	0.186636	0.19306	0.165568
49.3	0.260985	0.464817	0.378967	0.351393	0.213917	0.210139	0.212877	0.152333
49.4	0.244833	0.453227	0.35124	0.378188	0.18859	0.226152	0.245164	0.158459
49.5	0.315084	0.445711	0.335091	0.376859	0.207046	0.238514	0.227811	0.161513
49.6	0.29463	0.450308	0.368164	0.379654	0.179516	0.182458	0.231747	0.166834
49.7	0.333067	0.444674	0.361677	0.371406	0.217821	0.162398	0.243157	0.19122
49.8	0.276234	0.435396	0.352518	0.385296	0.207745	0.227829	0.200469	0.175343
49.9	0.290473	0.46776	0.362863	0.423788	0.210833	0.173621	0.216343	0.136565
50	0.303573	0.401651	0.32866	0.414214	0.18344	0.185313	0.234523	0.17993
50.1	0.27893	0.375162	0.373579	0.423418	0.224263	0.200641	0.245573	0.161377
50.2	0.281593	0.396426	0.379034	0.369056	0.215873	0.212672	0.181904	0.161501
50.3	0.32074	0.385261	0.370868	0.361906	0.173268	0.19192	0.218598	0.158627
50.4	0.266401	0.422382	0.354369	0.382259	0.197821	0.19813	0.192483	0.149255
50.5	0.339894	0.416279	0.376124	0.416178	0.214203	0.168743	0.250145	0.168083
50.6	0.278792	0.415483	0.389042	0.373598	0.196976	0.200005	0.216765	0.157347
50.7	0.251955	0.429871	0.379672	0.344332	0.17939	0.218924	0.236437	0.183905
50.8	0.312056	0.427687	0.37712	0.365704	0.18199	0.226681	0.230115	0.192713
50.9	0.32515	0.430989	0.348524	0.350622	0.190762	0.234877	0.226758	0.160511
51	0.317988	0.383797	0.344754	0.356312	0.2211	0.215322	0.195266	0.213272
51.1	0.338905	0.454055	0.321998	0.386003	0.172964	0.221428	0.24787	0.149337
51.2	0.302494	0.407364	0.388139	0.390853	0.209629	0.19643	0.212518	0.158277
51.3	0.315404	0.367744	0.36859	0.393942	0.19885	0.226355	0.20121	0.18333
51.4	0.327628	0.398331	0.351449	0.367307	0.191079	0.228793	0.224276	0.144881
51.5	0.29487	0.387272	0.321797	0.381086	0.19455	0.204167	0.249686	0.186053
51.6	0.266852	0.447531	0.341884	0.406234	0.21556	0.187095	0.198312	0.191007
51.7	0.303297	0.385391	0.352344	0.370508	0.159572	0.207901	0.208808	0.180965
51.8	0.304196	0.419221	0.379763	0.330292	0.176647	0.201225	0.189191	0.162109
51.9	0.312446	0.416402	0.359853	0.316738	0.177167	0.261496	0.233287	0.152379
52	0.280554	0.379143	0.393889	0.362932	0.160794	0.231433	0.213869	0.16397
52.1	0.257388	0.422441	0.348933	0.379139	0.193816	0.278335	0.242036	0.152477
52.2	0.258542	0.457791	0.363478	0.333613	0.19241	0.23003	0.190816	0.168548
52.3	0.293727	0.442607	0.386226	0.406918	0.166028	0.224576	0.235763	0.138536
52.4	0.300417	0.411143	0.399563	0.356155	0.160457	0.232939	0.206677	0.149922
52.5	0.29789	0.397103	0.371496	0.380835	0.179036	0.208233	0.249464	0.15097
52.6	0.293467	0.43417	0.372353	0.396385	0.16664	0.229543	0.23021	0.165466
52.7	0.272768	0.438297	0.372925	0.37195	0.164794	0.252452	0.215581	0.17775
52.8	0.287135	0.376312	0.385732	0.377571	0.168958	0.229664	0.243245	0.163933
52.9	0.292865	0.361355	0.379778	0.410009	0.166393	0.22672	0.247507	0.158909
53	0.28327	0.421453	0.349298	0.377688	0.16618	0.239787	0.207933	0.174691
53.1	0.311324	0.383945	0.360293	0.396107	0.211822	0.253466	0.233908	0.195679
53.2	0.338537	0.432326	0.380074	0.398331	0.167347	0.25896	0.246283	0.163934
53.3	0.291989	0.43197	0.375132	0.328273	0.151145	0.236782	0.233271	0.136668
53.4	0.291929	0.412688	0.360401	0.359813	0.218577	0.234499	0.239163	0.147571
53.5	0.276847	0.417387	0.442148	0.370565	0.180543	0.211873	0.178937	0.163608
53.6	0.312574	0.428399	0.366295	0.39358	0.219984	0.175889	0.202321	0.151761
53.7	0.285419	0.44817	0.407132	0.365353	0.223818	0.203975	0.213205	0.17307
53.8	0.316938	0.391349	0.34709	0.319584	0.171475	0.230569	0.216619	0.1822
53.9	0.302043	0.387513	0.378364	0.34009	0.158891	0.221911	0.207162	0.201615
54	0.277318	0.370533	0.371364	0.381901	0.154568	0.19086	0.179425	0.196741
54.1	0.30668	0.354502	0.349457	0.362315	0.216527	0.231051	0.246009	0.188147
54.2	0.339577	0.418166	0.387239	0.382603	0.169918	0.243516	0.182617	0.190781
54.3	0.336436	0.391105	0.367352	0.391029	0.170237	0.170158	0.179412	0.126235
54.4	0.292675	0.438948	0.354431	0.381208	0.161019	0.209167	0.203427	0.182897
54.5	0.30204	0.39079	0.333658	0.359723	0.207277	0.202013	0.218151	0.220404
54.6	0.286015	0.392202	0.32583	0.387715	0.189351	0.190672	0.210192	0.178903
54.7	0.271792	0.382677	0.370369	0.38474	0.180701	0.187616	0.202519	0.20495
54.8	0.287225	0.441534	0.356355	0.376235	0.169812	0.227759	0.183887	0.197182
54.9	0.277902	0.417575	0.390243	0.385925	0.181079	0.227899	0.244082	0.173099
55	0.271281	0.435133	0.357209	0.367435	0.160967	0.200955	0.178929	0.151795
55.1	0.291149	0.406304	0.385873	0.365649	0.139162	0.190032	0.235978	0.169409
55.2	0.268473	0.458837	0.3862	0.38291	0.180941	0.20751	0.226083	0.18604
55.3	0.270828	0.405876	0.376102	0.378111	0.169952	0.176409	0.195963	0.198382
55.4	0.266353	0.408987	0.347749	0.392222	0.162841	0.217313	0.190322	0.16901
55.5	0.297233	0.408063	0.422612	0.402661	0.18142	0.249981	0.233937	0.168847
55.6	0.257373	0.420898	0.36672	0.371976	0.224215	0.181596	0.225424	0.169022
55.7	0.264518	0.393931	0.395498	0.412793	0.181177	0.227586	0.204239	0.150037
55.8	0.279039	0.426358	0.349143	0.379394	0.222644	0.21907	0.181958	0.159072
55.9	0.290793	0.395592	0.378404	0.339726	0.188652	0.259435	0.217606	0.155221
56	0.238409	0.369693	0.35635	0.420695	0.16967	0.219708	0.193721	0.178536
56.1	0.30515	0.408166	0.414427	0.330011	0.154142	0.214528	0.170859	0.157865
56.2	0.276749	0.399188	0.395236	0.347701	0.204804	0.231928	0.215992	0.175219
56.3	0.294174	0.391584	0.403713	0.380917	0.170285	0.273723	0.156318	0.170068
56.4	0.244689	0.416585	0.386608	0.37365	0.19052	0.225792	0.191896	0.154677
56.5	0.288387	0.374104	0.372954	0.343113	0.187558	0.213827	0.199576	0.155582
56.6	0.238184	0.383554	0.407329	0.37027	0.165236	0.174629	0.181704	0.193464
56.7	0.322729	0.401403	0.39336	0.371639	0.156219	0.18127	0.231527	0.142482
56.8	0.314089	0.451522	0.388265	0.362162	0.157369	0.235686	0.219624	0.152997
56.9	0.281601	0.425085	0.38856	0.413833	0.201913	0.247941	0.169162	0.138642
57	0.312443	0.47089	0.407605	0.37272	0.181621	0.191323	0.229914	0.149619
57.1	0.258143	0.387582	0.387416	0.41907	0.180261	0.194251	0.224138	0.191925
57.2	0.290138	0.418298	0.348812	0.383404	0.198428	0.177195	0.231543	0.184393
57.3	0.262117	0.423005	0.425401	0.349449	0.224948	0.193221	0.218832	0.150292
57.4	0.272094	0.409012	0.365035	0.335768	0.179734	0.216485	0.207173	0.184159
57.5	0.309648	0.427842	0.34807	0.374407	0.200066	0.192984	0.199396	0.162455
57.6	0.279782	0.405093	0.343234	0.348484	0.165545	0.221631	0.225	0.154474
57.7	0.258496	0.470911	0.388148	0.384591	0.234741	0.233428	0.208188	0.168166
57.8	0.253931	0.446145	0.433101	0.375471	0.210208	0.217134	0.207588	0.152595
57.9	0.286325	0.377947	0.356536	0.388164	0.192226	0.193359	0.219799	0.197071
58	0.284144	0.409702	0.384005	0.375528	0.195493	0.208945	0.231202	0.170925
58.1	0.304465	0.384486	0.420755	0.348937	0.216506	0.192048	0.225418	0.128456
58.2	0.290821	0.456712	0.397319	0.411229	0.188386	0.214498	0.243266	0.151966
58.3	0.309428	0.449462	0.34428	0.352437	0.185398	0.188801	0.23758	0.153696
58.4	0.28451	0.44177	0.334413	0.367178	0.170163	0.194917	0.201015	0.138866
58.5	0.252729	0.419996	0.394269	0.3593	0.167003	0.215288	0.229132	0.153051
58.6	0.273012	0.453853	0.362112	0.403325	0.19237	0.213933	0.209744	0.148851
58.7	0.284594	0.372792	0.363964	0.351409	0.188898	0.230715	0.204804	0.183182
58.8	0.292779	0.421056	0.37031	0.330516	0.186862	0.261082	0.224072	0.143621
58.9	0.343457	0.390641	0.369605	0.323333	0.211588	0.2307	0.210105	0.147013
59	0.317973	0.436381	0.380026	0.383544	0.168016	0.205381	0.201081	0.183589
59.1	0.258999	0.402743	0.361161	0.332418	0.16483	0.200984	0.21554	0.173048
59.2	0.306517	0.443801	0.365456	0.321817	0.156544	0.242783	0.231187	0.156051
59.3	0.302015	0.429822	0.31181	0.354505	0.167751	0.235166	0.184725	0.168769
59.4	0.314895	0.444463	0.353111	0.368149	0.172464	0.201928	0.253578	0.151371
59.5	0.3015	0.41632	0.313344	0.326325	0.166373	0.18771	0.16508	0.164607
59.6	0.343521	0.45454	0.386321	0.349235	0.206603	0.215261	0.203094	0.160812
59.7	0.34322	0.380592	0.365976	0.373029	0.210538	0.195052	0.24047	0.18268
59.8	0.351087	0.413932	0.370201	0.34569	0.164988	0.203713	0.264254	0.163869
59.9	0.362407	0.412832	0.397795	0.380925	0.162361	0.214276	0.244854	0.171139
60	0.346236	0.427413	0.368114	0.369962	0.206908	0.214755	0.204478	0.179448
60.1	0.334148	0.414592	0.385209	0.363441	0.185667	0.218117	0.237985	0.165387
60.2	0.282893	0.41079	0.344618	0.35657	0.157674	0.184938	0.249177	0.119826
60.3	0.267362	0.431825	0.397467	0.356147	0.154218	0.195222	0.266861	0.151728
60.4	0.324386	0.390351	0.407113	0.352395	0.168203	0.198304	0.221108	0.134463
60.5	0.319585	0.442088	0.402424	0.309566	0.183067	0.173687	0.230497	0.158686
60.6	0.321898	0.407759	0.432897	0.327194	0.163805	0.180999	0.260456	0.178807
60.7	0.319839	0.386163	0.404088	0.338742	0.186932	0.23008	0.197498	0.188681
60.8	0.294782	0.386201	0.395699	0.350537	0.210806	0.25606	0.223554	0.164245
60.9	0.367851	0.472602	0.38334	0.365967	0.203819	0.231458	0.200763	0.188527
61	0.318066	0.429091	0.345698	0.342208	0.195443	0.180392	0.21783	0.173017
61.1	0.293477	0.420125	0.366437	0.331951	0.213439	0.20489	0.26199	0.19469
61.2	0.301108	0.434268	0.371821	0.335558	0.174868	0.213958	0.214535	0.184823
61.3	0.304831	0.356872	0.377018	0.297328	0.152221	0.201746	0.25421	0.118848
61.4	0.331921	0.392487	0.403579	0.296881	0.174352	0.208256	0.209628	0.156457
61.5	0.298117	0.420312	0.415138	0.364669	0.172044	0.206986	0.18701	0.156272
61.6	0.330634	0.422664	0.354614	0.30444	0.188503	0.168008	0.203047	0.168693
61.7	0.346733	0.402801	0.38799	0.314742	0.115671	0.210159	0.212392	0.156611
61.8	0.319977	0.389923	0.399306	0.275705	0.193281	0.24081	0.232632	0.163192
61.9	0.292405	0.430519	0.399155	0.333532	0.177772	0.22992	0.171481	0.157273
62	0.270962	0.389975	0.372957	0.385224	0.206688	0.219594	0.201362	0.164222
62.1	0.269989	0.384218	0.376598	0.369811	0.199209	0.225521	0.230987	0.162139
62.2	0.323922	0.411387	0.379028	0.31631	0.185141	0.1998	0.238865	0.16755
62.3	0.329304	0.397181	0.358248	0.315249	0.214472	0.196316	0.178153	0.170253
62.4	0.294706	0.367192	0.395269	0.300436	0.173118	0.198396	0.192341	0.152237
62.5	0.275932	0.408679	0.412954	0.309975	0.147975	0.207699	0.203971	0.138899
62.6	0.288956	0.380701	0.404295	0.332816	0.154	0.186377	0.167658	0.155981
62.7	0.274474	0.396485	0.39021	0.344314	0.149552	0.224008	0.197911	0.139613
62.8	0.314609	0.426527	0.391672	0.312733	0.188286	0.189124	0.181899	0.130749
62.9	0.282783	0.406189	0.398657	0.363056	0.141235	0.210815	0.188968	0.12783
63	0.291108	0.372933	0.386425	0.31803	0.152313	0.232886	0.18937	0.119926
63.1	0.291174	0.383182	0.392505	0.316503	0.158007	0.243255	0.207887	0.157352
63.2	0.295197	0.376918	0.374333	0.373238	0.190123	0.21281	0.219847	0.166504
63.3	0.279459	0.425393	0.402115	0.3147	0.194942	0.220614	0.207939	0.160865
63.4	0.31497	0.408687	0.346301	0.335352	0.194919	0.208141	0.238518	0.157614
63.5	0.303373	0.379665	0.378076	0.32068	0.192714	0.257123	0.204489	0.133219
63.6	0.27298	0.440587	0.336767	0.344286	0.189743	0.188823	0.190849	0.147625
63.7	0.325821	0.39222	0.371463	0.312098	0.170665	0.214174	0.164934	0.16101
63.8	0.343138	0.407663	0.377015	0.32236	0.152407	0.230472	0.187188	0.140412
63.9	0.321214	0.353559	0.376923	0.335114	0.153408	0.194147	0.200633	0.164421
64	0.316932	0.361098	0.373094	0.335083	0.158079	0.209139	0.210751	0.183362
64.1	0.291645	0.427077	0.349402	0.329466	0.18066	0.190165	0.196208	0.175277
64.2	0.31679	0.409471	0.39881	0.287863	0.164782	0.19391	0.228068	0.141969
64.3	0.291466	0.401934	0.398661	0.295142	0.182336	0.212195	0.171318	0.173636
64.4	0.324975	0.377104	0.400449	0.356104	0.141706	0.230383	0.195482	0.14393
64.5	0.309194	0.374892	0.355876	0.364311	0.156292	0.244097	0.220601	0.187027
64.6	0.2978	0.374866	0.369223	0.35169	0.155976	0.288987	0.200872	0.161157
64.7	0.314023	0.38766	0.329683	0.384766	0.182761	0.227537	0.221855	0.149904
64.8	0.313089	0.434137	0.341053	0.347431	0.178968	0.19632	0.215437	0.196273
64.9	0.312746	0.379081	0.328328	0.366552	0.192799	0.217113	0.229684	0.159854
65	0.369439	0.364907	0.377745	0.336952	0.22094	0.221656	0.21123	0.173445
65.1	0.345904	0.45041	0.368208	0.385766	0.213534	0.206716	0.210716	0.132854
65.2	0.311311	0.486533	0.334655	0.352722	0.182222	0.207686	0.24001	0.161004
65.3	0.294816	0.39206	0.329898	0.317531	0.177625	0.158182	0.231056	0.152708
65.4	0.305353	0.435494	0.374378	0.338557	0.197249	0.192538	0.228972	0.174632
65.5	0.311396	0.411116	0.370771	0.368408	0.179372	0.216949	0.214326	0.167412
65.6	0.299125	0.464758	0.369022	0.338475	0.176278	0.162615	0.21858	0.141902
65.7	0.260205	0.437897	0.351324	0.373826	0.149325	0.253529	0.214711	0.183135
65.8	0.280355	0.413504	0.372904	0.332192	0.155105	0.210098	0.224183	0.184492
65.9	0.284885	0.393375	0.363471	0.382837	0.163871	0.20738	0.198248	0.191588
66	0.340929	0.39627	0.378698	0.358885	0.170545	0.216514	0.191899	0.183773
66.1	0.297182	0.431784	0.425952	0.366191	0.18722	0.214398	0.186733	0.183977
66.2	0.298266	0.354755	0.384791	0.34783	0.181887	0.211921	0.198947	0.157606
66.3	0.284038	0.417757	0.414649	0.355514	0.167735	0.20083	0.224085	0.158776
66.4	0.283075	0.382222	0.378743	0.367815	0.16696	0.217981	0.221665	0.183589
66.5	0.325609	0.36593	0.437241	0.401708	0.189946	0.210561	0.203022	0.187002
66.6	0.304762	0.375566	0.33985	0.374062	0.209009	0.190283	0.225063	0.154339
66.7	0.278699	0.406345	0.386146	0.344064	0.202365	0.224626	0.239704	0.168048
66.8	0.322274	0.417694	0.41372	0.362712	0.2061	0.170818	0.236581	0.174105
66.9	0.271697	0.390305	0.380207	0.302817	0.237392	0.208409	0.209563	0.143397
67	0.287062	0.435921	0.380021	0.336476	0.195451	0.18412	0.200154	0.165034
67.1	0.276024	0.422124	0.406412	0.32583	0.209759	0.145636	0.206109	0.200491
67.2	0.311536	0.452989	0.409457	0.398828	0.221263	0.22882	0.224231	0.13887
67.3	0.250286	0.3963	0.413512	0.410454	0.198767	0.164307	0.200301	0.171375
67.4	0.264418	0.395386	0.44009	0.340343	0.142987	0.188405	0.217559	0.159004
67.5	0.334048	0.412718	0.436577	0.348599	0.163633	0.233165	0.226019	0.106347
67.6	0.310135	0.406999	0.407449	0.322179	0.13449	0.180214	0.21495	0.128665
67.7	0.25457	0.434184	0.426159	0.341997	0.186489	0.229546	0.204731	0.107818
67.8	0.291198	0.394184	0.408475	0.382333	0.155421	0.221519	0.216612	0.143979
67.9	0.246761	0.464586	0.409725	0.327779	0.156826	0.229774	0.177303	0.138323
68	0.267578	0.452397	0.35959	0.328199	0.179303	0.166535	0.222673	0.142808
68.1	0.248657	0.42853	0.431243	0.3392	0.189434	0.237852	0.212554	0.155187
68.2	0.28471	0.403838	0.449477	0.332809	0.20235	0.233186	0.227514	0.143879
68.3	0.243263	0.36209	0.390245	0.322571	0.210364	0.275158	0.224556	0.139895
68.4	0.242867	0.401622	0.386692	0.288698	0.168873	0.261952	0.205583	0.140157
68.5	0.27687	0.431593	0.413128	0.294156	0.202806	0.186222	0.219967	0.168778
68.6	0.255967	0.455101	0.377968	0.331297	0.169605	0.194009	0.188984	0.151652
68.7	0.257925	0.393074	0.387181	0.31829	0.183573	0.231008	0.213872	0.203454
68.8	0.23074	0.458547	0.413537	0.333853	0.144536	0.216535	0.207455	0.181728
68.9	0.275838	0.429822	0.432658	0.33859	0.193653	0.22296	0.195127	0.143554
69	0.27867	0.457266	0.388351	0.315207	0.144017	0.186349	0.204309	0.173724
69.1	0.245178	0.414654	0.434896	0.350782	0.170334	0.22044	0.205359	0.151304
69.2	0.300029	0.449984	0.401157	0.341805	0.181952	0.181425	0.226465	0.168781
69.3	0.251004	0.437251	0.374765	0.34239	0.164339	0.225875	0.217888	0.145334
69.4	0.294681	0.429957	0.44552	0.3389	0.20108	0.218234	0.222056	0.173362
69.5	0.299351	0.451975	0.366277	0.336426	0.174114	0.163475	0.189331	0.171639
69.6	0.284039	0.481057	0.403514	0.319472	0.21637	0.189543	0.215205	0.136485
69.7	0.261591	0.461187	0.373203	0.32789	0.177508	0.17934	0.191148	0.163637
69.8	0.267117	0.430051	0.393378	0.342489	0.2086	0.197164	0.243889	0.145271
69.9	0.232721	0.466199	0.407948	0.320136	0.137897	0.236753	0.203415	0.165964
70	0.247795	0.44406	0.359213	0.328884	0.156539	0.203234	0.161865	0.164647
70.1	0.260614	0.478177	0.382568	0.328928	0.156159	0.152794	0.196344	0.202537
70.2	0.221705	0.451659	0.385032	0.325686	0.169402	0.216021	0.225688	0.172491
70.3	0.242369	0.463242	0.39693	0.282982	0.147394	0.180594	0.244813	0.202775
70.4	0.289917	0.457313	0.382331	0.347921	0.141358	0.176462	0.204566	0.205736
70.5	0.238612	0.41621	0.404133	0.346769	0.159501	0.222809	0.218153	0.185868
70.6	0.242337	0.518057	0.419549	0.356719	0.142181	0.21349	0.212784	0.21636
70.7	0.206591	0.449846	0.414456	0.320833	0.16012	0.176509	0.215939	0.189416
70.8	0.262113	0.492561	0.383198	0.357586	0.171824	0.212172	0.219014	0.19801
70.9	0.225685	0.49002	0.355312	0.352258	0.177908	0.193085	0.209162	0.161493
71	0.243046	0.505729	0.367734	0.3207	0.155971	0.195042	0.239354	0.169287
71.1	0.250829	0.45234	0.40515	0.356086	0.151597	0.141578	0.225461	0.134921
71.2	0.283699	0.457594	0.431954	0.350629	0.175348	0.180871	0.216104	0.143231
71.3	0.244974	0.489452	0.430098	0.330504	0.184119	0.185094	0.202637	0.175508
71.4	0.307483	0.482453	0.366731	0.296192	0.192223	0.244004	0.181444	0.194993
71.5	0.264532	0.535461	0.353122	0.341613	0.171318	0.223958	0.232051	0.177371
71.6	0.241852	0.452771	0.402749	0.345027	0.182871	0.189385	0.195305	0.185952
71.7	0.263827	0.450536	0.420451	0.368915	0.183396	0.235559	0.196069	0.188815
71.8	0.258788	0.491436	0.397501	0.352887	0.197998	0.188524	0.186697	0.170256
71.9	0.260772	0.462416	0.381853	0.370291	0.184614	0.19493	0.174013	0.187631
72	0.235214	0.483367	0.400057	0.303581	0.178718	0.185514	0.182429	0.216896
72.1	0.219065	0.453345	0.368909	0.342224	0.165762	0.21484	0.223566	0.184646
72.2	0.229875	0.47981	0.36495	0.367399	0.181542	0.190606	0.217821	0.185199
72.3	0.241779	0.506413	0.420345	0.370854	0.189195	0.199003	0.214724	0.171557
72.4	0.261987	0.511109	0.410046	0.36477	0.195825	0.240803	0.182003	0.177561
72.5	0.247148	0.448235	0.369656	0.312505	0.176751	0.178892	0.199334	0.177758
72.6	0.273732	0.489559	0.365964	0.367324	0.179644	0.202548	0.238269	0.17079
72.7	0.247151	0.461563	0.383666	0.345044	0.159699	0.179682	0.196915	0.180389
72.8	0.301574	0.442307	0.320405	0.3558	0.159417	0.198175	0.206054	0.180415
72.9	0.290385	0.464168	0.347541	0.372021	0.192142	0.150126	0.195872	0.158159
73	0.255898	0.446015	0.400794	0.378232	0.216944	0.218543	0.198176	0.172868
73.1	0.255769	0.47487	0.415747	0.3339	0.182917	0.192643	0.221191	0.175347
73.2	0.272951	0.428626	0.434686	0.304583	0.167734	0.127688	0.202983	0.137705
73.3	0.295372	0.470167	0.4017	0.374394	0.188123	0.182233	0.234551	0.144649
73.4	0.270055	0.445433	0.41813	0.355267	0.178246	0.188245	0.179617	0.175309
73.5	0.263672	0.414472	0.398163	0.36833	0.145214	0.191836	0.175976	0.211665
73.6	0.293876	0.446789	0.392398	0.390443	0.172071	0.223729	0.233171	0.158663
73.7	0.275269	0.38807	0.355211	0.354482	0.203125	0.163431	0.19827	0.212692
73.8	0.283223	0.446863	0.358166	0.357435	0.193505	0.180819	0.202179	0.151416
73.9	0.319081	0.430018	0.354137	0.345465	0.189205	0.252533	0.19052	0.180985
74	0.283718	0.474633	0.338268	0.350293	0.163615	0.165211	0.184323	0.175636
74.1	0.262551	0.393017	0.389516	0.364369	0.201979	0.187009	0.202657	0.200428
74.2	0.324868	0.462166	0.410648	0.372496	0.201888	0.174189	0.227625	0.19635
74.3	0.310811	0.411129	0.410767	0.347047	0.172097	0.173319	0.19323	0.169215
74.4	0.252939	0.439092	0.4033	0.355891	0.183239	0.200512	0.208035	0.151794
74.5	0.271237	0.405672	0.414602	0.331504	0.177229	0.233395	0.185875	0.169173
74.6	0.293639	0.452415	0.332643	0.346318	0.206896	0.181333	0.245653	0.173479
74.7	0.260175	0.458931	0.449206	0.382009	0.145209	0.191623	0.226497	0.191955
74.8	0.325966	0.457908	0.425711	0.362879	0.166459	0.202394	0.178213	0.176595
74.9	0.324232	0.432173	0.425205	0.322404	0.178454	0.210489	0.176598	0.179883
75	0.305538	0.432616	0.380151	0.358728	0.178615	0.190055	0.20139	0.215884
75.1	0.307727	0.439734	0.39429	0.357298	0.182599	0.15688	0.179051	0.193405
75.2	0.303509	0.41921	0.442533	0.384693	0.201412	0.214775	0.196367	0.158793
75.3	0.266742	0.434446	0.38023	0.404575	0.2022	0.196469	0.209625	0.178263
75.4	0.31155	0.403317	0.42343	0.35616	0.188852	0.167496	0.206556	0.16
75.5	0.311213	0.418585	0.383731	0.382616	0.182822	0.160206	0.200091	0.163335
75.6	0.335915	0.408345	0.41667	0.360206	0.147996	0.213754	0.220058	0.16729
75.7	0.298774	0.425586	0.415504	0.348464	0.162675	0.192729	0.201248	0.218601
75.8	0.289352	0.429796	0.39031	0.342899	0.151718	0.192576	0.17834	0.164214
75.9	0.339887	0.4602	0.356679	0.337483	0.173802	0.152116	0.219386	0.156064
76	0.33784	0.444982	0.423026	0.392703	0.193426	0.193462	0.22473	0.186375
76.1	0.31361	0.453506	0.393912	0.35824	0.183741	0.188277	0.195556	0.203243
76.2	0.310581	0.48432	0.36554	0.386115	0.166877	0.228448	0.208639	0.184897
76.3	0.316991	0.431316	0.4089	0.35692	0.181153	0.19477	0.187535	0.161577
76.4	0.316146	0.423561	0.403376	0.367518	0.20507	0.151515	0.16853	0.201157
76.5	0.346133	0.450792	0.36662	0.405103	0.220182	0.184354	0.231221	0.151921
76.6	0.353393	0.457284	0.386743	0.309217	0.181127	0.171668	0.227359	0.190894
76.7	0.363217	0.48348	0.385004	0.343637	0.172119	0.216529	0.222628	0.234701
76.8	0.350526	0.452635	0.384537	0.391544	0.180148	0.184691	0.24069	0.191358
76.9	0.323302	0.462477	0.418467	0.312956	0.165744	0.199505	0.267178	0.167335
77	0.317543	0.447677	0.409224	0.323299	0.220345	0.226462	0.202454	0.175606
77.1	0.321127	0.448405	0.418347	0.380331	0.219271	0.197291	0.208619	0.219657
77.2	0.336259	0.469015	0.388624	0.345572	0.234442	0.189204	0.185734	0.192646
77.3	0.323717	0.396417	0.405068	0.297197	0.205627	0.197143	0.222959	0.192427
77.4	0.321118	0.431039	0.41576	0.358115	0.186505	0.168487	0.204223	0.183682
77.5	0.335457	0.47157	0.407669	0.350434	0.216877	0.212358	0.248755	0.195109
77.6	0.280458	0.44559	0.399771	0.351836	0.18511	0.162487	0.209433	0.180081
77.7	0.300308	0.450894	0.40903	0.337802	0.153648	0.208447	0.236646	0.187776
77.8	0.308341	0.452397	0.424743	0.351663	0.191352	0.185598	0.216349	0.186551
77.9	0.280825	0.471289	0.394236	0.317755	0.169041	0.226615	0.200014	0.209537
78	0.295129	0.448437	0.414701	0.305042	0.169976	0.19584	0.223023	0.178129
78.1	0.359868	0.490005	0.368729	0.350242	0.177646	0.171059	0.260676	0.219663
78.2	0.311243	0.506041	0.37822	0.387772	0.189029	0.2228	0.215504	0.200028
78.3	0.315834	0.490523	0.413886	0.347682	0.203621	0.171907	0.200753	0.192529
78.4	0.349463	0.472948	0.409446	0.360516	0.164186	0.201327	0.218514	0.197165
78.5	0.306722	0.48296	0.356371	0.369464	0.174912	0.224304	0.20228	0.196459
78.6	0.342332	0.485822	0.386435	0.356075	0.234383	0.216115	0.212185	0.182256
78.7	0.326938	0.481088	0.394446	0.340119	0.176212	0.217108	0.210909	0.211964
78.8	0.349759	0.489956	0.379545	0.373309	0.179211	0.227336	0.203783	0.18529
78.9	0.309768	0.467953	0.41675	0.369235	0.207553	0.187617	0.198686	0.206418
79	0.302951	0.473384	0.365315	0.343536	0.232765	0.218563	0.222396	0.212528
79.1	0.325392	0.511436	0.393787	0.394238	0.210684	0.194898	0.243852	0.195642
79.2	0.300665	0.502167	0.401892	0.362211	0.174293	0.203251	0.220305	0.184004
79.3	0.308325	0.485499	0.397821	0.348724	0.186673	0.224258	0.223529	0.177181
79.4	0.326933	0.539376	0.40111	0.337678	0.192517	0.21001	0.207515	0.184743
79.5	0.315384	0.51318	0.349639	0.326714	0.155262	0.222788	0.227947	0.175914
79.6	0.333844	0.540915	0.386841	0.315762	0.163837	0.261749	0.219374	0.191399
79.7	0.356409	0.497864	0.348444	0.339902	0.133177	0.236224	0.210059	0.172247
79.8	0.339968	0.532929	0.366242	0.330087	0.205867	0.186791	0.198327	0.15964
79.9	0.332048	0.503788	0.33494	0.330756	0.178942	0.222924	0.208179	0.153935
80	0.304195	0.509634	0.367665	0.363788	0.15863	0.164118	0.183817	0.188624
80.1	0.278982	0.494868	0.401922	0.33043	0.184566	0.216635	0.209917	0.185805
80.2	0.346306	0.486407	0.405472	0.321542	0.205179	0.192848	0.252595	0.158752
80.3	0.317929	0.475653	0.395032	0.43131	0.158591	0.216084	0.24558	0.156485
80.4	0.29768	0.430361	0.353431	0.3623	0.171741	0.242445	0.224595	0.184864
80.5	0.376864	0.493529	0.373081	0.350069	0.198741	0.199683	0.209966	0.17527
80.6	0.353153	0.50286	0.374813	0.359038	0.162429	0.205722	0.247893	0.162587
80.7	0.354532	0.439787	0.39691	0.354003	0.187781	0.217063	0.213599	0.183022
80.8	0.363477	0.502969	0.392487	0.337592	0.177458	0.215439	0.203739	0.169334
80.9	0.318224	0.479244	0.380075	0.364325	0.173869	0.23823	0.233093	0.170596
81	0.350292	0.492802	0.371686	0.354392	0.197134	0.205319	0.182124	0.155669
81.1	0.294704	0.53212	0.348692	0.348444	0.171637	0.234089	0.237019	0.193727
81.2	0.295121	0.512008	0.321545	0.348218	0.211078	0.221293	0.229586	0.169872
81.3	0.304605	0.475497	0.346573	0.364097	0.185689	0.207392	0.214773	0.159616
81.4	0.35835	0.466104	0.3775	0.348631	0.199514	0.176153	0.251355	0.214995
81.5	0.285205	0.449635	0.385985	0.358872	0.176509	0.188031	0.266214	0.174461
81.6	0.292996	0.480155	0.436879	0.359731	0.171105	0.190811	0.218284	0.158952
81.7	0.340241	0.460681	0.335731	0.382518	0.174591	0.205314	0.227597	0.179385
81.8	0.322802	0.52689	0.338127	0.336875	0.153235	0.219114	0.235214	0.169765
81.9	0.320573	0.492184	0.3846	0.351238	0.134562	0.197625	0.272589	0.145677
82	0.296541	0.52988	0.425315	0.306207	0.148841	0.229273	0.243361	0.154678
82.1	0.312716	0.522334	0.420189	0.326811	0.182382	0.195959	0.271186	0.184131
82.2	0.350067	0.480817	0.42588	0.374709	0.216926	0.216156	0.257891	0.163821
82.3	0.343119	0.504503	0.395759	0.374825	0.155822	0.22076	0.250977	0.179333
82.4	0.354312	0.500828	0.398089	0.365724	0.166988	0.224164	0.213323	0.19106
82.5	0.300745	0.464759	0.365298	0.376653	0.201419	0.248131	0.227478	0.139368
82.6	0.300995	0.426364	0.380659	0.394702	0.171113	0.204069	0.214904	0.174756
82.7	0.287639	0.489315	0.35965	0.32162	0.206611	0.172285	0.210895	0.166967
82.8	0.342542	0.447681	0.392706	0.315509	0.191815	0.181879	0.172291	0.150703
82.9	0.329441	0.489263	0.3831	0.337546	0.20285	0.186019	0.237062	0.1383
83	0.321132	0.55678	0.359166	0.331464	0.216854	0.186564	0.218855	0.179743
83.1	0.33084	0.531207	0.363501	0.37154	0.179888	0.21696	0.213481	0.157176
83.2	0.320319	0.472788	0.370733	0.379951	0.201389	0.174594	0.233658	0.160773
83.3	0.297607	0.482373	0.386969	0.377986	0.1955	0.168266	0.234442	0.143768
83.4	0.350698	0.489915	0.354308	0.364504	0.19176	0.23471	0.232242	0.189941
83.5	0.278397	0.455124	0.387032	0.377297	0.186364	0.213939	0.19829	0.182097
83.6	0.337657	0.5091	0.372217	0.423894	0.199348	0.169538	0.188842	0.172409
83.7	0.334473	0.497185	0.382742	0.379025	0.214374	0.215609	0.185266	0.188802
83.8	0.335522	0.506256	0.366771	0.370992	0.202763	0.221575	0.202347	0.170556
83.9	0.362838	0.520755	0.404421	0.344941	0.222207	0.219225	0.194604	0.148366
84	0.298519	0.551868	0.406552	0.426602	0.17257	0.191188	0.175673	0.154509
84.1	0.331516	0.486143	0.391382	0.387399	0.210295	0.228529	0.203116	0.172191
84.2	0.317376	0.488751	0.379856	0.328344	0.253308	0.245337	0.212434	0.191194
84.3	0.278819	0.517161	0.42214	0.374484	0.220978	0.174786	0.204606	0.216112
84.4	0.307429	0.49017	0.353251	0.346825	0.222403	0.232956	0.179439	0.184674
84.5	0.343578	0.49567	0.381864	0.376564	0.201202	0.225429	0.20449	0.18976
84.6	0.312191	0.473149	0.384697	0.369861	0.218579	0.243661	0.20654	0.163427
84.7	0.31748	0.446258	0.387947	0.363889	0.172848	0.248766	0.218884	0.178425
84.8	0.273071	0.461752	0.411247	0.358703	0.185945	0.20081	0.212529	0.192535
84.9	0.293905	0.470262	0.414107	0.356268	0.215849	0.225223	0.241579	0.207527
85	0.327221	0.449831	0.416039	0.3921	0.211834	0.216662	0.216283	0.197609
85.1	0.313041	0.422736	0.446439	0.38147	0.195272	0.250232	0.233199	0.248184
85.2	0.249409	0.428186	0.385815	0.395708	0.203376	0.214846	0.219993	0.206348
85.3	0.321026	0.446614	0.455605	0.355647	0.199138	0.24892	0.204593	0.198897
85.4	0.300687	0.47062	0.409933	0.410532	0.205215	0.222796	0.246569	0.190962
85.5	0.273748	0.446774	0.404427	0.38323	0.204737	0.170192	0.223411	0.217785
85.6	0.268825	0.480662	0.397823	0.363802	0.201827	0.190751	0.203613	0.162608
85.7	0.263223	0.450763	0.435705	0.394191	0.177698	0.202945	0.179138	0.211386
85.8	0.28198	0.484798	0.336705	0.367515	0.196993	0.223622	0.229488	0.164107
85.9	0.282895	0.467143	0.370771	0.400518	0.188817	0.175439	0.189181	0.179832
86	0.297797	0.516837	0.394141	0.351773	0.198623	0.20448	0.223753	0.189218
86.1	0.307381	0.453453	0.379824	0.39513	0.198535	0.216593	0.202201	0.191028
86.2	0.316254	0.461851	0.415584	0.414017	0.19087	0.198364	0.209164	0.196391
86.3	0.294332	0.46636	0.391838	0.357456	0.197449	0.20943	0.21832	0.179366
86.4	0.297834	0.441618	0.387521	0.417832	0.152425	0.226431	0.199374	0.186681
86.5	0.286225	0.471053	0.38359	0.364714	0.197679	0.198174	0.232562	0.166739
86.6	0.269226	0.468039	0.368503	0.381784	0.201278	0.210307	0.191019	0.172773
86.7	0.316746	0.453347	0.412995	0.373246	0.165926	0.180618	0.249962	0.153983
86.8	0.258505	0.426899	0.400562	0.382974	0.195622	0.177173	0.205962	0.152084
86.9	0.315347	0.472978	0.430867	0.366384	0.194085	0.219663	0.194616	0.166913
87	0.282673	0.449038	0.403983	0.400219	0.200723	0.23531	0.222131	0.143091
87.1	0.281726	0.461977	0.413056	0.430471	0.213897	0.218222	0.21934	0.185422
87.2	0.265765	0.509209	0.426773	0.411872	0.209417	0.229467	0.224995	0.170099
87.3	0.296247	0.519877	0.460975	0.386642	0.200891	0.192427	0.232346	0.172878
87.4	0.262801	0.478751	0.424278	0.444769	0.231487	0.222599	0.208447	0.169863
87.5	0.317405	0.503372	0.415478	0.409327	0.23242	0.215128	0.190032	0.158689
87.6	0.329288	0.482282	0.379267	0.408596	0.208864	0.192336	0.172611	0.163084
87.7	0.306096	0.483586	0.410282	0.347855	0.186473	0.171873	0.195275	0.155627
87.8	0.320739	0.509988	0.447116	0.369711	0.192047	0.198383	0.21253	0.160455
87.9	0.298208	0.438764	0.439942	0.356846	0.205203	0.2147	0.201193	0.184247
88	0.311727	0.49257	0.388289	0.386031	0.200279	0.194152	0.215795	0.212092
88.1	0.282401	0.450923	0.440035	0.359265	0.173094	0.223509	0.180606	0.195483
88.2	0.343754	0.438134	0.414121	0.323391	0.209322	0.215121	0.200326	0.209508
88.3	0.315466	0.564205	0.450575	0.341297	0.181915	0.21057	0.207661	0.205359
88.4	0.268968	0.493916	0.425463	0.362271	0.191397	0.194038	0.187599	0.204798
88.5	0.320466	0.471169	0.415673	0.324386	0.186784	0.212546	0.219901	0.186028
88.6	0.306544	0.476119	0.420442	0.337992	0.198118	0.183169	0.224867	0.174213
88.7	0.299638	0.438696	0.409751	0.405173	0.197272	0.187805	0.219591	0.192106
88.8	0.321791	0.450074	0.400047	0.369273	0.185067	0.219733	0.188184	0.161665
88.9	0.308454	0.448145	0.424716	0.403009	0.167371	0.204402	0.219522	0.200281
89	0.297224	0.449873	0.439762	0.40846	0.198435	0.199776	0.229906	0.214039
89.1	0.307778	0.500047	0.419367	0.371888	0.229337	0.207046	0.225729	0.166696
89.2	0.32329	0.453562	0.426719	0.373822	0.207671	0.222181	0.216406	0.156497
89.3	0.329464	0.410165	0.410856	0.43139	0.215668	0.232571	0.239974	0.141588
89.4	0.290749	0.416847	0.439141	0.365376	0.217192	0.18528	0.236181	0.163216
89.5	0.314061	0.4483	0.387876	0.409859	0.189204	0.196798	0.244052	0.186155
89.6	0.3211	0.441367	0.421339	0.38287	0.202575	0.198586	0.214917	0.157059
89.7	0.358943	0.442618	0.438444	0.343711	0.186803	0.19608	0.213686	0.16796
89.8	0.347467	0.463688	0.339614	0.373393	0.22257	0.197702	0.222402	0.205787
89.9	0.329994	0.432134	0.394005	0.442667	0.213	0.173662	0.250012	0.173562
90	0.322518	0.48555	0.392243	0.40065	0.232162	0.202577	0.22485	0.189854
90.1	0.311649	0.494403	0.382871	0.39996	0.166074	0.186216	0.220255	0.209695
90.2	0.335526	0.438144	0.384347	0.381435	0.219449	0.208272	0.216916	0.218722
90.3	0.353284	0.439191	0.387278	0.411284	0.169431	0.178216	0.215858	0.212416
90.4	0.301539	0.482376	0.370278	0.404921	0.203872	0.195326	0.250152	0.180915
90.5	0.327032	0.430182	0.352259	0.373963	0.190865	0.179521	0.249159	0.196895
90.6	0.324021	0.498761	0.391513	0.406659	0.234794	0.18947	0.255302	0.158155
90.7	0.30048	0.434786	0.3923	0.378106	0.198818	0.188806	0.242066	0.170448
90.8	0.298248	0.409736	0.405696	0.422374	0.188902	0.191341	0.231963	0.16553
90.9	0.311452	0.390477	0.387706	0.404499	0.178394	0.245424	0.206297	0.177752
91	0.309368	0.45303	0.367003	0.378398	0.185242	0.251861	0.233995	0.160423
91.1	0.327025	0.445585	0.379986	0.376803	0.20149	0.177945	0.187237	0.189345
91.2	0.284075	0.424969	0.397242	0.373179	0.167453	0.186195	0.182237	0.191545
91.3	0.287567	0.429476	0.402983	0.392395	0.216455	0.16542	0.155311	0.179436
91.4	0.308267	0.478074	0.348584	0.352885	0.177865	0.198606	0.192429	0.164235
91.5	0.325432	0.447623	0.376987	0.406479	0.201261	0.19913	0.181662	0.181204
91.6	0.288822	0.421152	0.38328	0.357359	0.19791	0.216511	0.193961	0.185107
91.7	0.280745	0.420417	0.377398	0.369346	0.203173	0.181592	0.167455	0.208541
91.8	0.323457	0.410857	0.390166	0.350524	0.187901	0.196564	0.171546	0.16703
91.9	0.297298	0.387991	0.417027	0.390932	0.181399	0.202038	0.192524	0.153905
92	0.338721	0.374123	0.458816	0.411619	0.154191	0.200444	0.175951	0.127136
92.1	0.283854	0.46155	0.364577	0.427981	0.19388	0.156826	0.219589	0.162465
92.2	0.294895	0.430557	0.429387	0.411001	0.179624	0.189567	0.213839	0.183296
92.3	0.286397	0.445897	0.373973	0.332988	0.173646	0.153761	0.223833	0.193649
92.4	0.268103	0.445882	0.342809	0.400697	0.185008	0.209955	0.254882	0.174977
92.5	0.309635	0.443156	0.415218	0.360263	0.181944	0.211577	0.227896	0.174469
92.6	0.307123	0.442694	0.384214	0.338018	0.184015	0.17237	0.234558	0.14549
92.7	0.281819	0.447093	0.347038	0.35284	0.175858	0.185702	0.179256	0.157964
92.8	0.317615	0.415808	0.3584	0.349801	0.178486	0.215227	0.210649	0.166809
92.9	0.310061	0.445158	0.394609	0.367121	0.194309	0.164638	0.230941	0.151817
93	0.265264	0.445796	0.368141	0.380594	0.200638	0.22951	0.210279	0.164618
93.1	0.308752	0.449657	0.370852	0.389118	0.181891	0.209144	0.18802	0.140279
93.2	0.24772	0.411296	0.34974	0.363338	0.143979	0.205332	0.177353	0.185041
93.3	0.303666	0.485172	0.373907	0.357636	0.204517	0.202189	0.220872	0.178048
93.4	0.324428	0.414434	0.356873	0.370559	0.179087	0.212088	0.20174	0.155528
93.5	0.310142	0.412207	0.362723	0.353965	0.153791	0.182771	0.232193	0.215009
93.6	0.284954	0.424033	0.367602	0.390044	0.163003	0.192984	0.226984	0.162135
93.7	0.276654	0.426466	0.370622	0.33697	0.158654	0.176128	0.211981	0.15045
93.8	0.291221	0.451858	0.316509	0.354678	0.142187	0.129348	0.206186	0.184598
93.9	0.26538	0.418776	0.35952	0.390954	0.194168	0.165734	0.242992	0.171425
94	0.318461	0.4326	0.373926	0.368015	0.166261	0.172759	0.230335	0.191146
94.1	0.281346	0.422493	0.404875	0.356177	0.161216	0.190016	0.267977	0.168823
94.2	0.287289	0.435997	0.365585	0.406261	0.213826	0.190258	0.247601	0.175742
94.3	0.351926	0.415856	0.353508	0.361361	0.220279	0.183199	0.217316	0.212347
94.4	0.322733	0.416184	0.363607	0.390641	0.195896	0.223896	0.20021	0.192307
94.5	0.34213	0.446849	0.352756	0.342531	0.179847	0.19728	0.271356	0.187092
94.6	0.346042	0.422289	0.344568	0.373554	0.144197	0.159991	0.221158	0.163116
94.7	0.337387	0.421978	0.306523	0.33424	0.177946	0.208503	0.218777	0.181507
94.8	0.313306	0.431813	0.363104	0.375336	0.176846	0.218982	0.223788	0.17197
94.9	0.325522	0.429873	0.343601	0.34467	0.140526	0.199272	0.236994	0.188153
95	0.334633	0.447725	0.390368	0.375483	0.194566	0.196494	0.20944	0.177297
95.1	0.352792	0.421099	0.322341	0.325116	0.194229	0.204513	0.237769	0.220003
95.2	0.333424	0.420609	0.349773	0.356148	0.176371	0.185189	0.224581	0.193344
95.3	0.344218	0.402473	0.33322	0.359046	0.140883	0.150877	0.229734	0.173392
95.4	0.344157	0.444728	0.332964	0.335596	0.144064	0.208564	0.235755	0.185379
95.5	0.307737	0.408941	0.396322	0.390646	0.146336	0.162635	0.217345	0.165033
95.6	0.357896	0.433602	0.312257	0.414695	0.158711	0.180935	0.228586	0.175774
95.7	0.272276	0.444182	0.339573	0.344488	0.187947	0.174439	0.23522	0.15979
95.8	0.292766	0.435391	0.35509	0.400767	0.175939	0.192958	0.1929	0.1719
95.9	0.241554	0.486928	0.328839	0.399519	0.174103	0.197014	0.192461	0.185666
96	0.330412	0.437543	0.373629	0.324077	0.190974	0.146508	0.207744	0.16747
96.1	0.306497	0.456324	0.352402	0.369139	0.149836	0.164613	0.234171	0.232937
96.2	0.331282	0.438889	0.342615	0.368594	0.181173	0.165551	0.220435	0.198035
96.3	0.32585	0.44665	0.364944	0.329778	0.166758	0.180513	0.180893	0.215605
96.4	0.330099	0.426348	0.32153	0.372981	0.180615	0.161908	0.226502	0.203037
96.5	0.341978	0.45403	0.316256	0.360469	0.193871	0.192205	0.197089	0.172394
96.6	0.315928	0.464089	0.34717	0.355794	0.154041	0.202951	0.227103	0.154381
96.7	0.344136	0.463703	0.371869	0.419392	0.202024	0.148278	0.261666	0.187519
96.8	0.397864	0.488468	0.298484	0.340032	0.193632	0.190045	0.215067	0.162314
96.9	0.356624	0.460304	0.352987	0.356024	0.184642	0.19299	0.198887	0.166787
97	0.341036	0.443916	0.289738	0.351158	0.162867	0.205323	0.22269	0.171166
97.1	0.339088	0.461556	0.287584	0.32962	0.175432	0.187855	0.196847	0.210405
97.2	0.332613	0.480829	0.30928	0.347896	0.200808	0.203006	0.229695	0.208803
97.3	0.331893	0.456051	0.327474	0.333342	0.145894	0.22297	0.230179	0.182155
97.4	0.320828	0.406237	0.283247	0.322934	0.152415	0.192464	0.212242	0.217173
97.5	0.27848	0.445359	0.29429	0.351482	0.143658	0.203664	0.214404	0.18454
97.6	0.339278	0.410885	0.318594	0.321181	0.166488	0.216644	0.194609	0.187088
97.7	0.343504	0.431892	0.339857	0.390393	0.186341	0.186053	0.164388	0.192932
97.8	0.304939	0.470751	0.335712	0.393829	0.176596	0.200675	0.214575	0.203891
97.9	0.345841	0.441481	0.373984	0.41189	0.178176	0.232072	0.236088	0.183622
98	0.353431	0.45444	0.326423	0.377441	0.210932	0.179638	0.21778	0.187149
98.1	0.329895	0.477396	0.338581	0.328746	0.185056	0.201775	0.221377	0.149204
98.2	0.302828	0.499662	0.338223	0.329246	0.164569	0.185396	0.21839	0.207233
98.3	0.303557	0.498156	0.381621	0.35783	0.147762	0.211963	0.212824	0.195094
98.4	0.336239	0.459011	0.362338	0.317349	0.199102	0.223425	0.213676	0.168674
98.5	0.30981	0.44448	0.34012	0.296789	0.157707	0.257326	0.239663	0.187994
98.6	0.333916	0.398379	0.349523	0.349985	0.16518	0.178494	0.215461	0.164132
98.7	0.299812	0.434164	0.358606	0.357132	0.14449	0.233983	0.21216	0.193476
98.8	0.314217	0.427442	0.382782	0.320141	0.174003	0.213694	0.23482	0.196693
98.9	0.320413	0.4445	0.375032	0.350467	0.18496	0.202081	0.214787	0.178633
99	0.338332	0.484121	0.35672	0.370212	0.191741	0.251583	0.190918	0.174722
99.1	0.360135	0.435825	0.333691	0.336786	0.217064	0.193929	0.20848	0.199088
99.2	0.349216	0.439762	0.345313	0.386381	0.165356	0.209205	0.211519	0.204164
99.3	0.358045	0.435756	0.355119	0.383866	0.1801	0.173042	0.223522	0.210843
99.4	0.338827	0.402999	0.360194	0.392691	0.157657	0.227839	0.242741	0.176751
99.5	0.305299	0.436904	0.349178	0.368097	0.164393	0.237438	0.237962	0.19774
99.6	0.358602	0.451194	0.32444	0.373054	0.169223	0.236395	0.258701	0.171182
99.7	0.307066	0.468152	0.35466	0.345882	0.193502	0.20925	0.225768	0.190926
99.8	0.334125	0.449699	0.323454	0.383083	0.207353	0.204257	0.204745	0.202651
99.9	0.327431	0.449455	0.354888	0.332699	0.185301	0.217554	0.229747	0.20593
100	0.309453	0.470398	0.369161	0.393656	0.201326	0.213109	0.218533	0.185748
100.1	0.339334	0.480952	0.343544	0.361796	0.185794	0.202512	0.234732	0.236763
100.2	0.328966	0.490532	0.375132	0.389797	0.166406	0.169532	0.234575	0.211315
100.3	0.318586	0.440477	0.358138	0.405436	0.23401	0.165123	0.248138	0.228801
100.4	0.327847	0.445426	0.333366	0.37604	0.225761	0.179323	0.209282	0.172478
100.5	0.312271	0.461809	0.328236	0.358696	0.20851	0.159834	0.247096	0.162039
100.6	0.354921	0.434825	0.350558	0.412463	0.197111	0.192607	0.221213	0.182581
100.7	0.296779	0.424739	0.363284	0.362178	0.184896	0.168943	0.207179	0.195057
100.8	0.343455	0.458543	0.320885	0.35704	0.196275	0.176915	0.198848	0.188282
100.9	0.34527	0.398248	0.291563	0.348131	0.194554	0.182374	0.192335	0.177443
101	0.338923	0.425258	0.33412	0.34883	0.18402	0.203593	0.206911	0.191202
101.1	0.320727	0.418778	0.372942	0.438209	0.203263	0.166321	0.241257	0.201042
101.2	0.343304	0.395678	0.348191	0.388659	0.201788	0.146844	0.218193	0.167874
101.3	0.361466	0.47526	0.336783	0.353203	0.206423	0.176409	0.222064	0.143732
101.4	0.319791	0.425746	0.33883	0.399349	0.202046	0.207266	0.225932	0.222353
101.5	0.359681	0.435748	0.354874	0.343483	0.177353	0.178842	0.221715	0.198199
101.6	0.313391	0.479057	0.345565	0.352987	0.214226	0.17725	0.206852	0.177063
101.7	0.327931	0.469375	0.363988	0.395135	0.166102	0.174957	0.250395	0.208052
101.8	0.356545	0.433826	0.349128	0.398195	0.214797	0.224543	0.220663	0.200048
101.9	0.320375	0.427467	0.360632	0.346096	0.212201	0.194541	0.247609	0.19823
102	0.34138	0.381711	0.335435	0.363167	0.206163	0.187234	0.239519	0.176189
102.1	0.338205	0.404783	0.342337	0.38256	0.218675	0.201024	0.209492	0.208127
102.2	0.322773	0.47771	0.329566	0.357018	0.219649	0.230562	0.224551	0.219029
102.3	0.321756	0.498165	0.31531	0.369496	0.17066	0.203586	0.205382	0.219695
102.4	0.32756	0.522684	0.338622	0.397947	0.170778	0.211445	0.190441	0.184611
102.5	0.274975	0.489508	0.350454	0.37924	0.165882	0.193965	0.231474	0.159885
102.6	0.309188	0.438279	0.317541	0.38032	0.169536	0.195263	0.220676	0.17679
102.7	0.323899	0.407436	0.391113	0.338165	0.20494	0.187448	0.220674	0.175272
102.8	0.288329	0.41423	0.407598	0.335116	0.162651	0.200044	0.239712	0.161169
102.9	0.354118	0.3968	0.355674	0.394729	0.190082	0.17323	0.233691	0.173016
103	0.372839	0.440857	0.364125	0.336032	0.154589	0.169886	0.228183	0.206466
103.1	0.368529	0.475966	0.360908	0.376381	0.190275	0.190107	0.195893	0.174997
103.2	0.284231	0.381667	0.400311	0.395595	0.15203	0.213243	0.228092	0.187692
103.3	0.307842	0.413769	0.37934	0.346332	0.182831	0.240855	0.233412	0.155722
103.4	0.354526	0.42333	0.351083	0.357981	0.175305	0.202676	0.212332	0.188452
103.5	0.339671	0.407892	0.368075	0.32302	0.180412	0.187733	0.186633	0.149296
103.6	0.377007	0.45097	0.344422	0.361703	0.187122	0.195413	0.24402	0.211583
103.7	0.368331	0.450969	0.364547	0.371657	0.174581	0.176771	0.225329	0.209731
103.8	0.374791	0.432531	0.40695	0.399303	0.159915	0.17868	0.205673	0.188866
103.9	0.353417	0.404713	0.387526	0.384788	0.191875	0.206966	0.234162	0.175146
104	0.371658	0.400805	0.356059	0.351281	0.18419	0.160536	0.233436	0.224707
104.1	0.3821	0.449603	0.397111	0.404456	0.211922	0.175431	0.27118	0.181089
104.2	0.384866	0.434008	0.363478	0.439977	0.170818	0.198796	0.226868	0.159611
104.3	0.345597	0.440974	0.370827	0.36007	0.160001	0.196745	0.241172	0.191555
104.4	0.378202	0.430098	0.373756	0.365187	0.204533	0.211061	0.228436	0.189755
104.5	0.365596	0.385618	0.391138	0.383428	0.188497	0.214124	0.243913	0.193131
104.6	0.378738	0.404465	0.356135	0.380866	0.179266	0.221194	0.234399	0.146664
104.7	0.347589	0.461589	0.314516	0.420772	0.196424	0.180396	0.262449	0.139312
104.8	0.36603	0.429417	0.347402	0.390413	0.185231	0.188038	0.245637	0.17565
104.9	0.367022	0.402919	0.377343	0.400484	0.189747	0.184934	0.213672	0.176778
105	0.40184	0.407799	0.349985	0.410433	0.191025	0.202186	0.236368	0.149997
105.1	0.321208	0.465652	0.308372	0.432288	0.170278	0.233839	0.226932	0.202235
105.2	0.329577	0.432357	0.358107	0.388763	0.1894	0.219676	0.264158	0.185619
105.3	0.316654	0.434734	0.363299	0.444126	0.186818	0.208622	0.217911	0.15612
105.4	0.346598	0.478622	0.346142	0.345781	0.156474	0.216235	0.229779	0.178152
105.5	0.331239	0.412071	0.30875	0.445041	0.200742	0.198228	0.202197	0.165492
105.6	0.282322	0.403312	0.297487	0.369375	0.185238	0.206382	0.21813	0.187313
105.7	0.309428	0.453645	0.356741	0.405404	0.179727	0.205512	0.280344	0.182152
105.8	0.310744	0.456918	0.369809	0.35643	0.19204	0.202268	0.241595	0.160431
105.9	0.362972	0.415694	0.415573	0.327561	0.15899	0.196394	0.226231	0.186832
106	0.3186	0.453618	0.354113	0.338295	0.161617	0.193844	0.251389	0.204531
106.1	0.325139	0.456966	0.355765	0.385576	0.193363	0.199492	0.217845	0.199985
106.2	0.303841	0.445338	0.346139	0.385546	0.191765	0.218526	0.204248	0.179276
106.3	0.320112	0.461809	0.349511	0.361094	0.207285	0.199149	0.213081	0.211276
106.4	0.325621	0.478193	0.354638	0.345671	0.20533	0.208456	0.203332	0.212609
106.5	0.304948	0.512952	0.329498	0.347127	0.227974	0.217204	0.206281	0.210615
106.6	0.342566	0.464855	0.34031	0.40191	0.214019	0.197563	0.234526	0.163025
106.7	0.31866	0.437317	0.324182	0.36314	0.198008	0.215572	0.208658	0.164944
106.8	0.347348	0.482813	0.325412	0.340582	0.189534	0.196518	0.226406	0.193734
106.9	0.292474	0.488354	0.287345	0.381111	0.140698	0.224625	0.214352	0.191763
107	0.387106	0.500467	0.307361	0.417839	0.154823	0.200504	0.232024	0.196712
107.1	0.323988	0.453778	0.319828	0.394937	0.148468	0.194827	0.213269	0.178718
107.2	0.36147	0.440048	0.337749	0.343503	0.162149	0.215166	0.218202	0.192086
107.3	0.295378	0.471069	0.355065	0.327035	0.154315	0.201776	0.232385	0.170718
107.4	0.317212	0.471151	0.338465	0.363973	0.187017	0.182219	0.227452	0.177729
107.5	0.391189	0.429075	0.272077	0.33443	0.148835	0.209584	0.221819	0.199755
107.6	0.347647	0.474385	0.325179	0.335975	0.158077	0.179959	0.26716	0.207073
107.7	0.331904	0.493353	0.329058	0.373222	0.155971	0.243304	0.216938	0.218416
107.8	0.358262	0.423441	0.311047	0.360458	0.216046	0.208124	0.227256	0.180415
107.9	0.347846	0.471926	0.301992	0.381522	0.167215	0.208144	0.206267	0.162291
108	0.347103	0.416751	0.314396	0.357705	0.166362	0.169903	0.206044	0.194385
108.1	0.362864	0.450193	0.332349	0.389043	0.163325	0.18862	0.210186	0.202314
108.2	0.342658	0.477232	0.325109	0.328536	0.164223	0.226028	0.250555	0.172457
108.3	0.361553	0.437537	0.323721	0.387416	0.181176	0.209372	0.198878	0.164672
108.4	0.359472	0.436009	0.378603	0.351125	0.164176	0.194853	0.23394	0.204464
108.5	0.362305	0.429806	0.339783	0.358664	0.164464	0.162492	0.216191	0.177768
108.6	0.339021	0.421377	0.315718	0.397544	0.167929	0.170411	0.194063	0.195851
108.7	0.35738	0.392345	0.283746	0.353873	0.173355	0.16035	0.218263	0.161224
108.8	0.389892	0.450967	0.307973	0.349632	0.168374	0.154134	0.22367	0.186171
108.9	0.380982	0.423448	0.324375	0.317342	0.160686	0.130327	0.214114	0.197831
109	0.43316	0.387326	0.293638	0.326964	0.177179	0.201519	0.232812	0.203099
109.1	0.376043	0.419107	0.307188	0.357407	0.18212	0.197781	0.219882	0.186321
109.2	0.402148	0.446261	0.320046	0.35398	0.175354	0.153795	0.212352	0.180834
109.3	0.371489	0.4769	0.347597	0.356143	0.152384	0.195344	0.196729	0.201598
109.4	0.364609	0.487256	0.339185	0.36254	0.14291	0.174816	0.239158	0.203938
109.5	0.327635	0.478577	0.334257	0.309706	0.166944	0.163736	0.234839	0.197821
109.6	0.391524	0.390251	0.322265	0.342743	0.175849	0.194456	0.195089	0.206022
109.7	0.356217	0.414972	0.333603	0.356842	0.176589	0.226521	0.207196	0.204948
109.8	0.360841	0.435417	0.325195	0.34805	0.145825	0.193646	0.228756	0.21758
109.9	0.345004	0.423432	0.313421	0.371493	0.149512	0.176372	0.227647	0.21034
110	0.336961	0.440318	0.267025	0.34779	0.181425	0.188854	0.233778	0.205883
110.1	0.371824	0.459936	0.327084	0.363725	0.150197	0.178615	0.216248	0.202163
110.2	0.343477	0.441315	0.32019	0.376567	0.184529	0.207746	0.233689	0.194812
110.3	0.347809	0.430401	0.340483	0.413549	0.201438	0.211944	0.19372	0.184966
110.4	0.319109	0.467466	0.324652	0.440659	0.222448	0.228121	0.23921	0.210753
110.5	0.382378	0.43323	0.303385	0.382779	0.186338	0.219379	0.23253	0.206357
110.6	0.315732	0.504579	0.323444	0.367803	0.160691	0.225069	0.191801	0.188715
110.7	0.360239	0.484757	0.332067	0.397516	0.199233	0.173568	0.222244	0.184589
110.8	0.35426	0.445214	0.306432	0.397907	0.183048	0.240124	0.227712	0.157998
110.9	0.349769	0.468444	0.324718	0.381633	0.167521	0.173937	0.219992	0.184082
111	0.375417	0.42882	0.305497	0.390213	0.178957	0.207123	0.232944	0.210408
111.1	0.32608	0.467891	0.327683	0.406269	0.192894	0.212833	0.20629	0.212435
111.2	0.38291	0.432337	0.302078	0.40954	0.193311	0.185189	0.235302	0.196
111.3	0.341703	0.50186	0.31843	0.399134	0.177074	0.212349	0.217628	0.181296
111.4	0.367395	0.439522	0.378677	0.374594	0.181492	0.216998	0.214519	0.213021
111.5	0.382735	0.416881	0.31315	0.374769	0.165218	0.234929	0.226756	0.23627
111.6	0.358665	0.471165	0.313435	0.391926	0.176796	0.215801	0.25891	0.202827
111.7	0.315744	0.406524	0.353021	0.388457	0.171751	0.192206	0.291493	0.193262
111.8	0.344404	0.443262	0.332411	0.331597	0.184365	0.189623	0.236173	0.194117
111.9	0.293306	0.489795	0.312973	0.35542	0.175452	0.196459	0.266369	0.187518
112	0.341863	0.438148	0.329265	0.411676	0.171326	0.224637	0.233802	0.174048
112.1	0.367007	0.466936	0.327675	0.371674	0.151511	0.184788	0.185448	0.222985
112.2	0.365376	0.467846	0.322654	0.36326	0.171087	0.162138	0.238722	0.216285
112.3	0.353526	0.400698	0.327911	0.378632	0.144486	0.188497	0.202925	0.241216
112.4	0.318999	0.414775	0.317831	0.337286	0.177228	0.183217	0.217921	0.177141
112.5	0.334996	0.47659	0.309721	0.358401	0.191712	0.152445	0.220273	0.180437
112.6	0.390842	0.432419	0.325455	0.429916	0.184619	0.175717	0.200402	0.193837
112.7	0.389311	0.468646	0.342939	0.387914	0.153382	0.198134	0.225232	0.155293
112.8	0.339754	0.431518	0.317881	0.39721	0.13994	0.191099	0.191435	0.230151
112.9	0.355055	0.457616	0.345878	0.386134	0.166165	0.202892	0.217654	0.193684
113	0.362502	0.430161	0.337955	0.404243	0.160598	0.218631	0.271548	0.165494
113.1	0.339298	0.404887	0.324534	0.356916	0.182928	0.165331	0.224832	0.225218
113.2	0.344593	0.438337	0.324688	0.407829	0.16751	0.21751	0.224593	0.201806
113.3	0.358669	0.460395	0.358872	0.397307	0.191433	0.194518	0.230495	0.167488
113.4	0.364414	0.411806	0.337353	0.347352	0.153813	0.16416	0.221651	0.171485
113.5	0.348841	0.42332	0.360153	0.388726	0.18679	0.185603	0.213199	0.16117
113.6	0.337823	0.433384	0.293691	0.445542	0.200574	0.147466	0.229145	0.196308
113.7	0.36585	0.401625	0.31328	0.444265	0.205071	0.189562	0.210577	0.191242
113.8	0.368776	0.392523	0.324919	0.413071	0.166145	0.18741	0.27278	0.16922
113.9	0.343828	0.435681	0.327731	0.453444	0.190133	0.181631	0.237262	0.198631
114	0.369718	0.427695	0.307471	0.44458	0.198586	0.211895	0.22647	0.172356
114.1	0.37575	0.43406	0.370038	0.416888	0.168798	0.219598	0.245196	0.175404
114.2	0.39536	0.453751	0.323313	0.386772	0.14764	0.182338	0.222712	0.146863
114.3	0.402	0.392525	0.32063	0.42295	0.131372	0.191621	0.25674	0.193788
114.4	0.329864	0.414153	0.318784	0.423161	0.166562	0.204698	0.21293	0.215541
114.5	0.402915	0.402839	0.338166	0.46647	0.192694	0.167581	0.221731	0.189806
114.6	0.429335	0.459963	0.33723	0.419787	0.130033	0.24669	0.212488	0.174063
114.7	0.389756	0.413923	0.340359	0.394864	0.164913	0.193156	0.228026	0.164514
114.8	0.394351	0.358798	0.340391	0.4108	0.172339	0.20685	0.217819	0.195823
114.9	0.374263	0.412167	0.344903	0.430401	0.179771	0.18602	0.211862	0.176303
115	0.34259	0.407841	0.379269	0.374553	0.188064	0.191235	0.172912	0.189202
115.1	0.375519	0.43141	0.370341	0.444121	0.16549	0.173673	0.204127	0.148295
115.2	0.375742	0.453475	0.337752	0.425285	0.16331	0.224937	0.250305	0.187807
115.3	0.366981	0.401574	0.291913	0.428164	0.163137	0.197711	0.231413	0.187751
115.4	0.35553	0.444095	0.361084	0.422613	0.185981	0.19025	0.211931	0.166366
115.5	0.335525	0.417547	0.351475	0.400763	0.160416	0.196394	0.217395	0.175205
115.6	0.378873	0.430135	0.344354	0.421633	0.199576	0.216392	0.212523	0.174262
115.7	0.35558	0.444095	0.358562	0.395337	0.199521	0.18421	0.257234	0.165305
115.8	0.397482	0.416702	0.310621	0.408344	0.179938	0.178485	0.237691	0.214094
115.9	0.345879	0.45336	0.326138	0.401126	0.165295	0.183211	0.21192	0.188248
116	0.35183	0.425675	0.350297	0.365408	0.175775	0.164588	0.243538	0.159503
116.1	0.339471	0.405281	0.346926	0.399202	0.185676	0.186883	0.241962	0.157527
116.2	0.342693	0.42371	0.353129	0.405186	0.175262	0.197526	0.25187	0.129993
116.3	0.371478	0.441484	0.356299	0.407387	0.163429	0.156276	0.204632	0.164584
116.4	0.368715	0.471382	0.333716	0.401226	0.153805	0.176474	0.221292	0.150953
116.5	0.369624	0.451523	0.317303	0.373673	0.181979	0.161731	0.219266	0.173754
116.6	0.36918	0.410565	0.325254	0.404628	0.178463	0.172578	0.207666	0.213835
116.7	0.391027	0.448447	0.354265	0.415223	0.168365	0.169407	0.214669	0.182025
116.8	0.372853	0.402172	0.340522	0.436844	0.202723	0.184283	0.230879	0.212246
116.9	0.355972	0.389093	0.285904	0.40233	0.153989	0.214109	0.237844	0.189296
117	0.390502	0.434057	0.320142	0.368531	0.175266	0.225207	0.204667	0.168129
117.1	0.421239	0.441206	0.339204	0.401451	0.166887	0.22498	0.217711	0.175371
117.2	0.395124	0.490635	0.371027	0.385642	0.203195	0.209481	0.245397	0.190452
117.3	0.402185	0.451009	0.321678	0.455617	0.159947	0.194328	0.202484	0.190262
117.4	0.387169	0.442063	0.347149	0.381115	0.174443	0.211894	0.199896	0.196059
117.5	0.442292	0.454014	0.309244	0.361091	0.199192	0.182241	0.233336	0.195397
117.6	0.410829	0.455899	0.304161	0.381059	0.16505	0.189134	0.261368	0.184207
117.7	0.453532	0.398314	0.354162	0.44536	0.149789	0.164378	0.315636	0.209895
117.8	0.412303	0.416665	0.367722	0.399626	0.165633	0.180053	0.238027	0.210704
117.9	0.397646	0.455689	0.374372	0.38051	0.164598	0.242998	0.207931	0.16212
118	0.445813	0.399972	0.363176	0.423982	0.160763	0.187057	0.226768	0.182494
118.1	0.390769	0.496616	0.403609	0.378483	0.178684	0.217066	0.240046	0.176367
118.2	0.411178	0.386283	0.365684	0.379836	0.188158	0.190361	0.216916	0.228875
118.3	0.391505	0.445706	0.33813	0.428124	0.17832	0.207403	0.214612	0.228691
118.4	0.389298	0.459483	0.366168	0.373327	0.159614	0.186288	0.19936	0.212319
118.5	0.364273	0.414093	0.325208	0.42912	0.18947	0.167025	0.233955	0.208804
118.6	0.415698	0.453796	0.342323	0.387957	0.176177	0.187833	0.207351	0.174747
118.7	0.322783	0.434074	0.361617	0.421293	0.172015	0.15943	0.221657	0.17859
118.8	0.423322	0.49215	0.359569	0.41024	0.174447	0.164138	0.219411	0.175176
118.9	0.394304	0.417418	0.341462	0.39514	0.174167	0.227697	0.189033	0.175855
119	0.377824	0.440111	0.399257	0.399922	0.182426	0.189977	0.218281	0.217836
119.1	0.388134	0.443856	0.375845	0.417168	0.167879	0.158755	0.21567	0.22947
119.2	0.395157	0.410768	0.366662	0.328678	0.17631	0.206263	0.251893	0.179767
119.3	0.385132	0.460862	0.414121	0.387788	0.14491	0.188699	0.265338	0.197941
119.4	0.388074	0.400811	0.331537	0.341988	0.204159	0.199403	0.210602	0.175583
119.5	0.379186	0.450374	0.372252	0.364496	0.195258	0.175389	0.211925	0.189716
119.6	0.381799	0.45511	0.367391	0.338845	0.15517	0.180995	0.208673	0.220496
119.7	0.351063	0.425596	0.348825	0.428691	0.171238	0.20986	0.226573	0.216024
119.8	0.379926	0.421753	0.344067	0.417114	0.160898	0.1983	0.225818	0.191937
119.9	0.381383	0.442444	0.329881	0.371497	0.167506	0.215562	0.226128	0.177511
120	0.419951	0.441895	0.277969	0.408797	0.133088	0.207668	0.186485	0.199086
120.1	0.375036	0.440724	0.37864	0.346276	0.168934	0.207655	0.208211	0.197044
120.2	0.352744	0.480177	0.337992	0.39322	0.185254	0.177628	0.226037	0.209817
120.3	0.368621	0.427528	0.314342	0.429941	0.152915	0.19274	0.254743	0.179019
120.4	0.386833	0.483652	0.374121	0.389813	0.173758	0.226936	0.216268	0.187229
120.5	0.394046	0.405656	0.332002	0.370679	0.168101	0.223184	0.198315	0.176744
120.6	0.409125	0.430782	0.342425	0.389852	0.146245	0.227289	0.215694	0.163188
120.7	0.394761	0.467575	0.31104	0.403758	0.170268	0.213527	0.221895	0.214184
120.8	0.380794	0.425501	0.384532	0.37565	0.188637	0.208424	0.240535	0.226687
120.9	0.388172	0.471087	0.382949	0.345699	0.201041	0.218897	0.262952	0.197556
121	0.361537	0.458207	0.406634	0.355745	0.189532	0.226733	0.230334	0.206481
121.1	0.38643	0.465437	0.371326	0.385045	0.155508	0.207976	0.226628	0.222989
121.2	0.394589	0.4174	0.387362	0.379206	0.182169	0.157674	0.235299	0.213888
121.3	0.383593	0.425923	0.344546	0.418456	0.16932	0.202666	0.243425	0.20453
121.4	0.409156	0.466106	0.356047	0.346847	0.181561	0.184251	0.217271	0.188462
121.5	0.39136	0.411647	0.357833	0.405997	0.173832	0.226493	0.235956	0.194575
121.6	0.425465	0.433106	0.330005	0.389415	0.198038	0.225266	0.21454	0.17501
121.7	0.378579	0.400091	0.390251	0.311354	0.179974	0.212724	0.249518	0.202301
121.8	0.395105	0.450855	0.371494	0.373793	0.161313	0.23824	0.204311	0.163633
121.9	0.330032	0.436113	0.38207	0.354808	0.167303	0.176408	0.253511	0.175105
122	0.426691	0.415336	0.375929	0.351842	0.152936	0.1759	0.219474	0.177943
122.1	0.425139	0.418012	0.358769	0.361099	0.172244	0.194016	0.21471	0.200181
122.2	0.397823	0.468402	0.35856	0.356064	0.156692	0.180512	0.203282	0.216546
122.3	0.402446	0.472788	0.366786	0.372235	0.143067	0.194778	0.191654	0.207913
122.4	0.376748	0.433624	0.366502	0.345629	0.178253	0.205542	0.182478	0.197628
122.5	0.407572	0.492312	0.383903	0.357047	0.161224	0.195516	0.253231	0.208159
122.6	0.399453	0.546081	0.331229	0.38927	0.189892	0.174474	0.237034	0.199945
122.7	0.349852	0.477585	0.327003	0.403137	0.189703	0.189743	0.206795	0.202644
122.8	0.406475	0.496259	0.365478	0.381972	0.164814	0.190298	0.222734	0.187597
122.9	0.417452	0.488196	0.362773	0.405945	0.162822	0.202841	0.198717	0.250363
123	0.363473	0.448306	0.390042	0.388761	0.174031	0.18413	0.196141	0.164457
123.1	0.346112	0.508605	0.33454	0.39518	0.183642	0.198022	0.212772	0.195056
123.2	0.372659	0.51937	0.34273	0.344409	0.164059	0.201911	0.192991	0.187942
123.3	0.428703	0.514261	0.351187	0.345156	0.200399	0.204336	0.244724	0.203671
123.4	0.381911	0.465308	0.341219	0.355439	0.154438	0.220826	0.211922	0.199664
123.5	0.399992	0.475876	0.347548	0.374147	0.205091	0.211238	0.220712	0.184515
123.6	0.38265	0.498256	0.390566	0.322475	0.182334	0.190064	0.222008	0.181008
123.7	0.374856	0.4326	0.387003	0.368581	0.174431	0.200328	0.207125	0.193493
123.8	0.331292	0.476471	0.385506	0.365218	0.175335	0.216427	0.227014	0.171373
123.9	0.379882	0.451377	0.352286	0.3634	0.196565	0.192735	0.21291	0.177336
124	0.361439	0.448355	0.416621	0.385407	0.119661	0.167128	0.211193	0.187008
124.1	0.363123	0.433147	0.372711	0.346455	0.174702	0.186165	0.230206	0.17707
124.2	0.39787	0.498125	0.36835	0.359439	0.214648	0.229343	0.204807	0.190635
124.3	0.369731	0.455336	0.414888	0.402861	0.197315	0.20595	0.230476	0.176256
124.4	0.382017	0.440611	0.369148	0.410269	0.172421	0.199838	0.180742	0.185913
124.5	0.359094	0.467547	0.330768	0.448529	0.159804	0.203092	0.224648	0.206491
124.6	0.369988	0.432479	0.376201	0.377101	0.177462	0.193997	0.239972	0.188861
124.7	0.367952	0.436115	0.374678	0.40415	0.141047	0.209232	0.205337	0.173404
124.8	0.350027	0.422898	0.347883	0.366901	0.200601	0.22874	0.226844	0.164273
124.9	0.378445	0.449838	0.343217	0.382329	0.176481	0.230689	0.210012	0.196868
125	0.381364	0.442669	0.395901	0.353873	0.174385	0.207203	0.214134	0.13118
125.1	0.399065	0.505011	0.355224	0.369695	0.165369	0.177237	0.22954	0.163622
125.2	0.367348	0.490006	0.371342	0.39955	0.177978	0.221033	0.214693	0.191129
125.3	0.408449	0.486443	0.360452	0.383293	0.192209	0.196814	0.22782	0.203883
125.4	0.384403	0.444202	0.34612	0.37344	0.190578	0.21871	0.214766	0.208769
125.5	0.39997	0.455831	0.397559	0.333386	0.195563	0.212891	0.228607	0.215907
125.6	0.43047	0.530114	0.367463	0.381313	0.177259	0.23387	0.223449	0.212031
125.7	0.400344	0.497756	0.381427	0.382573	0.147954	0.203728	0.2319	0.237117
125.8	0.384315	0.504186	0.419533	0.394377	0.197479	0.190335	0.214979	0.174737
125.9	0.391762	0.48814	0.320422	0.37934	0.172366	0.201653	0.171518	0.164183
126	0.440847	0.429789	0.344847	0.369093	0.166026	0.236449	0.270834	0.182657
126.1	0.365275	0.495463	0.365008	0.351331	0.176278	0.187795	0.196605	0.21049
126.2	0.378028	0.501863	0.354662	0.401656	0.20099	0.21196	0.184817	0.168151
126.3	0.401463	0.476791	0.340508	0.358955	0.169197	0.192466	0.239048	0.195903
126.4	0.407984	0.501813	0.375227	0.345029	0.192928	0.182177	0.223262	0.201202
126.5	0.419414	0.471605	0.357048	0.444301	0.137705	0.187893	0.214025	0.183177
126.6	0.392929	0.444257	0.372076	0.359463	0.139768	0.230816	0.194799	0.209921
126.7	0.409078	0.452022	0.376078	0.335831	0.2014	0.168654	0.234667	0.180989
126.8	0.400325	0.470453	0.367289	0.370756	0.214047	0.1743	0.212543	0.170506
126.9	0.403624	0.432263	0.366039	0.402452	0.18073	0.191531	0.217081	0.196103
127	0.431256	0.474224	0.390716	0.372628	0.197126	0.175327	0.194141	0.216538
127.1	0.340059	0.43553	0.366107	0.392707	0.194885	0.222206	0.197997	0.190469
127.2	0.378024	0.476403	0.367246	0.363923	0.203141	0.208767	0.206102	0.194116
127.3	0.367102	0.458127	0.379906	0.346426	0.178258	0.206696	0.220412	0.193793
127.4	0.338097	0.450705	0.3969	0.372462	0.159685	0.173247	0.182849	0.166297
127.5	0.315093	0.444214	0.384213	0.371206	0.203078	0.172798	0.200451	0.207396
127.6	0.422892	0.459193	0.403778	0.388987	0.197134	0.195524	0.201979	0.175426
127.7	0.415221	0.485892	0.389695	0.336889	0.194772	0.214909	0.235208	0.170835
127.8	0.39943	0.470662	0.407081	0.318977	0.194629	0.196429	0.241761	0.176959
127.9	0.356482	0.5141	0.375818	0.360456	0.202017	0.23792	0.20498	0.202874
128	0.396867	0.46666	0.322295	0.346204	0.199923	0.217896	0.197865	0.196492
128.1	0.376952	0.496502	0.33862	0.374114	0.14647	0.221574	0.221054	0.203047
128.2	0.398937	0.486927	0.38053	0.407657	0.173066	0.230931	0.199406	0.196441
128.3	0.344514	0.435632	0.366981	0.391171	0.175766	0.234556	0.21918	0.154655
128.4	0.364001	0.488988	0.329292	0.337958	0.165738	0.197422	0.220533	0.18214
128.5	0.354388	0.493306	0.310463	0.371654	0.179417	0.229745	0.23798	0.190373
128.6	0.387979	0.448441	0.362824	0.377231	0.184645	0.238495	0.189095	0.183802
128.7	0.336292	0.45337	0.392834	0.397994	0.160776	0.213296	0.174866	0.16208
128.8	0.386631	0.432321	0.368012	0.432582	0.169348	0.214887	0.207713	0.20691
128.9	0.401499	0.416593	0.382359	0.369158	0.170155	0.17566	0.184304	0.181137
129	0.390407	0.510649	0.391789	0.404537	0.175996	0.214131	0.234516	0.164207
129.1	0.398157	0.434003	0.398522	0.357735	0.182867	0.196083	0.220839	0.205535
129.2	0.391228	0.498275	0.369593	0.37469	0.19296	0.18444	0.196313	0.195115
129.3	0.416877	0.468551	0.384457	0.419017	0.197312	0.180299	0.192633	0.193972
129.4	0.399435	0.425928	0.371907	0.399579	0.179108	0.211295	0.17246	0.186844
129.5	0.389005	0.482633	0.39424	0.377479	0.194396	0.156593	0.19323	0.176732
129.6	0.362532	0.443171	0.376224	0.400162	0.159059	0.184839	0.178596	0.185629
129.7	0.375313	0.436818	0.385359	0.419022	0.200618	0.186685	0.206847	0.178093
129.8	0.341243	0.454793	0.399855	0.376892	0.158437	0.15653	0.1918	0.186159
129.9	0.423303	0.474239	0.4113	0.370026	0.181073	0.170756	0.207388	0.16033
130	0.400961	0.497207	0.412297	0.411206	0.194269	0.179945	0.225902	0.176047
130.1	0.396482	0.466962	0.395452	0.381079	0.191893	0.184861	0.216922	0.167193
130.2	0.380889	0.475357	0.395439	0.397634	0.142135	0.194648	0.200705	0.159762
130.3	0.376865	0.522975	0.419398	0.412007	0.184668	0.19431	0.195973	0.208772
130.4	0.367612	0.4553	0.402763	0.427042	0.190257	0.169695	0.237001	0.206231
130.5	0.410325	0.427597	0.413612	0.361745	0.169234	0.208299	0.21499	0.178548
130.6	0.375349	0.467197	0.384759	0.365365	0.17925	0.208972	0.198691	0.195749
130.7	0.354693	0.484897	0.456289	0.404485	0.194617	0.186017	0.213065	0.208261
130.8	0.410728	0.454669	0.401221	0.373751	0.152619	0.211424	0.202195	0.198042
130.9	0.415671	0.487399	0.413322	0.386734	0.192612	0.199714	0.19896	0.165965
131	0.376439	0.47517	0.40112	0.399988	0.154109	0.155704	0.18506	0.172919
131.1	0.377663	0.475594	0.361543	0.444796	0.204778	0.183852	0.224511	0.186823
131.2	0.343544	0.475911	0.357465	0.400264	0.152698	0.24833	0.210138	0.153395
131.3	0.379393	0.429325	0.397511	0.407807	0.170589	0.191073	0.233386	0.169568
131.4	0.373359	0.442775	0.41593	0.414852	0.17596	0.227514	0.189983	0.15595
131.5	0.327905	0.44636	0.383153	0.371646	0.173036	0.224414	0.191626	0.184735
131.6	0.358135	0.422465	0.372198	0.382613	0.214316	0.176158	0.203331	0.213493
131.7	0.380792	0.437457	0.351305	0.392886	0.190337	0.181314	0.203269	0.179898
131.8	0.399205	0.513384	0.366095	0.371754	0.163935	0.193241	0.210514	0.182557
131.9	0.391194	0.436442	0.326227	0.419532	0.187492	0.163685	0.226188	0.175675
132	0.338046	0.497347	0.385902	0.352966	0.181138	0.189935	0.204304	0.206256
132.1	0.365862	0.499553	0.360742	0.434464	0.156044	0.232328	0.212395	0.175213
132.2	0.336683	0.545956	0.384269	0.363702	0.17085	0.221148	0.209967	0.159457
132.3	0.410024	0.475806	0.381595	0.433016	0.177235	0.197364	0.260297	0.135081
132.4	0.350872	0.484392	0.320392	0.427439	0.182369	0.175849	0.241098	0.149205
132.5	0.388073	0.451062	0.351489	0.388392	0.172139	0.15289	0.243691	0.115267
132.6	0.355413	0.485262	0.386897	0.410121	0.126698	0.204758	0.210793	0.140576
132.7	0.386753	0.454208	0.389979	0.39154	0.136461	0.170697	0.24512	0.168336
132.8	0.392254	0.524269	0.380221	0.421673	0.155592	0.162827	0.234991	0.197096
132.9	0.365481	0.528848	0.392065	0.417102	0.154805	0.210239	0.235493	0.147822
133	0.381306	0.531523	0.441107	0.416695	0.158252	0.21689	0.217339	0.21485
133.1	0.39154	0.468771	0.409173	0.445726	0.17163	0.215293	0.221096	0.214494
133.2	0.391165	0.506441	0.388118	0.373881	0.146325	0.180069	0.241181	0.221319
133.3	0.382796	0.495518	0.382991	0.370081	0.14309	0.203548	0.245596	0.201796
133.4	0.370386	0.519258	0.407782	0.44247	0.158437	0.205705	0.205545	0.175759
133.5	0.399193	0.453578	0.342592	0.367579	0.183324	0.24125	0.229228	0.164985
133.6	0.361254	0.468722	0.398539	0.400425	0.135017	0.198296	0.234575	0.189256
133.7	0.353202	0.494775	0.361314	0.41916	0.12694	0.194498	0.198024	0.21923
133.8	0.434738	0.466319	0.392903	0.414335	0.16807	0.218785	0.212535	0.179765
133.9	0.381926	0.54308	0.400605	0.387307	0.160983	0.200547	0.193839	0.186584
134	0.387404	0.5126	0.352033	0.404708	0.193033	0.228542	0.247328	0.203245
134.1	0.415697	0.504782	0.375194	0.403642	0.133503	0.193762	0.188006	0.185968
134.2	0.347597	0.490394	0.380474	0.436422	0.127395	0.181114	0.211455	0.157666
134.3	0.36316	0.523878	0.402109	0.373727	0.1905	0.231075	0.213543	0.171683
134.4	0.36125	0.478687	0.384469	0.410283	0.160693	0.172768	0.239945	0.158516
134.5	0.428626	0.482353	0.361537	0.379569	0.141435	0.189468	0.222438	0.145705
134.6	0.369111	0.537449	0.402502	0.406027	0.159112	0.218505	0.189985	0.173826
134.7	0.386602	0.536003	0.385814	0.416122	0.16504	0.147124	0.195926	0.211696
134.8	0.39621	0.484292	0.385124	0.39577	0.183758	0.192494	0.230364	0.177488
134.9	0.352103	0.456936	0.375456	0.402142	0.191721	0.18095	0.223748	0.161569
135	0.344696	0.49412	0.370862	0.430276	0.186205	0.201693	0.235859	0.162168
135.1	0.376194	0.516975	0.36794	0.408335	0.15644	0.160976	0.213006	0.180496
135.2	0.356789	0.496498	0.374054	0.372085	0.185273	0.167238	0.206035	0.169222
135.3	0.40353	0.461296	0.397022	0.437496	0.162173	0.200939	0.216658	0.17257
135.4	0.403733	0.479618	0.348192	0.372504	0.197918	0.210281	0.225755	0.163516
135.5	0.386315	0.467034	0.406278	0.398685	0.158344	0.23208	0.23132	0.178964
135.6	0.362033	0.497503	0.427824	0.347483	0.176285	0.177284	0.198848	0.162717
135.7	0.387798	0.47406	0.454545	0.352166	0.171905	0.151824	0.206368	0.196126
135.8	0.383258	0.510094	0.387348	0.413212	0.181413	0.194282	0.252005	0.173808
135.9	0.353577	0.482369	0.421766	0.388403	0.19687	0.216613	0.211612	0.169765
136	0.36248	0.534409	0.41165	0.383395	0.17767	0.176842	0.207421	0.182299
136.1	0.352197	0.46153	0.388445	0.38443	0.193343	0.216536	0.216887	0.204787
136.2	0.357585	0.417568	0.404779	0.384864	0.187348	0.161738	0.212828	0.176962
136.3	0.343476	0.518719	0.379853	0.361514	0.195533	0.184547	0.224664	0.19344
136.4	0.337282	0.48426	0.388134	0.418599	0.172818	0.165911	0.17121	0.18888
136.5	0.372155	0.480798	0.453515	0.396715	0.180324	0.195555	0.197291	0.182626
136.6	0.387486	0.521464	0.36615	0.379649	0.198449	0.217644	0.215376	0.213758
136.7	0.373426	0.457602	0.359505	0.430562	0.152617	0.194966	0.209359	0.197213
136.8	0.406913	0.498205	0.369776	0.392012	0.168803	0.218483	0.234364	0.176247
136.9	0.359256	0.480912	0.353008	0.455457	0.192819	0.197434	0.174854	0.20764
137	0.340305	0.498855	0.374042	0.38347	0.198433	0.189915	0.228738	0.177645
137.1	0.411496	0.479383	0.416729	0.38588	0.199059	0.191784	0.210158	0.21434
137.2	0.443073	0.448512	0.366746	0.424976	0.184154	0.230192	0.259569	0.210093
137.3	0.402126	0.519488	0.379322	0.395075	0.173589	0.1961	0.217401	0.201085
137.4	0.358814	0.513192	0.341701	0.373654	0.165906	0.188535	0.233033	0.198177
137.5	0.352354	0.417398	0.398483	0.386242	0.176137	0.179726	0.218875	0.184257
137.6	0.365303	0.455195	0.375586	0.426907	0.133022	0.187545	0.258977	0.200299
137.7	0.393637	0.494812	0.387486	0.398647	0.187935	0.222338	0.2414	0.166084
137.8	0.410712	0.490318	0.381308	0.439278	0.148605	0.202484	0.266165	0.155842
137.9	0.411698	0.483892	0.411063	0.388794	0.192911	0.202117	0.251486	0.189154
138	0.3923	0.47093	0.374942	0.354285	0.189984	0.228286	0.237062	0.217497
138.1	0.402269	0.46616	0.366069	0.448766	0.167726	0.225651	0.242572	0.219247
138.2	0.364601	0.419077	0.370966	0.339417	0.161595	0.212583	0.232866	0.165546
138.3	0.418974	0.413441	0.346972	0.395816	0.143628	0.184282	0.210242	0.148454
138.4	0.390619	0.469508	0.368067	0.348888	0.147615	0.185294	0.246752	0.17618
138.5	0.392592	0.458192	0.371428	0.36018	0.176617	0.18747	0.247495	0.180421
138.6	0.344375	0.455328	0.391149	0.335192	0.167308	0.207176	0.244271	0.207802
138.7	0.417806	0.483385	0.354706	0.35583	0.149714	0.196276	0.255632	0.200302
138.8	0.396514	0.496478	0.386095	0.370863	0.182979	0.204134	0.206767	0.204131
138.9	0.359143	0.478734	0.36389	0.424233	0.175039	0.203641	0.230335	0.19836
139	0.428667	0.453226	0.36297	0.389432	0.18452	0.233778	0.211692	0.191181
139.1	0.380858	0.501989	0.358625	0.367596	0.201009	0.189969	0.232229	0.178205
139.2	0.413914	0.5084	0.358877	0.388949	0.132616	0.215428	0.205431	0.137648
139.3	0.380394	0.471361	0.384169	0.383009	0.136424	0.184414	0.232464	0.20938
139.4	0.37565	0.500314	0.414232	0.383944	0.162614	0.197072	0.207334	0.164123
139.5	0.420949	0.476875	0.402097	0.378903	0.158616	0.154548	0.218755	0.193972
139.6	0.344497	0.493215	0.357768	0.417237	0.159281	0.160798	0.198797	0.168267
139.7	0.391254	0.51395	0.421076	0.384158	0.195198	0.223887	0.200116	0.168592
139.8	0.425644	0.466753	0.388375	0.389309	0.167879	0.179256	0.21513	0.190559
139.9	0.350252	0.547775	0.383356	0.441211	0.16942	0.18683	0.224839	0.182555
140	0.386917	0.457325	0.428241	0.384713	0.182115	0.188757	0.215908	0.197176
140.1	0.344775	0.463237	0.37918	0.37296	0.167892	0.186178	0.238026	0.178667
140.2	0.374246	0.409202	0.360195	0.390735	0.175364	0.191722	0.250179	0.173205
140.3	0.326372	0.492769	0.361684	0.403153	0.163836	0.174257	0.235677	0.140157
140.4	0.358348	0.477972	0.389466	0.346609	0.202463	0.198595	0.221739	0.174601
140.5	0.383983	0.498122	0.353811	0.360132	0.174492	0.187079	0.239765	0.197815
140.6	0.428974	0.480448	0.407137	0.385109	0.204867	0.207467	0.241471	0.195263
140.7	0.407481	0.462056	0.337244	0.325172	0.163166	0.209696	0.226602	0.163488
140.8	0.408795	0.480718	0.335462	0.418098	0.131413	0.197886	0.223441	0.16541
140.9	0.402745	0.47133	0.365729	0.400338	0.154197	0.18788	0.263342	0.197365
141	0.421487	0.49836	0.413187	0.396968	0.148939	0.190268	0.224653	0.192736
141.1	0.40793	0.460339	0.351303	0.352382	0.179119	0.232945	0.231592	0.183548
141.2	0.451455	0.532018	0.407267	0.371491	0.144045	0.186416	0.235402	0.183422
141.3	0.387721	0.499451	0.375389	0.37881	0.192914	0.195233	0.228244	0.163332
141.4	0.384858	0.512095	0.386574	0.409414	0.198637	0.182547	0.264568	0.165871
141.5	0.399676	0.54106	0.354793	0.340657	0.155636	0.191309	0.246274	0.191932
141.6	0.424773	0.513129	0.364503	0.36649	0.170588	0.189562	0.214924	0.149984
141.7	0.400893	0.465396	0.403885	0.366685	0.187001	0.208573	0.213522	0.193613
141.8	0.368226	0.497756	0.330516	0.39562	0.197899	0.222157	0.217758	0.155722
141.9	0.415945	0.530328	0.36066	0.364346	0.156656	0.207596	0.23544	0.180271
142	0.44225	0.52416	0.368168	0.400062	0.184	0.246749	0.218197	0.189109
142.1	0.415681	0.473759	0.345032	0.421609	0.180966	0.225903	0.199469	0.167049
142.2	0.395895	0.413223	0.33061	0.392705	0.15957	0.208955	0.17865	0.149946
142.3	0.416434	0.516978	0.381798	0.391255	0.163273	0.200907	0.215077	0.181743
142.4	0.463554	0.50292	0.397836	0.408427	0.153458	0.186431	0.194414	0.193277
142.5	0.412175	0.474644	0.379375	0.409824	0.200708	0.210481	0.20606	0.208903
142.6	0.402966	0.477569	0.370314	0.381249	0.153305	0.177638	0.174802	0.211765
142.7	0.459085	0.473748	0.380784	0.400602	0.146427	0.203548	0.192231	0.189098
142.8	0.399667	0.476535	0.396785	0.393878	0.142787	0.180014	0.185461	0.190472
142.9	0.42862	0.414066	0.331394	0.445071	0.164014	0.201838	0.191113	0.176162
143	0.425896	0.449307	0.333314	0.402179	0.152647	0.196425	0.208918	0.16986
143.1	0.394775	0.431605	0.385215	0.425259	0.161492	0.22605	0.204486	0.169106
143.2	0.374797	0.452369	0.380738	0.449114	0.152479	0.196174	0.228275	0.164221
143.3	0.383845	0.49725	0.376425	0.415676	0.179185	0.198516	0.193383	0.15114
143.4	0.391337	0.46685	0.431096	0.427245	0.141506	0.202884	0.230481	0.171268
143.5	0.395984	0.509073	0.341364	0.44914	0.151697	0.194866	0.178113	0.145107
143.6	0.411733	0.477621	0.357156	0.397206	0.154283	0.189659	0.210853	0.153434
143.7	0.351652	0.42367	0.375687	0.424431	0.153725	0.219731	0.201474	0.199319
143.8	0.360942	0.468349	0.417224	0.352109	0.169624	0.165499	0.206342	0.162929
143.9	0.431189	0.471127	0.39936	0.35699	0.160808	0.171864	0.197878	0.156427
144	0.409865	0.475097	0.376938	0.338932	0.172194	0.20468	0.190184	0.159836
144.1	0.438166	0.466111	0.396314	0.405554	0.151136	0.180856	0.1946	0.143519
144.2	0.393394	0.438414	0.354669	0.362982	0.165278	0.16123	0.22864	0.173958
144.3	0.402805	0.476408	0.350532	0.392124	0.139604	0.195964	0.187119	0.179995
144.4	0.443205	0.510272	0.391528	0.381337	0.173732	0.22916	0.187196	0.151567
144.5	0.427553	0.490008	0.349615	0.382744	0.130532	0.231345	0.210382	0.198512
144.6	0.447447	0.458645	0.374623	0.359848	0.14823	0.176537	0.216959	0.174519
144.7	0.445821	0.525655	0.363927	0.375288	0.122623	0.228932	0.188237	0.197836
144.8	0.381277	0.46917	0.417532	0.385204	0.175485	0.177917	0.223936	0.167357
144.9	0.426201	0.469862	0.39047	0.421779	0.1746	0.198303	0.214688	0.155353
145	0.395828	0.489467	0.413322	0.407377	0.127259	0.200553	0.1721	0.16427
145.1	0.407739	0.443006	0.409368	0.357119	0.20651	0.192613	0.189259	0.190896
145.2	0.376243	0.460428	0.394856	0.387141	0.157528	0.19307	0.207127	0.16277
145.3	0.396011	0.44861	0.365155	0.40794	0.162428	0.167073	0.22347	0.174608
145.4	0.425385	0.440743	0.369703	0.406762	0.178346	0.179033	0.20009	0.188391
145.5	0.440957	0.496093	0.37704	0.427231	0.137976	0.188386	0.231858	0.191235
145.6	0.422854	0.429506	0.413175	0.411885	0.155928	0.163947	0.223069	0.229352
145.7	0.413397	0.467899	0.409739	0.379818	0.160077	0.182134	0.200758	0.181515
145.8	0.407531	0.518054	0.367148	0.446183	0.164251	0.150791	0.210121	0.201371
145.9	0.386374	0.457287	0.386331	0.420736	0.155878	0.184413	0.205457	0.171604
146	0.443229	0.469386	0.407835	0.4278	0.162107	0.172957	0.218721	0.171569
146.1	0.433985	0.466181	0.387944	0.397292	0.134801	0.17302	0.254338	0.15179
146.2	0.442019	0.437888	0.40942	0.405319	0.157391	0.166778	0.221044	0.179186
146.3	0.391067	0.440144	0.40436	0.459306	0.150671	0.159951	0.257809	0.16694
146.4	0.451448	0.462928	0.389055	0.414439	0.138734	0.158811	0.222046	0.213383
146.5	0.422374	0.466891	0.393149	0.417945	0.164051	0.18294	0.210948	0.1933
146.6	0.458514	0.467332	0.368865	0.404558	0.1695	0.166149	0.239156	0.173281
146.7	0.396625	0.461086	0.411418	0.418485	0.161132	0.166659	0.20424	0.170301
146.8	0.415493	0.461066	0.349076	0.413079	0.165565	0.174432	0.20652	0.178773
146.9	0.42474	0.443209	0.3796	0.38343	0.152028	0.203405	0.208943	0.175679
147	0.419504	0.452382	0.424822	0.360619	0.158478	0.170684	0.217248	0.151514
147.1	0.44111	0.482603	0.38636	0.377265	0.17239	0.156506	0.206619	0.186223
147.2	0.392827	0.46092	0.402466	0.375397	0.141902	0.152063	0.226899	0.165886
147.3	0.428586	0.501564	0.352043	0.365875	0.133334	0.16858	0.196919	0.160509
147.4	0.434843	0.477679	0.343311	0.394503	0.141646	0.184459	0.226076	0.162343
147.5	0.443983	0.511805	0.359875	0.410565	0.166716	0.192576	0.23712	0.14621
147.6	0.427464	0.470585	0.390233	0.357566	0.129834	0.225268	0.221756	0.181926
147.7	0.421914	0.481844	0.400823	0.355629	0.16277	0.191349	0.269165	0.157842
147.8	0.415629	0.476668	0.377322	0.411627	0.197011	0.171623	0.237553	0.17881
147.9	0.454423	0.485389	0.412151	0.343148	0.168684	0.170702	0.238121	0.161082
148	0.433419	0.450312	0.370028	0.375108	0.181765	0.165845	0.22854	0.170436
148.1	0.405809	0.514597	0.396619	0.354077	0.168018	0.203311	0.202058	0.167334
148.2	0.464484	0.461367	0.378006	0.389872	0.162997	0.207356	0.204647	0.17039
148.3	0.47523	0.473568	0.327374	0.363581	0.182258	0.177156	0.192864	0.192043
148.4	0.456642	0.46974	0.365583	0.336879	0.185732	0.173333	0.235465	0.145956
148.5	0.42254	0.453871	0.322675	0.350762	0.151545	0.191916	0.221308	0.171153
148.6	0.425037	0.460365	0.348033	0.399561	0.144333	0.193836	0.232906	0.186908
148.7	0.418365	0.497261	0.36243	0.375152	0.163771	0.197547	0.223909	0.140263
148.8	0.397845	0.511943	0.337416	0.39325	0.193329	0.141541	0.204991	0.184707
148.9	0.405317	0.494094	0.395374	0.353484	0.180581	0.199856	0.23664	0.165138
149	0.431145	0.517824	0.362931	0.344302	0.151246	0.186335	0.207868	0.155634
149.1	0.407349	0.492519	0.363042	0.371049	0.164168	0.187197	0.210924	0.190683
149.2	0.409404	0.472095	0.350002	0.401701	0.163254	0.196781	0.244818	0.176365
149.3	0.425595	0.49779	0.354238	0.34381	0.163592	0.17747	0.232275	0.16439
149.4	0.414849	0.532067	0.387426	0.447656	0.167394	0.192132	0.221829	0.186163
149.5	0.436843	0.460695	0.406262	0.390678	0.156041	0.197865	0.210682	0.166474
149.6	0.414328	0.478011	0.358976	0.421465	0.175228	0.163843	0.241183	0.16293
149.7	0.450833	0.528819	0.356466	0.400537	0.196101	0.214891	0.205334	0.190327
149.8	0.369469	0.467409	0.405163	0.398416	0.145733	0.244937	0.213893	0.178863
149.9	0.429364	0.499628	0.403022	0.431362	0.158343	0.202738	0.205422	0.15561
150	0.384134	0.474174	0.366887	0.394255	0.170207	0.196922	0.225941	0.16315
150.1	0.436169	0.478408	0.388899	0.423235	0.165169	0.20885	0.247422	0.16882
150.2	0.378973	0.531193	0.366123	0.422922	0.14363	0.164909	0.237813	0.209858
150.3	0.46006	0.494608	0.333486	0.400169	0.158456	0.158978	0.213482	0.216392
150.4	0.43665	0.474532	0.400475	0.396796	0.152995	0.171802	0.223322	0.213403
150.5	0.43207	0.498976	0.375509	0.412891	0.162818	0.183689	0.198134	0.171983
150.6	0.41569	0.499574	0.396065	0.383471	0.153824	0.17674	0.210152	0.211023
150.7	0.424494	0.487185	0.402643	0.414685	0.155643	0.15853	0.227912	0.163357
150.8	0.426066	0.542082	0.350523	0.401869	0.173797	0.165475	0.199571	0.198586
150.9	0.405689	0.510124	0.401299	0.400872	0.151815	0.183824	0.220673	0.207679
151	0.455024	0.46189	0.386611	0.42744	0.13143	0.185302	0.209375	0.220284
151.1	0.403776	0.507403	0.369493	0.454406	0.122113	0.201262	0.21023	0.144729
151.2	0.435246	0.510311	0.387603	0.437873	0.138734	0.186192	0.234288	0.170264
151.3	0.446076	0.5262	0.391485	0.427941	0.164241	0.181829	0.221112	0.17206
151.4	0.495673	0.487326	0.399383	0.413695	0.171067	0.20206	0.230332	0.198264
151.5	0.459036	0.484353	0.408834	0.4524	0.18581	0.213393	0.215661	0.174095
151.6	0.467213	0.497837	0.3851	0.436604	0.161399	0.206417	0.193317	0.182919
151.7	0.494913	0.517536	0.354456	0.465789	0.138018	0.221748	0.197424	0.18227
151.8	0.42139	0.494216	0.380247	0.44078	0.1994	0.226366	0.204123	0.178444
151.9	0.393173	0.482106	0.410376	0.404676	0.181767	0.24344	0.197024	0.136446
152	0.426709	0.51571	0.359769	0.450748	0.17364	0.214711	0.200577	0.139352
152.1	0.430116	0.474812	0.390767	0.411195	0.179665	0.196231	0.20132	0.21188
152.2	0.413309	0.515251	0.385773	0.417289	0.153044	0.189119	0.186833	0.199654
152.3	0.436075	0.52813	0.380641	0.437583	0.178689	0.22375	0.202705	0.17573
152.4	0.456854	0.534429	0.365621	0.38896	0.164675	0.189724	0.207755	0.1568
152.5	0.418105	0.481625	0.392232	0.40264	0.177431	0.203615	0.20429	0.186352
152.6	0.454773	0.44958	0.389472	0.446492	0.212747	0.176167	0.229351	0.190968
152.7	0.455814	0.501711	0.385788	0.420557	0.182638	0.227555	0.190052	0.160698
152.8	0.465287	0.530171	0.411071	0.395543	0.179173	0.185732	0.2201	0.128805
152.9	0.439264	0.442244	0.365017	0.454483	0.15865	0.170491	0.18405	0.199484
153	0.430259	0.523655	0.403803	0.468353	0.18635	0.207303	0.182432	0.185081
153.1	0.435177	0.483737	0.395809	0.426982	0.143433	0.183307	0.227915	0.200247
153.2	0.45218	0.479087	0.369881	0.379304	0.143681	0.18505	0.24421	0.166304
153.3	0.462216	0.461276	0.374898	0.423743	0.184123	0.17092	0.193812	0.189589
153.4	0.47588	0.486948	0.37724	0.407392	0.165352	0.203876	0.196732	0.168433
153.5	0.459961	0.409923	0.425239	0.399871	0.168867	0.172728	0.205817	0.172448
153.6	0.472574	0.46164	0.389533	0.413003	0.154816	0.177661	0.204135	0.167178
153.7	0.439646	0.43854	0.378477	0.404034	0.16869	0.189099	0.193198	0.186314
153.8	0.494265	0.489361	0.376834	0.36675	0.172321	0.175627	0.221462	0.186687
153.9	0.466719	0.469019	0.381592	0.406861	0.186054	0.176678	0.205361	0.21581
154	0.459609	0.438079	0.379029	0.397197	0.18239	0.207656	0.186274	0.177088
154.1	0.463993	0.543393	0.393742	0.41746	0.17413	0.154479	0.18305	0.169941
154.2	0.463263	0.517841	0.389443	0.360222	0.163787	0.151211	0.236832	0.185676
154.3	0.515091	0.527172	0.42366	0.385423	0.124991	0.17842	0.185823	0.201486
154.4	0.492214	0.479246	0.423191	0.37122	0.139215	0.168769	0.225575	0.216485
154.5	0.510646	0.517831	0.417549	0.42458	0.172496	0.175289	0.247896	0.224242
154.6	0.451951	0.468218	0.416115	0.41414	0.175435	0.157383	0.227474	0.209371
154.7	0.485194	0.481239	0.410253	0.39907	0.159005	0.186612	0.210188	0.15557
154.8	0.434587	0.531941	0.38137	0.393639	0.196228	0.19103	0.20975	0.157391
154.9	0.44163	0.48023	0.386397	0.403008	0.198316	0.167524	0.205419	0.191668
155	0.464014	0.566648	0.361507	0.412537	0.151724	0.175245	0.23117	0.184456
155.1	0.425477	0.497208	0.3241	0.394078	0.146814	0.199659	0.242777	0.186675
155.2	0.44233	0.489154	0.36565	0.399364	0.168767	0.18775	0.224421	0.137915
155.3	0.481581	0.544509	0.358216	0.399211	0.177632	0.219601	0.222413	0.154896
155.4	0.520521	0.553139	0.352057	0.407189	0.146797	0.226378	0.217784	0.185579
155.5	0.398867	0.516773	0.349523	0.422898	0.195215	0.173871	0.18469	0.18646
155.6	0.471483	0.453486	0.349094	0.350511	0.153012	0.193888	0.202597	0.199846
155.7	0.484451	0.542426	0.403299	0.360908	0.171125	0.19964	0.191041	0.179002
155.8	0.446566	0.487591	0.367557	0.394517	0.154436	0.184251	0.213367	0.187704
155.9	0.43022	0.526394	0.396287	0.377968	0.169463	0.161687	0.247136	0.178169
156	0.449129	0.51267	0.418969	0.340215	0.156617	0.182064	0.242313	0.154726
156.1	0.44825	0.527945	0.375021	0.386182	0.146555	0.182863	0.221	0.138836
156.2	0.47408	0.555787	0.372502	0.399373	0.164321	0.186859	0.219292	0.169193
156.3	0.480126	0.443589	0.354974	0.423692	0.175706	0.164291	0.181972	0.156916
156.4	0.408921	0.499904	0.363696	0.379131	0.151958	0.189973	0.197918	0.169922
156.5	0.531961	0.483172	0.373554	0.380295	0.17088	0.162496	0.16816	0.18777
156.6	0.445204	0.485896	0.35872	0.378901	0.182512	0.157959	0.197714	0.16761
156.7	0.479837	0.504938	0.352861	0.387198	0.17964	0.152799	0.202967	0.185108
156.8	0.461948	0.502344	0.390033	0.435121	0.187602	0.202897	0.183167	0.161144
156.9	0.449612	0.519203	0.378728	0.39052	0.165154	0.173241	0.187714	0.152171
157	0.396781	0.517853	0.401914	0.420689	0.141208	0.195124	0.18934	0.184252
157.1	0.424475	0.522199	0.351578	0.373921	0.137667	0.192949	0.22083	0.146547
157.2	0.448725	0.466321	0.424771	0.372056	0.132377	0.156185	0.187747	0.146441
157.3	0.433368	0.442871	0.35187	0.361086	0.133054	0.188952	0.219763	0.184754
157.4	0.504969	0.509403	0.383193	0.384565	0.168964	0.19305	0.207894	0.153319
157.5	0.432759	0.536238	0.379576	0.394558	0.164108	0.191093	0.220089	0.175271
157.6	0.463584	0.493321	0.391965	0.386924	0.173275	0.166455	0.21719	0.149295
157.7	0.473001	0.523268	0.383296	0.456008	0.177859	0.183046	0.16902	0.172024
157.8	0.478442	0.554828	0.388744	0.371576	0.179597	0.188822	0.166304	0.120175
157.9	0.411625	0.481922	0.371646	0.414573	0.170946	0.182111	0.195572	0.159834
158	0.446799	0.516452	0.415716	0.389491	0.135461	0.194383	0.176659	0.165082
158.1	0.409573	0.493975	0.382356	0.337316	0.213407	0.196298	0.18128	0.132607
158.2	0.432597	0.52357	0.355283	0.362404	0.15788	0.171848	0.175562	0.104906
158.3	0.422057	0.476064	0.40813	0.385995	0.150066	0.190859	0.231173	0.134887
158.4	0.484082	0.478309	0.34462	0.372893	0.127205	0.165035	0.223658	0.127971
158.5	0.420212	0.558862	0.382133	0.384161	0.182679	0.172006	0.183459	0.138141
158.6	0.452562	0.482341	0.414231	0.389102	0.145521	0.15836	0.227183	0.147279
158.7	0.505367	0.509105	0.389746	0.394138	0.133113	0.208049	0.173975	0.151418
158.8	0.467375	0.481261	0.354645	0.370696	0.154871	0.198548	0.186674	0.177075
158.9	0.405576	0.500652	0.376036	0.408446	0.156043	0.188568	0.220853	0.181037
159	0.433826	0.523637	0.360845	0.374881	0.161583	0.186072	0.222183	0.184333
159.1	0.425266	0.488533	0.353103	0.404579	0.145946	0.187447	0.215822	0.186182
159.2	0.432992	0.499585	0.386968	0.375776	0.152657	0.146871	0.199194	0.18823
159.3	0.411258	0.476702	0.379058	0.407225	0.157425	0.187123	0.198557	0.203182
159.4	0.427152	0.505449	0.419056	0.39245	0.161418	0.185914	0.190039	0.189326
159.5	0.450072	0.50964	0.396161	0.402534	0.186593	0.13686	0.185058	0.224096
159.6	0.492299	0.470691	0.403041	0.381502	0.176137	0.190582	0.195036	0.208905
159.7	0.397067	0.488451	0.407821	0.435075	0.165014	0.18986	0.205759	0.182177
159.8	0.412827	0.584037	0.397849	0.373777	0.14827	0.171767	0.210031	0.160885
159.9	0.459632	0.511007	0.400307	0.37445	0.165781	0.160251	0.212668	0.198567
160	0.468053	0.48359	0.401021	0.444514	0.179655	0.159922	0.226433	0.183618
160.1	0.452788	0.43107	0.340105	0.369611	0.187611	0.188242	0.199978	0.168709
160.2	0.434055	0.48159	0.317153	0.388538	0.180484	0.193077	0.177727	0.166479
160.3	0.407832	0.515943	0.372619	0.418708	0.172688	0.164088	0.224083	0.180694
160.4	0.427011	0.522264	0.382637	0.376354	0.167135	0.178739	0.219403	0.159587
160.5	0.473986	0.476995	0.379954	0.39438	0.149149	0.166786	0.197866	0.182532
160.6	0.45105	0.49481	0.385456	0.393813	0.150314	0.14073	0.222374	0.199757
160.7	0.467812	0.466084	0.404532	0.408623	0.167729	0.201386	0.223323	0.180415
160.8	0.4918	0.522249	0.419985	0.39038	0.164804	0.18443	0.231478	0.171552
160.9	0.449782	0.561604	0.45383	0.419204	0.16728	0.200179	0.261562	0.145778
161	0.439101	0.467663	0.379363	0.370713	0.185417	0.219975	0.237552	0.124695
161.1	0.385418	0.488363	0.375657	0.424639	0.161222	0.184979	0.21759	0.177601
161.2	0.456512	0.4718	0.371683	0.406465	0.147156	0.151443	0.225895	0.155653
161.3	0.4759	0.49115	0.386517	0.395376	0.138601	0.177235	0.212846	0.149605
161.4	0.500159	0.509815	0.401953	0.38856	0.134196	0.179427	0.195658	0.158335
161.5	0.450915	0.496222	0.409252	0.414363	0.17922	0.169529	0.205653	0.151547
161.6	0.467061	0.474071	0.392043	0.380053	0.149491	0.169581	0.245506	0.176127
161.7	0.453008	0.491289	0.435424	0.364523	0.153628	0.170408	0.243963	0.159392
161.8	0.438412	0.463935	0.393965	0.390826	0.148957	0.163957	0.212141	0.167401
161.9	0.440886	0.502993	0.389515	0.398465	0.181903	0.178028	0.206336	0.171775
162	0.441267	0.476423	0.428532	0.398995	0.180716	0.169031	0.197749	0.140764
162.1	0.421769	0.491228	0.453854	0.365857	0.122425	0.22039	0.254706	0.198543
162.2	0.397831	0.493472	0.446369	0.397477	0.17272	0.192711	0.221376	0.192583
162.3	0.415126	0.487466	0.388088	0.375411	0.144017	0.179576	0.213651	0.184475
162.4	0.441625	0.50597	0.416393	0.416539	0.152632	0.19605	0.215931	0.186304
162.5	0.393549	0.49089	0.442211	0.417819	0.134939	0.234866	0.246619	0.174888
162.6	0.449079	0.489279	0.410876	0.423218	0.140211	0.190064	0.213348	0.186495
162.7	0.429093	0.522617	0.403462	0.365485	0.141215	0.213263	0.231323	0.18096
162.8	0.40751	0.507974	0.401454	0.390554	0.16061	0.22318	0.221012	0.162864
162.9	0.446783	0.534674	0.417606	0.400791	0.177	0.223429	0.206948	0.173413
163	0.437827	0.51196	0.391311	0.36696	0.165545	0.208768	0.18254	0.155387
163.1	0.438071	0.517973	0.384514	0.402339	0.175157	0.223718	0.201535	0.17597
163.2	0.397836	0.490653	0.398691	0.387276	0.172749	0.191494	0.167672	0.183816
163.3	0.427961	0.488413	0.389527	0.381319	0.1624	0.175789	0.187274	0.156943
163.4	0.438137	0.509218	0.427326	0.35071	0.193106	0.217944	0.173807	0.161237
163.5	0.429934	0.556441	0.437124	0.353212	0.1755	0.212687	0.209597	0.159181
163.6	0.454647	0.479505	0.411503	0.395739	0.135822	0.228717	0.211528	0.213184
163.7	0.423777	0.48976	0.415575	0.39576	0.161345	0.17701	0.189666	0.17629
163.8	0.456962	0.500821	0.394205	0.368168	0.171738	0.197221	0.210123	0.170674
163.9	0.423229	0.560649	0.421361	0.374844	0.176643	0.192693	0.212336	0.176549
164	0.417213	0.493391	0.420292	0.395972	0.166018	0.220061	0.189094	0.161839
164.1	0.418211	0.536207	0.380444	0.441321	0.155976	0.212276	0.223773	0.177652
164.2	0.436387	0.56387	0.440417	0.399509	0.184473	0.211227	0.226787	0.163039
164.3	0.43055	0.503451	0.383093	0.393142	0.152066	0.206947	0.205909	0.17034
164.4	0.445016	0.545988	0.426545	0.421046	0.179766	0.219077	0.21818	0.183303
164.5	0.487232	0.525794	0.418046	0.407008	0.151663	0.164711	0.183257	0.171571
164.6	0.454165	0.570196	0.412396	0.407073	0.148929	0.189841	0.209745	0.170008
164.7	0.437503	0.570298	0.376975	0.375768	0.190759	0.209561	0.209694	0.16271
164.8	0.433419	0.527999	0.383033	0.383338	0.178973	0.211354	0.177231	0.15846
164.9	0.473186	0.545159	0.383731	0.436034	0.184355	0.158507	0.196718	0.147301
165	0.504006	0.506373	0.392167	0.364075	0.156238	0.18876	0.232206	0.154379
165.1	0.44127	0.544711	0.388295	0.381958	0.167864	0.166182	0.207509	0.176184
165.2	0.359628	0.516351	0.396235	0.421914	0.169001	0.229813	0.207507	0.16834
165.3	0.44535	0.520783	0.392991	0.41628	0.156553	0.231985	0.196261	0.170529
165.4	0.466414	0.508063	0.392289	0.391655	0.15146	0.204567	0.208531	0.163437
165.5	0.392053	0.509436	0.415477	0.416187	0.152399	0.184127	0.209275	0.164508
165.6	0.450196	0.482766	0.394597	0.40738	0.149437	0.196983	0.170246	0.170182
165.7	0.432063	0.49	0.379049	0.391354	0.136356	0.16967	0.207677	0.13855
165.8	0.424495	0.487947	0.424028	0.407924	0.177044	0.222441	0.214281	0.147356
165.9	0.455665	0.485682	0.430405	0.409967	0.107048	0.200719	0.221743	0.128646
166	0.429079	0.497747	0.400567	0.412206	0.175587	0.171216	0.210193	0.161779
166.1	0.424044	0.428633	0.419074	0.402633	0.175003	0.16612	0.206047	0.181268
166.2	0.391123	0.482638	0.446162	0.341771	0.125526	0.20536	0.231064	0.178368
166.3	0.43483	0.490488	0.415577	0.393748	0.154095	0.214222	0.190267	0.182469
166.4	0.460653	0.434111	0.39519	0.386052	0.170641	0.209611	0.219103	0.133136
166.5	0.40273	0.517487	0.40203	0.390644	0.157234	0.189027	0.221643	0.176792
166.6	0.439526	0.524749	0.42126	0.367662	0.141502	0.192898	0.210579	0.190917
166.7	0.458274	0.508383	0.436249	0.372044	0.188777	0.202754	0.186706	0.164184
166.8	0.391392	0.526268	0.417488	0.389595	0.170829	0.158141	0.209724	0.183996
166.9	0.402804	0.527823	0.410288	0.347412	0.161964	0.16838	0.207283	0.180847
167	0.398667	0.502017	0.428833	0.336506	0.162681	0.214091	0.232511	0.126185
167.1	0.388373	0.572733	0.42647	0.369075	0.1761	0.2217	0.193957	0.178775
167.2	0.410081	0.487453	0.440244	0.350832	0.146054	0.203888	0.173575	0.206281
167.3	0.401756	0.513618	0.427008	0.390988	0.167855	0.160588	0.192241	0.187845
167.4	0.382627	0.483944	0.379716	0.399393	0.190212	0.22095	0.217278	0.18199
167.5	0.365924	0.465505	0.452458	0.386293	0.170577	0.194278	0.199618	0.174663
167.6	0.390951	0.493639	0.427727	0.367612	0.135732	0.205386	0.214748	0.204921
167.7	0.407278	0.518337	0.429235	0.354166	0.157063	0.182021	0.225302	0.179642
167.8	0.44394	0.488339	0.409625	0.404448	0.12416	0.182603	0.216084	0.179207
167.9	0.400341	0.460749	0.431607	0.414437	0.140175	0.23729	0.193829	0.187574
168	0.390998	0.483431	0.39278	0.394378	0.139562	0.216466	0.217252	0.175086
168.1	0.395159	0.505456	0.427525	0.43706	0.13895	0.223091	0.243808	0.18031
168.2	0.377263	0.472942	0.381316	0.387432	0.135351	0.199689	0.192163	0.180557
168.3	0.436859	0.488499	0.422389	0.391839	0.134856	0.182428	0.182037	0.167517
168.4	0.353668	0.46315	0.457246	0.368059	0.153641	0.195224	0.192338	0.183231
168.5	0.402032	0.463697	0.440685	0.401621	0.13748	0.214609	0.198624	0.153149
168.6	0.409536	0.440741	0.444063	0.361928	0.121059	0.178139	0.191823	0.190252
168.7	0.397498	0.466392	0.447439	0.39775	0.156738	0.235228	0.211309	0.17508
168.8	0.375073	0.462495	0.433831	0.412492	0.142907	0.231413	0.211363	0.14166
168.9	0.420349	0.476071	0.461103	0.396487	0.145208	0.185538	0.192253	0.176716
169	0.482425	0.456044	0.409102	0.359238	0.135961	0.175989	0.202756	0.174306
169.1	0.414318	0.481008	0.396135	0.331408	0.160494	0.169103	0.196558	0.155492
169.2	0.431473	0.513632	0.421311	0.376183	0.149388	0.196108	0.213307	0.164126
169.3	0.459289	0.490324	0.409137	0.360331	0.127564	0.2113	0.230394	0.136706
169.4	0.408731	0.50167	0.431749	0.363572	0.136693	0.195616	0.190851	0.163383
169.5	0.457571	0.505759	0.512542	0.357749	0.14713	0.220804	0.17645	0.208671
169.6	0.44094	0.52563	0.446373	0.389071	0.139962	0.205754	0.217265	0.183843
169.7	0.459899	0.496159	0.415637	0.342693	0.147707	0.197406	0.186869	0.172565
169.8	0.425588	0.454007	0.428751	0.382784	0.148079	0.206815	0.20379	0.144451
169.9	0.413229	0.47725	0.471949	0.355896	0.129027	0.21964	0.189522	0.130002
170	0.401555	0.468706	0.432409	0.369328	0.128139	0.212698	0.217515	0.171141
170.1	0.417633	0.448905	0.412766	0.380333	0.134301	0.161088	0.183992	0.151076
170.2	0.396337	0.481859	0.420711	0.341832	0.159524	0.221766	0.19733	0.181249
170.3	0.389681	0.464996	0.416276	0.375461	0.161845	0.217008	0.2157	0.15712
170.4	0.392848	0.430999	0.44404	0.353572	0.153516	0.200134	0.204116	0.155883
170.5	0.428534	0.498143	0.416778	0.364548	0.134091	0.166803	0.205308	0.172852
170.6	0.416462	0.500451	0.368892	0.364703	0.151672	0.225423	0.197571	0.18169
170.7	0.428902	0.456578	0.409385	0.379425	0.152316	0.1968	0.214422	0.177991
170.8	0.414938	0.495454	0.402378	0.356952	0.159716	0.174189	0.203642	0.154088
170.9	0.370932	0.486491	0.397339	0.358352	0.140888	0.185107	0.218101	0.14071
171	0.382909	0.46993	0.419116	0.327103	0.138048	0.209557	0.20968	0.164846
171.1	0.382368	0.505098	0.439557	0.369843	0.173596	0.226064	0.191972	0.159646
171.2	0.377154	0.482798	0.407055	0.345043	0.152069	0.227044	0.210652	0.158245
171.3	0.377044	0.523978	0.412569	0.353989	0.171853	0.19624	0.162877	0.171022
171.4	0.430733	0.447575	0.430764	0.398709	0.139926	0.191789	0.213988	0.14462
171.5	0.42379	0.512853	0.376583	0.382149	0.169727	0.19726	0.176025	0.162401
171.6	0.400984	0.492822	0.435096	0.35982	0.142738	0.19024	0.206065	0.150422
171.7	0.404491	0.521511	0.455934	0.385592	0.169965	0.208377	0.227919	0.150078
171.8	0.357733	0.51923	0.462954	0.352529	0.144831	0.208422	0.23666	0.168362
171.9	0.376381	0.49122	0.430517	0.369114	0.157079	0.245836	0.217835	0.154915
172	0.402988	0.474028	0.40498	0.314863	0.150987	0.211196	0.232356	0.140923
172.1	0.429592	0.530116	0.416355	0.399604	0.130024	0.201616	0.200156	0.168351
172.2	0.448864	0.465854	0.458387	0.377279	0.154164	0.190949	0.187921	0.146197
172.3	0.42104	0.478218	0.450742	0.3079	0.15949	0.189956	0.237335	0.169615
172.4	0.422195	0.432041	0.442762	0.377239	0.161939	0.195147	0.200206	0.16942
172.5	0.447836	0.481966	0.425335	0.378053	0.121121	0.158285	0.233505	0.158158
172.6	0.404146	0.472322	0.453624	0.370096	0.180306	0.151804	0.229539	0.152134
172.7	0.470475	0.474227	0.44172	0.371282	0.158635	0.203542	0.198777	0.160144
172.8	0.444074	0.547924	0.422522	0.356445	0.171486	0.191059	0.196556	0.190552
172.9	0.434473	0.463827	0.412156	0.440268	0.117839	0.196775	0.197641	0.193132
173	0.446314	0.435758	0.413991	0.368474	0.141247	0.201462	0.191897	0.158497
173.1	0.369266	0.448076	0.460321	0.370673	0.194886	0.206046	0.222758	0.147037
173.2	0.420144	0.481451	0.401793	0.371423	0.175516	0.199578	0.263369	0.187683
173.3	0.46969	0.461925	0.405512	0.317362	0.151612	0.226626	0.235247	0.157262
173.4	0.452979	0.452296	0.381004	0.34957	0.194187	0.203348	0.169342	0.168105
173.5	0.431106	0.43014	0.360052	0.319073	0.142553	0.208751	0.188565	0.201128
173.6	0.434203	0.482308	0.43779	0.371613	0.182404	0.178098	0.206431	0.188653
173.7	0.466656	0.444847	0.410027	0.367325	0.167357	0.199894	0.210342	0.171806
173.8	0.413852	0.495506	0.412376	0.377083	0.154146	0.184643	0.195829	0.16054
173.9	0.467087	0.464479	0.404334	0.37937	0.158499	0.183026	0.177712	0.16361
174	0.458436	0.460127	0.415818	0.352509	0.142766	0.179612	0.207011	0.149295
174.1	0.443032	0.44665	0.40706	0.344311	0.1572	0.169403	0.173143	0.160015
174.2	0.407227	0.474135	0.441828	0.315994	0.164206	0.165197	0.203384	0.15402
174.3	0.436384	0.445483	0.400236	0.372548	0.166454	0.184857	0.227282	0.173101
174.4	0.446937	0.462733	0.444332	0.351742	0.183029	0.175194	0.202385	0.170406
174.5	0.449942	0.49077	0.399851	0.341879	0.179386	0.174931	0.226419	0.20161
174.6	0.447096	0.467961	0.400697	0.361916	0.165553	0.14502	0.247012	0.175048
174.7	0.428128	0.469757	0.401298	0.391434	0.139525	0.188628	0.195394	0.174363
174.8	0.423541	0.413405	0.403484	0.370506	0.145615	0.172763	0.192721	0.188717
174.9	0.452931	0.51456	0.415837	0.333506	0.151035	0.166753	0.202301	0.163195
175	0.414799	0.46688	0.398021	0.353241	0.147841	0.16594	0.191751	0.203411
175.1	0.416069	0.422584	0.434159	0.34664	0.154039	0.179322	0.241171	0.178039
175.2	0.410065	0.424644	0.399111	0.358215	0.150827	0.166401	0.190619	0.181759
175.3	0.470243	0.504957	0.353284	0.40189	0.173779	0.189795	0.204691	0.200453
175.4	0.451963	0.48152	0.395205	0.374162	0.163651	0.192092	0.202174	0.196502
175.5	0.405771	0.489897	0.437769	0.401264	0.161589	0.187945	0.196296	0.17116
175.6	0.435308	0.489018	0.424638	0.402686	0.153231	0.208614	0.182138	0.19867
175.7	0.416806	0.451745	0.445746	0.44134	0.140048	0.227178	0.179722	0.199297
175.8	0.444526	0.515369	0.409136	0.412332	0.159663	0.206546	0.16236	0.189368
175.9	0.429353	0.469916	0.403245	0.354108	0.158421	0.218936	0.167293	0.226369
176	0.478413	0.496366	0.402088	0.353693	0.175022	0.191888	0.191699	0.186196
176.1	0.440997	0.524711	0.394278	0.356573	0.129246	0.170406	0.172229	0.211709
176.2	0.415983	0.493255	0.42331	0.358928	0.148922	0.217702	0.198917	0.155702
176.3	0.461906	0.467559	0.424994	0.364337	0.152646	0.196371	0.224163	0.151162
176.4	0.4645	0.486495	0.444687	0.360929	0.166031	0.199414	0.194539	0.154039
176.5	0.430309	0.452979	0.458388	0.386605	0.149977	0.158922	0.187478	0.172241
176.6	0.404201	0.488795	0.436043	0.359471	0.158212	0.206362	0.196581	0.18957
176.7	0.409228	0.449649	0.429733	0.339349	0.135941	0.201963	0.161036	0.191434
176.8	0.425836	0.499491	0.417551	0.365083	0.148912	0.195362	0.184198	0.200679
176.9	0.40757	0.448474	0.439995	0.375219	0.14506	0.19946	0.159606	0.202084
177	0.381246	0.499852	0.403166	0.343243	0.159548	0.148066	0.171804	0.161114
177.1	0.415549	0.459144	0.407215	0.350069	0.138964	0.213878	0.176997	0.168201
177.2	0.455384	0.509153	0.441311	0.370945	0.148454	0.179893	0.168353	0.166224
177.3	0.4298	0.468384	0.440784	0.345367	0.135892	0.181218	0.16977	0.184863
177.4	0.407037	0.487124	0.433943	0.366435	0.187874	0.220386	0.21475	0.193998
177.5	0.422398	0.551616	0.440812	0.351846	0.144025	0.195441	0.182012	0.178877
177.6	0.383059	0.522777	0.433365	0.368657	0.135675	0.225422	0.213939	0.161866
177.7	0.450102	0.449709	0.413804	0.386648	0.154122	0.174749	0.190037	0.161355
177.8	0.46205	0.477829	0.444928	0.367781	0.16441	0.215396	0.171322	0.177294
177.9	0.420847	0.484529	0.429286	0.375905	0.174495	0.191372	0.214854	0.130696
178	0.453576	0.488646	0.442521	0.367814	0.136668	0.161483	0.184242	0.151732
178.1	0.382166	0.515538	0.416797	0.360054	0.14061	0.17318	0.194713	0.159367
178.2	0.437837	0.487674	0.408559	0.343541	0.194311	0.176345	0.201448	0.169274
178.3	0.429871	0.537851	0.392195	0.393042	0.14887	0.168607	0.229489	0.157901
178.4	0.37249	0.472536	0.418477	0.354772	0.153556	0.18159	0.18087	0.193054
178.5	0.486019	0.493829	0.426533	0.353852	0.13351	0.158102	0.205313	0.154683
178.6	0.429969	0.513964	0.377404	0.381485	0.175108	0.197523	0.203309	0.192439
178.7	0.406021	0.45386	0.413591	0.370337	0.140757	0.191132	0.22468	0.175906
178.8	0.437071	0.455377	0.407484	0.318035	0.143282	0.192575	0.195334	0.188776
178.9	0.445263	0.502156	0.404493	0.330467	0.150214	0.161099	0.170575	0.158351
179	0.44803	0.529226	0.447665	0.357728	0.14712	0.138966	0.21069	0.170371
179.1	0.417514	0.523697	0.419718	0.364729	0.152025	0.165792	0.216017	0.199188
179.2	0.48339	0.479426	0.41557	0.35174	0.188342	0.19053	0.223591	0.15809
179.3	0.464368	0.510041	0.404075	0.337814	0.173937	0.224875	0.20912	0.169852
179.4	0.446336	0.520806	0.4159	0.36024	0.1314	0.200412	0.209332	0.113344
179.5	0.460232	0.50704	0.441558	0.328703	0.155546	0.194611	0.18845	0.162282
179.6	0.472759	0.520113	0.425289	0.37606	0.178884	0.203286	0.235407	0.161831
179.7	0.413522	0.503326	0.476458	0.383854	0.149556	0.212547	0.220945	0.172639
179.8	0.435275	0.562704	0.456149	0.387857	0.149792	0.229152	0.213026	0.156402
179.9	0.461219	0.534784	0.456302	0.374266	0.131309	0.227931	0.224795	0.182023
180	0.404484	0.522715	0.434757	0.359437	0.15826	0.195518	0.226596	0.173235
180.1	0.446062	0.530233	0.432376	0.339556	0.154208	0.181797	0.208275	0.158141
180.2	0.370501	0.538775	0.403137	0.359894	0.144914	0.227785	0.24044	0.194762
180.3	0.385295	0.522659	0.379958	0.395344	0.158406	0.192844	0.174322	0.183849
180.4	0.435925	0.533866	0.395541	0.389077	0.159862	0.210767	0.199653	0.153752
180.5	0.407908	0.49934	0.436829	0.355817	0.156832	0.163375	0.206878	0.168257
180.6	0.435846	0.54379	0.468724	0.377419	0.156688	0.203892	0.208745	0.168473
180.7	0.457678	0.490333	0.376212	0.333597	0.15874	0.178357	0.189725	0.161037
180.8	0.399986	0.49425	0.43163	0.331995	0.187448	0.203263	0.182134	0.166243
180.9	0.364285	0.588465	0.390531	0.388756	0.166102	0.198007	0.181117	0.18777
181	0.388518	0.580217	0.419633	0.316894	0.194436	0.210068	0.189082	0.157195
181.1	0.404228	0.51918	0.43703	0.340673	0.170434	0.192944	0.177438	0.178311
181.2	0.403132	0.500398	0.398626	0.320196	0.149259	0.209218	0.219381	0.158047
181.3	0.38831	0.532307	0.392154	0.320056	0.153825	0.224033	0.167536	0.179539
181.4	0.418659	0.575419	0.430587	0.382403	0.165764	0.14601	0.201337	0.209767
181.5	0.338569	0.522311	0.422836	0.39036	0.155393	0.165947	0.176323	0.190647
181.6	0.38295	0.519658	0.433737	0.37114	0.181849	0.14657	0.181022	0.169724
181.7	0.37462	0.563662	0.419539	0.393303	0.163343	0.171965	0.173188	0.159844
181.8	0.397262	0.541545	0.460345	0.385477	0.189723	0.18636	0.211778	0.15546
181.9	0.415118	0.551881	0.431039	0.407243	0.149798	0.167063	0.205629	0.184858
182	0.424817	0.593441	0.413462	0.360345	0.169322	0.155044	0.193622	0.150953
182.1	0.423224	0.533354	0.398989	0.39287	0.171786	0.200833	0.213331	0.171068
182.2	0.40388	0.501832	0.413518	0.368234	0.165004	0.189239	0.196059	0.156722
182.3	0.373822	0.556083	0.376868	0.365015	0.156837	0.171759	0.232248	0.169162
182.4	0.419716	0.555685	0.406405	0.312176	0.175109	0.172026	0.205873	0.187485
182.5	0.411543	0.542165	0.386108	0.344354	0.162505	0.142222	0.187888	0.190786
182.6	0.423396	0.556481	0.439965	0.351443	0.167195	0.185189	0.181004	0.156207
182.7	0.432926	0.540315	0.417372	0.351817	0.15813	0.164311	0.199334	0.153409
182.8	0.382845	0.533468	0.395019	0.359251	0.168199	0.189705	0.162599	0.156101
182.9	0.412125	0.525374	0.436062	0.37607	0.180131	0.198603	0.206965	0.140353
183	0.430371	0.578717	0.383456	0.395583	0.170265	0.186686	0.181339	0.152913
183.1	0.416876	0.57422	0.4366	0.396405	0.175471	0.169796	0.178992	0.163947
183.2	0.38344	0.544768	0.451557	0.370506	0.151787	0.184201	0.192017	0.170666
183.3	0.395009	0.57092	0.393872	0.333517	0.164382	0.21268	0.237912	0.147478
183.4	0.361149	0.618103	0.406833	0.381334	0.175618	0.159958	0.236839	0.151635
183.5	0.394777	0.57139	0.405145	0.373015	0.172029	0.192275	0.201876	0.179532
183.6	0.385007	0.572976	0.407267	0.398091	0.180641	0.171183	0.190188	0.168263
183.7	0.420184	0.555918	0.392005	0.390519	0.152386	0.187992	0.197251	0.150389
183.8	0.433989	0.563179	0.44072	0.316022	0.169069	0.212583	0.173954	0.137314
183.9	0.439736	0.578885	0.387662	0.354952	0.135315	0.203577	0.178681	0.135972
184	0.398727	0.603798	0.434026	0.316003	0.164355	0.215252	0.213338	0.150899
184.1	0.402661	0.592111	0.388275	0.325756	0.146696	0.206431	0.215062	0.160311
184.2	0.394979	0.560635	0.39625	0.370323	0.12539	0.195173	0.193781	0.170377
184.3	0.415885	0.55966	0.397368	0.343306	0.181709	0.230323	0.173235	0.173657
184.4	0.443532	0.497668	0.402262	0.373049	0.145254	0.198728	0.164045	0.164295
184.5	0.405274	0.495177	0.398453	0.354585	0.138293	0.250496	0.161337	0.193444
184.6	0.40783	0.556405	0.428194	0.299809	0.134626	0.183247	0.185936	0.181664
184.7	0.416315	0.557919	0.420152	0.32769	0.141503	0.199632	0.196432	0.195864
184.8	0.425678	0.575204	0.386008	0.32301	0.199917	0.228764	0.172307	0.174967
184.9	0.440078	0.6065	0.405277	0.367236	0.140374	0.201874	0.180077	0.179948
185	0.410204	0.572733	0.390951	0.355386	0.149867	0.188135	0.227553	0.178701
185.1	0.473268	0.570886	0.423256	0.30921	0.157966	0.176224	0.205467	0.190825
185.2	0.440411	0.542163	0.413773	0.324683	0.165119	0.184214	0.220286	0.164972
185.3	0.416942	0.545078	0.370982	0.325147	0.158704	0.175878	0.191499	0.169349
185.4	0.447887	0.523198	0.367561	0.347833	0.186949	0.18803	0.187803	0.1856
185.5	0.384175	0.558965	0.406636	0.333571	0.159284	0.198314	0.2036	0.168072
185.6	0.451685	0.602069	0.437989	0.348649	0.176907	0.18952	0.196303	0.149502
185.7	0.398682	0.572287	0.421056	0.357877	0.126354	0.199964	0.224459	0.165361
185.8	0.406515	0.522712	0.393912	0.313491	0.138442	0.176254	0.221012	0.173165
185.9	0.457373	0.581334	0.410345	0.35988	0.132842	0.175042	0.220565	0.166139
186	0.411074	0.522545	0.393546	0.343944	0.16833	0.195835	0.209658	0.191511
186.1	0.372908	0.576773	0.411006	0.319299	0.148996	0.187684	0.188065	0.151992
186.2	0.443131	0.563569	0.426301	0.357358	0.148787	0.188582	0.213236	0.145453
186.3	0.400905	0.605085	0.39931	0.366412	0.147718	0.189177	0.222389	0.176387
186.4	0.436647	0.578149	0.384213	0.320484	0.178179	0.182496	0.188657	0.163951
186.5	0.386058	0.577588	0.384743	0.360478	0.141804	0.193902	0.208751	0.159627
186.6	0.376812	0.529291	0.383711	0.341556	0.158919	0.161634	0.198122	0.192597
186.7	0.400063	0.573857	0.451819	0.403459	0.186671	0.179384	0.195586	0.170047
186.8	0.369559	0.561644	0.413745	0.345218	0.14712	0.16708	0.179541	0.161964
186.9	0.383669	0.530085	0.393846	0.353532	0.161015	0.190265	0.19639	0.155291
187	0.439251	0.583167	0.402964	0.343161	0.152604	0.210724	0.214042	0.16893
187.1	0.425983	0.516392	0.395637	0.338227	0.159528	0.173913	0.217469	0.145224
187.2	0.419584	0.548698	0.37894	0.356536	0.180303	0.149733	0.176096	0.165268
187.3	0.42415	0.540409	0.398312	0.372887	0.161945	0.174658	0.187977	0.15944
187.4	0.43766	0.495968	0.367114	0.292366	0.138003	0.162003	0.191076	0.152433
187.5	0.367282	0.579295	0.382745	0.326294	0.156459	0.181193	0.214304	0.193481
187.6	0.365946	0.514131	0.454433	0.332832	0.168078	0.180726	0.186964	0.167857
187.7	0.42522	0.588839	0.389337	0.361251	0.160868	0.218063	0.2185	0.165792
187.8	0.383494	0.532361	0.393258	0.323561	0.120985	0.179203	0.208065	0.204592
187.9	0.40105	0.598577	0.376984	0.389995	0.136772	0.176482	0.19032	0.15835
188	0.390404	0.657242	0.434786	0.357884	0.144415	0.17754	0.183465	0.173522
188.1	0.425073	0.566529	0.380543	0.341634	0.136601	0.18728	0.212046	0.170066
188.2	0.346618	0.528551	0.420325	0.352246	0.155532	0.199389	0.195973	0.179752
188.3	0.475406	0.565527	0.396526	0.31354	0.154189	0.206376	0.174171	0.160181
188.4	0.402196	0.562097	0.465997	0.336592	0.167367	0.171849	0.221593	0.228422
188.5	0.407587	0.567645	0.40829	0.350432	0.155449	0.195441	0.210571	0.179835
188.6	0.40286	0.520943	0.391584	0.349698	0.151397	0.181383	0.192869	0.182588
188.7	0.448623	0.55466	0.413988	0.352839	0.160528	0.231033	0.178597	0.159046
188.8	0.411283	0.566128	0.385279	0.35866	0.146753	0.209195	0.195672	0.157907
188.9	0.394629	0.528799	0.416571	0.381977	0.143217	0.189794	0.198353	0.165861
189	0.440617	0.615696	0.417967	0.384143	0.124925	0.181076	0.155776	0.140791
189.1	0.461948	0.581871	0.351737	0.381939	0.150149	0.176021	0.174837	0.179356
189.2	0.465988	0.570661	0.393105	0.344507	0.168048	0.205478	0.166439	0.129335
189.3	0.429133	0.552376	0.39516	0.382551	0.153377	0.167687	0.15901	0.188091
189.4	0.411245	0.587296	0.436716	0.3432	0.153026	0.173198	0.175692	0.163534
189.5	0.444108	0.523949	0.412421	0.398877	0.157059	0.202322	0.173068	0.147103
189.6	0.449797	0.567516	0.446546	0.353325	0.157336	0.220386	0.181587	0.148986
189.7	0.421947	0.568328	0.411195	0.380472	0.150703	0.197289	0.187167	0.14068
189.8	0.459532	0.525377	0.444285	0.363785	0.126981	0.165667	0.189611	0.191171
189.9	0.469003	0.538906	0.442179	0.356818	0.159747	0.188183	0.213403	0.166694
190	0.409972	0.568086	0.442805	0.313955	0.162372	0.229262	0.192224	0.198226
190.1	0.470046	0.585367	0.467205	0.344886	0.159012	0.189067	0.226485	0.181751
190.2	0.462622	0.544666	0.448974	0.357167	0.15636	0.175377	0.204628	0.170591
190.3	0.451522	0.581915	0.43747	0.384393	0.129039	0.171542	0.221337	0.185102
190.4	0.461407	0.562976	0.421003	0.34031	0.172272	0.227286	0.203819	0.166055
190.5	0.446524	0.499697	0.417686	0.398518	0.125379	0.205858	0.213595	0.128919
190.6	0.448781	0.554162	0.436809	0.354041	0.161516	0.198105	0.18366	0.166118
190.7	0.443844	0.531921	0.348512	0.38337	0.169758	0.159586	0.229777	0.159277
190.8	0.440716	0.606278	0.346677	0.35486	0.132904	0.212177	0.179912	0.129887
190.9	0.454695	0.555195	0.386265	0.366172	0.157747	0.201877	0.184609	0.184003
191	0.471311	0.578436	0.431503	0.346831	0.154161	0.177998	0.194656	0.161386
191.1	0.384055	0.593086	0.403716	0.390218	0.131763	0.192962	0.191818	0.173442
191.2	0.427575	0.595712	0.415859	0.387489	0.155699	0.170179	0.165365	0.165353
191.3	0.423264	0.558802	0.377364	0.370972	0.163198	0.162695	0.224632	0.152577
191.4	0.415995	0.533578	0.396454	0.354341	0.158966	0.173696	0.215044	0.153162
191.5	0.415265	0.555308	0.411358	0.353411	0.150634	0.153321	0.17559	0.146566
191.6	0.425277	0.595608	0.384032	0.342323	0.160543	0.157752	0.186883	0.172097
191.7	0.437343	0.535928	0.412667	0.363947	0.150398	0.179839	0.221902	0.135177
191.8	0.426189	0.588845	0.400282	0.355224	0.169562	0.168958	0.216938	0.170807
191.9	0.44583	0.596929	0.387176	0.357494	0.145977	0.195635	0.20906	0.135547
192	0.398234	0.604161	0.437558	0.38223	0.158504	0.183129	0.207584	0.147225
192.1	0.448779	0.558093	0.41256	0.375343	0.153368	0.150947	0.190413	0.150431
192.2	0.409101	0.571796	0.396019	0.361328	0.109155	0.177388	0.190088	0.153021
192.3	0.434013	0.570761	0.400119	0.393465	0.101132	0.193968	0.183613	0.139563
192.4	0.425438	0.563397	0.332878	0.364013	0.167679	0.158783	0.197342	0.140421
192.5	0.436326	0.561466	0.392475	0.379489	0.149722	0.204458	0.19277	0.166746
192.6	0.429013	0.600172	0.341355	0.392797	0.114026	0.181306	0.198821	0.130618
192.7	0.424741	0.59246	0.426932	0.394284	0.138245	0.172056	0.187822	0.179588
192.8	0.419273	0.547604	0.379474	0.358852	0.127487	0.157805	0.2158	0.155864
192.9	0.386111	0.558828	0.40371	0.408535	0.14888	0.184405	0.185301	0.163817
193	0.378425	0.548235	0.375028	0.400658	0.159099	0.180487	0.181751	0.191208
193.1	0.423156	0.642106	0.402358	0.39531	0.145533	0.156505	0.191805	0.157983
193.2	0.45114	0.573436	0.393208	0.385573	0.169649	0.20988	0.190716	0.16011
193.3	0.441473	0.568643	0.390895	0.372487	0.133676	0.171966	0.183403	0.177742
193.4	0.40172	0.569363	0.406493	0.369418	0.165409	0.244184	0.190159	0.19352
193.5	0.42448	0.580582	0.383462	0.36566	0.123927	0.214057	0.22565	0.166076
193.6	0.476763	0.583579	0.362368	0.359147	0.148309	0.184187	0.198153	0.131079
193.7	0.422288	0.621855	0.372782	0.374942	0.146207	0.173644	0.224238	0.151473
193.8	0.439216	0.614992	0.374603	0.369697	0.116694	0.204408	0.222559	0.187781
193.9	0.465999	0.597692	0.377031	0.378821	0.117654	0.177609	0.204863	0.206308
194	0.419118	0.607912	0.353388	0.335452	0.133305	0.21749	0.225713	0.157382
194.1	0.417483	0.636163	0.369002	0.370937	0.129771	0.211285	0.176598	0.144721
194.2	0.41636	0.602115	0.427996	0.368326	0.18401	0.173399	0.205948	0.15377
194.3	0.414389	0.628369	0.391444	0.336886	0.1454	0.172935	0.182577	0.171348
194.4	0.432938	0.603562	0.388265	0.397855	0.145963	0.21767	0.206215	0.18406
194.5	0.424994	0.613836	0.430604	0.385129	0.149619	0.217127	0.1884	0.168269
194.6	0.462573	0.593675	0.381016	0.392064	0.129056	0.24597	0.230401	0.172135
194.7	0.418051	0.576575	0.41681	0.377381	0.1353	0.220612	0.203611	0.169559
194.8	0.437355	0.567238	0.415461	0.361973	0.154265	0.190746	0.199566	0.136223
194.9	0.467744	0.560012	0.412064	0.409175	0.133979	0.204498	0.187663	0.164302
195	0.426844	0.549153	0.360247	0.371837	0.133099	0.200569	0.237568	0.157699
195.1	0.421455	0.602328	0.409757	0.362395	0.132578	0.180128	0.215859	0.198107
195.2	0.429152	0.582277	0.371553	0.371715	0.151516	0.147404	0.224906	0.164344
195.3	0.460937	0.635237	0.388074	0.35658	0.150022	0.186482	0.216479	0.155372
195.4	0.426683	0.603243	0.404808	0.312556	0.151532	0.173532	0.226881	0.145373
195.5	0.434041	0.607877	0.393779	0.39339	0.158839	0.202527	0.218241	0.175487
195.6	0.472826	0.557317	0.454079	0.394716	0.178113	0.185726	0.204242	0.186541
195.7	0.497857	0.59887	0.403459	0.350562	0.157743	0.18368	0.196779	0.185992
195.8	0.459662	0.531521	0.406493	0.35306	0.158949	0.166061	0.226751	0.177041
195.9	0.419881	0.615586	0.365163	0.343267	0.152267	0.171565	0.232791	0.184737
196	0.387633	0.602201	0.390307	0.367152	0.178597	0.190483	0.197531	0.17975
196.1	0.427651	0.593487	0.389187	0.304536	0.155699	0.178788	0.226881	0.214924
196.2	0.471134	0.53517	0.376895	0.378515	0.166695	0.198411	0.22066	0.178259
196.3	0.480031	0.590627	0.367404	0.345896	0.182886	0.173155	0.209685	0.181913
196.4	0.455436	0.557628	0.433821	0.354685	0.136129	0.197584	0.214104	0.19261
196.5	0.428472	0.632208	0.412555	0.354888	0.148831	0.171677	0.195121	0.163602
196.6	0.4501	0.576378	0.410656	0.34615	0.153355	0.155126	0.162506	0.169925
196.7	0.436303	0.591039	0.367509	0.370074	0.173087	0.189242	0.1817	0.176968
196.8	0.432917	0.556847	0.397072	0.347382	0.172977	0.207291	0.185096	0.141778
196.9	0.446172	0.613142	0.416484	0.34941	0.159183	0.180322	0.195195	0.15927
197	0.417968	0.566549	0.381522	0.349238	0.17863	0.182626	0.189435	0.164154
197.1	0.416532	0.579374	0.422173	0.391101	0.174454	0.195414	0.185757	0.186479
197.2	0.355049	0.625601	0.444882	0.299652	0.165631	0.185643	0.187498	0.17757
197.3	0.390726	0.550013	0.405818	0.326049	0.185499	0.164136	0.190409	0.179559
197.4	0.415525	0.561386	0.391179	0.359303	0.177608	0.189384	0.204735	0.145605
197.5	0.40953	0.645865	0.386278	0.336023	0.208359	0.185036	0.1724	0.182066
197.6	0.382346	0.57701	0.387471	0.33468	0.17825	0.150225	0.182986	0.193274
197.7	0.379388	0.535552	0.375435	0.373466	0.169798	0.170338	0.178809	0.177834
197.8	0.418105	0.587782	0.377583	0.389379	0.154356	0.172733	0.206593	0.201914
197.9	0.442594	0.608284	0.406227	0.367355	0.188374	0.163703	0.183161	0.161326
198	0.481507	0.597555	0.415379	0.356436	0.182812	0.182042	0.194358	0.20068
198.1	0.445446	0.59512	0.366568	0.325489	0.148904	0.198095	0.17607	0.188623
198.2	0.419722	0.62039	0.387805	0.347193	0.155777	0.216145	0.194877	0.147567
198.3	0.394007	0.522306	0.361935	0.384231	0.180301	0.192427	0.225745	0.201148
198.4	0.375462	0.588313	0.411787	0.369132	0.148376	0.182043	0.221429	0.183891
198.5	0.436197	0.582875	0.398576	0.384969	0.166572	0.210986	0.185829	0.195821
198.6	0.424276	0.609761	0.439229	0.351388	0.147349	0.21195	0.185934	0.196973
198.7	0.42034	0.535772	0.387302	0.389175	0.164885	0.208749	0.171636	0.1749
198.8	0.425397	0.557758	0.408933	0.435008	0.153854	0.204011	0.182287	0.171721
198.9	0.401977	0.53224	0.387088	0.374852	0.167069	0.209004	0.200938	0.178027
199	0.436404	0.557361	0.41666	0.395896	0.147231	0.201619	0.181925	0.152475
199.1	0.427601	0.5598	0.40013	0.345736	0.154153	0.206045	0.171044	0.162708
199.2	0.473369	0.506989	0.41953	0.391532	0.15065	0.178209	0.1893	0.157826
199.3	0.4712	0.577895	0.398092	0.375353	0.153556	0.198997	0.217886	0.203821
199.4	0.441268	0.592444	0.41287	0.386938	0.154377	0.194389	0.191685	0.186751
199.5	0.437696	0.606353	0.378941	0.397866	0.148577	0.16098	0.204988	0.144388
199.6	0.442143	0.586107	0.419501	0.394449	0.165806	0.185119	0.203243	0.155724
[truncated: 8,004 more rows]

## Sheet: Figure 3C
Figure 3C
	Untreated glass				Silicone chain-grafted
Time (ns)	run1	run2	run3	run4	run1	run2	run3	run4
0	15.6405	15.6405	15.6405	15.6405	14.404	14.404	14.404	14.404
0.1	20.252	19.4985	18.467	19.247	23.679	20.6255	26.077	27.463
0.2	24.4295	20.6285	19.0685	24.2625	25.8425	29.794	24.9735	29.548
0.3	26.3265	24.147	23.955	27.052	34.207	33.533	31.0995	30.938
0.4	25.639	25.494	28.432	28.234	38.793	38.7705	34.12	36.665
0.5	29.879	29.265	30.095	31.2865	41.893	45.9715	36.056	40.4835
0.6	32.859	28.151	32.1265	31.939	40.6275	55.111	49.092	42.7985
0.7	32.648	32.276	35.373	31.1785	47.6535	59.7085	47.6655	47.4245
0.8	34.346	30.0755	36.455	32.4765	48.4235	65.0235	52.796	53.4435
0.9	33.2795	32.036	35.0855	29.1095	56.0205	72.9945	55.2285	56.7215
1	35.788	31.4795	35.629	30.867	58.6455	73.1445	58.128	54.1695
1.1	37.2065	34.344	31.616	30.1195	67.863	76.9905	60.667	55.299
1.2	40.4145	35.749	34.0715	32.659	67.7175	82.7265	67.0935	62.414
1.3	39.6535	33.919	35.7605	35.106	64.3835	87.9445	66.7105	61.219
1.4	44.0235	34.4135	36.586	36.17	65.9885	91.449	72.1775	65.5915
1.5	42.685	33.5725	36.324	35.3205	71.3515	97.862	73.2125	70.4535
1.6	41.629	33.8935	38.244	37.0995	69.1545	104.775	74.0185	71.759
1.7	43.171	34.6665	37.099	40.9665	73.0715	106.654	69.8445	70.7335
1.8	44.8885	35.9985	38.012	40.783	76.7515	106.463	72.846	73.463
1.9	44.3945	38.069	43.38	42.3975	81.7545	111.562	74.1225	73.1045
2	46.218	40.8955	40.8135	43.955	91.9495	110.745	71.6135	73.4755
2.1	45.733	40.6935	43.218	43.508	92.2815	119.062	73.3755	78.752
2.2	43.4625	41.163	43.7655	42.425	97.0915	121.478	75.4585	81.584
2.3	44.2555	42.6075	43.525	42.4395	94.9205	121.824	71.8675	84.378
2.4	44.4585	41.591	45.4535	42.939	99.6305	122.14	74.9475	88.1235
2.5	41.7945	44.2795	45.1445	42.5575	97.4385	123.984	70.2735	86.7195
2.6	41.025	44.1175	44.8515	40.0405	96.4965	128.888	74.4915	93.321
2.7	42.4805	46.8	47.432	37.1235	99.6535	134.621	78.737	94.0475
2.8	42.0155	46.025	47.1635	40.2435	99.462	126.164	76.8065	91.2635
2.9	43.5885	47.9975	50.002	42.1135	96.343	136.371	75.112	95.393
3	45.3365	47.805	50.881	43.878	102.8	136.115	77.401	93.097
3.1	45.69	48.7165	52.742	43.0065	101.307	137.582	82.986	98.6995
3.2	45.2225	47.976	53.3495	44.162	101.089	136.252	84.201	99.711
3.3	43.375	47.325	53.647	43.663	102.376	139.124	89.449	96.236
3.4	44.367	49.105	52.585	45.8305	101.444	139.359	87.8525	101.46
3.5	43.072	48.906	54.0385	47.24	101.03	139.128	92.019	102.535
3.6	44.0155	50.533	52.331	47.933	102.731	139.907	93.9595	104.891
3.7	43.662	48.8745	54.5295	49.6295	105.746	146.661	97.301	107.546
3.8	43.0245	47.856	51.7725	52.1625	110.008	146.367	101.998	111.844
3.9	44.833	47.645	51.0385	53.9695	117.639	159.105	99.134	115.748
4	45.158	48.322	53.73	54.117	119.449	152.583	100.865	117.743
4.1	43.9085	48.223	54.921	51.8595	117.942	150.508	101.458	115.966
4.2	44.2605	49.612	55.4735	54.57	116.799	162.196	102.236	114.451
4.3	42.997	51.99	55.2135	54.754	121.733	157.781	104.278	120.065
4.4	43.908	51.2715	58.9435	56.274	121.148	154.557	107.794	121.165
4.5	43.804	51.683	59.424	59.192	119.441	159.412	107.692	122.697
4.6	46.482	51.936	62.0775	57.587	124.121	157.5	102.586	121.273
4.7	45.9185	53.2955	59.655	61.2895	119.478	160.189	110.259	120.419
4.8	47.6945	55.3575	61.2415	57.804	119.463	158.023	111.519	122.768
4.9	49.717	54.929	59.0985	58.8405	123.96	159.02	109.704	123.445
5	50.885	55.237	59.222	61.054	116.937	156.69	113.046	120.466
5.1	51.662	56.3295	61.513	62.9155	121.701	162.557	108.154	123.743
5.2	53.388	57.694	61.961	65.5745	124.537	165.482	111.476	129.347
5.3	57.54	56.981	62.6275	68.6135	120.18	169.857	110.784	131.107
5.4	56.1475	58.7085	63.3575	66.552	120.004	168.226	109.686	134.279
5.5	52.8695	59.704	64.07	66.663	121.481	159.292	114.051	134.336
5.6	54.9295	58.276	64.794	65.817	114.597	161.915	118.102	132.789
5.7	53	59.1485	63.8555	67.138	115.442	161.762	116.663	134.904
5.8	53.335	59.07	62.682	68.039	123.371	160.988	115.013	133.499
5.9	54.383	60.002	63.796	68.5975	122.06	163.715	120.974	135.436
6	56.6145	60.4645	65.2545	70.009	124.879	161.714	122.695	132.201
6.1	57.127	61.5215	63.8075	70.8335	120.282	167.99	118.501	135.054
6.2	57.9475	63.147	64.6685	68.154	122.204	167.095	122.444	140.666
6.3	57.5055	61.92	68.8385	67.5205	128.398	166.697	122.364	146.188
6.4	56.168	60.639	68.1035	68.9315	121.276	166.61	128.805	145.291
6.5	59.069	63.4355	66.116	71.1255	127.002	173.185	131.853	145.731
6.6	58.2205	62.702	66.092	72.608	134.213	172.392	132.996	146.342
6.7	56.0425	62.5165	66.5345	74.01	135.994	177.402	135.461	145.501
6.8	57.006	65.2985	67.352	74.539	134.115	182.932	133.931	139.628
6.9	57.125	63.619	66.3995	75.57	136.145	172.913	138.073	145.392
7	58.8185	66.7725	68.1105	76.583	132.212	176.242	138.132	145.569
7.1	51.9515	63.5825	66.9275	76.0915	133.05	179.331	145.466	146.423
7.2	52.4025	64.416	66.8175	73.6215	140.893	184.744	140.238	141.25
7.3	53.996	65.459	69.0885	72.6675	137.76	180.275	140.721	143.973
7.4	54.6405	65.365	70.301	74.5215	136.452	179.213	145.835	151.144
7.5	55.801	63.592	69.4475	76.3635	133.185	180.338	145.859	143.315
7.6	54.6105	63.9015	71.1715	77.608	138.143	176.97	146.417	147.417
7.7	53.9005	63.581	72.388	76.0865	134.696	181.494	147.824	144.174
7.8	54.769	64.733	71.525	77.2755	140.081	178.505	148.169	148.485
7.9	54.224	66.827	75.327	77.148	139.324	178.2	148.336	154.016
8	54.17	68.322	74.0705	77.5735	138.436	175.067	145.517	157.076
8.1	54.052	65.0535	73.366	74.486	139.061	174.368	143.913	152.962
8.2	52.9275	60.51	73.4605	75.639	139.977	178.353	149.59	155.284
8.3	54.003	64.428	75.1325	76.4985	141.677	176.686	148.214	152.736
8.4	55.5395	65.0705	73.8955	74.208	142.428	175.438	146.194	148.744
8.5	55.4855	66.892	73.8805	75.9225	144.98	178.018	152.258	148.79
8.6	54.614	67.261	77.535	76.7625	147.499	181.98	147.985	145.563
8.7	57.4415	71.3615	76.0085	74.678	148.284	180.843	154.602	153.024
8.8	55.9495	67.8845	74.467	76.0935	146.445	179.088	156.892	150.344
8.9	59.107	64.95	76.342	77.1715	144.643	178.586	151.828	150.119
9	57.976	63.2115	73.356	77.5905	154.644	176.976	153.285	150.98
9.1	59.2375	66.6905	73.24	76.1175	151.733	174.578	150.298	152.299
9.2	60.4685	68.419	74.882	74.8855	144.619	179.825	159.215	149.975
9.3	61.061	69.881	74.4695	74.0795	145.68	178.633	165.204	151.345
9.4	61.0985	68.0205	73.0045	75.0095	145.426	170.458	166.394	150.812
9.5	61.489	68.2055	72.4605	76.3895	145.463	168.819	170.556	147.768
9.6	59.6015	68.388	74.4475	76.6905	148.322	170.034	159.005	153.702
9.7	55.9845	67.599	73.1635	76.4265	152.871	169.284	160.779	147.82
9.8	58.228	66.2925	71.3335	76.057	150.821	166.525	163.82	151.305
9.9	59.1745	66.409	74.5	77.939	156.164	167.185	161.331	156.423
10	59.8255	69.4855	75.6035	79.3385	156.682	169.022	165.238	162.598
10.1	62.227	68.997	77.99	79.032	153.308	171.8	169.613	162.512
10.2	61.0425	68.3005	76.34	78.9155	152.976	175.147	167.448	155.055
10.3	61.2015	68.6585	76.9955	79.5205	153.886	179.792	170.055	155.303
10.4	62.493	68.3285	76.847	79.4855	156.77	177.056	173.82	150.965
10.5	64.1925	68.303	77.4905	79.18	159.772	173.135	170.986	162.325
10.6	64.81	69.643	77.1395	78.7305	156.72	180.562	176.74	159.491
10.7	62.048	70.0655	76.799	78.7615	155.547	179.644	170.529	162.662
10.8	63.1785	69.558	78.1535	76.2925	159.832	180.916	172.833	150.315
10.9	64.8585	70.3335	79.3775	76.7735	159.824	185.565	173.482	152.04
11	63.4035	67.091	79.138	78.2315	157.969	186.527	174.839	153.792
11.1	63.4725	71.189	79.9985	80.6635	157.144	184.879	176.528	158.328
11.2	63.413	69.6055	78.7015	79.574	157.493	178.939	171.706	157.007
11.3	62.736	69.998	79.468	81.231	156.726	183.514	167.068	163.411
11.4	64.398	70.037	78.332	80.2105	155.244	189.768	166.339	163.516
11.5	65.8325	69.833	80.794	80.5535	157.409	191.714	165.043	162.926
11.6	66.9415	72.2595	80.7815	80.5915	147.935	194.845	171.245	159.792
11.7	63.5515	71.0495	82.5865	81.8665	150.47	190.312	173.605	160.34
11.8	64.033	70.0575	79.0025	82.976	151.836	194.087	170.534	160.79
11.9	66.972	69.9125	82.036	81.284	152.15	194.446	167.643	162.858
12	67.5465	69.812	82.555	80.738	153.946	195.143	179.59	158.433
12.1	69.2585	71.373	80.7355	81.061	148.988	198.244	172.965	159.204
12.2	68.8485	70.2775	81.31	79.965	150.559	197.631	173.26	156.674
12.3	68.759	69.96	83.438	79.2775	149.349	203.282	173.339	159.58
12.4	69.607	69.094	81.8005	81.8345	151.268	200.976	172.933	158.569
12.5	70.9245	68.867	84.6255	83.571	149.056	203.547	175.195	158.632
12.6	68.472	68.903	84.4965	85.0915	154.007	201.764	172.421	160.863
12.7	68.509	71.467	85.937	87.7685	154.821	203.076	171.756	157.154
12.8	68.5755	69.319	83.096	86.4025	157.918	203.882	178.294	158.673
12.9	70.6245	69.924	84.079	88.672	159.472	203.918	175.769	148.334
13	72.4595	70.0575	83.4045	85.81	161.633	201.106	175.216	155.16
13.1	73.313	68.6545	85.014	84.878	155.589	196.323	173.186	152.292
13.2	71.4655	69.8555	82.151	86.1095	155.878	202.077	178.455	153.746
13.3	70.562	67.9575	81.134	85.938	152.554	203.43	176.625	157.081
13.4	71.186	70.973	84.134	85.0645	153.002	198.128	181.904	160.595
13.5	72.4765	69.66	82.6385	84.4135	158.506	202.303	177.816	158.847
13.6	72.246	68.5195	86.0265	86.0175	160.242	201.416	179.493	161.713
13.7	72.7495	71.298	85.23	85.444	155.63	204.179	178.049	161.683
13.8	71.472	71.9335	85.785	85.122	159.504	201.712	184.826	167.411
13.9	70.9	68.6605	86.1985	86.4965	155.802	205.145	183.57	164.212
14	69.714	72.0995	82.7545	85.972	160.28	207.218	184.829	168.329
14.1	72.0075	71.371	87.538	85.822	154.511	208.22	186.114	166.921
14.2	70.03	70.535	88.0115	87.2705	155.986	203.936	182.993	169.013
14.3	71.662	70.4805	88.714	88.203	147.387	200.413	179.651	162.03
14.4	70.8035	70.7245	89.857	88.879	150.103	203.039	185.307	157.78
14.5	71.112	70.416	89.6715	87.5935	150.194	198.979	181.053	157.924
14.6	73.4045	72.792	92.7225	90.7435	146.326	200.525	183.787	157.591
14.7	73.174	72.4485	93.0955	89.848	147.905	205.333	185.367	166.827
14.8	75.188	74.9775	90.761	90.226	150.136	209.56	187.167	166.732
14.9	76.287	74.9735	89.5785	92.1375	157.774	210.266	183.552	172.18
15	73.0905	75.1535	89.229	93.1135	152.297	197.59	186.302	167.895
15.1	73.312	75.4355	89.046	91.344	155.577	200.37	185.562	168.762
15.2	75.2985	71.9225	89.511	89.821	151.29	203.442	183.669	163.843
15.3	72.98	75.656	90.5465	90.663	154.959	202.079	188.214	166.745
15.4	71.1005	78.0445	91.8715	90.832	148.834	203.563	180.946	167.865
15.5	72.343	76.6015	92.5445	89.1275	153.488	202.963	186.905	167.935
15.6	70.516	75.6585	91.0155	89.618	151.786	199.827	188.404	173.216
15.7	69.752	75.308	92.7365	88.1655	153.815	201.517	188.512	178.19
15.8	67.7515	76.077	91.8205	86.845	155.577	203.185	182.346	184.008
15.9	70.6085	73.327	91.6695	87.388	157.291	203.091	184.344	178.602
16	70.4505	75.243	93.6825	88.7305	156.737	204.727	185.008	173.524
16.1	72.1415	74.741	92.431	88.324	157.197	205.119	181.827	185.038
16.2	73.0925	78.346	93.654	86.5045	153.857	208.629	183.319	182.153
16.3	72.024	77.249	90.785	88.175	153.338	208.945	182.338	183.093
16.4	71.7425	75.018	88.625	90.122	161.279	206.661	180.381	175.93
16.5	70.6555	75.654	89.2255	85.844	159.802	205.149	180.281	177.992
16.6	71.9355	75.879	88.9285	85.021	153.869	211.291	184.032	176.347
16.7	71.515	74.734	90.0895	85.27	152.071	206.935	190.562	179.363
16.8	73.2565	74.523	90.109	86.7845	151.839	211.989	188.632	175.005
16.9	71.24	77.3955	87.8255	88.8055	153.082	210.731	185.358	174.637
17	72.5115	76.3405	88.4165	85.2895	150.085	207.542	189.973	178.596
17.1	71.8675	75.7485	88.0525	85.475	150.034	207.147	186.087	180.528
17.2	73.1655	77.5825	88.1455	85.634	158.368	208.319	183.482	182.974
17.3	73.2495	78.2645	89.613	86.903	157.631	210.218	184.214	179.682
17.4	69.7365	77.1985	90.553	86.995	163.975	205.071	181.72	175.31
17.5	73.214	80.859	91.8115	87.1035	158.916	204.808	179.545	180.384
17.6	71.98	80.5075	91.011	85.9735	162.244	202.153	188.055	185.732
17.7	73.0435	81.702	92.6375	86.6055	157.405	206.019	190.955	183.483
17.8	72.8745	79.891	94.0225	86.301	165.518	205.297	182.423	175.144
17.9	73.4345	79.0425	92.5395	85.226	162.687	204.022	186.783	176.616
18	71.3935	80.691	91.511	87.7485	160.998	211.327	185.696	176.927
18.1	71.957	81.2625	90.4165	85.6995	163.494	208.256	180.436	184.239
18.2	72.412	77.287	92.5485	85.7585	168.034	217.79	175.869	178.786
18.3	72.255	76.481	91.7675	87.156	163.351	212.401	179.131	177.596
18.4	72.2985	76.639	92.964	84.601	159.493	209.31	178.553	176.121
18.5	73.329	76.442	93.168	86.6745	161.561	209.677	182.918	178.344
18.6	74.3565	78.8015	92.9545	84.6565	166.724	211.066	178.789	176.378
18.7	71.3795	76.6055	91.2785	84.687	166.502	209.685	181.933	184.865
18.8	71.475	73.5925	89.6175	85.086	165.927	209.19	181.567	178.229
18.9	73.998	74.539	90.1475	85.701	165.048	210.453	184.804	175.602
19	72.763	74.586	89.817	83.698	169.015	215.408	185.561	182.213
19.1	72.96	75.158	90.6645	83.698	161.421	208.434	185.511	173.022
19.2	73.297	74.4975	88.021	84.2115	164.407	210.794	186.675	177.308
19.3	76.7815	73.379	91.5415	84.65	163.012	205.262	185.513	180.647
19.4	74.4175	73.6055	92.6985	83.322	158.036	210.808	182.13	177.196
19.5	75.8345	76.1165	92.1335	84.413	162.826	215.643	187.376	180.732
19.6	75.6	80.137	89.7505	84.64	156.149	212.923	189.304	181.081
19.7	73.084	78.343	94.4855	82.2375	160.71	206.227	184.444	175.806
19.8	74.031	80.862	95.1945	81.9555	160.144	211.549	186.934	178.845
19.9	74.3865	79.8655	93.454	83.112	163.448	202.064	182.029	172.593
20	73.1725	78.6275	93.401	82.071	160.177	207.56	183.566	180.892
20.1	74.8615	78.9425	92.8635	81.987	165.784	207.665	187.15	182.475
20.2	77.0815	79.054	92.481	82.243	166.988	211.036	186.731	183.913
20.3	76.6295	81.579	90.4765	83.1435	165.644	217.886	189.51	191.446
20.4	77.261	80.1315	91.056	81.6175	170.26	210.704	186.647	193.269
20.5	78.484	79.135	88.4875	81.9455	165.724	204.857	187.387	188.262
20.6	78.1695	80.105	88.1265	81.6355	160.945	211.965	187.24	183.543
20.7	78.4535	82.333	89.546	80.617	165.852	210.91	193.987	190.135
20.8	78.7145	81.893	87.0535	82.6305	165.708	210.579	197.12	186.462
20.9	76.1335	81.886	89.587	81.9175	165.242	210.143	190.927	190.226
21	76.055	81.1285	89.8505	81.7015	162.378	207.782	195.957	192.475
21.1	76.5385	79.6	90.049	83.848	164.804	208.339	195.721	193.796
21.2	77.6235	80.8995	88.667	85.9185	168.078	209.19	201.776	192.001
21.3	81.5325	80.758	88.6075	84.998	159.945	208.111	199.85	199.616
21.4	79.72	80.428	90.077	85.3005	158.379	208.577	201.225	198.538
21.5	79.1405	79.7775	88.377	87.1885	167.671	208.936	208.457	198.221
21.6	79.932	78.01	89.8695	85.5545	160.638	216.646	203.919	197.644
21.7	76.868	77.2265	91.4005	84.4235	167.639	210.866	201.49	200.554
21.8	74.9205	76.038	91.6855	84.5115	166.291	215.667	206.363	193.427
21.9	76.6895	75.144	92.055	82.28	166.524	214.138	212.585	204.322
22	76.617	77.14	91.3515	83.633	166.081	213.151	213.728	200.692
22.1	78.8675	76.509	91.7625	82.5735	165.635	215.76	207.387	198.161
22.2	78.0095	76.3445	91.5045	82.027	168.612	215.451	203.844	201.834
22.3	78.5585	75.097	91.505	79.0985	165.106	220.421	205.687	193.335
22.4	79.148	74.325	95.066	78.874	165.589	214.923	204.078	198.595
22.5	81.1995	72.655	93.182	81.35	164.155	220.367	199.344	197.389
22.6	81.1575	75.6615	94.067	79.7125	169.686	219.505	207.691	198.66
22.7	81.706	73.4715	91.618	81.7645	170.61	217.918	203.602	201.081
22.8	80.9715	74.71	92.872	82.737	171.355	218.923	206.024	195.453
22.9	79.77	70.4805	92.1695	80.3705	176.025	215.271	203.052	198.31
23	78.009	73.5475	93.299	82.3085	175.055	211.829	208.351	193.145
23.1	80.848	77.3165	94.34	84.8345	168.127	216.089	205.685	198.47
23.2	81.1615	77.0475	92.374	86.1125	176.192	217.516	198.59	198.065
23.3	81.054	78.163	92.683	82.5595	169.992	221.101	203.488	201.665
23.4	80.1275	80.154	92.074	83.9265	166.307	220.958	200.845	200.5
23.5	82.271	81.339	92.403	86.1785	166.077	221.481	211.619	200.729
23.6	80.427	78.4925	89.946	87.7225	161.59	214.785	208.94	202.661
23.7	81.28	78.2815	88.0655	88.9055	166.214	219.774	214.41	201.639
23.8	79.8895	80.294	88.9865	89.322	166.591	218.768	204	203.367
23.9	82.634	81.9985	91.7595	88.9845	167.207	215.838	203.994	198.214
24	81.345	79.6745	90.9965	87.8905	170.611	222.532	204.034	198.501
24.1	82.9465	84.129	91.1355	89.3365	168.697	222.104	205.026	198.247
24.2	81.916	84.6805	91.3845	88.4565	168.717	226.2	206.898	193.072
24.3	83.829	87.1035	90.841	89.526	171.253	222.094	201.662	197.111
24.4	81.226	86.0415	92.4055	90.276	176.161	217.354	204.377	203.994
24.5	81.9155	84.84	92.01	90.332	173.353	211.465	205.745	197.706
24.6	81.51	84.7395	89.9745	91.1	176.775	216.632	210.21	202.204
24.7	80.3015	85.5195	89.9145	90.3925	173.061	211.75	203.032	201.508
24.8	77.623	88.526	89.159	90.945	174.326	208.516	209.144	197.43
24.9	77.502	89.25	92.6305	89.2545	170.701	214.279	212.528	196.499
25	77.0185	87.022	92.654	91.4205	174.374	215.798	209.458	194.782
25.1	77.6635	89.111	90.064	91.188	177.209	219.387	203.517	195.368
25.2	77.885	90.777	93.6375	89.913	168.321	215.031	204.231	194.587
25.3	80.61	92.121	92.771	91.169	167.944	218.042	206.094	198.177
25.4	80.8795	91.247	91.1215	92.4985	164.921	218.562	203.835	202.125
25.5	79.619	88.7025	88.7305	91.5555	167.363	220.302	202.018	196.066
25.6	80.1905	89.4825	88.5575	93.2	168.906	212.236	204.285	194.904
25.7	79.7215	88.671	88.9615	91.7705	169.134	218.588	199.805	192.312
25.8	80.765	90.6615	88.897	90.1945	169.072	216.03	207.226	193.744
25.9	80.2275	93.4995	87.315	88.0485	174.391	211.16	213.232	195.305
26	82.4675	93.5305	89.2885	89.615	171.046	210.897	211.071	200.052
26.1	81.4045	92.546	86.334	90.3365	177.664	215.76	215.7	201.819
26.2	82.567	90.969	90.4415	90.7895	178.3	214.682	209.168	197.221
26.3	80.7245	96.1995	90.0605	89.9225	174.595	219.135	209.761	202.308
26.4	81.598	94.6035	91.2655	88.978	176.28	220.082	209.752	202.595
26.5	82.3305	94.3345	89.458	90.0355	181.494	220.303	207.208	201.974
26.6	79.9635	93.9675	91.385	89.7495	170.373	221.799	211.284	205.004
26.7	77.4225	95.3455	90.142	90.746	176.662	217.811	211.494	205.41
26.8	79.793	95.442	87.973	90.783	183.029	215.9	214.672	196.408
26.9	80.773	94.8965	91.91	90.234	175.84	216.192	210.789	195.494
27	79.0045	97.632	91.3685	90.9615	179.183	220.107	212.512	198.481
27.1	82.266	97.412	91.3405	91.5775	178.194	215.768	210.911	189.96
27.2	80.333	94.0325	90.2955	92.892	174.186	222.418	212.639	192.669
27.3	79.1865	92.4575	91.187	91.4755	179.835	218.816	218.201	195.073
27.4	81.7465	92.9115	89.9885	90.9525	179.652	216.353	218.827	196.653
27.5	82.27	94.8905	90.69	90.67	175.881	216.749	220.502	196.28
27.6	81.4335	95.444	89.6715	91.1055	180.243	214.374	214.35	199.635
27.7	81.1385	95.6675	91.1725	92.59	180.232	216.153	219.099	201.083
27.8	80.902	95.951	88.917	94.2245	169.878	217.22	223.281	198.292
27.9	83.357	96.779	92.3015	93.6305	179.946	215.508	216.139	199.618
28	83.1805	98.4115	90.52	89.1075	185.479	214.399	221.971	194.45
28.1	83.6695	100.186	92.531	90.4715	179.566	216.334	217.701	204.114
28.2	80.676	99.026	92.1235	88.4685	179.899	223.151	221.722	198.347
28.3	81.7945	97.841	90.0175	92.0385	175.203	216.404	220.141	199.839
28.4	81.7405	98.7395	89.1055	90.0265	171.411	220.57	222.469	193.905
28.5	81.1005	94.462	92.2885	92.942	176.087	220.631	223.041	198.332
28.6	83.5695	95.5135	90.092	90.301	176.226	215.339	217.028	191.913
28.7	84.3965	96.6565	89.42	92.2345	176.997	218.65	220.079	195.856
28.8	84.4745	97.365	90.651	91.696	182.929	220.97	223.519	194.54
28.9	84.21	96.4185	92.27	91.953	184.936	222.259	220.168	199.655
29	83.5885	98.6695	90.162	91.109	179.558	219.28	222.012	197.857
29.1	83.2155	98.637	91.787	92.754	175.583	221.477	215.987	195.657
29.2	80.837	95.82	90.145	92.45	176.558	217.819	213.431	189.049
29.3	82.4405	95.853	92.361	95.1885	184.213	209.797	220.082	192.941
29.4	81.221	96.0505	92.7285	91.8755	182.823	219.95	221.526	194.668
29.5	82.452	97.046	90.733	93.782	188.393	212.487	226.778	194.203
29.6	83.224	96.554	90.334	93.35	189.857	221.005	222.626	196.39
29.7	80.108	96.6585	89.588	92.438	189.569	212.552	222.256	191.198
29.8	80.8655	96.451	90.68	94.565	184.331	216.657	224.554	199.144
29.9	80.2555	94.0705	91.7095	93.522	193.711	211.4	216.762	197.274
30	84.6325	96.411	90.4925	94.2735	190.643	220.255	215.607	196.682
30.1	82.6395	96.944	89.843	95.337	192.677	220.924	215.161	188.07
30.2	80.5245	93.216	93.4045	93.938	195.737	225.849	214.98	199.699
30.3	82.4935	93.672	92.891	97.158	194.439	215.276	216.649	197.763
30.4	82.5615	94.386	95.243	92.9975	192.736	220.129	216.441	200.805
30.5	80.1465	95.0635	94.5525	94.6975	190.498	223.595	220.124	199.613
30.6	82.188	97.668	92.8225	94.912	188.504	221.123	223.181	201.263
30.7	83.027	98.677	96.1485	95.914	184.62	218.225	217.442	199.47
30.8	83.398	101.212	95.2505	94.307	191.118	214.782	227.406	200.178
30.9	81.8935	99.678	98.648	96.216	188.93	220.493	222.892	198.569
31	84.3135	100.295	96.3615	95.559	186.481	223.341	224.905	206.944
31.1	84.615	97.237	99.0765	94.946	184.127	221.365	226.225	202.607
31.2	84.1225	98.6615	97.6725	96.431	189.779	224.972	226.325	202.153
31.3	82.8305	97.7415	98.6025	94.772	184.645	223.19	226.365	204.817
31.4	84.547	100.297	99.9225	96.4325	183.649	217.984	226.745	208.722
31.5	83.055	99.524	100.965	94.785	190.236	218.155	222.791	203.124
31.6	83.658	98.5195	101.138	97.6435	186.083	216.796	223.964	210.779
31.7	85.089	99.039	99.4205	97.428	190.838	219.148	224.895	203.688
31.8	84.141	96.911	98.7875	96.027	187.555	217.379	224.552	208.03
31.9	84.2205	97.729	98.9255	94.881	186.456	222.117	218.928	210.143
32	85.348	100.041	99.5285	95.21	187.651	220.952	226.189	206.637
32.1	85.1125	100.395	99.326	94.276	188.856	222.566	227.573	210.688
32.2	85.474	99.464	100.086	93.76	190.353	219.079	227.849	201.683
32.3	85.2065	102.156	99.2535	95.9645	190.5	223.575	222.958	202.326
32.4	84.21	102.229	98.483	95.2115	190.004	217.603	222.254	205.879
32.5	84.467	102.868	99.1385	96.4235	187.989	219.727	229.58	200.22
32.6	82.1955	102.246	100.097	97.102	187.994	219.456	226.832	208.522
32.7	82.869	98.54	101.328	94.881	184.785	221.782	224.701	209.221
32.8	84.9985	99.7685	101.136	93.8375	185.466	213.721	227.59	210.838
32.9	85.1935	101.035	99.5295	93.277	188.037	220.504	225.214	211.329
33	84.888	98.1255	99.913	93.3325	187.71	217.666	224.123	214.776
33.1	85.4475	96.0085	98.614	93.648	184.673	221.538	223.14	206.074
33.2	84.9975	97.877	100.036	94.433	189.48	220.537	224.036	211.607
33.3	83.82	96.3115	99.873	94.8375	185.28	217.503	225.3	206.827
33.4	83.9875	100.383	102.508	92.9725	188.319	218.232	225.979	207.435
33.5	82.845	98.645	101.769	92.7525	193.79	216.368	222.538	207.084
33.6	83.7665	98.635	100.92	92.8145	184.762	220.65	230.981	208.793
33.7	85.358	97.6605	100.016	92.44	183.575	219.391	227.935	212.297
33.8	84.9905	98.052	99.347	91.9525	189.31	231	221.272	213.6
33.9	84.8725	98.2965	101.675	93.7395	181.921	224.288	222.373	210.43
34	85.9585	99.381	101.08	92.013	181.4	228.907	230.981	205.224
34.1	84.6	98.085	101.171	92.19	187.631	220.667	227.44	200.468
34.2	87.325	94.4625	101.591	92.588	180.21	223.268	229.173	199.792
34.3	84.5095	96.669	100.963	92.979	189.111	226.528	227.918	201.514
34.4	87.8075	95.117	98.087	92.826	189.497	224.077	229.721	198.925
34.5	83.196	100.496	100.035	91.1425	192.327	229.453	224.779	197.517
34.6	85.5505	99.808	101.362	90.907	186.826	230.492	221.602	192.292
34.7	86.1895	98.118	101.341	93.2455	192.823	231.649	225.221	196.69
34.8	87.1705	98.4075	101.371	91.89	191.801	227.055	221.909	203.194
34.9	88.5725	98.924	102.513	94.2085	187.106	221.63	218.509	200.424
35	89.063	98.513	101.112	94.016	190.733	230.566	222.548	205.29
35.1	87.9465	97.6065	101.04	95.006	190.752	225.2	221.137	204.119
35.2	87.327	97.09	100.685	95.424	191.586	228.944	220.657	203.596
35.3	87.532	100.238	101.311	95.58	185.131	229.577	219.384	205.609
35.4	86.1205	103.147	99.697	95.096	185.78	226.053	221.341	209.507
35.5	86.986	102.022	98.1915	94.0655	185.872	225.131	219.181	210.427
35.6	88.6745	100.999	99.507	93.684	187.998	220.799	220.673	209.994
35.7	87.0105	101.374	99.293	92.443	188.579	223.125	220.583	209.383
35.8	87.4655	99.5705	98.0815	93.4985	194.813	225.14	220.743	207.458
35.9	87.3515	99.6655	99.1045	94.707	192.398	226.46	224.359	211.505
36	87.831	99.7225	101.954	95.308	197.952	222.326	222.351	205.198
36.1	87.214	100.02	98.5475	92.7845	193.129	225.676	219.058	202.984
36.2	86.847	100.903	99.753	92.4695	198.032	230.008	220.222	206.248
36.3	88.798	100.691	101.62	95.0205	192.892	220.07	219.141	199.695
36.4	85.1745	101.981	99.503	95.7615	186.397	220.85	225.285	205.709
36.5	83.631	102.639	101.9	94.081	197.131	226.167	222.781	203.25
36.6	86.6595	103.083	102.163	93.7675	196.238	229.129	217.258	195.493
36.7	84.3475	103.964	98.611	92.168	196.004	224.728	216.031	203.044
36.8	85.641	106.501	98.6605	93.383	195.076	230.725	217.382	205.814
36.9	88.04	105.924	97.3285	93.7905	197.71	227.464	215.036	205.224
37	86.1435	106.113	96.9415	92.2085	205.36	224.112	221.851	200.528
37.1	84.275	106.762	96.4565	92.839	195.934	226.046	221.928	203.774
37.2	84.682	106.653	96.93	93.7125	197.608	224.879	218.112	206.231
37.3	87.5415	106.416	97.373	95.4785	201.077	230.631	226.388	203.523
37.4	89	107.158	96.8105	95.241	196.022	225.433	221.418	202.735
37.5	89.6255	105.611	95.8255	95.988	202.388	224.63	225.118	202.094
37.6	91.196	105.421	94.8885	94.993	207.421	222.786	225.23	199.708
37.7	91.005	107.249	95.686	94.421	199.203	232.828	225.397	200.457
37.8	90.497	107.313	95.5485	95.764	187.389	226.024	225.44	200.386
37.9	90.0855	106.801	96.996	96.9645	195.517	228.044	224.908	201.147
38	88.927	106.852	96.646	96.082	198.323	225.212	223.549	198.144
38.1	89.829	109.311	96.7445	97.2225	200.718	225.398	221.857	203.888
38.2	89.0165	110.317	98.1005	95.259	200.673	228.779	228.732	203.033
38.3	88.771	106.669	96.541	97.2495	201.007	229.25	223.504	200.967
38.4	90.065	107.859	93.613	97.6775	200.877	230.179	223.078	202.188
38.5	90.2265	110.644	95.894	100	202.632	225.522	225.355	201.895
38.6	88.654	111.974	94.712	97.8265	201.739	226.058	225.274	199.356
38.7	88.232	110.29	93.8785	97.2885	195.359	231.981	225.182	201.578
38.8	86.68	109.488	92.9455	97.312	192.875	231.596	225.696	206.724
38.9	86.9995	109.626	91.4985	96.875	195.982	229.814	224.815	203.1
39	85.5275	111.77	92.9385	95.404	198.706	225.688	224.537	203.679
39.1	84.207	110.665	93.312	93.555	201.807	237.331	225.183	200.73
39.2	83.424	110.258	93.7095	96.7915	200.268	231.773	227.889	204.676
39.3	85.934	113.688	93.6355	96.8435	196.263	241.096	226.312	205.019
39.4	84.848	112.713	93.691	96.1245	199.339	232.974	231.262	207.105
39.5	87.7655	109.014	93.326	96.087	198.464	238.364	228.685	203.799
39.6	85.574	108.9	93.45	98.11	202.507	234.275	228.691	202.722
39.7	85.6555	111.484	93.997	98.4225	200.256	241.345	226.75	200.345
39.8	87.356	108.034	92.062	94.6595	204.036	234.786	228.444	200.336
39.9	86.3085	111.254	91.799	94.379	203.935	242.917	220.298	198.901
40	84.961	105.576	91.3685	95.47	204.177	241.284	228.781	201.123
40.1	86.961	106.832	91.5935	96.8215	202.305	238.498	235.238	200.876
40.2	84.7015	108.423	90.4065	96.9835	202.077	230.46	230.519	200.341
40.3	85.6185	107.036	90.6695	96.715	198.226	234.213	229.743	202.607
40.4	86.1655	104.99	90.752	98.77	202.71	240.931	232.643	203.589
40.5	85.5245	105.984	90.3355	96.054	195.77	240.046	228.433	200.048
40.6	86.6485	103.647	91.151	95.989	200.256	236.784	233.27	204.555
40.7	84.7475	103.718	89.2785	97.278	196.255	240.917	231.94	208.349
40.8	82.4	103.771	90.1665	96.735	199.87	242.605	224.91	205.846
40.9	84.9885	103.144	90.392	97.137	204.735	244.426	230.043	199.69
41	84.88	104.974	88.829	95.273	198.253	242.506	226.38	196.95
41.1	84.0405	104.965	89.5015	97.0915	199.538	243.086	230.855	198.963
41.2	84.242	105.525	89.1885	96.9315	209.126	239.935	228.455	196.833
41.3	86.5385	105.549	88.984	96.019	202.21	239.66	230.911	202.252
41.4	85.926	104.102	90.792	98.076	199.009	244.682	228.493	197.891
41.5	86.6865	103.272	91.2695	97.129	193.987	242.773	237.166	194.9
41.6	85.085	104.034	89.554	97.0975	199.272	235.221	240.343	198.54
41.7	86.3055	103.651	89.348	97.4975	199.865	238.761	237.282	197.143
41.8	85.5895	104.644	89.5225	98.9075	207.448	232.756	231.572	201.782
41.9	85.5535	104.863	91.2295	101.082	198.763	237.754	233.743	199.645
42	84.8765	106.427	90.9805	99.9955	203.023	234.561	230.528	201.238
42.1	85.755	106.296	90.9665	98.3225	205.095	231.569	227.714	197.532
42.2	87.7055	105.276	89.8135	96.76	207.501	232.147	231.672	202.684
42.3	87.1415	103.71	93.2625	98.5275	205.321	233.069	230.416	198.386
42.4	87.3135	103.252	93.844	99.593	201.25	237.657	228.921	200.757
42.5	88.0085	103.03	93.694	98.597	199.686	236.567	233.246	193.39
42.6	87.626	104.856	94.5425	98.8435	204.756	230.872	232.88	198.588
42.7	87.056	101.662	90.683	98.0145	202.283	231.843	235.961	194.19
42.8	86.3065	100.312	95.028	97.5675	202.533	233.906	241.257	200.071
42.9	88.908	103.401	94.5355	95.771	200.643	236.917	239.98	196.928
43	87.9015	103.891	95.165	95.2375	209.065	231.87	238.343	202.623
43.1	88.4285	104.883	94.816	95.389	204.56	231.359	238.87	201.751
43.2	90.2035	103.207	95.0575	95.333	205.71	226.042	239.726	199.86
43.3	88.3455	102.298	95.669	95.8965	200.486	227.685	239.984	198.95
43.4	88.577	102.069	95.685	98.7235	201.119	228.386	234.894	195.234
43.5	88.2995	104.137	93.6955	97.2135	209.482	227.786	237.681	197.828
43.6	88.775	103.74	96.861	97.218	201.487	227.475	241.771	196.549
43.7	87.433	104.042	94.5255	97.94	211.564	227.161	242.505	196.495
43.8	87.2625	104.231	94.1655	95.8415	216.387	226.261	232.959	196.256
43.9	87.699	103.39	94.78	96.285	209.696	231.774	236.901	195.602
44	90.832	104.413	97.5665	96.701	209.169	230.014	234.972	197.993
44.1	90.731	104.528	99.979	96.126	209.476	230.949	232.364	200.52
44.2	89.945	108.844	98.2925	97.4125	208.636	235.153	236.023	200.922
44.3	88.2615	109.972	100.332	99.581	209.302	236.129	236.34	199.105
44.4	89.205	107.618	98.533	100.133	210.15	235.327	240.828	198.253
44.5	87.5975	109.552	99.629	99.6595	210.02	237.893	239.609	192.383
44.6	88.8585	108.393	97.9485	99.4395	213.387	245.968	238.407	190.523
44.7	87.6995	108.622	100.012	97.606	214.982	235.781	240.209	189.767
44.8	86.558	108.159	98.64	97.8535	214.518	233.989	233.244	190.681
44.9	87.9925	105.032	100.76	97.614	213.345	232.223	240.298	193.072
45	86.884	104.841	98.0115	97.9495	215.625	235.921	240.836	194.18
45.1	89.571	108.635	98.954	98.9115	215.873	239.332	241.737	191.192
45.2	89.908	108.379	98.765	98.4965	212.982	234.616	236.553	190.023
45.3	92.028	106.615	98.0145	97.6195	211.96	234.899	236.102	185.428
45.4	86.811	109.424	95.511	95.591	213.922	238.97	237.825	182.673
45.5	86.292	108.623	100.519	95.0575	218.153	239.851	235.9	190.323
45.6	88.603	115.077	98.9575	95.5085	215.766	241.199	239.752	189.084
45.7	89.853	111.389	100.293	95.156	221.462	241.562	236.015	187.533
45.8	88.308	110.434	99.425	95.512	218.561	241.65	235.608	187.786
45.9	90.292	110.308	98.411	96.725	210.806	242.28	235.06	189.857
46	88.0805	110.59	97.549	97.1085	214.869	245.226	238.482	188.327
46.1	88.569	109.142	96.4865	98.9105	214.72	240.966	237.907	191.22
46.2	87.8945	109.895	99.0645	97.247	211.126	241.185	237.011	187.529
46.3	90.014	106.849	97.485	97.8715	214.123	240.958	233.089	186.609
46.4	89.753	108.46	100.287	101.499	212.513	243.981	237.017	195.277
46.5	90.599	110.831	100.704	98.351	215.782	234.29	240.823	196.995
46.6	89.7865	108.784	96.956	101.088	215.03	232.898	239.352	195.656
46.7	90.5805	108.043	99.759	97.717	218.954	247.507	238.224	193.627
46.8	90.348	108.782	97.747	98.5295	215.868	240.608	241.5	193.662
46.9	92.9075	108.894	99.011	97.6795	218.911	243.607	238.692	201.331
47	90.5125	108.793	99.9805	98.7355	218.611	244.423	240.27	199.846
47.1	89.5325	108.546	102.978	101.659	218.562	245.452	234.218	196.935
47.2	89.7635	110.065	102.587	100.471	220.781	248.665	229.803	192.47
47.3	91.1285	109.218	101.791	100.731	213.054	245.611	237.424	196.374
47.4	92.0305	109.448	100.398	100.463	215.07	241.658	236.849	199.803
47.5	89.4945	109.939	102.822	99.2375	216.334	245.495	236.747	201.109
47.6	89.2755	108.615	102.85	99.4585	218.565	246.581	238.369	201.522
47.7	91.4385	108.275	102.508	99.6045	220.207	249.876	240.149	198.942
47.8	93.21	106.014	101.456	98.3955	214.289	254.543	236.273	197.881
47.9	93.8775	108.588	101.74	98.339	215.165	250.552	237.318	204.651
48	91.2675	108.694	103.085	100.444	218.712	250.513	239.365	205.643
48.1	90.163	109.615	101.53	98.9655	218.3	244.774	236.482	203.451
48.2	88.778	110.742	100.207	97.6465	216.316	250.129	235.3	204.801
48.3	88.392	110.638	102.312	98.6205	213.956	251.702	243.398	207.906
48.4	88.9955	109.811	102.258	100.688	215.125	246.839	236.617	210.76
48.5	88.803	109.25	103.169	100.777	212.136	246.042	237.746	200.862
48.6	90.4905	110.232	101.493	99.7275	209.951	242.454	232.201	193.597
48.7	91.353	110.936	102.323	100.885	217.557	242.025	235.957	196.119
48.8	92.469	110.739	100.481	100.248	220.146	245.059	241.321	196.702
48.9	92.162	112.767	101.404	100.534	214.251	250.891	240.714	194.345
49	90.3075	112.507	100.964	100.168	217.558	250.24	243.79	194.377
49.1	88.706	111.418	100.65	99.943	214.282	249.065	237.413	199.465
49.2	87.6415	110.204	100.422	98.604	218.998	246.435	241.062	200.707
49.3	86.617	111.431	101.862	98.7175	220.508	249.377	242.38	199.399
49.4	88.4665	112.251	100.919	100.983	218.853	250.811	238.495	200.683
49.5	89.227	113.41	101.396	101.355	220.668	251.871	241.384	202.549
49.6	88.2	113.21	101.133	100.214	219.707	256.471	241.579	203.178
49.7	88.5645	110.144	100.118	99.447	219.049	252.083	241.304	199.443
49.8	88.5045	112.394	99.4335	100.105	219.804	246.467	240.56	201.696
49.9	87.436	109.95	102.065	101.498	218.202	242.935	237.089	205.026
50	86.5605	110.948	99.8755	99.917	218.683	241.722	238.173	202.339
50.1	88.335	110.218	101.532	100.84	222.737	236.988	235.796	200.507
50.2	86.858	111.812	100.909	102.183	214.263	241.106	241.694	200.288
50.3	92.2745	113.781	99.437	100.233	218.068	242.999	234.912	202.551
50.4	88.421	110.094	99.6025	99.342	218.834	243.66	236.785	197.017
50.5	89.5575	111.507	100.962	97.947	211.386	242.178	244.212	199.613
50.6	89.835	113.226	101.868	96.1005	220.134	247.976	242.207	200.983
50.7	90.6305	113.945	100.308	98.3145	214.815	247.279	244.626	198.315
50.8	94.473	115.085	101.879	97.508	214.825	246.274	236.43	199.491
50.9	93.435	113.63	99.895	97.62	216.175	244.529	244.049	204.939
51	91.818	114.828	100.853	97.0185	210.837	246.037	246.601	202.971
51.1	91.736	114.749	102.249	99.58	217.899	245.038	241.01	194.97
51.2	92.5135	115.334	101.341	99.781	221.655	248.243	236.267	196.726
51.3	93.177	113.234	103.273	99.908	219.403	243.219	235.62	198.653
51.4	93.508	114.019	103.574	100.39	216.576	240.828	242.611	198.525
51.5	93.9665	112.591	104.605	99.0005	217.436	241.29	238.703	197.633
51.6	93.632	115.734	103.294	100.482	215.471	245.081	236.653	199.758
51.7	91.75	115.783	102.736	100.09	212.582	240.846	239.005	201.046
51.8	92.7215	114.218	102.208	99.5775	216.23	241.123	243.974	200.505
51.9	92.1045	113.825	102.876	97.69	223.652	244.623	242.963	201.887
52	90.706	112.194	103.704	101.445	219.379	245.06	234.962	202.192
52.1	92.145	112.403	103.309	103.007	209.264	246.788	245.044	198.76
52.2	90.668	111.073	103.001	101.412	210.893	248.423	245.161	204.247
52.3	86.7305	113.056	103.171	103.15	218.844	243.667	244.583	201.16
52.4	88.697	113.799	103.179	99.652	216.043	249.268	239.229	197.871
52.5	87.883	113.713	103.791	100.066	209.96	243.243	243.669	202.557
52.6	86.573	115.157	102.423	101.581	213.627	243.953	247.974	204.724
52.7	89.1965	114.55	103.966	101.323	220.773	248.833	245.074	198.643
52.8	86.7705	114.368	101.758	98.7345	213.131	245.325	242.593	203.727
52.9	87.142	113.538	104.626	100.343	209.226	243.968	245.704	200.921
53	87.876	114.657	104.204	101.122	208.652	248.529	245.382	200.619
53.1	88.2885	116.68	102.967	100.874	208.583	247.849	243.221	207.499
53.2	88.4115	113.834	103.566	101.564	212.643	246.761	243.643	209.216
53.3	89.6275	112.235	106.331	99.561	210.129	250.795	243.87	207.22
53.4	89.122	111.55	106.647	99.327	211.251	252.264	238.131	211.24
53.5	91.087	113.541	108.272	101.883	215.467	242.203	243.066	211.357
53.6	89.5795	111.526	107.662	97.8925	215.613	243.455	237.543	212.119
53.7	90.74	112.762	106.335	99.867	212.999	239.657	238.596	213.49
53.8	90.204	112.826	104.308	100.073	211.756	248.909	242.781	212.805
53.9	90.4545	110.838	105.724	99.549	207.083	242.306	236.188	209.411
54	90.8135	110.005	105.478	100.329	211.224	244.482	236.428	211.601
54.1	88.7075	109.945	102.314	98.4035	214.98	239.965	239.28	214.399
54.2	89.7575	108.972	103.871	100.492	205.141	234.68	237.492	216.098
54.3	89.977	110.711	105.379	98.344	206.393	239.595	239.41	216.674
54.4	88.0965	110.942	104.794	98.4205	213.82	242.612	239.144	213.784
54.5	89.067	110.263	102.123	97.98	211.669	236.501	238.207	213.363
54.6	89.6605	111.578	103.625	98.024	220.474	241.31	235.405	215.41
54.7	92.031	112.239	103.093	98.1305	214.899	236.571	239.461	216.378
54.8	90.797	112.206	106.033	99.423	220.167	239.012	246.422	218.625
54.9	93.4835	111.359	104.036	96.747	216.963	237.423	241.118	216.113
55	92.447	111.109	104.893	97.8125	218.81	242.065	243.468	215.388
55.1	90.0325	111.567	105.111	98.3055	214.05	237.126	244.018	214.182
55.2	90.0305	111.443	105.6	97.8125	214.627	239.091	239.849	215.719
55.3	88.9895	109.936	104.251	98.22	224.958	239.923	244.514	219.374
55.4	89.1365	110.138	104.761	98.695	218.87	238.608	240.183	214.212
55.5	88.882	108.814	105.091	97.7185	215.661	241.38	238.765	215.853
55.6	89.6725	109.097	104.594	97.087	225.696	243.553	238.03	211.871
55.7	90.5085	110.713	103.544	101.513	218.399	240.264	239.253	214.456
55.8	88.7395	109.754	102.991	99.307	219.755	239.792	242.722	213.569
55.9	88.1835	107.996	103.167	99.9195	215.813	240.893	241.015	214.476
56	87.704	108.079	103.778	99.4	218.117	240.493	243.098	215.798
56.1	88.196	109.2	103.194	98.973	218.066	239.111	243.882	207.935
56.2	88.4445	109.591	105.322	99.714	219.344	238.758	249.533	205.362
56.3	89.9105	110.736	104.604	100.135	215.909	236.782	246.013	208.547
56.4	92.148	110.704	106.303	102.096	212.492	239.98	244.399	212.089
56.5	91.0935	110.477	104.833	102.427	214.954	237.387	245.317	209.194
56.6	90.93	112.001	104.329	100.419	219.528	243.261	244.369	206.194
56.7	91.6885	111.127	102.203	100.085	223.192	234.816	241.495	200.044
56.8	91.5995	111.469	102.944	100.808	216.006	239.925	244.216	203.694
56.9	90.039	109.543	104.312	101.206	220.44	237.951	244.953	202.261
57	90.2345	110.783	100.82	100.705	218.774	245.463	242.972	204.621
57.1	87.9345	109.638	103.333	103.281	217.74	245.727	244.385	203.882
57.2	88.2085	112.888	103.055	101.047	214.236	244.01	238.985	205.959
57.3	88.508	111.154	102.114	99.784	213.673	242.054	244.417	200.851
57.4	88.092	111.437	102.091	99.7055	216.863	247.988	244.74	210.208
57.5	87.642	110.558	100.664	100.24	215.685	241.962	243.838	200.971
57.6	86.869	113.442	99.9625	98.526	215.18	238.029	243.015	199.79
57.7	88.8435	115.083	100.668	98.831	223.891	232.321	247.859	202.71
57.8	86.4715	114.268	101.501	98.4655	213.594	235.889	246.844	205.52
57.9	87.2425	113.501	101.029	98.8425	215.252	235.676	246.441	200.032
58	87.4005	110.745	100.789	97.4855	216.099	240.523	249.355	202.984
58.1	88.8415	112.908	100.53	98.397	218.526	242.627	242.2	208.135
58.2	89.333	109.951	100.414	98.9645	224.762	238.771	243.084	204.78
58.3	88.966	110.588	101.028	100.684	212.577	237.225	247.738	207.358
58.4	89.8335	110.922	98.5585	100.135	217.767	236.827	243.688	204.285
58.5	88.404	111.102	97.1985	100.909	218.166	243.597	242.689	207.285
58.6	89.1175	109.204	98.014	100.968	220.939	240.157	250.307	201.387
58.7	89.1555	110.49	97.1905	98.519	220.097	242.644	246.832	202.322
58.8	90.5535	107.802	99.3355	100.174	231.435	241.579	242.661	200.462
58.9	90.226	109.409	98.5755	99.673	224.89	235.082	250.517	199.849
59	91.101	109.484	95.1835	98.1585	219.987	241.172	244.188	203.22
59.1	91.216	111.019	97.8525	99.4285	218.737	238.936	244.307	209.709
59.2	90.507	110.687	97.6435	99.5555	216.7	239.534	243.059	210.378
59.3	93.287	110.535	96.8305	101.148	225.034	240.715	242.806	206.075
59.4	90.265	109.594	98.0945	98.909	220.73	230.625	247.547	207.425
59.5	89.994	109.395	98.266	97.659	225.079	239.79	251.809	208.936
59.6	91.337	110.728	96.991	97.2345	226.553	241.389	246.665	211.507
59.7	92.469	109.553	96.12	98.218	221.796	238.66	249.121	208.414
59.8	92.175	110.543	96.636	96.849	226.504	240.113	248.333	210.871
59.9	91.492	109.662	97.65	98.112	224.85	239.312	247.805	210.75
60	91.716	109.51	98.3255	98.153	222.607	241.471	242.475	210.964
60.1	91.081	110.229	99.2845	95.999	222.024	243.452	244.873	213.999
60.2	90.4495	111.931	99.4905	95.394	224.339	243.071	239.57	206.763
60.3	88.065	113.581	99.525	94.5225	222.712	240.339	245.136	213.72
60.4	89.1865	112.573	99.5925	96.426	218.239	238.71	241.173	215.345
60.5	89.569	110.734	100.462	94.995	220.285	242.004	238.332	213.845
60.6	87.705	110.957	101.501	95.2865	220.12	244.052	238.575	209.142
60.7	88.741	110.719	101.673	95.967	222.795	246.618	245.655	206.364
60.8	88.952	112.36	99.8005	95.0425	222.047	247.847	247.018	207.458
60.9	91.067	111.836	101.885	94.0985	225.044	240.035	244.486	211.644
61	89.526	114.192	100.164	93.066	226.136	238.506	243.247	204.938
61.1	88.8625	110.603	98.522	94.6965	221.42	244.856	243.239	211.507
61.2	89.4005	109.456	98.8855	94.896	225.602	242.298	239.145	206.906
61.3	89.564	111.58	99.8595	93.856	228.462	247.904	238.809	207.966
61.4	90.707	112.459	98.7465	94.8485	219.541	244.456	235.871	209.222
61.5	90.1775	110.475	99.805	94.2155	218.386	242.056	239.935	210.073
61.6	91.373	109.243	99.6245	92.6075	222.534	246.577	246.623	206.233
61.7	91.442	108.957	101.138	92.4915	224.238	245.466	246.309	207.231
61.8	90.9105	110.579	100.114	92.189	219.316	243.284	249.025	208.358
61.9	89.3745	111.106	99.3495	94.591	214.454	251.531	244.584	212.175
62	90.484	110.424	101.379	92.392	214.407	246.022	245.024	216.629
62.1	91.405	109.999	102.241	93.5835	211.753	246.715	244.175	212.736
62.2	91.38	111.868	100.352	94.9695	214.261	241.994	246.222	213.987
62.3	90.122	106.617	100.909	96.214	217.831	245.732	242.064	221.212
62.4	89.667	109.387	100.121	95.1445	220.545	243.81	236.64	217.974
62.5	89.6155	109.491	102.102	95.013	216.295	246.558	241.35	216.017
62.6	87.2035	108.467	101.337	94.4335	220.864	245.376	243.458	214.939
62.7	89.495	106.903	99.8855	91.8615	214.961	249.41	247.998	210.969
62.8	92.473	105.549	100.415	95.6095	218.499	247.757	242.19	216.403
62.9	90.3505	104.579	100.597	94.355	219.821	250.375	246.637	214.56
63	89.5135	105.474	101.668	93.8365	220.392	252.127	244.295	212.012
63.1	89.594	103.108	100.916	95.103	210.729	247.018	238.821	212.732
63.2	89.6535	104.01	99.152	94.572	213.786	254.97	241.969	209.766
63.3	90.9285	107.034	99.5395	91.863	213.429	249.609	246.001	210.538
63.4	90.5835	106.441	100.294	92.901	215.924	243.742	242.713	212.758
63.5	89.617	106.803	99.417	94.113	212.564	238.282	250.212	209.41
63.6	90.024	104.836	98.181	94.158	218.099	238.313	240.269	211.616
63.7	90.048	103.984	98.364	90.114	212.099	248.016	244.036	212.189
63.8	92.67	106.753	99.6335	92.8225	212.877	247.815	244.928	208.252
63.9	91.974	105.793	102.332	94.0515	220.164	244.806	247.651	212.572
64	91.8745	105.748	100.494	92.911	216.757	246.768	247.821	210.25
64.1	91.9565	107.507	100.257	91.967	213.83	243.541	243.553	213.954
64.2	93.47	104.642	99.017	95.5165	210.278	250.838	242.351	209.557
64.3	92.4095	105.872	98.541	94.1375	214.317	250.829	243.861	208.637
64.4	92.8975	105.064	98.907	96.1475	214.181	254.731	246.837	210.821
64.5	93.5245	107.901	100.721	96.1505	216.216	251.493	243.264	214.754
64.6	91.558	108.713	98.851	95.7055	209.025	250.163	248.429	210.748
64.7	94.993	108.743	98.7545	96.7195	213.3	243.27	243.153	212.976
64.8	93.1985	109.367	98.732	97.4845	214.451	241.322	244.315	216.125
64.9	93.642	108.068	100.68	97.538	213.859	238.496	240.739	218.934
65	92.306	109.586	100.854	97.834	219.285	239.6	244.794	220.689
65.1	91.5965	110.165	99.8085	99.5345	218.542	241.953	244.312	215.173
65.2	91.6155	109.131	102.248	99.054	213.286	243.494	245.633	217.099
65.3	90.7385	108.142	102.069	98.065	212.526	245.006	237.974	219.356
65.4	90.7425	105.139	100.534	99.0445	211.385	238.033	239.421	218.701
65.5	91.6815	108.577	101.701	97.6185	215.231	245.002	237.153	221.209
65.6	90.9025	106.565	102.046	97.101	221.707	240.079	236.028	221.624
65.7	93.058	108.775	100.761	98.2355	225.165	240.698	236.365	219.711
65.8	91.293	108.834	101.608	95.179	218.205	239.827	234.299	215.37
65.9	90.853	108.347	99.401	98.375	221.317	241.053	238.476	214.812
66	93.2675	109.358	101.213	96.3825	221.88	244.601	236.198	214.362
66.1	93.421	108.597	103.085	97.2165	221.577	238.343	237.995	222.196
66.2	93.6245	108.056	104.63	98.8005	219.605	236.262	239.052	217.943
66.3	94.2305	109.459	102.396	98.428	221.654	240.024	239.837	216.046
66.4	91.6345	107.082	102.462	97.5615	221.785	238.322	245.037	216.765
66.5	93.2665	109.672	102.865	97.4515	219.837	239.643	246.664	220.044
66.6	91.9565	109.691	102.627	98.077	219.536	240.815	245.917	213.224
66.7	92.201	109.937	102.097	96.662	217.922	238.583	244.81	214.339
66.8	92.611	109.927	103.558	96.389	222.149	239.847	243.139	208.046
66.9	94.1855	109.227	102.351	95.2355	224.6	235.369	245.04	218.728
67	94.306	109.282	103.968	95.116	219.911	237.536	248.133	217.981
67.1	93.128	110.578	104.232	99.0245	219.21	240.215	244.772	214.135
67.2	90.081	108.537	105.076	96.1395	227.28	237.234	244.633	215.269
67.3	91.3375	109.789	105.498	96.9175	224.234	238.833	239.229	215.647
67.4	91.091	110.977	104.666	97.563	228.156	239.383	242.287	213.91
67.5	90.0875	111.292	103.678	96.8655	220.843	237.158	237.363	210.376
67.6	87.0045	112.265	101.626	98.0695	219.054	237.988	236.361	214.102
67.7	86.14	111.573	102.996	94.485	222.757	234.791	242.113	214.905
67.8	84.551	110.829	104.473	97.82	223.218	237.306	241.837	215.596
67.9	86.2655	110.737	103.579	96.047	222.002	236.79	243.4	213.197
68	86.2175	110.835	105.247	96.115	229.601	237.798	248.529	217.601
68.1	84.117	112.944	105.064	93.386	224.976	231.056	246.892	216.865
68.2	82.779	112.085	104.278	96.1045	223.228	240.576	242.585	211.371
68.3	84.728	112.126	104.578	93.961	224.079	242.862	247.262	215.816
68.4	84.6735	110.993	104.197	91.5635	217.464	236.691	243.249	217.141
68.5	86.3335	112.882	104.765	90.592	219.881	242.331	243.098	214.139
68.6	87.085	116.05	104.113	91.4805	214.067	236.234	242.256	214.259
68.7	85.1185	114.327	103.658	93.057	220.097	241.309	244.941	214.966
68.8	90.6665	113.684	105.318	93.3235	222.751	233.964	242.457	216.709
68.9	88.7275	117.052	104.293	93.4145	226.422	236.439	243.002	216.382
69	90.1945	115.772	101.763	93.6025	219.75	236.632	245.387	217
69.1	90.0655	116.074	103.644	92.7285	227.192	237.214	251.805	217.483
69.2	90.4	114.633	103.867	93.747	223.606	239.572	253.366	209.881
69.3	89.6795	116.14	103.627	96.421	221.569	240.7	249.028	208.486
69.4	89.1225	117.029	102.457	95.7425	221.278	243.038	244.429	208.197
69.5	87.9235	116.129	101.178	94.5635	217.166	240.679	248.387	209.799
69.6	87.35	117.118	104.907	95.2275	218.652	237.877	246.751	212.952
69.7	84.987	119.598	101.519	97.5295	216.204	245.505	253.268	211.011
69.8	82.8635	116.522	101.947	95.662	221.531	242.402	255.065	213.053
69.9	81.273	118.446	102.549	95.5575	217.215	244.315	254.971	213.25
70	83.465	120.265	102.433	94.824	214.529	241.427	250.038	208.911
70.1	82.983	121.228	106.341	93.8055	215.393	237.634	250.954	212.03
70.2	81.5225	117.172	103.365	95.575	217.93	240.245	251.679	211.237
70.3	83.242	121.105	100.757	94.1805	209.339	239.263	246.303	215.375
70.4	83.153	118.525	101.834	95.316	216.462	238.862	250.96	215.455
70.5	83.2405	117.282	103.214	95.071	224.452	241.935	248.45	209.931
70.6	81.426	117.308	103.355	94.366	218.237	237.87	248.179	206.857
70.7	82.6285	118.285	103.603	96.5295	214.439	238.214	248.05	206.685
70.8	82.864	117.674	100.776	96.0845	214.481	242.584	251.88	210.271
70.9	82.235	119.588	100.928	96.412	219.089	238.53	247.445	212.007
71	82.8905	120.638	102.544	98.169	215.432	238.323	242.143	212.98
71.1	84.5225	119.471	103.745	97.023	217.992	236.53	241.727	213.237
71.2	81.837	120.442	102.888	97.6855	224.949	238.171	242.284	210.108
71.3	86.929	119.959	101.169	95.7495	219.448	241.316	239.211	208.79
71.4	86.07	121.483	100.942	95.715	218.311	240.006	242.131	211.399
71.5	84.668	124.53	101.091	98.0135	218.253	239.715	249.35	211.371
71.6	81.693	122.559	100.784	97.1815	217.624	237.538	246.354	215.576
71.7	83.9555	122.575	101.46	98.8385	225.518	241.427	248.921	217.273
71.8	84.863	122.093	100.938	96.8385	224.813	237.367	239.994	212.153
71.9	82.251	121.183	101.504	96.059	226.036	233.991	241.683	213.462
72	82.732	121.626	101.707	95.15	224.783	239.566	238.869	215.179
72.1	83.409	122.817	100.876	98.081	217.066	238.127	243.19	211.635
72.2	83.3225	121.987	102.796	99.9325	218.266	240.51	244.317	219.383
72.3	83.6125	122.874	102.178	99.9155	221.181	240.722	245.802	216.141
72.4	81.4275	121.942	103.421	98.6605	223.005	245.714	245.935	217.166
72.5	83.2725	118.409	102.583	97.8125	220.304	242.035	248.242	213.154
72.6	83.322	117.925	102.082	99.042	223.476	249.414	246.24	212.998
72.7	83.4825	117.177	99.956	100.825	224.435	245.516	243.453	213.105
72.8	85.087	114.804	100.118	100.604	224.504	239.608	242.077	207.589
72.9	85.9175	115.1	99.955	99.6905	226.108	242.541	240.255	207.419
73	85.928	114.049	100.663	98.4745	225.651	237.221	243.728	207.293
73.1	87.4785	116.933	101.115	99.5235	230.356	240.191	248.861	207.196
73.2	87.067	116.907	103.495	97.6735	227.129	240.916	245.166	208.717
73.3	88.2295	119.067	101.908	98.09	227.474	236.718	246.5	202.607
73.4	87.4405	118.456	103.382	100.368	223.304	234.391	247.021	203.262
73.5	86.7845	118.1	101.24	100.955	230.457	239.995	250.33	208.148
73.6	89.264	119.139	101.763	99.891	228.424	242.769	248.692	204.715
73.7	90.0085	117.186	103.497	100.427	224.375	239.403	248.194	211.36
73.8	88.9375	119.115	103.907	98.948	228.517	238.5	251.004	210.861
73.9	88.8535	118.618	103.056	98.0495	223.356	237.442	247.914	218.094
74	87.367	118.355	103.517	98.906	227.536	241.387	250.453	217.64
74.1	87.6115	118.496	102.525	99.3095	227.68	237.083	243.491	213.928
74.2	87.287	121.686	102.588	99.4515	228.314	240.499	250.866	220.652
74.3	88.559	120.457	103.523	99.742	227.97	241.315	252.565	214.857
74.4	87.72	120.438	101.261	98.477	232.393	237.869	250.82	219.214
74.5	86.9485	120.62	101.087	96.964	225.123	238.466	250.055	218.068
74.6	87.9275	119.574	101.195	98.7725	227.685	237.06	246.809	222.482
74.7	87.84	118.968	102.365	99.194	228.902	242.237	252.572	220.088
74.8	90.748	120.174	104.649	98.031	229.671	233.333	246.287	215.802
74.9	90.397	116.723	102.691	99.2	232.998	231.161	249.976	211.951
75	88.927	121.786	102.42	98.2075	228.699	237.456	250.765	216.439
75.1	91.7115	118.939	100.936	100.12	231.192	240.852	251.135	219.658
75.2	90.2035	118.888	102.561	99.233	236.239	235.321	246.673	216.881
75.3	89.492	116.382	100.877	103.075	234.407	242.333	247.923	225.125
75.4	93.22	118.215	102.4	102.673	234.468	247.857	246.361	213.56
75.5	91.996	119.084	102.322	101.917	236.122	238.112	251.727	211.936
75.6	93.615	120.582	102.32	101.234	227.401	241.791	249.738	211.406
75.7	92.075	121.483	102.796	100.349	233.075	241.269	243.49	220.692
75.8	93.31	121.241	103.86	100.924	226.79	240.036	246.345	214.37
75.9	93.8275	121.055	102.878	102.46	223.05	244.231	249.575	218.37
76	94.2885	122.454	101.168	101.452	232.854	244.111	247.825	219.222
76.1	93.6815	122.302	101.16	103.537	230.539	237.984	245.179	219.452
76.2	95.958	124.192	101.528	101.689	227.02	238.469	255.941	219.261
76.3	94.03	125.64	102.404	103.03	232.508	242.21	250.468	217.964
76.4	95.376	121.751	100.918	100.334	230.602	238.798	246.431	217.693
76.5	97.1795	122.78	104.115	100.824	233.879	241.141	247.5	213.748
76.6	94.363	120.87	101.819	101.39	231.572	238.53	254.012	216.056
76.7	95.424	124.526	101.167	100.388	229.069	238.185	247.36	214.311
76.8	94.5465	124.166	100.004	100.118	232.792	235.662	243.543	210.27
76.9	94.7875	125.07	103.166	100.029	227.375	236.746	252.466	204.631
77	94.1935	125.237	101.266	99.594	229.606	243.81	251.129	210.804
77.1	95.806	123.653	101.975	97.3685	228.905	240.833	250.97	214.549
77.2	93.0445	121.81	103.116	99.6065	226.137	240.53	245.651	214.514
77.3	91.0125	121.882	104.468	98.235	227.213	247.793	243	210.001
77.4	90.4995	121.522	102.334	100.237	226.752	248.114	247.748	214.809
77.5	93.878	122.986	103.53	99.73	223.188	238.589	251.868	220.513
77.6	90.8805	124.257	103.698	98.5335	224.172	246.881	256.709	211.343
77.7	92.5655	121.62	104.385	98.609	224.794	247.66	251.186	209.502
77.8	94.8505	122.454	103.588	97.8445	223.942	234.688	250.582	216.167
77.9	93.366	125.985	103.332	98.4	225.724	240.805	257.183	210.374
78	94.755	123.718	103.855	99.6725	227.548	242.789	257.276	214.202
78.1	92.367	124.084	102.73	99	230.147	235.494	253.987	215.201
78.2	89.7145	123.948	100.352	100.712	234.102	238.826	251.533	213.875
78.3	92.514	122.915	102.728	101.977	232.823	239.657	253.197	214.655
78.4	92.5455	123.114	103.681	100.574	229.169	242.233	252.075	214.507
78.5	93.0035	124.579	103.322	101.278	227.937	250.89	252.293	216.258
78.6	92.966	122.266	104.57	101.521	225.585	252.626	251.586	218.863
78.7	93.4705	123.707	102.543	100.763	229.87	244.882	254.579	214.519
78.8	91.191	124.156	101.76	101.153	229.096	246.75	250.505	220.153
78.9	91.101	124.56	103.676	98.79	223.464	247.513	250.375	220.949
79	92.043	125.275	103.739	97.523	230.006	241.663	248.702	222.14
79.1	92.109	123.246	104.914	98.638	225.232	244.042	249.904	223.974
79.2	93.0755	123.209	102.743	100.177	221.433	245.2	254.077	220.761
79.3	90.575	125.454	104.385	98.425	225.744	248.041	256.532	219.541
79.4	89.6075	127.927	103.915	100.4	224.607	250.783	257.676	220.038
79.5	92.5185	127.773	102.677	101.067	224.137	249.13	254.608	226.677
79.6	90.1285	127.396	101.287	99.0795	226.933	245.761	251.91	223.676
79.7	90.391	129.225	101.094	99.8815	224.589	249.161	252.967	215.714
79.8	92.464	125.74	101.689	100.082	225.293	248.332	249.286	221.527
79.9	91.8935	123.659	101.835	97.7185	225.393	247.624	255.12	220.658
80	90.7035	128.144	104.141	99.4535	225.935	248.68	255.044	225.694
80.1	89.8025	127.558	103.743	101.034	223.65	246.098	251.232	219.69
80.2	87.8595	127.231	102.676	101.154	226.773	250.851	251.434	222.634
80.3	88.346	125.54	101.498	99.9335	224.446	245.727	254.042	226.556
80.4	89.9085	127.013	101.531	102.19	229.267	246.949	254.642	222.374
80.5	90.812	129.1	103.18	101.684	223.69	247.842	254.551	227.672
80.6	90.867	125.825	105.197	102.933	228.213	247.73	258.514	222.65
80.7	90.6725	127.854	103.147	99.6455	223.429	245.004	257.512	220.777
80.8	91.085	126.969	103.54	98.1235	225.422	244.125	260.81	216.384
80.9	91.585	127.201	104.412	97.893	225.393	253.716	261.584	222.999
81	90.244	127.969	103.09	98.2645	222.359	249.251	264.429	224.887
81.1	89.7605	129.093	102.856	99.6015	221.297	252.031	258.151	222.165
81.2	90.9905	128.367	101.157	99.147	216.951	256.11	264.166	220.217
81.3	90.69	127.258	101.228	100.154	216.887	246.419	264.056	222.827
81.4	91.1985	125.654	99.44	97.5335	214.601	244.096	266.382	222.592
81.5	89.8375	129.322	102.574	98.1325	219.827	245.496	264.585	221.97
81.6	88.631	128.556	102.062	97.745	219.451	246.091	264.748	219.458
81.7	89.6485	130.168	103.662	98.91	221.821	252.987	262.705	218.006
81.8	90.625	127.439	100.808	98.1745	218.28	244.867	263.162	222.11
81.9	88.9125	126.285	104.371	99.081	221.048	243.349	265.084	221.341
82	88.5995	127.216	101.059	97.8405	219.425	249.892	259.154	215.522
82.1	90.7055	126.897	101.075	98.9455	223.207	255.847	264.221	217.006
82.2	89.714	127.323	100.832	100.57	221.486	248.559	263.838	217.97
82.3	88.051	125.052	98.856	100.183	221.249	241.831	259.033	220.525
82.4	89.007	126.01	100.939	100.885	218.059	240.267	263.514	223.741
82.5	90.387	126.505	99.2345	100.749	218.051	237.104	267.446	214.105
82.6	85.204	126.749	100.359	100.044	222.237	241.572	265.8	218.12
82.7	86.2535	128.719	101.192	97.5835	214.714	235.998	259.89	215.921
82.8	88.5265	126.308	100.838	95.261	211.777	237.571	267.122	208.286
82.9	86.9205	128.375	100.021	95.6085	215.74	242.016	264.151	214.702
83	87.2515	127.49	99.1555	96.5915	222.568	242.929	258.712	217.638
83.1	86.039	129.296	100.331	97.9155	226.91	245.241	262.313	215.31
83.2	86.633	127.737	98.8385	100.049	230.486	242.53	262.738	221.095
83.3	85.3435	128.914	101.627	98.1905	234.745	242.035	265.514	219.539
83.4	85.6565	130.999	101.363	95.66	227.456	245.879	266.199	221.621
83.5	85.522	126.793	102.352	95.4205	225.325	239.511	263.707	219.271
83.6	87.442	127.757	103.449	99.9035	226.554	240.593	266.771	216.494
83.7	87.8795	127.155	103.492	98.242	226.671	240.768	266.204	216.916
83.8	87.0385	127.425	102.165	98.6335	230.635	239.341	267.767	217.681
83.9	86.565	127.215	103.743	100.093	230.881	247.405	267.064	222.138
84	87.9435	127.36	106.159	99.0405	220.87	242.981	258.613	219.582
84.1	86.66	129.171	105.476	99.929	225.799	237.423	261.373	216.442
84.2	88.4425	127.255	104.646	100.288	228.087	245.849	259.193	217.262
84.3	86.9535	128.173	105.016	99.6245	229.917	242.31	264.332	217.788
84.4	85.768	128.84	105.855	103.785	228.935	245.22	262.051	214.982
84.5	87.633	126.103	105.98	103.154	226.937	242.201	259.538	212.017
84.6	88.724	126.448	105.675	102.963	224.636	248.345	265.247	218.369
84.7	85.3875	126.27	103.941	100.871	223.315	242.529	260.728	218.006
84.8	84.7485	124.481	106.148	104.033	229.091	240.584	257.791	222.028
84.9	84.915	124.517	105.62	102.008	224.201	246.127	256.353	221.94
85	86.3325	126.371	106.15	102.389	230.658	244.968	258.082	223.972
85.1	83.555	126.534	105.928	100.034	224.692	248.723	256.353	220.674
85.2	84.6585	124.563	106.195	100.726	227.902	243.031	259.108	215.283
85.3	84.398	125.754	105.191	102.493	228.016	240.617	246.097	216.577
85.4	81.952	125.376	107.48	103.585	226.359	243.667	259.957	215.304
85.5	81.738	123.772	104.656	102.455	228.873	243.809	259.486	219.331
85.6	81.5435	125.697	103.187	102.47	229.407	243.258	261.959	222.938
85.7	81.677	126.067	104.679	101.131	231.876	239.386	256.231	216.21
85.8	83.943	125.543	105.372	105.171	228.245	241.569	257.99	222.35
85.9	83.8065	123.803	103.003	105.138	228.871	240.885	255.409	215.07
86	84.931	125.945	103.963	103.349	228.218	241.326	258.817	211.236
86.1	84.715	125.419	102.217	104.305	227.922	237.309	261.769	219.194
86.2	87.283	124.172	104.669	104.165	228.572	240.828	261.317	221.255
86.3	86.795	123.438	105.965	105.01	230.031	246.488	262.068	221.355
86.4	86.1265	124.147	104.349	105.154	232.471	250.732	265.385	225.463
86.5	86.698	121.51	104.787	107.073	230.599	244.487	262.695	222.263
86.6	87.54	123.775	104.267	106.844	236.444	254.27	257.795	222.929
86.7	86.5735	124.927	104.43	107.102	232.054	243.197	265.533	220.012
86.8	86.621	123.232	104.965	106.257	226.32	237.116	267.18	219.834
86.9	86.5535	124.352	106.493	107.506	232.266	241.712	262.281	224.138
87	88.751	124.972	105.879	109.008	226.451	242.735	263.861	225.869
87.1	88.581	123.954	105.058	105.439	229.323	239.74	263.903	222.544
87.2	86.164	123.889	105.952	106.269	227.26	241.174	264.897	222.853
87.3	87.416	126.183	104.647	107.176	227.855	244.154	264.96	224.779
87.4	86.766	124.198	105.876	106.555	230.954	243.981	267.548	222.66
87.5	87.199	124.737	105.048	105.245	228.117	242.256	267.017	224.246
87.6	86.638	125.443	103.677	105.522	229.727	240.847	264.875	226.584
87.7	88.282	122.901	103.987	107.112	229.65	236.256	268.817	224.384
87.8	87.2125	125.632	105.924	104.873	227.242	235.112	267.661	228.638
87.9	86.4145	122.904	105.738	103.257	231.833	236.949	266.045	224.812
88	86.033	124.109	105.717	104.794	234.189	245.575	264.14	218.846
88.1	84.9755	122.843	105.899	104.341	233.445	238.069	265.925	222.523
88.2	85.4705	124.326	103.996	104.784	238.37	240.269	267.522	220.755
88.3	85.9095	122.615	104.453	102.263	239.736	245.752	263.139	221.681
88.4	86.255	119.856	105.893	103.231	235.709	246.731	262.029	216.417
88.5	87.3465	122.303	104.376	103.934	237.014	245.38	263.539	217.971
88.6	85.4625	121.191	103.983	103.874	235.195	245.433	268.153	216.31
88.7	85.609	121.314	106.343	103.749	235.752	240.351	262.433	224.248
88.8	83.746	122.125	106.035	103.106	235.845	237.697	261.733	222.69
88.9	86.4705	121.861	106.308	104.951	237.916	244.774	261.695	223.496
89	85.8335	122.981	104.528	103.525	236.06	242.632	257.782	223.427
89.1	86.143	122.534	107.725	104.683	230.742	238.572	258.908	225.814
89.2	85.7245	121.621	105.373	108.691	235.374	242.386	258.085	227.716
89.3	86.283	121.531	105.642	108.152	233.02	240.703	260.077	222.076
89.4	86.7145	119.114	105.213	107.662	238.933	241.513	254.393	221.058
89.5	88.2105	116.594	107.105	104.865	235.287	238.057	251.772	229.754
89.6	88.8395	118.82	106.487	103.913	234.814	237.494	248.47	224.948
89.7	87.386	121.195	105.293	104.713	235.844	239.328	253.881	226.978
89.8	90.691	118.469	105.115	108.283	230.575	241.143	251.03	225.535
89.9	90.637	120.565	105.588	108.503	235.219	239.584	250.988	230.6
90	88.2115	120.369	105.305	107.729	235.033	240.185	261.608	227.68
90.1	88.293	120.68	104.062	107.959	233.937	245.366	253.393	225.919
90.2	86.9785	121.079	104.666	106.903	225.536	240.181	252.578	226.64
90.3	89.207	121.98	102.656	108.285	232.687	244.22	250.599	223.143
90.4	88.108	121.934	107.675	105.516	225.53	236.863	251.422	230.155
90.5	87.786	121.539	104.552	105.575	232.582	242.98	253.071	229.37
90.6	88.5555	123.85	106.546	107.025	234.496	243.908	252.543	228.184
90.7	86.966	120.746	104.505	107.224	236.401	243.604	249.24	222.435
90.8	86.066	122.07	105.811	105.445	236.563	239.188	256.755	221.572
90.9	85.0475	121.275	105.097	106.669	234.708	236.911	255.891	224.119
91	87.7465	122.216	104.695	104.777	237.752	235.591	255.674	220.079
91.1	89.8405	121.65	105.161	103.465	234.351	240.163	252.298	222.453
91.2	90.949	122.06	104.533	102.556	230.252	242.641	254.831	221.673
91.3	90.679	122.171	104.24	101.582	231.163	243.055	250.048	221.568
91.4	90.679	123.322	103.494	101.109	236.966	241.295	248.254	220.19
91.5	91.966	122.044	102.198	100.353	236.38	242.213	254.088	224.621
91.6	88.152	121.834	103.779	102.334	231.466	241.33	244.575	224.813
91.7	89.651	121.864	104.689	103.758	229.326	240.664	250.23	227.184
91.8	90.581	120.693	103.8	102.132	229.64	244.877	251.437	222.666
91.9	89.331	122.627	100.662	102.91	231.685	238.183	248.96	224.673
92	88.597	121.681	103.306	103.869	224.205	240.107	251.001	219.649
92.1	87.257	122.151	102.222	102.885	232.898	236.905	248.165	223.522
92.2	88.809	126.916	102.773	104.371	233.821	232.24	248.643	226.027
92.3	88.1965	124.204	98.34	102.391	229.571	246.429	250.692	229.206
92.4	91.418	124.269	99.7615	102.477	230.591	240.679	249.835	224.959
92.5	88.3705	124.406	100.192	103.251	230.356	238.347	254.283	223.129
92.6	88.0495	124.603	100.258	102.219	234.066	239.702	257.399	223.406
92.7	89.6035	123.936	98.1605	103.017	235.465	238.923	257.409	222.19
92.8	91.2875	124.159	98.184	101.587	235.377	237.7	256.216	225.95
92.9	90.4495	123.917	98.556	99.4925	232.03	241.663	252.107	225.139
93	92.2955	121.519	97.2605	99.9395	234.086	238.514	253.962	226.126
93.1	89.4625	126.003	96.499	102.169	233.822	239.518	254.464	223.018
93.2	89.59	122.868	95.864	102.097	230.124	242.128	255.19	222.13
93.3	90.6855	128.418	98.8965	101.861	233.369	234.612	249.328	224.469
93.4	90.944	126.082	100.25	101.482	231.514	245.002	250.323	229.611
93.5	90.876	121.6	95.979	102.172	226.406	233.604	251.959	222.185
93.6	90.228	122.189	97.99	100.808	232.224	239.62	250.145	222.59
93.7	91.2485	122.145	99.5355	100.781	229.912	240.914	256.642	226.616
93.8	90.6915	123.16	99.979	98.067	231.346	241.12	255.351	225.633
93.9	91.6955	122.025	99.707	100.361	223.949	239.785	257.143	231.418
94	93.157	121.984	97.7115	101.301	237.28	240.109	261.219	229.425
94.1	91.163	121.978	98.0255	99.2105	225.612	237.34	265.993	233.815
94.2	90.236	123.252	100.193	101.082	226.822	239.861	264.8	236.334
94.3	93.268	122.954	99.3865	99.5035	230.846	234.083	262.094	238.131
94.4	92.5655	123.367	96.3155	95.74	233.275	238.381	262.027	236.512
94.5	93.3055	125.651	98.592	97.5075	228.257	238.796	263.769	230.376
94.6	92.251	123.968	100.412	95.507	235.838	244.372	256.296	233.753
94.7	93.7755	125.093	97.683	96.1435	225.954	241.885	262.775	231.74
94.8	91.4415	126.231	97.492	97.7045	230.783	238.572	260.412	231.085
94.9	90.4085	124.237	97.7355	95.855	229.583	241.51	257.625	228.24
95	93.091	123.058	97.3165	96.2175	235.972	239.922	265.329	229.214
95.1	93.3095	123.99	96.955	97.3285	231.733	239.186	261.046	229.724
95.2	93.8675	122.338	95.4355	97.6175	231.09	234.374	253.686	227.43
95.3	96.0715	124.221	96.1895	98.1175	231.844	235.576	258.355	230.186
95.4	97.1675	122.652	98.1035	99.99	228.534	245.671	263.041	224.78
95.5	96.7055	125.466	98.444	98.7535	223.392	238.269	264.429	229.281
95.6	96.891	127.043	93.415	99.2155	229.659	234.938	260.541	225.333
95.7	93.383	124.951	96.965	99.3775	227.161	236.04	267.359	227.506
95.8	96.055	125.793	97.7745	100.448	223.964	238.809	259.841	231.22
95.9	93.9065	124.034	95.062	100.275	225.273	239.819	268.17	228.113
96	95.7335	124.456	96.381	99.991	223.017	239.977	259.442	224.266
96.1	95.8615	126.862	94.884	101.412	218.969	241.894	262.233	226.091
96.2	93.8695	125.03	95.9975	99.1305	224.119	244.574	261.591	224.078
96.3	92.6975	125.371	95.331	99.5145	225.131	242.047	260.055	224.54
96.4	92.9935	125.706	95.6835	99.511	227.121	240.294	256.519	223.226
96.5	93.811	123.593	95.0765	99.018	227.618	249.364	257.438	226.359
96.6	93.661	123.481	94.883	99.8505	225.556	244.812	249.85	225.892
96.7	93.523	123.47	94.655	99.858	228.401	243.172	258.622	229.011
96.8	94.0085	123.557	95.3135	100.397	229.024	248.629	253.308	224.375
96.9	96.982	120.607	95.255	102.288	230.506	249.919	256.303	223.458
97	95.4915	125.001	96.6995	100.874	222.989	244.261	255.656	230.233
97.1	91.952	126.26	92.9145	99.836	230.465	244.239	252.847	225.029
97.2	94.6695	124.405	95.108	98.6495	233.153	246.958	252.756	225.332
97.3	94.1445	124.231	94.251	96.303	229.628	245.88	254.334	225.321
97.4	94.5715	124.234	93.0355	96.513	227.357	247.326	253.433	224.135
97.5	97.1535	126.93	93.702	97.699	226.913	248.836	258.439	219.09
97.6	96.6875	125.312	93.536	98.8125	229.554	253.424	257.709	226.511
97.7	95.975	125.716	91.756	99.9585	232.936	249.286	260.914	224.158
97.8	96.9995	125.402	93.942	98.775	226.799	252.616	254.457	222.333
97.9	98.293	125.076	93.2135	99.288	229.571	244.595	258.498	223.44
98	97.259	126.458	92.3735	95.7855	230.399	243.816	257.789	221.58
98.1	96.829	127.287	93.7575	97.585	232.598	239.867	256.413	223.814
98.2	97.0295	126.531	96.348	96.787	222.545	238.079	259.733	222.458
98.3	95.4385	127.501	95.5635	98.754	222.96	245.77	258.377	226.64
98.4	95.1685	123.53	96.826	96.3615	224.863	242.518	254.863	226.594
98.5	97.514	124.22	95.8935	96.106	223.081	246.922	263.042	222.34
98.6	95.682	126.089	96.1705	97.009	226.323	242.546	260.053	219.114
98.7	95.739	126.731	99.068	96.5655	229.903	243.945	265.724	224.171
98.8	97.4755	123.724	96.588	98.4115	231.09	238.799	259.844	225.549
98.9	97.923	126.488	98.571	97.944	234.154	238.742	262.549	227.293
99	95.741	126.215	98.907	97.771	234.156	242.252	264.276	229.281
99.1	98.0845	127.386	97.78	96.802	233.849	237.818	262.202	229.37
99.2	96.921	126.832	94.9035	98.885	240.021	236.492	258.682	233.944
99.3	98.052	126.109	95.562	99.474	227.179	238.65	257.646	232.025
99.4	96.9645	126.953	95.132	99.6005	228.288	247.24	258.247	228.728
99.5	98.6915	128.603	96.1465	98.211	235.571	245.656	257.974	225.251
99.6	99.266	125.287	99.024	98.0905	231.258	242.252	263.762	228.383
99.7	96.559	126.073	98.1005	99.5425	230.153	237.442	264.545	227.197
99.8	98.9845	126.056	97.646	96.3195	227.754	240.139	268.113	228.68
99.9	98.1045	125.422	96.82	97.9845	228.831	238.367	267.639	224.25
100	97.1085	126.023	96.2405	98.824	228.811	242.85	263.353	225.152
100.1	96.2665	126.099	92.5045	98.9965	230.058	240.696	267.199	229.887
100.2	95.72	127.565	94.479	99.043	230.242	240.007	260.858	228.293
100.3	95.516	127.475	93.663	99.263	232.144	237.357	265.685	227.713
100.4	95.5355	126.994	93.6225	97.8645	230.71	239.758	266.523	221.357
100.5	93.875	128.707	91.625	96.363	228.025	246.48	265.899	222.088
100.6	96.956	128.195	93.1265	100.855	232.716	244.923	260.874	218.641
100.7	97.813	127.192	94.4005	99.5615	225.334	242.871	264.949	223.475
100.8	97.8235	125.546	91.2635	97.9665	231.048	245.327	259.133	228.694
100.9	98.2055	125.726	93.7735	97.142	235.837	249.531	264.301	224.373
101	98.5165	127.6	92.866	97.17	230.201	245.162	263.191	225.753
101.1	98.0985	127.237	93.9105	97.3815	230.206	234.301	260.823	228.439
101.2	100.855	124.68	93.191	98.207	229.074	242.505	261.77	225.161
101.3	99.931	124.644	93.7545	97.4905	227.333	243.987	262.681	222.907
101.4	99.271	127.064	95.4015	97.1275	233.815	235.779	261.663	227.139
101.5	99.638	126.332	95.6455	100.001	224.077	245.557	257.394	222.672
101.6	98.314	127.796	94.407	99.7205	224.914	246.692	255.311	224.687
101.7	96.9145	125.119	94.8005	102.05	227.418	241.577	258.522	228.514
101.8	96.7665	126.147	93.591	101.011	228.018	244.343	265.761	224.178
101.9	95.923	123.698	95.6975	100.084	228.395	239.378	261.995	226.637
102	98.793	127.407	93.494	101.029	228.281	239.303	267.017	222.524
102.1	95.0645	127.778	94.833	101.256	227.647	241.405	257.278	224.068
102.2	95.3685	127.845	91.642	102.49	230.296	247.638	255.884	225.948
102.3	96.22	127.094	92.8955	100.299	224.887	245.464	256.211	229.714
102.4	94.977	130.16	93.2565	102.597	221.612	248.41	260.615	222.933
102.5	94.774	127.95	95.4755	102.234	227.891	250.668	262.963	230.548
102.6	95.289	125.75	93.5895	102.329	222.837	250.746	260.57	222.936
102.7	95.2385	126.207	94.932	103.335	223.335	251.188	258.386	222.725
102.8	97.425	124.674	96.717	102.38	227.375	247.899	262.619	225.002
102.9	97.1295	126.737	95.6705	102.374	225.614	239.404	264.181	222.602
103	98.2485	125.763	95.907	104.88	222.76	245.658	262.875	228.69
103.1	98.995	125.98	96.557	106.024	224.094	247.973	262.726	224.112
103.2	99.32	126.302	96.254	101.813	221.345	247.998	260.991	225.727
103.3	96.611	125.61	95.971	102.629	222.764	248.788	259.148	227.625
103.4	98.7205	123.996	96.5735	103.012	219.183	249.046	267.666	231.44
103.5	102.108	125.406	96.851	102.305	221.402	246.942	268.779	228.46
103.6	101.552	127.168	95.6725	100.358	223.222	247.547	274.166	228.964
103.7	100.882	127.096	97.9955	103.197	225.195	244.643	266.818	228.193
103.8	99.8705	123.913	96.766	103.656	231.642	243.913	265.277	227.725
103.9	101.086	126.347	96.385	101.668	228.064	248.857	269.14	225.427
104	101.757	125.279	94.7085	103.02	225.147	250.616	266.216	228.108
104.1	100.909	121.83	94.958	102.183	221.44	249.904	264.918	227.651
104.2	100.273	124.548	95.7815	102.151	219.661	242.123	264.443	226.764
104.3	102.21	123.066	95.1755	102.421	222.74	245.476	257.991	228.054
104.4	101.104	126.993	96.11	101.457	223.286	245.476	264.166	224.876
104.5	100.111	123.882	96.3745	100.349	223.931	249.289	260.356	226.826
104.6	100.061	122.591	96.7	100.103	227.62	247.085	259.416	218.221
104.7	103.436	124.495	97.5565	98.8635	224.394	256.654	257.413	217.096
104.8	101.906	125.717	97.132	98.6855	223.595	244.407	259.022	221.127
104.9	101.198	123.971	97.503	100.859	222.421	250.207	263.685	218.767
105	99.224	124.808	99.121	100.398	222.851	242.315	257.598	223.477
105.1	101.817	124.938	97.868	102.745	221.531	250.231	256.349	228.261
105.2	100.831	124.523	97.098	99.6795	222.286	252.323	261.845	221.348
105.3	99.9265	124.466	96.4915	101.669	224.804	253.586	261.617	225.153
105.4	101.108	124.077	97.896	100.153	234.195	246.137	262.589	227.382
105.5	100.02	123.438	97.236	99.9755	231.433	254.581	262.021	225.089
105.6	101.183	124.549	95.781	101.311	235.66	255.281	264.791	223.847
105.7	99.277	128.47	98.836	102.091	229.943	254.385	262.76	228.32
105.8	101.132	129.028	98.024	99.5175	226.442	249.764	265.584	226.475
105.9	101.021	124.989	96.7895	97.9935	230.114	256.62	262.848	222.206
106	99.1085	128.175	96.018	101.791	228.905	255.883	269.031	226.271
106.1	101.082	127.103	95.7455	98.971	223.511	256.246	270.41	229.786
106.2	100.769	127.844	96.684	99.851	228.624	257.2	263.345	226.07
106.3	99.872	129.61	97.398	99.769	226.529	254.532	265.619	229.02
106.4	99.137	128.504	95.3085	101.841	233.431	251.224	268.123	229.73
106.5	101.471	128.115	94.748	97.385	236.523	256.472	266.556	222.957
106.6	101.534	127.381	94.871	101.207	231.396	262.844	263.202	227.064
106.7	100.856	125.046	92.1535	100.149	228.869	259.966	262.548	231.916
106.8	99.9275	126.897	94.9095	100.249	230.253	257.811	261.93	232.407
106.9	99.792	126.355	95.4605	99.6185	232.143	258.736	262.262	225.725
107	100.939	126.799	95.25	102.084	228.562	258.538	264.971	228.836
107.1	99.803	124.606	93.385	102.746	232.198	254.476	263.008	229.844
107.2	99.435	124.972	95.9055	100.829	230.774	249.572	266.147	227.78
107.3	100.233	125.201	96.1395	98.6505	231.274	248.19	259.435	230.47
107.4	98.31	127.891	94.8165	98.05	228.293	252.037	262.802	232.549
107.5	99.3605	124.067	94.051	97.511	222.162	255.254	258.87	233.453
107.6	98.765	125.365	94.237	99.115	224.986	255.518	260.704	232.769
107.7	99.868	125.999	94.262	99.2015	222.81	251.137	261.736	234.312
107.8	101.266	127.419	93.1165	98.527	221.195	249.508	264.05	230.583
107.9	102.534	125.48	95.3635	98.926	227.556	247.836	262.3	229.107
108	100.425	125.76	96.706	99.6695	220.419	247.115	262.698	231.638
108.1	99.6735	127.52	96.5755	101.917	228.918	245.472	263.974	235.89
108.2	99.895	126.082	95.0225	98.2405	226.744	251.316	262.031	233.02
108.3	101.315	126.031	94.808	101.792	227.326	251.608	265.021	229.581
108.4	99.753	125.335	95.2935	100.133	228.102	249.921	262.877	233.971
108.5	102.757	125.939	94.819	100.071	223.79	242.996	265.657	228.426
108.6	100.582	124.817	95.795	101.364	223.938	248.081	264.423	233.409
108.7	102.457	123.811	95.8595	103.791	226.779	239.492	260.812	231.311
108.8	101.331	124.243	94.287	103.843	225.495	240.852	261.11	221.751
108.9	102.242	124.745	93.799	102.285	227.158	246.755	267.138	230.292
109	102.944	124.265	93.9945	105.057	220.349	241.88	266.454	227.688
109.1	101.3	125.014	94.561	102.053	218.535	246.532	264.555	230.405
109.2	102.132	125.944	94.1105	101.385	218.511	242.973	261.365	237.627
109.3	101.999	123.794	94.3575	102.896	220.493	245.583	257.873	229.649
109.4	102.66	125.562	95.665	104.633	230.181	246.586	261.899	234.58
109.5	103.007	127.918	93.7455	98.9505	221.812	244.888	263.805	227.804
109.6	102.653	125.034	96.124	101.06	212.075	247.421	258.048	231.279
109.7	104.261	123.708	95.816	100.754	220.809	247.75	266.103	230.073
109.8	102.485	123.553	94.567	101.604	218.048	247.614	260.951	229.153
109.9	102.735	121.55	95.1175	102.358	222.656	246.937	263.899	230.46
110	102.443	121.935	94.3925	103.071	223.489	251.496	262.423	233.607
110.1	102.943	120.749	92.207	104.668	224.045	247.411	264.591	231.913
110.2	102.755	124.398	91.36	104.132	227.727	250.189	262.788	230.873
110.3	102.999	122.708	92.4795	103.821	219.979	248.18	259.75	232.847
110.4	101.342	126.028	91.078	104.061	225.725	252.748	257.844	234.316
110.5	100.692	126.175	90.4745	102.735	230.177	253.093	266.098	227.308
110.6	101.499	123.15	94.054	102.68	220.774	246.168	264.12	234.507
110.7	102.163	124.95	92.4685	101.109	224.505	246.25	261.531	228.548
110.8	101.383	124.503	92.4105	104.328	226.208	248.114	264.207	227.014
110.9	100.407	122.253	93.457	103.66	226.713	251.209	259.452	233.746
111	102.832	123.174	92.5265	103.124	222.108	247.423	262.714	237.016
111.1	102.062	121.826	92.08	104.303	225.444	247.692	263.449	234.947
111.2	101.694	126.737	92.112	103.82	223.916	250.085	264.507	227.577
111.3	101.26	125.073	91.0115	103.864	221.586	243.099	261.389	230.907
111.4	102.371	124.436	93.7915	102.811	221.325	244.049	261.024	237.228
111.5	100.64	124.677	92.959	103.109	221.247	243.011	261.269	234.018
111.6	97.9425	125.89	91.5315	102.345	219.406	244.119	261.121	236.308
111.7	98.479	122.909	91.658	102.097	213.589	244.864	263.305	231.542
111.8	97.034	123.349	92.783	101.612	219.787	246.382	259.281	233.018
111.9	98.87	124.934	90.419	101.893	221.287	249.915	257.478	231.752
112	98.377	125.32	92.857	102.912	225.01	243.552	255.983	234.867
112.1	97.929	125.566	94.8565	103.073	222.85	244.887	255.38	229.609
112.2	98.6535	122.623	93.7045	103.793	224.06	245.897	259.623	225.097
112.3	99.8055	122.179	94.781	102.49	223.915	247.199	259.537	232.107
112.4	100.058	122.312	91.694	100.685	222.737	250.924	263.022	228.614
112.5	102.922	121.01	97.094	100.472	223.939	247.995	258.315	230.01
112.6	102.675	122.761	94.866	101.098	223.076	246.1	254.079	225.231
112.7	100.84	122.719	96.2495	99.486	226.016	244.248	257.919	229.282
112.8	101.918	122.804	96.1775	101.349	229.042	240.499	267.11	230.249
112.9	103.551	122.802	94.1055	103.268	217.977	245.184	261.428	229.262
113	104.18	124.028	95.0185	101.075	226.017	240.573	262.973	231.28
113.1	101.533	124.192	92.3635	101.335	222.637	240.458	262.038	231.95
113.2	102.091	119.615	92.7745	103.377	226.543	240.873	265.274	232.92
113.3	103.032	122.187	93.008	104.212	227.273	245.374	260.567	223.291
113.4	103.915	123.5	93.6565	101.174	223.19	241.826	262.984	226.366
113.5	103.132	124.441	91.6025	101.258	228.617	237.58	260.728	228.339
113.6	101.05	123.224	91.2455	100.332	221.854	242.427	262.568	234.955
113.7	104.15	122.707	90.5805	102.447	221.445	237.663	260.174	231.309
113.8	101.891	120.95	90.9695	102.524	224.346	237.932	262.277	231.135
113.9	104.106	122.457	91.52	102.705	227.127	239.822	261.391	227.101
114	102.207	121.512	92.6775	102.444	222.606	239.972	263.37	230.732
114.1	104.372	124.238	94.298	101.359	224.848	238.625	257.958	233.338
114.2	105.151	121.769	93.2	101.986	222.197	235.574	262.187	229.435
114.3	106.544	121.66	94.6205	101.032	222.149	234.249	260.747	233.363
114.4	106.184	120.969	97.2285	104.207	220.142	238.465	258.794	230.325
114.5	109.037	120.448	96.304	102.273	224.858	241.287	257.502	233.327
114.6	108.27	121.486	95.463	102.676	224.72	241.186	257.948	230.644
114.7	108.835	121.371	94.7545	104.665	228.581	248.744	255.446	227.789
114.8	107.323	119.943	97.1525	104.713	225.375	245.051	259.076	226.068
114.9	106.049	119.112	98.2655	104.097	220.968	238.746	254.627	227.785
115	106.942	119.179	98.5315	102.962	230.437	245.495	256.024	228.569
115.1	105.239	119.699	98.2375	103.248	218.833	242.574	250.649	229.511
115.2	104.171	119.606	98.3255	103.892	221.929	245.751	257.373	229.625
115.3	104.076	120.064	97.6255	101.51	224.092	244.208	256.575	229.93
115.4	105.401	121.061	97.6465	103.795	223.85	242.827	252.072	234.753
115.5	104.593	120.865	95.7405	103.252	225.655	247.15	250.371	234.432
115.6	103.767	121.003	97.921	101.939	219.822	242.77	249.179	228.843
115.7	103.901	122.124	94.7985	102.364	218.868	244.1	252.362	229.683
115.8	101.692	121.448	95.956	99.806	217.286	244.71	253.054	222.553
115.9	103.43	122.132	96.835	102.316	225.549	242.187	247.902	226.996
116	104.493	122.13	96.9555	100.66	218.374	238.901	251.395	228.43
116.1	103.041	122.662	98.685	102.156	219.416	239.281	252.944	223.595
116.2	103.38	123.591	98.5275	102.064	225.452	241.093	253.079	219.149
116.3	103.468	118.749	100.636	101.247	218.056	246.536	252.517	218.649
116.4	104.481	120.018	99.4115	103.793	226.708	241.134	251.634	219.356
116.5	102.448	120.331	98.1275	99.973	217.163	241.53	255.918	223.065
116.6	106.231	118.77	98.146	101.772	220.347	241.215	250.345	226.244
116.7	105.397	119.409	99.061	99.4905	223.248	244.29	250.831	226.3
116.8	105.877	121.151	98.132	100.026	219.862	243.331	251.207	232.804
116.9	103.516	121.291	97.922	100.353	222.764	241.737	250.46	230.364
117	106.037	122.183	99.6685	100.099	226.169	246.97	251.651	228.754
117.1	106.379	120.493	99.7735	99.037	223.41	251.368	250.507	226.181
117.2	107.311	123.287	99.77	100.207	223.018	243.598	251.464	234.971
117.3	105.493	122.766	99.923	98.97	225.062	241.762	255.713	235.103
117.4	107.634	120.57	98.614	100.528	223.857	245.163	253.22	235.09
117.5	105.216	121.123	99.666	100.666	223.837	247.323	258.973	235.278
117.6	105.587	118.791	99.5615	98.5795	232.899	242.059	255.924	230.113
117.7	108.204	120.642	96.918	100.828	233.833	243.266	256.995	230.459
117.8	105.509	118.711	99.76	100.379	233.726	245.467	257.915	237.819
117.9	104.99	118.224	99.388	100.648	222.893	246.713	260.065	237.775
118	106.242	119.034	97.0655	100.543	219.976	247.677	258.377	238.244
118.1	107.114	118.523	101.618	100.067	225.913	247.536	256.592	236.837
118.2	106.669	119.567	99.8815	98.3735	231.524	246.61	258.019	231.776
118.3	102.791	121.293	98.461	97.598	219.769	246.845	258.019	233.858
118.4	103.546	122.874	95.803	99.1755	225.434	244.927	263.361	231.316
118.5	103.778	119.115	96.169	99.817	223.718	242.635	263.32	230.416
118.6	103.996	118.236	97.562	98.1	224.22	241.346	259.952	225.912
118.7	104.484	116.856	97.8635	98.1205	221.304	239.22	261.993	225.722
118.8	103.763	119.939	96.6105	99.066	225.927	238.824	260.582	228.501
118.9	104.281	119.171	97.194	99.709	229.686	243.433	263.089	227.088
119	103.597	119.023	97.922	99.3425	228.725	241.923	258.428	221.173
119.1	108.222	117.498	97.648	99.9875	228.052	245.38	259.494	231.826
119.2	104.594	118.277	96.343	99.971	227.32	237.238	254.341	228.197
119.3	107.282	118.311	97.5085	99.744	219.746	241.55	254.356	230.314
119.4	105.111	117.996	95.1945	99.8795	218.543	243.419	253.601	223.887
119.5	102.525	119.212	96.0375	99.6235	224.78	242.944	259.652	226.833
119.6	105.969	118.49	96.9525	98.934	225.221	243.488	257.161	231.516
119.7	104.602	118.47	96.9635	101.585	224.513	245.005	259.558	230.839
119.8	105.309	119.705	96.605	99.2595	223.077	245.764	259.53	226.856
119.9	104.093	119.156	96.1515	100.297	229.243	245.817	258.453	224.744
120	103.04	120.999	96.104	101.886	221.519	243.672	264.024	228.282
120.1	104.865	119.368	97.655	100.942	231.265	245.337	265.033	230.535
120.2	101.838	120.168	94.473	100.194	229.749	248.995	262.607	229.669
120.3	104.444	122.366	95.7475	101.347	224.698	250.855	260.162	229.218
120.4	104.421	123.39	96.446	98.7465	226.137	254.536	266.546	229.077
120.5	104.386	121.668	97.1535	99.0775	222.047	254.27	267.456	230.778
120.6	105.595	123.381	98.3565	99.0995	219.588	248.149	260.077	226.602
120.7	103.584	121.483	98.6065	98.4845	223.261	254.471	263.518	232.417
120.8	103.443	120.15	97.9525	98.323	232.065	254.31	256.009	226.788
120.9	102.906	120.791	98.075	98.8185	227.642	254.913	264.337	229.774
121	104.889	121.566	98.151	96.97	234.252	251.311	260.257	232.74
121.1	104.099	120.267	99.2	98.436	224.772	256.168	261.51	231.596
121.2	106.087	122.127	99.3795	96.0745	220.851	258.545	267.052	235.453
121.3	106.724	121.434	98.9545	96.389	227.562	256.216	262.281	233.014
121.4	106.192	122.538	98.651	97.306	227.935	256.283	260.18	229.263
121.5	108.165	121.311	99.683	97.162	222.679	248.77	259.854	232.218
121.6	106.7	119.998	99.7625	98.625	219.992	255.79	257.961	233.723
121.7	105.763	119.911	97.139	96.189	220.775	249.261	255.648	227.923
121.8	106.978	121.903	98.3295	97.035	218.65	248.297	259.241	234.703
121.9	107.424	122.537	99.0985	96.238	215.489	246.637	261.615	232.938
122	105.61	120.704	99.6835	98.283	218.16	242.733	260.41	231.702
122.1	105.12	119.686	97.847	98.0755	220.034	246.213	255.816	240.129
122.2	105.654	120.501	99.7675	98.0995	217.012	243.913	260.05	240.595
122.3	105.945	118.887	95.283	97.1935	213.624	246.678	264.178	239.913
122.4	106.906	120.941	98.763	98.304	218.167	242.066	258.93	238.654
122.5	104.385	122.121	99.2145	98.569	227.931	240.986	261.007	235.685
122.6	105.879	121.589	98.57	100.258	219.663	246.134	255.099	238.821
122.7	104.446	120.915	95.2655	99.6095	219.199	246.923	263.565	237.125
122.8	103.829	121.716	97.9755	99.1415	218.779	252.481	265.962	239.362
122.9	104.605	121.067	99.714	98.4125	217.748	255.349	265.779	240.353
123	102.412	122.82	97.7565	99.47	219.634	254.382	262.248	235.641
123.1	101.767	123.706	98.1125	99.0035	219.713	254.654	264.454	235.417
123.2	103.757	121.901	98.5845	97.4615	228.421	256.368	256.935	236.472
123.3	104.987	121.858	95.514	96.5715	225.262	249.714	262.856	234.888
123.4	107.171	124.559	98.505	100.16	225.292	254.494	260.534	236.35
123.5	108.221	123.766	98.802	98.825	223.442	256.559	259.544	234.33
123.6	104.178	123.778	96.0975	96.9435	224.778	254.966	265.146	236.232
123.7	106.825	123.043	99.2795	98.289	221.679	248.285	262.022	236.686
123.8	105.531	123.861	98.008	99.0625	219.9	255.845	263.035	234.672
123.9	104.656	123.048	97.206	98.5605	219.014	251.393	256.423	237.347
124	104.314	121.294	97.9485	98.362	218.429	248.464	262.346	232.571
124.1	104.695	124.342	98.0215	98.2245	221.749	246.414	254.57	234.28
124.2	103.981	124.046	98.7605	98.397	221.287	246.957	254.554	229.603
124.3	103.338	124.889	97.4455	98.6155	222.547	255.167	255.952	226.1
124.4	102.309	124.919	96.2435	98.8265	219.65	258.339	248.584	234.397
124.5	101.32	126.004	96.601	98.954	221.27	253.494	258.286	232.639
124.6	104.294	127.326	96.885	99.072	222.031	250.726	261.629	230.361
124.7	102.379	126.951	97.9665	99.1745	220.857	252.536	259.724	233.936
124.8	105.808	129.005	97.2465	97.608	223.316	256.917	263.813	236.884
124.9	106.544	125.58	97.081	97.2665	221.798	258.343	257.875	231.892
125	105.862	125.897	96.746	95.535	219.186	255.542	262.601	231.217
125.1	105.335	124.35	95.0225	97.338	222.024	256.55	263.393	231.531
125.2	105.556	128.107	95.968	98.8215	220.381	258.32	262.099	229.394
125.3	105.389	125.513	96.543	97.8485	222.163	257.495	259.955	231.654
125.4	101.272	124.481	98.762	97.5575	222.162	255.66	257.502	224.136
125.5	104.808	123.553	97.9085	99.3345	222.956	260.233	256.82	228.254
125.6	104.198	124.776	98.498	97.3695	221.921	252.732	260.567	229.409
125.7	103.487	126.658	99.147	98.555	225.5	248.529	261.158	233.689
125.8	104.861	124.047	98.5345	97.581	223.762	251.903	260.017	232.615
125.9	104.407	127.489	97.784	95.5515	224.398	251.071	258.926	228.206
126	102.513	126.93	99.1825	96.6605	216.735	251.912	259.161	231.018
126.1	103.03	126.388	98.2215	96.589	219.332	255.519	254.559	234.97
126.2	103.202	126.522	98.0395	97.643	221.498	257.678	261.537	237.273
126.3	103.647	126.624	99.117	97.924	221.858	257.711	262.285	236.925
126.4	104.188	124.766	99.17	97.5405	224.733	254.61	259.038	233.602
126.5	104.417	123.79	99.297	99.1065	224.631	258.568	259.946	234.004
126.6	105.662	126.995	97.9565	99.104	225.222	259.747	259.068	231.93
126.7	103.54	124.662	98.437	98.068	227.881	255.034	258.827	229.936
126.8	106.447	126.126	97.347	97.8505	221.088	257.001	250.227	234
126.9	106.017	125.103	99.9865	97.101	217.074	259.13	258.768	230.828
127	103.397	126.116	101.098	97.7045	221.338	260.264	259.024	230.637
127.1	103.585	124.227	100.936	97.995	219.44	258.12	252.393	229.397
127.2	101.969	126.557	101.509	95.6585	220.226	261.223	257.414	236.345
127.3	101.113	127.107	100.076	95.9965	219.082	259.034	264.95	234.793
127.4	100.868	127.651	98.0725	96.728	223.345	260.849	263.894	235.948
127.5	101.788	126.656	98.6125	97.8645	216.666	256.39	263.363	236.682
127.6	103.757	126.721	100.257	95.499	221.326	261.733	259.102	243.55
127.7	106.198	127.457	100.49	96.6145	214.822	263.023	258.967	240.34
127.8	104.229	125.722	101.346	95.3525	219.864	257.875	257.038	244.38
127.9	101.124	126.263	101.872	97.328	221.888	258.231	256.337	247.101
128	101.353	127.147	101.918	95.8605	217.638	258.397	258.45	238.599
128.1	102.923	127.235	99.803	96.663	214.744	255.492	257.947	238.006
128.2	100.894	125.279	99.693	96.2755	220.302	256.507	260.58	239.483
128.3	102.15	125.62	100.83	97.5615	220.154	259.752	259.584	236.889
128.4	102.144	125.836	101.544	97.346	220.85	259.233	258.943	242.34
128.5	101.918	125.718	100.236	95.44	217.339	259.01	259.315	240.219
128.6	102.477	124.841	102.54	96.462	223.355	261.858	261.627	244.774
128.7	102.812	124.975	100.284	96.5825	222.423	253.533	263.192	243.19
128.8	102.535	123.918	100.302	96.3185	224.797	256.745	260.211	245.363
128.9	101.066	123.774	101.248	97.31	225.519	253.846	258.543	238.502
129	100.925	122.999	101.778	97.9075	223.368	256.505	258.848	241.23
129.1	100.656	125.221	102.901	97.496	222.323	255.042	261.646	244.057
129.2	99.4025	126.793	100.656	98.8785	221.951	263.274	258.392	238.709
129.3	100.234	125.248	101.452	100.738	226.026	259.044	258.05	242.21
129.4	102.954	125.487	99.6065	100.226	222.821	255.599	261.413	239.315
129.5	104.451	126.817	99.7505	100.398	224.107	252.442	262.38	233.336
129.6	104.612	127.79	100.763	100.23	219.669	249.964	257.858	241.806
129.7	102.005	128.334	99.555	101.052	226.305	251.307	263.226	241.202
129.8	103.33	125.335	99.004	99.2475	217.524	249.767	261.227	237.87
129.9	104.44	125.324	100.262	100.186	220.302	245.976	264.943	235.242
130	104.219	126.082	100.568	99.12	222.402	248.725	257.255	231.724
130.1	104.833	124.528	101.023	100.607	221.332	246.118	261.19	232.929
130.2	103.872	127.725	102.124	100.73	226.506	246.357	258.777	228.996
130.3	104.686	126.907	101.046	99.0935	214.277	252.987	258.97	235.711
130.4	104.183	126.37	100.376	98.9845	218.314	250.488	257.657	234.184
130.5	103.812	121.918	100.986	99.308	219.358	249.023	257.371	235.406
130.6	104.371	125.966	102.654	101.085	220.074	243.624	255.613	235.049
130.7	104.025	124.425	101.481	102.749	214.903	246.993	256.642	229.868
130.8	105.242	127.285	102.546	99.96	222.667	245.828	259.28	235.31
130.9	106.153	125.997	100.089	104.159	219.03	245.031	256.573	228.581
131	104.411	129.008	99.9585	100.621	215.279	251.856	257.914	228.619
131.1	105.075	127.922	99.661	99.5595	218.352	253.511	261.479	235.403
131.2	103.775	125.965	101.718	100.646	217.403	253.847	260.291	237.471
131.3	104.933	127.21	99.8265	101.856	213.196	251.111	255.424	235.348
131.4	105.039	122.566	99.1785	99.9235	214.463	247.382	254.663	232.878
131.5	103.82	123.838	101.279	101.459	217.448	248.744	257.191	237.895
131.6	107.12	125.678	99.6845	99.3865	217.452	249.91	254.169	237.346
131.7	103.433	124.023	100.281	100.106	221.868	248.415	258.7	232.298
131.8	107.254	128.292	101.181	99.738	223.186	243.393	253.578	231.527
131.9	105.146	126.474	100.242	100.767	221.638	245.675	261.28	232.248
132	105.731	126.836	101.825	101.618	221.77	241.782	262.108	229.529
132.1	105.79	128.079	102.356	101.557	218.563	252.835	259.005	227.455
132.2	103.102	128.43	101.678	99.1885	217.512	245.311	257.283	229.838
132.3	103.442	125.106	100.948	100.692	220.81	252.136	252.863	231.204
132.4	108.579	127.172	102.212	103.015	223.815	248.142	255.642	237.792
132.5	104.341	126.68	102.133	100.084	225.53	239.594	256.909	236.232
132.6	102.244	128.675	101.768	100.272	223.955	250.013	254.618	233.907
132.7	101.008	128.958	102.079	100.017	226.43	247	256.098	239.548
132.8	100.765	128.855	100.495	102.574	227.762	246.251	246.502	244.669
132.9	101.349	128.736	102.251	98.7275	231.18	246.694	257.558	232.322
133	101.867	128.565	101.002	100.124	225.411	249.429	253.185	231.601
133.1	101.898	128.757	100.209	100.228	222.562	256.63	253.643	235.803
133.2	101.415	126.315	102.822	98.9365	226.833	252.518	248.719	234.721
133.3	101.181	127.181	101.564	100.249	228.716	246.888	253.572	233.673
133.4	102.022	127.284	100.958	100.062	231.36	249.245	251.401	232.429
133.5	102.505	130.677	100.612	100.139	229.406	250.198	255.672	241.263
133.6	102.083	131.018	98.5325	99.88	227.836	244.041	253.327	236.153
133.7	102.101	129.23	99.9635	99.7895	226.618	242.694	249.561	240.471
133.8	100.3	128.228	99.8255	101.303	230.333	244.014	252.744	235.387
133.9	101.383	128.21	100.886	100.45	231.974	245.262	254.6	232.1
134	100.915	129.052	98.831	101.027	228.364	242.391	256.815	236.951
134.1	103.239	126.275	99.36	101.713	227.287	246.517	253.775	238.169
134.2	101.922	126.022	99.098	102.638	224.609	250.108	255.556	237.692
134.3	101.594	129.11	100.213	99.9605	235.232	245.692	257.219	233.446
134.4	101.791	126.882	100.352	100.107	228.651	249.043	254.264	236.209
134.5	102.868	126.814	100.657	98.88	227.954	248.372	250.266	231.952
134.6	101.189	127.229	101.198	99.329	232.016	254.649	249.1	231.22
134.7	103.317	127.446	100.353	99.7815	230.858	255.319	247.685	230.617
134.8	101.591	124.675	100.141	98.931	230.632	252.991	248.838	232.88
134.9	100.601	126.741	99.761	99.751	232.506	251.198	247.496	232.918
135	101.975	127.088	101.612	98.5735	220.877	249.03	249.041	234.173
135.1	100.454	127.837	100.656	99.7535	232.069	243.935	243.957	235.664
135.2	101.787	127.429	101.844	99.394	230.97	243.097	242.742	231.426
135.3	101.653	124.201	101.654	99.101	233.004	244.363	241.363	233.284
135.4	101.115	124.745	101.794	99.9275	234.017	246.23	243.68	237.345
135.5	102.255	124.209	99.624	98.041	230.248	250.526	242.721	232.761
135.6	102.394	125.462	101.387	96.5085	233.821	250.564	251.97	234.667
135.7	103.572	125.417	100.716	97.659	234.24	249.773	243.817	234.993
135.8	102.08	126.098	103.049	97.927	229.925	248.559	250.359	239.984
135.9	101.082	124.406	102.442	96.9725	228.489	247.249	248.195	243.607
136	99.436	121.814	101.203	96.6795	227.828	246.928	245.858	246.457
136.1	100.383	124.796	99.644	96.995	232.444	249.815	249.1	241.171
136.2	99.2055	123.504	101.507	97.942	230.42	252.867	249.422	246.252
136.3	102.047	124.777	102.073	100.073	232.59	258.553	252.931	243.128
136.4	105.638	126.412	101.573	100.028	229.468	246.345	248.038	245.89
136.5	105.509	124.043	99.192	98.145	229.672	253.174	251.542	236.462
136.6	101.329	124.106	102.694	99.1725	231.842	250.958	250.249	237.084
136.7	104.457	123.034	101.528	99.394	227.645	247.985	252.226	238.126
136.8	106.156	123.517	101.645	100.573	224.726	244.596	245.139	233.686
136.9	104.417	125.496	100.735	101.583	229.677	243.652	246.716	242.502
137	103.487	126.46	99.864	100.948	230.726	251.558	250.719	239.318
137.1	104.26	125.055	100.722	101.574	232.071	248.293	245.893	236.756
137.2	104.078	124.279	98.036	102.788	228.151	250.1	247.427	237.659
137.3	102.842	125.21	99.9545	101.186	224.605	248.364	250.877	234.929
137.4	101.733	124.046	100.117	101.938	227.547	248.964	251.058	230.791
137.5	102.426	126.682	101.749	101.556	231.458	248.339	250.409	239.263
137.6	101.861	124.981	100.091	101.076	225.254	249.25	257.653	235.964
137.7	101.076	125.359	100.749	99.1905	227.226	249.44	248.921	232.742
137.8	102.24	127.214	100.814	101.207	226.234	252.78	243.869	233.208
137.9	101.807	126.524	101.51	101.823	229.446	251.896	249.804	232.519
138	103.409	128.746	101.964	100.32	227.252	256.177	253.915	235.85
138.1	103.686	124.939	102.999	99.416	233.244	258.202	260.803	242.055
138.2	102.887	124.247	102.132	97.3915	229.054	256.371	252.438	230
138.3	103.211	126.339	100.406	99.0185	229.479	253.669	254.284	226.506
138.4	104.462	125.918	101.498	98.9615	224.309	255.689	258.653	231.744
138.5	102.719	127.224	100.492	97.9695	224.845	255.679	251.126	232.486
138.6	102.707	125.724	99.788	98.6215	222.292	255.276	248.242	238.09
138.7	102.763	127.064	101.442	100.378	221.008	252.272	253.702	235.619
138.8	102.066	126.163	102.254	99.817	224.678	256.908	252.161	236.545
138.9	102.728	125.826	103.279	100.049	221.864	247.746	256.185	233.554
139	104.072	125.668	100.65	99.523	219.012	253.103	247.78	239.645
139.1	103.681	125.323	100.906	99.53	221.923	249.572	254.904	241.025
139.2	104.945	126.704	101.764	98.4525	224.054	250.328	258.906	240.782
139.3	103.253	125.474	101.174	98.222	217.782	246.49	257.97	245.215
139.4	102.902	126.097	102.891	98.5735	217.132	246.873	250.84	245.073
139.5	103.413	125.412	101.808	99.823	216.833	249.774	254.46	242.089
139.6	102.951	124.777	106.632	100.846	221.232	251.833	254.473	245.944
139.7	102.965	125.01	105.317	100.447	216.826	252.351	255.692	244.284
139.8	102.925	127.11	103.982	100.408	218.946	249.932	254.403	247.492
139.9	102.785	126.127	103.389	101.48	217.875	242.851	257.111	243.495
140	104.385	124.885	102.844	103.594	218.286	249.471	255.698	244.74
140.1	99.6555	127.285	102.219	103.316	218.159	250.789	259.269	243.667
140.2	103.966	125.877	103.531	101.863	216.226	250.952	259.209	244.751
140.3	104.609	127.799	102.151	101.762	218.84	248.435	252.879	235.429
140.4	103.61	126.491	104.669	102.268	220.833	246.073	255.657	239.18
140.5	102.741	125.504	103.957	101.112	220.865	244.764	258.711	237.303
140.6	103.336	126.773	104.884	103.161	224.443	238.776	253.379	237.887
140.7	105.184	128.38	105.085	99.106	217.258	248.212	255.471	242.579
140.8	104.457	129.847	104.265	100.996	218.763	248.38	259.834	248.397
140.9	104.425	130.395	107.024	101.36	221.436	247.716	256.305	236.035
141	102.768	128.91	106.876	101.277	218.444	250.817	259.13	239.544
141.1	102.742	126.908	104.131	100.29	221.556	250.801	258.046	243.657
141.2	102.166	131.343	106.888	99.049	219.042	246.527	261.135	240.2
141.3	103.526	129.044	105.671	99.5035	220.691	239.997	262.071	245.275
141.4	105.025	129.654	108.641	98.1865	220.26	253.496	262.64	245.563
141.5	106.624	129.406	107.035	97.4455	222.888	251.566	261.164	251.315
141.6	105.394	130.216	108.243	98.6015	218.404	255.221	259.356	245.499
141.7	105.65	131.053	106.879	98.822	221.466	250.288	255.6	242.946
141.8	104.761	129.657	108.559	99.801	220.32	243.331	252.719	242.328
141.9	105.522	129.734	105.803	99.364	220.505	244.978	256.43	243.99
142	105.871	127.486	106.472	100.189	222.694	245.724	252.354	244.075
142.1	102.978	126.963	104.784	100.266	218.209	249.466	257.879	234.543
142.2	106.326	124.879	101.584	98.641	220.212	246.661	255.737	235.756
142.3	103.867	127.739	104.558	99.1315	220.778	249.57	260.703	239.37
142.4	106.948	129.867	103.451	99.949	223.161	248.761	258.558	239.515
142.5	104.544	127.709	102.959	98.953	220.459	250.099	251.819	235.911
142.6	106.667	128.884	104.344	99.5535	220.925	248.285	254.95	241.31
142.7	108.287	128.042	106.437	98.1365	220.756	251.45	254.126	239.041
142.8	107.081	126.125	106.044	99.609	220.891	245.351	256.371	238.806
142.9	106.575	126.585	107.287	98.447	218.476	244.314	255.183	239.295
143	102.956	125.96	104.62	99.942	222.668	245.719	253.76	240.893
143.1	104.496	125.629	106.2	100.376	218.507	249.806	256.892	244.899
143.2	106.916	123.305	105.965	99.5195	217.213	248.405	254.184	239.739
143.3	108.064	125.251	107.504	97.3395	215.906	253.242	258.598	239.004
143.4	104.653	124.906	104.958	98.9285	221.095	251.405	259.641	237.384
143.5	107.827	129.471	105.522	99.0255	219.303	253.248	260.81	237.767
143.6	107.412	129.34	104.109	99.8985	224.262	246.477	263.652	242.698
143.7	105.953	126.758	103.224	101.067	217.452	247.585	264.448	240.614
143.8	105.364	128.851	106.201	99.8525	220.827	247.052	262.791	232.571
143.9	105.497	125.263	104.429	100.667	221.66	243.974	260.983	236.436
144	106.287	128.787	106.585	98.1965	223.429	240.323	260.305	237.246
144.1	105.608	127.471	106.282	99.751	219.768	238.248	260.002	237.653
144.2	102.678	127.855	101.972	101.403	213.853	239.385	260.315	238.093
144.3	103.186	128.565	104.504	100.385	221.745	241.151	259.685	239.656
144.4	104.171	129.834	102.725	100.842	218.207	238.069	261.568	239.668
144.5	104.273	127.899	104.053	100.756	208.774	241.746	262.81	234.325
144.6	104.715	129.336	103.799	100.257	216.729	248.032	260.933	235.548
144.7	104.716	128.121	101.69	100.998	215.518	252.224	258.057	237.609
144.8	105.795	126.389	104.089	101.228	216.918	250.22	262.623	234.851
144.9	101.886	126.737	103.1	100.671	218.536	243.794	254.232	238.322
145	101.79	127.388	105.014	100.298	218.263	246.291	259.877	236.404
145.1	104.356	126.733	104.412	101.83	217.866	240.379	260.908	233.238
145.2	104.496	127.609	105.402	101.385	221.378	246.845	260.31	237.264
145.3	104.273	127.306	102.709	103.117	226.296	246.198	267.942	237.697
145.4	106.085	125.883	103.928	101.745	219.761	245.696	261.265	232.756
145.5	106.492	129.102	105.769	102.915	218.974	244.257	268.132	238.911
145.6	106.139	126.312	105.397	100.789	217.521	244.871	256.536	239.094
145.7	106.225	127.102	102.163	102.792	216.344	243.612	261.009	237.566
145.8	105.245	128.887	104.575	102.12	217.95	242.62	262.312	237.335
145.9	104.76	125.765	101.957	104.701	216.994	247.482	262.319	240.642
146	105.132	126.881	103.5	104.823	220.751	247.541	266.387	233.91
146.1	103.544	125.275	104.752	103.409	222.308	248.47	262.55	237.595
146.2	104.249	125.346	101.716	103.457	223.436	248.339	259.712	237.491
146.3	103.719	125.064	102.101	102.084	224.676	245.99	258.071	237.745
146.4	104.417	125.223	100.368	102.302	220.826	243.02	256.474	235.48
146.5	104.947	123.407	102.79	101.962	221.934	247.073	257.488	241.044
146.6	106.833	124.453	102.716	101.847	218.393	249.429	255.712	239.132
146.7	103.993	124.853	103.895	101.96	227.476	244.667	254.202	238.601
146.8	106.206	122.641	104.186	102.935	218.06	240.738	253.903	239.636
146.9	104.88	124.77	104.751	100.1	222.168	242.815	255.526	241.203
147	106.847	121.688	100.921	102.382	228.915	245.139	256.558	243.806
147.1	107.061	124.72	102.455	101.744	229.031	234.952	256.983	241.82
147.2	107.046	124.451	100.76	102.758	221.22	253.319	262.84	241.07
147.3	106.044	125.847	99.9575	101.396	221.181	248.945	257.526	241.617
147.4	108.355	125.357	100.422	103.78	218.798	251.458	260.022	238.662
147.5	108.263	126.739	101.158	101.629	221.177	254.899	252.877	234.514
147.6	108.103	125.942	101.258	100.827	217.832	255.041	257.769	241.177
147.7	108.711	126.309	102.15	102.269	218.243	253.554	252.708	233.766
147.8	109.587	125.829	102.222	102.197	221.158	252.715	254.335	236.208
147.9	111.537	125.151	99.7875	100.728	223.46	249.136	257.591	235.986
148	109.018	128.425	101.303	102.554	224.787	240.242	250.689	237.38
148.1	110.489	128.998	104.335	101.998	224.262	247.59	256.749	235.867
148.2	109.69	128.047	104.264	101.562	222.492	243.494	258.88	242.881
148.3	109.828	130.011	101.922	98.792	223.114	248.119	256.729	234.923
148.4	112.452	127.737	104.179	100.462	222.857	247.974	256.906	239.22
148.5	112.026	128.624	104.502	100.475	220.986	239.792	254.591	240.001
148.6	110.246	128.137	105.004	100.015	224.976	242.723	254.939	241.036
148.7	110.343	128.856	103.71	99.464	223.333	242.897	257.399	235.613
148.8	109.105	127.064	104.141	100.977	220.897	245.908	260.894	239.569
148.9	107.12	127.43	104.397	99.492	224.065	241.261	263.499	234.274
149	110.209	126.712	104.51	101.255	222.425	243.806	256.836	235.245
149.1	109.984	128.647	105.975	99.7645	220.124	248.238	255.559	238.965
149.2	110.081	131.596	106.496	99.5085	220.524	247.471	257.425	237.026
149.3	110.162	129.269	104.275	100.888	217.062	243.009	259.789	236.6
149.4	109.445	131.659	105.666	102.695	221.912	244.754	265.577	228.053
149.5	108.434	129.468	107.011	102.181	221.609	246.036	263.709	236.339
149.6	108.031	130.407	106.653	102.812	223.448	241.91	262.459	239.233
149.7	108.717	130.377	106.186	101.397	221.674	243.571	257.531	234.393
149.8	108.608	127.904	106.103	102.255	221.598	249.822	262.029	237.035
149.9	107.591	127.197	104.996	99.576	224.096	249.047	253.93	234.797
150	107.995	131.012	104.76	101.48	224.114	248.352	258.007	229.567
150.1	105.802	128.984	103.87	101.125	219.131	251.564	255.125	229.582
150.2	108.705	129.468	104.573	101.879	212.211	244.995	259.457	236.147
150.3	109.106	130.344	104.358	103.1	216.38	245.475	255.856	237.851
150.4	110.284	128.643	105.87	101.93	211.054	247.898	254.381	229.396
150.5	109.793	130.681	105.403	101.837	218.022	241.562	253.66	228.592
150.6	109.561	131.439	104.891	102.647	220.461	240.362	254.856	229.364
150.7	110.541	132.145	103.871	103.643	216.217	246.494	250.468	230.958
150.8	113.18	132.343	105.246	103.457	217.622	251.564	254.188	234.315
150.9	110.543	131.625	104.89	102.023	216.018	240.118	251.387	231.806
151	111.251	131.478	105.275	103.22	210.897	247.493	257.344	232.285
151.1	110.137	131.982	104.796	101.797	214.074	245.337	251.181	235.51
151.2	111.952	130.019	105.56	103.616	219.712	242.234	251.546	229.6
151.3	108.712	131.462	105.028	105.688	219.912	242.31	252.99	232.32
151.4	111.358	131.31	103.559	103.9	224.923	243.167	258.536	230.958
151.5	110.037	133.56	102.691	103.865	221.081	244.311	257.256	228.007
151.6	108.167	132.072	102.983	103.479	222.696	247.494	256.464	232.232
151.7	107.841	130.501	102.058	103.947	218.532	245.161	257.423	237.42
151.8	110.062	130.909	103.627	101.366	222.956	244.101	254.904	229.315
151.9	110.799	130.238	103.171	103.448	219.1	242.078	262.68	232.51
152	112.486	131.345	102.801	105.533	217.085	244.02	256.048	232.151
152.1	112.035	134.01	101.295	103.808	218.793	238.148	259.247	229.492
152.2	109.763	135.619	99.417	104.629	219.119	241.135	255.178	233.947
152.3	110.192	134.63	100.111	103.983	217.874	243.793	258.836	236.619
152.4	110.68	134.493	101.338	103.252	218.067	242.375	256.421	233.591
152.5	111.879	134.976	102.207	104.366	215.494	244.724	257.969	231.097
152.6	111.534	135.745	101.772	104.421	222.928	245.681	263.191	229.601
152.7	111.079	134.017	102.508	103.006	218.928	253.928	267.385	233.759
152.8	110.2	132.706	102.148	103.249	220.693	248.379	261.601	231.155
152.9	110.584	131.74	104.115	104.512	220.522	245.732	265.496	226.755
153	109.343	134.188	102.528	106.561	219.829	244.472	257.055	233.47
153.1	111.829	133.117	102.901	103.436	214.53	237.97	264.747	233.999
153.2	110.523	132.68	102.924	104.962	210.602	242.25	267.996	230.714
153.3	110.68	133.695	101.652	104.155	214.94	242.624	264.114	230.337
153.4	111.811	133.535	100.933	105.481	215.685	236.833	259.353	228.536
153.5	111.371	133.09	103.28	104.227	218.254	243.224	260.009	230.559
153.6	110.828	134.274	103.374	104.115	218.903	241.115	261.935	226.043
153.7	110.16	133.193	103.737	102.415	210.113	243.571	254.942	228.767
153.8	110.39	132.833	103.073	104.384	213.574	243.368	259.659	232.226
153.9	110.974	134.115	103.586	103.551	215.424	236.523	257.943	223.668
154	111.02	133.143	102.999	102.939	211.404	243.988	258.317	226.534
154.1	110.922	136.957	102.624	101.944	211.748	235.446	255.862	225.476
154.2	111.981	132.763	103.992	102.488	214.225	229.732	255.703	227.783
154.3	111.028	134.246	104.257	103.109	216.598	240.464	260.038	222.22
154.4	112.258	134.909	105.209	102.031	216.278	234.221	263.957	223.346
154.5	110.7	134.623	102.83	104.132	216.511	235.252	259.705	224.609
154.6	110.409	131.461	101.777	101.772	214.669	240.743	262.307	230.86
154.7	111.525	132.245	101.553	102.008	214.869	241.346	255.626	230.924
154.8	112.278	132.007	98.663	101.535	212.441	241.441	260.329	228.589
154.9	111.823	133.168	101.142	101.722	212.437	242.196	262.033	235.951
155	113.272	133.359	101.516	102.852	212.054	240.911	255.32	230.269
155.1	112.472	133.028	99.625	102.926	217.916	247.905	262.403	228.418
155.2	112.645	134.06	102.566	103.823	216.412	243.562	260.065	223.506
155.3	111.707	130.881	100.957	103.162	217.488	238.955	261.577	223.668
155.4	112.088	131.13	99.253	104.072	214.393	238.684	260.642	225.064
155.5	111.565	132.143	100.477	102.692	214.505	241.613	264.863	224.744
155.6	112.285	132.993	101.359	101.496	219.12	238.524	264.235	228.368
155.7	113.817	128.661	100.853	100.88	221.281	237.396	263.26	224.453
155.8	112.656	131.058	101.409	101.72	219.143	245.606	268.32	227.008
155.9	111.186	129.842	102.214	103.79	216.458	249.169	260.795	224.016
156	111.979	129.596	102.615	102.338	217.461	245.575	266.283	228.43
156.1	110.803	129.659	99.8715	102.1	219.162	240.526	264.354	231.007
156.2	111.288	130.584	99.5985	103.892	218.953	246.028	263.392	223.001
156.3	110.872	129.848	102.809	103.364	218.92	242.538	264.707	227.741
156.4	111.353	130.132	101.606	102.689	216.805	246.981	261.943	226.335
156.5	110.803	130.909	102.391	103.001	217.892	247.653	263.325	230.436
156.6	107.493	131.589	102.723	101.582	213.885	241.259	265.06	226.5
156.7	108.09	131.412	101.838	102.751	216.781	240.012	267.58	231.16
156.8	110.434	128.867	100.548	101.591	217.799	239.06	261.996	227.322
156.9	106.609	130.896	101.072	101.707	216.601	251.304	265.347	227.407
157	107.631	132.119	103.118	103.82	212.554	253.988	265.51	227.673
157.1	107.64	131.275	103.156	101.739	212.197	248.203	260.43	225.443
157.2	109.82	130.908	102.309	101.79	212.129	249.678	266.058	227.532
157.3	110.002	129.774	100.275	98.9605	214.345	248.927	266.881	226.489
157.4	108.692	129.922	103.216	102.008	215.186	251.357	265.368	227.728
157.5	110.544	131.847	104.681	101.511	218.354	243.535	273.043	230.26
157.6	108.966	131.338	103.474	102.847	217.606	250.319	268.16	234.78
157.7	111.056	132.852	100.145	104.471	214.918	254.5	263.78	232.978
157.8	109.844	131.743	99.167	101.064	215.175	248.186	271.011	233.571
157.9	109.688	131.827	98.0155	103.825	211.613	248.824	263.122	231.418
158	108.978	133.363	98.7485	102.493	213.617	245.869	263.578	233.522
158.1	107.864	132.116	100.859	103.147	209.3	251.026	256.636	228.837
158.2	112.817	131.397	99.484	103.234	214.911	251.109	259.485	227.029
158.3	108.713	131.988	100.924	102.332	214.379	249.53	252.344	223.411
158.4	111.4	131.536	101.575	101.999	217.993	251.804	256.854	226.661
158.5	109.602	130.94	103.326	101.311	212.112	251.939	255.019	227.863
158.6	108.911	130.349	103.571	100.716	215.851	251.565	259.222	229.417
158.7	110.053	133.272	101.37	101.853	210.992	258.153	254.218	228.237
158.8	112.341	133.359	102.698	101.224	213.148	251.557	253.222	227.152
158.9	109.745	132.923	99.7555	102.013	209.609	248.372	255.863	229.471
159	110.784	132.518	102.226	104.1	206.31	250.125	257.14	227.071
159.1	109.635	130.935	101.933	101.506	207.493	251.367	255.689	234.437
159.2	111.269	132.883	101.812	100.927	210.644	254.985	254.509	232.5
159.3	111.147	130.524	101.9	101.915	210.201	250.053	259.678	223.595
159.4	111.513	132.667	100.862	100.52	212.314	245.909	255.523	231.683
159.5	111.376	131.376	103.623	104.587	207.705	253.062	254.227	227.362
159.6	110.228	130.627	102.427	102.674	212.605	250.676	254.993	230.363
159.7	109.445	132.324	103.397	101.977	211.12	246.159	258.059	229.86
159.8	109.774	133.805	101.581	102.367	218.732	250.304	257.548	228.068
159.9	110.937	131.792	102.302	101.696	211.146	245.277	266.146	230.214
160	112.025	131.677	102.475	102.859	213.821	245.609	262.7	230.017
160.1	111.558	129.79	104.149	100.834	215.849	243.988	265.824	228.609
160.2	111.037	132.601	102.406	101.549	214.935	241.343	264.813	226.391
160.3	111.257	132.341	102.831	104.061	214.505	234.385	266.107	232.288
160.4	110.273	131.208	104.219	103.731	214.885	241.203	267.335	236.499
160.5	112.121	132.982	104.361	103.587	208.238	246.079	265.994	233.494
160.6	111.718	135.433	104.816	102.454	217.99	252.426	265.613	233.941
160.7	110.215	132.57	105.499	104.32	215.865	240.688	266.053	235.034
160.8	112.136	132.674	106.132	104.438	215.625	246.29	262.547	237.328
160.9	108.99	134.507	106.961	105.744	220.241	247.897	267.25	232.62
161	112.1	133.536	105.049	102.781	220.358	247.814	268.017	233.2
161.1	108.065	131.476	102.809	105.811	217.325	255.127	267.601	232.828
161.2	108.432	130.353	104.076	103.499	218.309	257.409	266.606	231.564
161.3	108.134	131.524	104.843	103.907	214.442	250.945	264.68	233.893
161.4	108.751	130.339	103.635	103.559	216.854	251.863	260.744	231.076
161.5	108.532	130.466	105.455	103.76	217.941	250.128	263.365	234.488
161.6	109.793	130.237	104.989	103.067	214.97	245.091	260.508	237.579
161.7	110.364	129.806	106.944	102.144	217.398	251.254	264.209	233.513
161.8	110.573	130.679	106.041	102.922	218.29	247.4	256.627	231.06
161.9	107.621	128.713	105.95	102.091	220.681	253.079	261.993	229.728
162	108.651	128.425	106.704	102.822	215.987	254.325	263.995	232.043
162.1	109.004	129.421	106.865	104.049	211.172	244.645	261.608	231.232
162.2	109.47	130.049	107.076	104.016	210.139	248.298	259.732	239.454
162.3	107.483	128.189	105.6	103.948	209.891	245.368	260.148	231.915
162.4	108.284	129.841	104.564	104.77	216.023	253.276	259.41	237.079
162.5	108.726	129.37	104.587	103.385	208.856	249.994	258.545	237.745
162.6	108.597	128.154	107.74	103.961	213.374	250.156	257.284	234.158
162.7	108.755	130.297	106.246	102.574	213.724	248.393	260.016	236.628
162.8	110.781	129.221	109.944	102.258	215.231	252.246	262.477	230.631
162.9	110.508	129.941	106.468	100.26	213.971	252.905	261.894	233.001
163	109.531	131.758	107.202	98.0555	212.838	252.336	256.717	233.419
163.1	110.275	130.673	108.004	102.927	218.57	249.65	256.812	235.162
163.2	111.458	131.69	107.885	101.613	222.685	249.552	258.796	234.491
163.3	110.602	129.681	106.514	98.355	222.626	258.65	263.162	236.837
163.4	109.107	130.413	107.495	96.553	219.857	254.505	262.578	238.892
163.5	107.59	130.606	108.064	99.9425	225.156	258.485	258.885	237.062
163.6	105.701	130.817	109.62	100.395	215.38	257.026	264.141	227.72
163.7	108.101	131.376	106.647	99.568	222.513	257.539	258.072	234.109
163.8	108.9	131.549	104.954	100.325	219.243	250.403	266.28	229.679
163.9	109.966	132.859	105.499	100.234	221.882	248.424	261.733	232.411
164	110.103	133.742	104.706	99.104	222.155	244.626	265.543	237.696
164.1	110.518	131.924	106.011	101.209	216.841	256.196	260.512	236.984
164.2	112.177	132.815	108.245	97.9285	215.891	250.621	262.168	230.604
164.3	111.838	132.001	106.968	100.974	210.454	248.339	260.601	231.548
164.4	112.811	131.971	106.174	98.6025	211.713	245.151	258.481	232.475
164.5	112.546	132.186	105.588	99.749	210.599	251.374	264.091	231.171
164.6	114.228	131.494	106.047	97.9885	212.565	245.535	264.442	229.654
164.7	113.194	133.614	105.87	98.2595	218.058	249.215	264.454	234.274
164.8	115.049	130.391	105.313	96.452	218.356	254.749	258.61	229.863
164.9	112.515	133.514	103.85	100.896	222.204	249.282	259.322	234.938
165	113.968	133.89	103.779	98.7695	218.436	249.242	267.124	234.412
165.1	114.377	130.892	106.026	99.3145	210.96	256.249	260.349	233.11
165.2	113.118	131.024	104.826	99.8615	213.994	253.033	259.714	230.151
165.3	113.442	132.579	104.695	99.7125	210.713	248.739	259.823	232.726
165.4	111.686	129.773	108.109	101.666	211.583	252.099	262.533	228.814
165.5	112.133	130.168	104.934	100.263	213.355	256.443	256.599	226.551
165.6	111.642	132.228	104.942	99.637	209.46	258.975	258.003	228.135
165.7	112.94	129.178	105.762	99.5915	211.982	254.364	249.438	232.683
165.8	113.507	128.996	105.704	101.406	210.654	255.784	251.269	225.136
165.9	113.14	129.588	105.249	102.12	210.925	257.072	256.226	226.537
166	113.831	132.742	105.942	100.663	210.782	255.42	264.241	227.594
166.1	112.581	128.781	106.879	99.411	213.387	257.825	254.742	225.661
166.2	112.567	129.754	107.275	101.183	206.179	254.727	258.815	230.086
166.3	112.879	129.018	105.581	99.157	210.367	255.912	259.678	231.548
166.4	114.13	130.72	104.627	99.9345	212.003	252.861	254.073	223.133
166.5	114.373	132.238	104.392	101.019	212.548	260.389	259.709	226.94
166.6	112.665	132.987	107.153	99.353	203.47	259.231	259.07	224.447
166.7	114.45	133.381	108.672	100.497	206.234	256.637	261.329	229.108
166.8	113.087	133.994	108.246	95.995	204.6	264.637	264.246	234.446
166.9	114.841	130.963	107.034	97.0225	208.925	256.471	262.298	240.142
167	111.578	131.004	105.686	96.579	207.015	255.792	257.498	231.548
167.1	112.258	133.781	108.375	98.3115	212.935	258.969	261.26	228.947
167.2	113.624	133.464	107.135	98.0505	213.276	257.44	259.378	227.155
167.3	114.637	131.543	107.654	99.5695	209.248	258.592	261.577	227.56
167.4	116.097	131.256	108.197	99.412	213.839	261.272	260.871	227.653
167.5	113.368	132.921	107.76	97.6205	212.584	257.545	257.062	234.816
167.6	113.876	130.619	107.198	99.1195	213.273	257.245	261.113	231.598
167.7	115.443	133.219	107.736	98.725	215.944	254.166	265.922	223.696
167.8	113.728	132.128	106.368	100.475	209.218	252.717	262.923	223.341
167.9	114.903	132.852	105.126	101.565	215.395	259.152	266.819	221.267
168	113.823	132.604	104.427	99.64	214.292	256.312	260.002	223.422
168.1	114.251	130.956	106.123	99.5635	212.3	263.454	263.894	222.055
168.2	115.324	130.981	104.709	102.276	216.057	266.495	260.214	228.155
168.3	116.933	130.543	107.532	100.902	213.117	255.364	265.663	228.416
168.4	115.21	131.606	104.545	101.626	213.529	254.033	261.293	228.364
168.5	114.631	132.637	101.12	100.51	213.465	259.3	259.798	228.915
168.6	115.817	132.45	103.966	101.118	209.347	255.279	263.819	227.628
168.7	113.969	133.752	106.2	99.588	209.028	258.345	265.358	226.391
168.8	116.555	132.905	107.596	99.1005	218.142	252.312	264.591	231.064
168.9	115.181	131.939	106.853	101.938	213.829	257.225	260.159	231.298
169	116.434	129.258	107.188	101.534	215.356	257.803	262.111	233.342
169.1	112.928	131.586	107.135	98.078	214.303	255.788	261.642	224.454
169.2	117.16	130.803	109.4	100.266	211.018	253.365	257.803	230.786
169.3	115.599	130.417	107.342	100.164	207.019	258.757	255.779	226.936
169.4	115.965	130.027	106.832	98.4565	209.696	257.714	257.798	229.457
169.5	114.933	130.134	108.617	98.6445	215.545	260.209	259.829	235.219
169.6	114.877	130.941	108.191	96.202	214.173	257.176	254.786	232.869
169.7	112.328	131.793	105.922	97.8575	213.463	258.976	254.247	231.215
169.8	111.163	131.48	107.029	96.476	217.82	260.964	257.497	235.499
169.9	113.019	132.429	108.38	96.819	216.192	257.952	252.958	227.269
170	113.06	131.587	106.823	99.332	213.808	257.962	256.993	230.029
170.1	114.041	130.434	107.18	96.565	211.915	263.464	250.751	225.526
170.2	115.525	129.089	106.284	96.765	209.085	258.264	247.32	230.645
170.3	113.746	128.905	108.852	97.775	209.834	263.19	251.418	226.025
170.4	114.659	132.105	107.017	97.1405	212.649	255.009	251.445	223.649
170.5	112.83	130.583	104.734	97.9255	212.897	261.667	248.988	226.81
170.6	111.833	129.836	103.237	97.3095	216.315	257.728	256.594	227.883
170.7	113.04	130.538	105.584	96.4945	208.833	257.297	258.433	230.601
170.8	113.203	130.862	106.054	97.5045	211.755	256.442	256.853	229.13
170.9	112.8	130.999	106.437	95.2525	215.076	256.953	258.418	231.685
171	111.811	134.562	105.9	95.1365	214.251	255.063	256.207	229.141
171.1	112.928	134.744	105.799	96.766	211.342	252.772	252.332	230.37
171.2	109.957	131.709	105.154	95.7255	213.631	249.495	252.702	230.673
171.3	110.834	132.535	105.779	96.1805	209.712	251.74	246.292	233.474
171.4	110.36	131.209	105.132	95.6845	213.971	256.877	256.582	239.774
171.5	112.106	133.599	103.713	97.456	215.052	255.429	257.272	237.645
171.6	111.344	136.162	107.591	96.643	216.129	253.148	256.113	229.218
171.7	110.041	136.131	107.335	96.657	220.32	252.482	254.667	229.416
171.8	110.088	135.161	106.124	98.278	212.764	254.161	253.269	228.029
171.9	108.011	135.421	106.587	96.638	215.741	254.77	256.265	229.236
172	108.549	135.929	107.204	98.0045	218.815	252.571	256.57	225.959
172.1	109.91	133.345	107.251	98.778	219.947	249.297	257.758	229.927
172.2	109.742	130.82	108.142	97.6275	214.013	250.911	258.162	232.589
172.3	110.806	130.993	107.76	97.474	212.49	245.721	254.998	231.738
172.4	109.025	134.513	108.059	97.6645	217.888	250.498	254.787	229.447
172.5	109.979	132.835	106.611	97.195	215.524	248.294	256.815	226.463
172.6	111.046	135.363	106.55	98.5585	213.869	248.236	255.933	230.087
172.7	112.141	134.566	108.865	99.767	210.561	251.149	258.145	234.077
172.8	111.531	137.156	106.69	97.662	214.004	246.876	254.048	231.257
172.9	111.649	134.436	107.394	100.338	214.677	254.345	255.762	232.586
173	111.205	132.894	105.442	100.921	212.586	247.082	257.952	234.322
173.1	110.285	135.124	104.796	99.5695	217.484	249.499	259.312	237.383
173.2	109.716	135.792	106.032	101.115	217.012	248.256	263.647	235.511
173.3	110.966	132.682	105.427	99.7195	209.198	252.484	262.496	229.93
173.4	111.43	136.544	104.809	102.891	214.679	254.992	256.003	236.905
173.5	109.797	136.817	105.716	98.7815	213.808	255.606	255.232	224.651
173.6	110.781	138.16	107.291	99.191	210.651	247.916	250.644	226.738
173.7	110.112	135.439	105.577	97.914	212.131	248.633	254.948	224.089
173.8	110.868	134.308	103.9	97.6345	216.97	256.81	253.165	227.19
173.9	111.949	133.632	104.92	98.989	217.911	254.973	252.92	228.361
174	111.655	135.808	103.994	99.6	217.148	249.785	258.966	225.983
174.1	111.526	134.653	104.837	99.529	210.572	248.478	256.476	225.42
174.2	110.905	133.187	104.993	98.4775	212.587	253.911	257.329	232.102
174.3	111.864	134.144	104.163	99.177	217.817	250.107	252.242	233.333
174.4	111.408	135.532	105.083	99.5295	216.459	246.548	257.185	233.367
174.5	114.209	135.261	103.183	99.465	228.13	252.828	264.623	229.63
174.6	116.558	135.742	104.481	97.239	217.703	248.46	263.339	230.255
174.7	115.972	133.873	105.133	99.802	217.207	250.892	263.851	236.802
174.8	114.713	134.485	107.2	98.865	220.446	247.649	264.508	240.703
174.9	114.592	134.463	106.381	97.0405	221.609	250.075	263.271	232.447
175	114.091	134.85	108.755	95.9995	217.292	246.093	262.831	237.029
175.1	113.472	136.32	106.445	97.313	222.424	247.037	257.158	237.414
175.2	114.341	134.276	106.43	98.0635	218.029	244.35	263.063	244.859
175.3	112.948	134.335	106.174	98.08	224.114	250.802	256.851	241.549
175.4	112.867	131.021	108.059	99.2285	216.915	245.457	262.599	234.118
175.5	112.507	135.337	107.512	98.981	216.916	248.927	257.958	230.99
175.6	112.698	136.554	105.351	98.8845	217.327	251.886	250.947	233.507
175.7	114.736	134.217	105.698	99.8615	218.847	251.302	256.543	229.358
175.8	113.112	136.398	105.93	98.8935	219.998	254.765	257.815	237.528
175.9	114.667	137.234	104.66	97.1695	217.583	256.558	257.17	233.822
176	113.153	137.21	108.388	97.997	217.751	250.581	254.29	234.13
176.1	114.329	135.448	104.475	99.3805	213.564	248.739	250.596	229.751
176.2	114.27	135.19	105.034	99.913	211.861	244.401	254.452	232.947
176.3	113.072	136.804	105.914	100.094	206.12	246.551	251.51	230.861
176.4	115.324	135.611	107.111	99.728	212.593	249.357	254.606	231.013
176.5	113.507	135.769	103.975	98.5275	212.318	249.753	255.7	230.593
176.6	113.127	136.796	104.989	99.059	213.151	246.829	251.39	233.764
176.7	112.63	135.085	106.981	98.6345	210.036	253.823	253.204	233.005
176.8	112.249	135.612	106.126	97.906	209.891	252.927	255.375	230.112
176.9	111.489	137.341	107.553	98.042	211.523	254.84	263.038	231.712
177	111.03	136.561	104.638	99.637	206.74	257.147	261.791	230.53
177.1	110.13	136.177	107.449	97.804	210.348	259.283	260.012	229.93
177.2	111.644	134.798	107.347	99.6305	206.957	257.574	260.695	235.482
177.3	109.019	134.48	106.897	98.6195	206.291	259.712	258.872	238.012
177.4	111.76	135.46	107.488	100.281	212.458	255.578	260.098	230.512
177.5	113.26	135.786	108.017	99.4125	213.137	257.781	264.12	232.274
177.6	111.091	137.589	104.496	98.5915	212.91	247.516	259.352	231.593
177.7	111.748	136.952	105.879	99.565	210.647	253.523	258.437	226.19
177.8	114.106	135.275	107.04	97.993	209.208	250.417	262.647	229.681
177.9	112.116	137.185	107.398	98.846	212.535	255.73	260.089	230.984
178	112.504	134.627	107.222	99.0495	219.757	246.821	258.724	235.588
178.1	113.478	136.718	105.368	98.9445	219.268	247.571	256.737	236.251
178.2	109.63	136.778	105.6	100.6	220.758	248.975	259.617	230.824
178.3	112.212	136.43	106.404	99.9535	223.452	248.261	259.744	225.763
178.4	111.013	134.232	105.725	99.975	217.826	247.702	261.272	232.114
178.5	114.094	137.189	106.658	100.136	220.196	253.589	255.011	227.882
178.6	112.058	134.714	104.103	100.499	217.923	250.633	258.123	229.471
178.7	112.822	136.699	104.087	98.3155	216.048	249.299	260.634	232.655
178.8	112.718	136.876	105.808	96.957	217.457	252.249	255.482	228.308
178.9	110.894	134.385	106.178	99.5525	211.103	250.537	256.885	237.697
179	113.612	134.71	106.217	98.9705	218.084	243.381	258.839	239.179
179.1	111.337	134.894	107.566	98.074	217.886	249.595	255.89	228.962
179.2	113.137	135.615	104.445	99.289	224.169	248.374	262.775	235.213
179.3	113.33	135.669	106.528	98.493	218.954	247.038	258.816	230.325
179.4	112.86	137.021	107.489	98.597	222.751	258.37	265.495	233.213
179.5	114.386	138.833	106.362	97.738	220.048	247.75	262.603	225.619
179.6	112.552	135.508	107.5	98.272	222.971	249.319	261.383	228.255
179.7	114.42	134.649	107.185	98.8005	226.536	250.843	264.667	230.181
179.8	113.442	137.069	105.981	98.8195	221.132	253.869	263.166	230.533
179.9	113.567	135.262	106.485	98.254	218.716	249.701	266.697	227.677
180	114.547	139.747	105.067	99.2505	218.286	243.624	261.502	227.703
180.1	112.933	137.939	104.865	98.2315	219.754	252.738	258.072	228.452
180.2	112.825	138.308	104.844	98.866	221.101	247.931	262.42	227.923
180.3	113.757	139.619	103.672	98.9055	218.682	244	264.211	225.869
180.4	112.549	138.221	106.775	98.898	219.113	250.816	263.65	228.617
180.5	111.295	135.969	103.614	99.2335	214.792	256.678	264.725	227.292
180.6	113.438	135.709	104.951	99.441	218.206	256.929	263.144	223.874
180.7	114.933	138.774	104.883	98.3615	220.912	248.68	269.595	225.267
180.8	113.921	138.604	104.91	97.2555	214.232	248.663	263.926	229.318
180.9	110.504	137.531	106.246	99.432	218.292	248.992	265.861	223.324
181	114.166	137.355	104.72	100.981	218.638	250.649	270.211	221.756
181.1	109.861	137.416	104.24	99.6065	218.205	257.894	271.412	222.954
181.2	111.417	137.619	104.528	98.9905	212.12	257.933	267.791	223.396
181.3	111.764	137.789	106.776	97.9585	216.016	258.195	270.106	222.935
181.4	111.623	142.294	106.019	99.7155	215.401	253.78	270.918	220.798
181.5	109.901	139.635	105.068	98.365	211.974	255.283	266.774	221.134
181.6	110.031	138.936	107.053	99.3035	214.218	252.79	272.232	224.655
181.7	108.293	137.254	105.729	98.925	214.954	257.62	265.38	218.026
181.8	108.578	139.748	106.624	100.32	216.198	257.844	270.863	221.602
181.9	109.111	139.822	107.75	99.411	216.637	257.529	270.958	224.892
182	110.866	139.598	106.925	98.6005	214.762	253.981	267.897	225.472
182.1	109.366	138.061	105.927	98.707	212.197	254.448	266.659	223.981
182.2	108.7	137.646	104.697	96.6775	215.005	253.732	263.195	224.339
182.3	107.981	137.596	103.486	97.588	218.101	247.718	266.296	228.108
182.4	108.347	139.43	104.07	97.619	218.308	251.4	266.238	228.868
182.5	109.983	140.125	104.076	97.0635	214.216	248.927	263.18	230.126
182.6	110.71	139.157	105.183	97.593	216.612	254.863	261.171	232.066
182.7	108.807	141.336	106.395	97.7675	218.872	256.402	265.455	224.464
182.8	109.9	141.456	104.976	95.773	217.823	259.575	262.433	229.323
182.9	111.5	140.918	106.707	96.8305	214.428	258.87	257.577	232.177
183	110.71	141.351	106.451	96.885	211.287	256.969	258.092	232.272
183.1	109.63	139.6	105.456	97.818	215.281	252.265	264.55	227.885
183.2	112.825	141.294	105.647	97.9965	218.296	252.34	270.755	226.6
183.3	111.546	140.238	104.59	98.4575	212.855	256.744	267.877	228.243
183.4	111.341	139.681	103.936	98.1505	215.619	250.632	266.418	224.627
183.5	110.936	141.596	103.201	99.1115	217.649	250.221	266.469	228.114
183.6	111.236	141.957	105.082	98.126	213.274	259.726	267.6	230.23
183.7	109.528	140.41	106.22	98.1945	214.635	246.673	269.577	229.794
183.8	109.729	142.301	105.12	98.667	215.948	252.025	270.943	231.181
183.9	110.446	141.703	103.023	97.777	216.786	253.787	266.462	225.808
184	109.219	141.285	106.051	99.1325	209.249	252.527	270.187	227.292
184.1	109.469	142.053	104.662	99.888	214.007	254.461	267.25	228.718
184.2	110.584	140.872	103.662	99.129	213.03	256.474	264.709	232.184
184.3	110.778	141.151	105.584	100.863	219.871	253.964	263.697	230.747
184.4	110.524	139.96	105.891	99.436	219.546	258.315	262.098	230.894
184.5	111.403	140.635	103.443	98.72	213.4	259.442	266.596	229.07
184.6	111.954	142.361	105.271	97.759	210.627	264.637	262.529	225.536
184.7	112.03	139.906	105.369	99.7735	215.904	255.631	262.712	230.963
184.8	113.307	141.769	105.314	100.43	215.548	258.616	262.257	224.997
184.9	112.859	139.806	104.362	96.851	211.286	256.874	264.055	225.377
185	113.974	141.997	105.097	98.1105	206.7	250.872	266.26	231.22
185.1	113.656	141.615	104.506	98.129	209.811	255.749	266.181	226.5
185.2	114.737	140.81	104.477	96.9065	206.768	258.856	263.241	227.668
185.3	113.766	141.111	104.465	95.969	209.708	255.986	257.349	227.001
185.4	114.431	141.31	105.971	92.781	212.536	255.167	261.685	233.565
185.5	115.096	142.058	107.868	94.173	215.876	261.448	260.755	225.77
185.6	114.862	143.603	105.28	93.432	209.032	258.915	260.844	231.788
185.7	113.269	142.947	107.794	95.8855	206.649	261.877	261.949	231.932
185.8	117.681	143.768	105.877	96.245	208.995	257.865	259.678	230.128
185.9	117.114	142.5	106.932	94.77	210.148	257.428	263.951	228.061
186	116.19	141.812	107.189	94.1755	209.021	258.89	262.582	226.278
186.1	114.606	140.98	104.328	95.869	205.053	257.784	260.558	227.548
186.2	114.139	143.083	104.829	96.4545	208.267	255.986	264.675	226.203
186.3	114.279	144.08	105.07	96.3515	205.327	253.924	260.397	224.792
186.4	115.54	143.132	104.735	95.606	203.932	251.783	263.046	227.333
186.5	114.025	144.857	106.501	95.553	211.203	248.717	264.086	219.975
186.6	114.85	142.324	103.502	94.198	214.814	256.316	260.707	216.958
186.7	115.24	146.263	105.311	97.2075	215.073	251.298	262.023	223.129
186.8	114.16	144.194	105.745	95.334	210.181	251.922	259.502	219.75
186.9	114.061	143.162	105.433	98.2605	212.43	251.325	265.574	226.369
187	114.36	143.456	106.082	96.5895	215.085	252.958	263.168	226.572
187.1	114.215	141.758	105.243	95.7515	210.611	249.162	263.275	224.734
187.2	115.775	142.871	106.959	96.0365	213.236	252.331	262.74	225.124
187.3	111.808	142.142	106.103	96.069	214.638	252.523	263.361	227.695
187.4	114.15	143.906	106.307	97.7095	216.803	247.207	266.455	224.238
187.5	114.201	144.401	106.403	94.621	212.909	252.141	268.029	229.588
187.6	114.579	143.952	109.664	95.7845	212.239	257.019	266.039	226.526
187.7	115.4	143.918	106.996	96.694	209.361	252.076	275.55	222.775
187.8	113.819	144.155	109.069	95.314	211.245	252.728	274.797	221.619
187.9	115.674	145.142	106.954	96.303	215.952	252.373	273.01	224.953
188	115.944	142.443	107.242	98.585	212.798	249.975	269.273	225.393
188.1	114.656	142.452	108.659	95.269	212.554	251.818	265.236	232.736
188.2	113.648	143.919	105.933	96.409	210.915	252.399	270.25	231.832
188.3	115.804	146.099	108.011	98.232	210.151	252.493	272.137	227.689
188.4	115.483	144.25	109.291	98.038	209.524	250.505	276.844	230.959
188.5	116	143.76	107.865	98.7585	210.695	251.726	271.373	228.421
188.6	116.674	143.376	109.806	96.5845	208.3	251.226	269.861	228.214
188.7	117.184	142.257	108.944	98.5375	213.524	250.819	273.549	220.465
188.8	117.312	145.755	109.494	99.195	211.585	251.042	269.558	224.062
188.9	114.888	143.785	111.466	100.054	213.274	251.751	268.59	218.775
189	116.639	144.973	108.889	98.2295	207.948	255.698	265.682	219.214
189.1	114.832	145.957	109.283	99.2675	214.556	255.537	266.017	225.022
189.2	116.046	145.313	109.876	98.932	214.033	255.758	266.528	225.744
189.3	114.317	145.5	110.278	95.2945	218.446	254.819	264.553	230.006
189.4	116.768	143.581	110.96	98.4275	217.451	255.368	263.68	229.332
189.5	115.499	145.826	110.276	96.3755	217.677	260.349	266.912	224.251
189.6	116.821	144.857	110.111	95.968	217.661	255.919	269.169	231.416
189.7	117.988	145.911	109.928	97.0635	211.98	257.666	262.931	230.821
189.8	119.304	145.274	109.29	96.8935	217.042	254.78	266.925	227.317
189.9	118.028	145.863	108.677	98.8195	221.527	251.479	266.05	230.72
190	119.504	145.218	109.325	97.4655	218.339	247.883	262.118	229.435
190.1	120.368	146.62	110.959	98.246	215.087	251.35	265.507	226.968
190.2	118.452	146.904	109.429	99.0535	213.226	248.621	268.108	230.482
190.3	120.846	145.894	110.424	98.6945	217.701	248.812	269.695	229.276
190.4	117.305	143.94	109.37	99.643	219.737	252.781	271.198	227.869
190.5	119.257	143.585	110.415	98.5275	219.204	253.762	265.851	227.944
190.6	116.15	145.935	109.966	99.3095	220.174	255.809	266.385	224.88
190.7	117.038	146.433	111.046	99.0435	220.663	258.11	265.785	233.097
190.8	115.894	147.433	110.43	97.616	220.659	251.524	270.94	230.939
190.9	116.743	145.445	110.993	97.241	212.493	252.591	264.332	224.927
191	116.581	145.661	111.58	98.7935	216.13	258.081	264.683	231.275
191.1	114.153	147.054	109.237	97.4425	208.875	254.987	263.779	234.286
191.2	113.762	145.356	109.554	98.525	212.66	251.75	269.173	229.339
191.3	114.921	145.218	110.984	97.7735	212.042	254.588	270.702	226.75
191.4	112.138	145.35	111.587	97.2615	213.865	250.503	274.832	227.675
191.5	116.419	143.203	107.325	95.6325	213.91	250.755	275.361	230.948
191.6	113.818	146.224	110.215	97.053	212.064	250.856	268.616	230.397
191.7	113.733	143.783	109.972	96.2275	216.919	249.583	269.337	227.244
191.8	113.54	144.955	108.056	97.168	219.476	253.293	272.712	226.104
191.9	113.466	143.847	108.129	96.991	222.963	250.556	273.027	233.056
192	113.636	145.108	108.864	96.783	212.989	254.536	272.135	232.313
192.1	115.785	144	109.054	98.151	211.663	256.911	272.709	232.281
192.2	114.674	143.893	109.513	98.1885	205.471	254.63	270.291	233.624
192.3	115.103	143.436	108.478	97.1025	211.082	246.828	271.907	229.274
192.4	114.302	143.771	109.02	96.34	210.964	250.052	272.618	233.692
192.5	115.291	142.415	108.161	97.7225	212.073	245.377	268.911	233.059
192.6	115.27	143.744	108.079	95.49	207.944	246.369	269.004	233.201
192.7	117.46	145.254	110.456	97.527	209.581	248.089	270.846	233.302
192.8	116.858	145.26	108.473	97.371	211.66	241.046	269.313	233.79
192.9	115.172	145.885	107.756	97.9765	209.925	246.719	264.312	233.029
193	116.994	146.43	106.3	97.9225	212.169	249.556	266.868	229.25
193.1	115.745	143.785	106.902	95.7845	216.648	244.213	266.942	234.715
193.2	114.324	144.839	109.401	96.6205	214.11	242.892	268.379	232.549
193.3	114.752	146.714	107.897	95.298	218.84	249.78	270.264	229.455
193.4	115.803	146.527	106.66	97.6715	215.07	247.458	270.18	225.471
193.5	115.513	146.704	106.79	99.2405	211.848	244.031	271.546	236.175
193.6	116.46	146.55	106.625	98.969	210.629	248.719	271.666	231.425
193.7	115.716	144.54	108.934	100.34	207.399	247.449	266.646	226.336
193.8	116.328	148.422	108.647	98.09	213.87	254.922	268.952	231.042
193.9	116.641	146.038	110.145	97.609	215.879	251.003	267.606	229.655
194	116.225	145.673	109.174	97.2245	215.721	250.675	265.383	233.493
194.1	115.027	148.195	110.168	98.2085	211.321	242.594	261.808	229.235
194.2	115.721	148.611	109.566	97.547	214.365	248.024	264.545	227.946
194.3	118.102	147.679	109.866	99.5155	208.535	247.003	269.471	221.333
194.4	115.933	147.32	108.757	100.053	212.345	250.437	265.224	234.739
194.5	116.207	146.935	110.312	99.2575	207.718	252.004	258.089	231.653
194.6	117.969	145.899	111.059	101.005	205.47	250.701	263.1	234.773
194.7	117.16	146.051	111.528	101.174	204.244	246.738	265.791	231.641
194.8	117.354	144.446	110.915	100.854	206.978	247.984	265.595	224.648
194.9	116.192	146.635	112.542	101.425	206.96	242.968	263.212	228.431
195	117.65	146.689	109.513	97.6805	213.073	244.311	263.548	223.494
195.1	117.73	146.696	109.225	100.366	211.752	241.258	267.844	223.22
195.2	117.51	145.043	110.308	99.741	211.704	238.131	269.831	227.151
195.3	116.975	146.771	109.808	97.4945	210.482	240.786	265.585	229.283
195.4	117.289	145.294	108.501	98.0295	212.377	238.643	262.75	224.787
195.5	114.912	145.042	109.345	100.252	209.399	241.504	265.015	235.663
195.6	116.189	142.038	109.585	101.183	211.732	233.439	262.697	222.925
195.7	119.654	147.792	108.735	101.533	212.581	238.215	260.209	231.346
195.8	117.126	146.504	108.927	99.654	214.02	230.74	265.135	231.717
195.9	117.141	145.085	107.977	98.9265	212.363	239.406	263.053	232.422
196	116.629	147.761	107.243	100.135	213.073	237.25	258.774	230.91
196.1	118.005	146.618	106.719	99.583	219.006	239.489	262.805	231.147
196.2	118.529	148.024	106.421	101.336	213.251	238.915	260.607	230.286
196.3	116.165	149.964	107.347	99.2915	215.148	241.21	259.93	224.882
196.4	116.638	149.355	109.184	101.191	220.316	242.066	258.613	221.043
196.5	114.553	150.857	108.225	98.679	214.952	242.045	259.34	221.173
196.6	116.796	148.225	111.025	99.9295	212.964	240.604	256.529	225.958
196.7	116.436	150.708	109.278	100.103	214.915	234.198	263.704	229.592
196.8	116.836	150.329	109.242	101.626	217.898	239.585	257.659	237.335
196.9	115.579	148.606	110.469	101.128	215.175	239.415	266.539	231.478
197	116.809	149.529	110.972	102.072	212.041	235.777	263.519	229.993
197.1	115.588	149.686	108.533	101.21	216.21	237.435	257.658	235.446
197.2	114.817	148.487	109.257	98.2895	210.472	236.755	263.532	229.675
197.3	115.995	149.416	111.719	102.781	214.562	234.854	262.455	231.544
197.4	117.574	149.315	109.355	100.344	210.459	238.506	260.464	234.26
197.5	117.796	149.981	110.331	99.752	213.981	231.687	260.309	233.317
197.6	116.458	148.337	108.888	100.283	215.646	238.228	267.184	229.518
197.7	112.812	147.942	109.923	99.853	217.224	234.375	264.108	226.144
197.8	113.332	146.446	110.019	100.793	215.15	234.794	268.177	230.119
197.9	113.876	147.832	109.56	99.554	210.588	230.733	265.283	231.284
198	114.799	147.149	110.059	101.297	214.298	240.47	270.333	230.026
198.1	113.118	148.274	107.406	99.7445	216.648	236.763	266.375	227.75
198.2	116.54	148.085	106.93	100.326	220.486	239.284	265.346	232.173
198.3	116.4	146.22	106.945	100.528	216.887	237.259	265.554	224.262
198.4	115.825	146.625	107.147	101.198	218.567	230.572	264.249	225.733
198.5	114.867	147.565	107.57	100.121	211.029	235.314	262.66	224.797
198.6	114.776	147.409	109.135	100.333	214.606	236.511	261.925	228.468
198.7	114.253	147.64	110.465	100.378	214.596	238.395	269.178	229.53
198.8	115.797	148.589	110.275	100.016	212.418	234.493	266.379	228.958
198.9	117.534	147	111.263	99.481	212.565	227.246	263.784	231.078
199	115.897	145.978	111.269	101.259	214.926	231.032	262.692	231.733
199.1	116.805	146.732	109.284	99.1365	214.74	235.391	262.3	232.492
199.2	114.982	147.946	109.835	100.403	219.004	239.089	261.435	235.356
199.3	115.927	148.712	109.262	99.931	217.945	234.287	261.476	238.389
199.4	117.149	146.764	108.357	99.9775	218.196	236.486	259.584	233.446
199.5	114.98	148.345	108.558	99.6415	222.04	237.281	259.868	235.146
199.6	115.847	148.314	110.026	99.7555	216.989	236.555	261.526	240.114
[truncated: 8,004 more rows]

## Sheet: Figure 3D
Figure 3D
	Untreated glass				Silicone chain-grafted
Time (ns)	run1	run2	run3	run4	run1	run2	run3	run4
0	12.717	12.717	12.717	12.717	11.085	11.085	11.085	11.085
0.1	14.579	16.309	14.116	14.533	16.768	14.442	18.742	20.794
0.2	19.253	16.99	15.678	19.495	17.655	21.604	18.902	21.575
0.3	20.262	19.425	19.62	21.465	25.815	23.992	23.262	22.69
0.4	20.408	19.441	23.014	23.159	27.15	28.337	23.896	27.032
0.5	23.429	24.692	24.641	24.837	29.665	33.22	27.283	27.48
0.6	26.038	22.6	24.856	24.837	27.228	38.006	36.792	29.123
0.7	25.65	27.304	26.224	23.979	31.146	43.436	36.31	32.27
0.8	25.524	25.891	27.856	25.129	34.445	46.579	38.712	36.524
0.9	25.094	25.451	27.601	21.53	41.021	52.254	40.883	40.194
1	26.419	25.187	27.77	24.139	41.702	54.649	41.889	38.783
1.1	27.521	28.03	25.025	23.637	48.85	54.973	46.626	39.935
1.2	29.397	29.173	26.659	24.554	50.015	59.379	51.244	46.129
1.3	29.395	27.403	28.233	27.5	46.79	65.143	49.839	44.298
1.4	32.322	27.321	29.869	28.125	48.635	67.734	53.012	47.12
1.5	31.686	27.29	28.505	27.762	52.801	67.304	57.015	51.212
1.6	31.311	26.826	29.92	28.346	49.557	74.255	56.015	51.011
1.7	32.632	28.627	28.867	31.904	52.385	77.765	49.872	51.169
1.8	34.595	30.015	30.496	32.121	54.058	77.257	53.395	53.519
1.9	33.984	31.134	33.352	32.693	59.612	81.059	53.458	51.979
2	35.848	32.724	30.978	34.147	63.779	81.339	52.909	52.247
2.1	34.656	32.227	33.827	35.109	65.879	86.055	52.411	53.291
2.2	33.163	31.613	33.999	32.785	70.364	87.756	51.983	56.229
2.3	33.97	33.021	33.457	31.613	65.576	89.07	51.253	60.99
2.4	33.358	32.351	34.904	33.103	70.817	87.708	51.712	61.328
2.5	33.036	33.901	35.115	33.451	69.481	89.153	51.288	60.361
2.6	31.456	35.509	34.399	30.636	68.765	94.663	51.882	63.823
2.7	31.673	38.087	36.253	29.849	73.395	98.048	54.246	65.485
2.8	31.708	36.19	33.949	32.414	70.833	94.094	53.064	64.99
2.9	33.216	38.629	38.529	33.151	68.498	100.437	49.92	66.185
3	34.039	39.193	38.283	35.134	74.204	98.616	53.747	63.637
3.1	34.613	39.273	39.605	33.572	70.725	99.457	59.594	71.083
3.2	33.889	38.012	39.771	35.628	69.708	100.092	58.554	71.787
3.3	32.052	36.459	38.822	33.753	71.089	102.724	61.785	68.476
3.4	33.663	36.442	39.106	35.741	66.869	102.589	61.556	71.328
3.5	32.711	37.321	40.918	36.684	68.698	101.125	63.263	71.229
3.6	34.454	39.876	38.934	37.153	67.44	98.397	66.221	72.638
3.7	32.796	37.524	40.673	37.616	69.678	104.803	67.467	75.269
3.8	32.403	37.168	38.4	38.394	73.318	103.398	71.016	76.971
3.9	33.346	37.675	37.863	40.595	78.147	112.121	68.429	77.39
4	34.159	38.621	40.048	43.175	79.182	105.523	70.103	82.677
4.1	32.806	37.864	40.091	38.829	81.19	102.939	70.067	83.269
4.2	32.898	38.363	40.844	41.669	83.348	114.795	71.028	79.62
4.3	31.358	38.74	40.376	41.249	84.599	112.251	74.122	85.043
4.4	33.86	40.026	43.198	43.147	86.846	109.058	77.111	85.667
4.5	34.228	40.79	44.632	44.775	82.115	112.453	75.882	85.971
4.6	35.53	41.276	47.151	43.498	84.454	113.424	70.933	85.679
4.7	35.604	40.858	44.922	46.029	81.699	114.264	76.171	86.085
4.8	36.821	42.969	44.797	45.829	82.882	109.818	79.703	82.575
4.9	38.013	42.242	44.091	44.007	84.156	112.389	76.864	86.568
5	39.572	41.728	43.778	45.649	76.775	112.431	77.794	83.612
5.1	39.91	42.805	47.588	45.931	83.052	113.477	77.645	87.511
5.2	42.884	43.665	46.97	50.021	85.432	116.708	78.765	91.05
5.3	43.89	42.037	48.649	51.207	83.514	117.735	76.179	90.357
5.4	43.487	44.076	47.276	49.555	83.729	117.299	74.728	95.431
5.5	41.983	43.833	49.319	50.339	84.676	111.745	79.097	92.801
5.6	42.216	44.433	49.568	48.835	79.336	114.754	83.541	95.353
5.7	40.463	43.856	47.648	50.847	81.676	113.038	84.142	94.338
5.8	39.662	45.055	46.582	51.131	88.458	111.451	81.23	90.647
5.9	41.635	45.867	47.019	51.672	85.566	113.792	85.941	96.641
6	42.268	44.129	48.338	54.293	85.649	110.445	86.491	92.072
6.1	41.838	46.337	49.899	53.404	82.819	116.213	83.222	97.172
6.2	43.622	46.622	50.115	50.826	84.15	114.396	88.343	102.781
6.3	43.214	45.468	52.789	50.528	88.39	112.609	88.393	102.952
6.4	45.032	45.344	52.044	51.016	85.448	115.574	93.247	102.752
6.5	45.617	47.901	50.217	54.366	86.476	119.173	91.821	105.207
6.6	44.262	46.103	50.77	54.601	90.773	118.026	94.52	106.609
6.7	43.809	47.062	52.159	57.026	94.577	120.097	97.059	102.225
6.8	42.449	48.487	51.567	56.572	92.715	124.26	95.313	96.303
6.9	43.324	46.934	51.553	57.991	95.606	119.938	94.994	100.832
7	45.206	50.129	52.035	57.322	93.976	121.383	97.033	103.194
7.1	39.376	48.238	51.045	57.651	94.217	123.866	100.374	102.509
7.2	39.99	46.893	50.495	56.732	99.136	124.493	97.31	99.261
7.3	42.362	48.693	52.728	56.312	95.527	126.361	96.994	103.412
7.4	41.905	49.329	53.765	58.728	93.663	124.554	103.159	108.129
7.5	41.451	47.393	53.096	59.435	91.445	123.968	100.545	102.536
7.6	42.072	47.204	54.633	60.523	96.75	125.347	104.869	105.535
7.7	40.907	48.127	54.771	58.275	95.969	127.675	104.142	100.963
7.8	40.607	48.025	55.594	60.282	99.307	122.857	105.535	108.523
7.9	41.569	50.584	58.271	61.005	98.201	124.413	103.904	111.474
8	39.352	51.082	58.551	60.439	100.106	120.992	100.342	112.301
8.1	40.676	48.913	57.017	58.15	99.878	121.793	99.372	108.025
8.2	38.879	45.629	57.552	58.15	98.548	124.149	102.644	110.5
8.3	40.794	48.577	59.731	58.66	100.137	122.27	101.806	106.35
8.4	43.239	47.318	58.996	57.036	98.861	121.751	102.18	105.189
8.5	40	50.228	57.46	57.594	100.74	123.208	105.099	102.274
8.6	40.358	49.003	60.641	58.954	105.187	125.812	105.668	99.703
8.7	42.64	52.261	58.888	57.528	106.934	127.692	106.453	105.01
8.8	40.817	49.889	57.723	59.795	103.624	123.095	108.465	102.28
8.9	44.29	48.108	59.118	60.466	100.378	126.018	104.186	105.117
9	43.548	47.469	57.548	60.083	107.549	122.685	106.462	105.058
9.1	43.589	50.974	56.8	59.475	107.217	119.919	104.165	109.175
9.2	45.141	52.995	58.293	57.34	99.372	123.376	112.713	106.34
9.3	45.731	53.108	58.595	56.189	100.453	123.608	117.4	106.509
9.4	45.045	52.076	58.24	57.603	103.259	117.475	117.802	106.121
9.5	45.987	51.662	57.158	58.394	103.694	117.696	117.251	107.204
9.6	44.249	52.427	58.553	59.375	103.523	116.683	110.315	109.167
9.7	41.362	50.729	57.442	57.136	105.55	114.998	113.297	102.408
9.8	42.746	49.192	56.224	58.954	105.129	113.823	115.386	107.269
9.9	43.047	50.982	58.672	61.537	106.699	114.842	112.795	113.187
10	42.518	53.12	58.444	61.049	107.138	117.945	116.413	113.599
10.1	45.592	53.018	60.226	61.367	103.55	116.739	120.473	111.259
10.2	43.867	52.205	58.195	61.829	104.342	120.843	115.868	109.747
10.3	43.808	51.151	58.776	61.28	105.406	123.822	120.203	107.062
10.4	44.574	50.829	58.125	60.343	108.145	123.859	123.649	105.311
10.5	47.283	50.401	59.202	60.822	110.86	120.77	116.361	113.766
10.6	47.749	52.182	59.52	61.165	108.992	126.87	122.272	110.638
10.7	46.182	52.331	59	60.234	105.718	123.162	117.134	114.841
10.8	47.679	51.279	61.026	58.716	109.172	123.524	121.142	103.6
10.9	49.197	52.874	61.996	57.756	109.028	129.658	119.464	103.368
11	48.32	49.117	60.908	58.582	109.032	126.871	122.296	106.1
11.1	48.21	52.832	61.888	61.221	107.264	127.918	122.168	109.718
11.2	48.358	53.577	61.492	60.974	108.487	126.162	119.392	108.137
11.3	47.685	52.058	63.302	60.879	105.028	128.826	114.953	112.458
11.4	49.018	50.819	61.934	60.033	106.106	134.521	117.836	112.529
11.5	50.366	51.718	63.194	61.023	104.45	131.662	117.247	110.747
11.6	51.771	53.04	62.963	61.581	102.607	134.693	119.112	108.167
11.7	45.702	54.088	63.8	60.23	104.419	131.104	121.263	107.458
11.8	49.333	53.19	60.171	61.839	101.532	131.934	118.571	111.098
11.9	50.136	52.324	64.712	59.214	102.053	137.591	117.167	113.044
12	50.905	54.074	62.083	59.363	104.567	132.182	120.644	113.502
12.1	52.419	52.724	63.121	59.201	102.227	137.231	116.667	112.834
12.2	52.513	53.68	61.857	59.071	103.065	135.419	118.046	110.525
12.3	53.492	53.38	62.75	57.818	99.513	141.031	121.505	111.135
12.4	53.05	52.55	62.925	61.077	102.151	136.799	120.901	109.265
12.5	53.81	53.993	64.2	63.311	98.585	140.235	119.83	111.177
12.6	53.201	53.281	64.988	64.283	104.35	138.571	118.333	115.747
12.7	50.781	54.781	65.11	65.361	105.394	139.28	115.756	109.901
12.8	51.726	53.498	62.948	65.175	108.338	138.368	121.87	111.744
12.9	52.977	54.804	63.492	66.337	109.618	143.388	117.104	103.062
13	52.811	55.858	62.721	63.468	108.744	136.846	118.314	107.085
13.1	54.643	53.645	65.212	62.102	104.841	133.342	117.947	108.594
13.2	53.372	53.833	64.493	64.86	103.387	136.527	121.703	106.832
13.3	52.978	53.518	62.791	64.067	101.015	137.544	119.726	107.815
13.4	52.005	55.92	65.398	61.948	103.455	133.61	127.878	114.128
13.5	53.777	55.811	63.403	62.228	108.589	137.985	123.654	109.586
13.6	55.028	53.247	65.546	62.641	105.978	135.055	125.257	113.03
13.7	54.164	55.847	67.275	63.461	105.125	143.183	124.831	109.236
13.8	54.282	55.897	66.158	63.825	107.047	138.347	129.728	114.199
13.9	52.254	53.057	64.662	65.303	104.745	141.248	129.921	114.093
14	51.784	55.819	65.262	65.253	108.603	141.363	129.705	114.853
14.1	53.674	54.301	65.968	64.827	106.318	142.014	129.848	114.066
14.2	50.864	52.568	67.856	65.082	108.341	137.586	128.074	115.124
14.3	52.526	54.291	67.664	66.081	101.856	135.368	125.805	109.47
14.4	53.006	53.69	70.477	66.06	101.04	135.397	132.177	110.538
14.5	52.463	54.184	68.755	63.946	102.448	134.428	124.597	108.764
14.6	55.573	55.644	70.454	67.04	100.168	134.769	126.494	105.117
14.7	54.465	53.342	70.255	66.442	101.822	137.157	129.258	115.033
14.8	55.751	56.421	66.316	68.088	102.655	140.504	127.751	114.153
14.9	57.1	56.456	64.887	70.642	108.556	141.546	123.393	116.93
15	54.066	55.895	65.934	67.484	104.337	132.446	126.226	115.879
15.1	54.423	55.175	66.541	67.981	106.972	130.512	122.992	115.761
15.2	56.688	53.811	66.601	67.086	103.732	134.755	124.696	114.653
15.3	54.358	56.183	66.625	65.874	111.878	137.007	126.153	113.482
15.4	53.593	58.452	67.095	67.297	103.206	139.094	125.68	114.976
15.5	54.578	58.462	68.464	65.897	105.636	136.87	128.856	114.745
15.6	53.229	57.335	69.551	66.266	103.856	134.152	129.425	120.339
15.7	51.508	58.913	68.356	65.741	106.963	136.19	131.815	125.06
15.8	50.172	57.303	67.519	65.065	107.35	141.755	127.875	126.67
15.9	52.412	55.63	68.754	65.407	107.462	140.793	127.132	121.06
16	53.374	56.31	70.017	66.03	106.146	140.403	127.197	118.014
16.1	55.699	54.899	69.874	66.241	109.522	138.918	125.477	128.358
16.2	55.569	58.473	69.663	64.983	106.543	141.407	125.646	127.461
16.3	55.174	56.38	66.78	64.954	107.67	142.378	122.616	124.774
16.4	54.111	55.948	64.974	68.895	113.122	142.317	124.714	117.374
16.5	52.646	54.855	66.619	62.525	109.36	140.234	122.346	122.588
16.6	53.552	56.443	66.202	64.172	106.83	145.94	124.496	117.115
16.7	54.456	54.4	68.089	62.261	102.143	140.072	132.367	122.257
16.8	53.272	55.159	68.93	67.012	101.842	143.907	129.777	116.634
16.9	52.794	57.139	66.002	68.46	106.578	143.481	128.742	120.787
17	54.885	56.119	65.917	64.446	103.528	139.275	130.235	118.299
17.1	53.431	55.835	67.72	63.537	102.84	143.373	125.755	122.772
17.2	55.108	58.983	66.931	64.604	108.2	140.456	127.701	121.638
17.3	55.656	57.731	68.668	65.871	107.092	141.398	127.758	122.623
17.4	54.483	56.443	68.211	67.694	111.239	136.766	121.39	115.516
17.5	56.343	60.048	70.679	65.657	110.36	138.379	123.391	123.817
17.6	55.039	58.831	70.557	64.227	109.32	137.693	128.139	126.453
17.7	55.92	58.462	71.537	66.145	105.026	140.485	130.764	123.172
17.8	54.385	58.673	72.007	64.365	113.581	141.614	126.671	117.307
17.9	55.069	58.405	71.241	63.239	113.948	141.71	128.14	115.93
18	56.197	59.53	70.567	64.644	108.483	144	126.634	119.25
18.1	55.614	58.989	69.667	63.934	113.826	141.954	121.532	127.141
18.2	54.975	56.15	70.052	64.495	118.838	148.825	119.614	123.007
18.3	54.015	55.848	70.025	64.986	114.435	141.812	123.489	122.257
18.4	54.329	56.459	70.563	64.157	110.36	143.302	123.401	116.706
18.5	54.665	55.128	70.108	64	113.731	143.364	125.055	118.651
18.6	56.541	57.563	67.835	62.156	118.533	143.76	122.316	116.775
18.7	53.086	55.019	67.35	63.971	116.863	142.976	120.411	121.712
18.8	52.893	52.395	67.258	62.909	114.173	141.589	121.221	118.398
18.9	56.117	54.46	68.652	63.372	112.293	144.522	127.012	114.911
19	54.707	53.116	67.037	61.884	113.437	144.026	124.788	123.456
19.1	54.815	53.755	66.724	62.504	109.563	141.019	123.545	115.034
19.2	53.978	53.594	65.79	62.443	114.706	141.573	123.814	120.102
19.3	58.032	53.219	69.164	63.905	115.537	138.169	125.074	120.304
19.4	56.959	52.7	71.506	63.144	109.84	141.372	125.353	119.636
19.5	57.336	55.231	71.529	63.146	113.03	144.506	130.632	124.506
19.6	56.829	57.805	69.787	63.843	108.603	144.89	130.715	124.738
19.7	55.811	56.812	73.096	61.78	107.723	139.177	128.608	115.214
19.8	56.891	57.979	73.556	60.643	111.667	144.89	129.3	120.115
19.9	57.125	57.481	69.558	61.535	110.691	139.486	125.022	117.347
20	55.023	56.657	72.805	59.866	112.074	139.482	127.15	124.484
20.1	56.691	57.641	70.49	59.547	116.056	138.285	128.396	124.381
20.2	56.125	56.433	69.466	59.556	116.037	142.97	129.115	125.174
20.3	57.044	59.193	69.54	61.503	114.973	146.722	130.051	129.721
20.4	59.462	56.976	68.894	59.477	117.974	142.044	129.281	128.996
20.5	58.614	59.341	64.607	60.7	117.649	138.613	129.096	128.433
20.6	59.25	57.406	66.629	59.592	110.819	143.513	128.385	123.466
20.7	59.847	60.815	66.743	59.994	116.676	143.867	131.776	127.015
20.8	59.233	58.973	64.08	60.901	113.399	143.182	135.823	125.004
20.9	57.812	58.146	66.577	60.46	112.771	138.697	130.469	130.807
21	56.532	58.53	67.147	60.815	110.994	133.867	133.999	127.999
21.1	59.062	57.221	67.91	61.85	111.277	138.983	132.497	129.977
21.2	58.478	58.453	66.608	62.464	114.508	137.805	140.227	128.093
21.3	62.019	59.167	67.065	61.547	106.628	138.229	137.605	133.139
21.4	59.69	58.297	66.953	62.202	108.122	137.072	139.096	135.956
21.5	60.742	57.704	66.35	64.282	110.601	140.93	143.849	137.397
21.6	61.209	56.111	67.011	64.2	107.331	146.545	142.362	133.857
21.7	58.66	56.638	68.618	63.303	114.937	143.523	140.405	133.684
21.8	55.133	56.121	68.784	62.89	110.316	145.007	143.31	128.882
21.9	57.816	56.029	69.351	61.531	112.181	144.952	148.117	140.55
22	57.785	57.446	70.189	61.213	111.544	139.925	148.482	134.41
22.1	57.339	58.356	68.752	60.836	111.008	143.576	144.439	134.655
22.2	58.891	58.285	70.191	62.092	116.847	145.062	141.257	138.133
22.3	59.68	55.269	68.552	57.927	111.501	150.71	142.688	131.86
22.4	60.143	56.52	71.856	58.599	112.863	145.505	140.454	136.321
22.5	61.205	55.743	70.457	60.215	113.193	153.028	134.053	131.625
22.6	61.741	56.676	71.647	58.256	117.634	147.581	140.328	134.821
22.7	62.147	55.581	70.367	58.878	117.351	147.788	142.538	138.573
22.8	61.895	55.787	71.052	59.604	118.565	147.001	140.25	131.823
22.9	60.012	51.544	69.558	59.135	122.822	142.948	141.536	133.636
23	59.728	54.528	70.543	59.607	123.623	140.65	143.639	129.689
23.1	62.392	58.093	69.96	62.115	115.901	144.169	139.436	133.752
23.2	62.109	57.589	69.882	62.452	125.21	147.074	134.922	132.244
23.3	62.37	58.402	70.931	61.791	120.982	146.7	138.272	136.027
23.4	61.084	59.767	70.36	63.413	116.215	146.894	137.425	134.101
23.5	61.797	60.307	71.598	65.193	115.28	149.903	143.915	133.966
23.6	60.113	57.815	70.467	66.368	114.288	143.534	141.807	136.39
23.7	61.041	56.64	67.093	66.405	116.348	151	147.813	136.67
23.8	59.17	57.896	68.718	65.953	113.431	146.442	139.986	138.299
23.9	62.558	59.843	69.052	66.477	117.021	145.702	139.142	135.357
24	62.43	59.207	70.632	65.858	120.289	151.145	136.486	134.959
24.1	63.25	63.182	68.449	67.367	115.413	149.565	139.502	134.202
24.2	60.734	62.719	69.354	67.387	117.128	151.633	140.959	129.812
24.3	63.132	64.781	69.07	65.017	119.474	146.644	139.884	132.795
24.4	60.831	64.313	70.921	67.356	123.053	144.733	141.456	139.751
24.5	62.169	63.449	69.517	67.514	120.589	138.333	139.095	132.572
24.6	62.631	63.989	69.741	68.677	123.86	145.128	144.776	134.655
24.7	60.867	65.656	67.81	67.166	121.683	141.664	139.901	134.229
24.8	58.072	66.518	65.467	67.48	120.773	140.11	143.073	129.567
24.9	58.797	67.935	68.911	65.146	115.84	142.944	144.741	128.11
25	58.575	65.12	69.042	71.143	124.294	143.555	143.81	130.611
25.1	58.82	68.125	67.234	68.772	124.9	144.759	140.108	131.137
25.2	59.394	69.153	69.165	67.958	118.438	142.511	137.123	129.526
25.3	63.177	70.093	68.111	68.199	116.578	146.435	140.844	134.184
25.4	62.022	70.123	67.758	68.884	111.394	149.78	139.706	134.746
25.5	60.889	66.802	66.367	69.22	114.136	147.441	141.229	134.284
25.6	60.497	67.629	65.616	71.836	118.895	142.126	142.777	130.34
25.7	60.924	65.656	67.819	69.892	117.991	144.863	137.018	128.847
25.8	61.682	69.043	66.899	68.299	117.794	145.135	145.669	133.414
25.9	60.236	70.842	63.89	67.115	120.985	140.096	148.397	133.891
26	64.634	70.762	68.037	68.137	117.747	141.529	147.559	134.858
26.1	63.72	70.256	64.858	67.753	123.219	146.003	149.077	136.828
26.2	64.402	69.002	68.536	67.658	122.134	145.15	144.101	131.665
26.3	61.581	74.323	68.826	66.68	121.791	142.115	145.356	132.669
26.4	60.912	71.8	68.637	66.272	119.523	145.395	145.511	136.093
26.5	63.385	72.346	69.057	66.704	126.431	142.216	140.751	133.721
26.6	60.223	73.027	70.339	67.49	116.788	146.968	145.652	136.252
26.7	58.157	75.46	69.349	68.1	120.178	143.625	149.874	136.241
26.8	59.865	70.617	66.3	66.699	129.199	140.984	145.438	131.946
26.9	61.273	71.11	70.081	67.4	122.326	144.167	142.391	132.607
27	59.415	74.946	69.718	68.416	126.26	148.375	144.244	135.129
27.1	62.24	74.468	68.321	70.511	124.492	147.711	145.416	126.687
27.2	60.045	70.646	68.463	70.586	120.922	149.987	146.867	130.851
27.3	57.486	68.287	69.658	70.22	124.651	148.538	147.551	130.848
27.4	58.77	67.716	68.893	68.572	127.149	143.725	150.934	131.591
27.5	59.592	69.499	68.511	68.386	120.852	146.287	147.613	130.073
27.6	60.508	71.652	69.013	67.454	128.065	145.505	146.168	135.649
27.7	59.958	71.341	69.99	69.777	127.088	144.893	145.012	134.559
27.8	59.713	70.445	66.718	69.425	117.58	146.269	157.839	133.256
27.9	62.036	71.214	69.514	70.602	127.124	143.751	146.403	130.982
28	62.235	72.303	69.127	66.459	130.424	141.529	152.694	128.488
28.1	62.309	75.251	69.001	67.485	125.953	145.016	146.133	135.23
28.2	58.604	72.849	70.542	65.5	129.152	148.506	155.919	131.356
28.3	61.925	70.275	68.494	68.72	122.359	143.278	149.591	136.294
28.4	60.182	71.88	66.695	68.267	117.154	145.958	152.003	126.42
28.5	62.121	68.824	68.257	70.398	121.633	148.673	152.773	132.141
28.6	62.776	68.291	66.738	68.102	119.308	146.075	149.699	128.831
28.7	63.213	71.786	67.924	69.777	124.591	144.807	151.09	129.411
28.8	63.117	70.404	69.297	67.485	125.836	143.252	153.839	130.593
28.9	64.431	69.125	68.595	67.962	125.872	148.091	152.262	134.334
29	62.986	71.47	68.35	65.835	122.256	145.781	151.254	135.899
29.1	62.025	70.661	70.352	69.076	122.383	144.65	146.059	133.656
29.2	60	69.871	69.051	68.801	121.879	143.24	143.696	127.316
29.3	61.113	70.103	69.245	71.204	127.147	139.748	148.813	130.149
29.4	59.478	70.86	70.193	66.861	127.733	147.338	149.062	130.459
29.5	61.888	70.985	68.345	69.459	130.392	143.647	151.661	130.369
29.6	61.807	69.513	68.291	68.951	133.312	150.758	146.538	130.457
29.7	60.234	70.872	67.054	66.256	133.307	141.851	147.652	126.76
29.8	59.423	70.885	69.498	69.304	128.607	143.848	150.83	132.434
29.9	60.124	70.276	69.396	70.095	136.64	141.444	147.745	133.222
30	61.938	71.605	68.321	70.714	131.292	148.303	142.206	129.636
30.1	60.259	70.842	67.268	70.013	130.82	146.434	142.569	124.096
30.2	60.467	68.676	70.724	69.817	134.479	150.051	143.397	131.243
30.3	60.469	69.258	68.583	73.322	132.498	143.523	142.304	131.827
30.4	60.931	69.499	69.895	71.079	131.343	145.688	143.9	132.381
30.5	60.491	69.824	71.315	69.455	128.554	146.782	145.947	130.643
30.6	60.366	72.118	70.403	71.001	125.353	146.943	145.085	137.091
30.7	62.935	72.558	71.829	71.439	125.706	145.678	142.779	132.049
30.8	62.078	75.261	70.701	71.073	130.248	142.481	151.615	130.722
30.9	61.269	73.159	74.294	72.766	128.618	146.855	148.729	132.822
31	62.525	72.938	73.317	72.505	126.429	149.883	152.428	138.277
31.1	62.943	72.427	74.337	71.255	127.689	146.688	153.728	133.937
31.2	63.322	71.828	72.458	73.146	131.094	149.925	149.382	134.175
31.3	60.899	73.52	73.281	72.075	123.274	148.961	148.954	131.503
31.4	64.123	74.326	74.985	74.216	122.561	145.082	153.443	140.489
31.5	62.973	72.474	75.187	72.638	130.024	144.371	150.539	132.543
31.6	63.597	73.614	75.521	73.94	126.421	147.493	149.625	137.956
31.7	63.831	72.694	71.932	73.349	130.487	144.327	150.389	133.997
31.8	64.329	71.002	74.124	72.858	128.408	146.622	151.315	133.823
31.9	63.248	71.161	72.171	72.61	128.513	151.245	146.167	138.62
32	62.768	73.58	72.585	70.935	128.779	149.251	152.238	133.655
32.1	63.683	74.644	72.306	70.137	129.553	146.01	151.169	143.414
32.2	62.556	72.81	73.543	70.282	132.741	147.919	151.028	129.44
32.3	62.749	76.668	73.693	72.266	127.812	147.388	143.7	132.48
32.4	63.828	75.407	72.467	70.768	128.014	148.205	147.311	137.296
32.5	63.665	74.962	73.899	72.831	130.193	146.605	153.692	131.594
32.6	61.704	75.564	73.922	72.683	131.114	144.099	150.06	137.989
32.7	62.112	71.314	74.776	71.572	127.558	149.176	149.004	141.43
32.8	63.734	75.526	75.308	71.711	124.681	141.701	152.843	139.708
32.9	63.707	75.82	73.156	71.15	127.966	147.167	147.506	140.815
33	61.643	72.325	75.346	70.565	129.409	146.077	148.953	144.766
33.1	62.644	73.088	74.077	72.198	126.304	152.027	146.363	140.114
33.2	64.555	74.31	75.39	71.115	130.038	148.143	147.738	146.731
33.3	62.799	72.154	73.922	71.731	126.042	145.805	148.574	138.256
33.4	64.548	75.304	76.658	70.298	129.114	149.388	153.968	140.39
33.5	64.053	73.359	77.223	69.581	129.099	146.79	148.797	141.163
33.6	62.473	74.897	75.18	69.84	124.533	152.519	156.899	143.54
33.7	63.547	71.841	76.346	69.846	122.881	151.334	150.71	143.829
33.8	62.847	74.27	74.427	70.661	127.114	156.669	145.995	145.478
33.9	63.406	72.659	75.952	72.545	123.778	153.902	152.153	145.836
34	64.747	74.44	75.417	69.313	122.361	156.241	155.767	140.751
34.1	63.375	74.776	75.335	68.789	130.117	150.905	150.151	135.571
34.2	66.822	69.465	75.555	70.833	120.443	149.229	150.179	139.658
34.3	61.973	71.97	75.081	68.921	128.864	150.248	152.984	137.278
34.4	66.351	71.675	73.42	69.998	127.09	149.88	155.842	136.46
34.5	63.429	77.266	74.745	67.413	127.405	149.783	153.434	134.832
34.6	63.354	75.236	74.731	67.572	127.279	154.013	149.446	131.346
34.7	65.203	74.617	74.424	70.177	129.993	158.455	150.857	134.069
34.8	64.581	76.182	75.238	68.057	131.121	155.437	147.155	136.924
34.9	66.345	75.041	75.603	70.571	127.573	147.819	145.688	136.749
35	67.539	74.799	75.287	68.847	128.451	155.144	151.736	138.467
35.1	64.806	74.334	75.677	69.978	131.933	152.214	147.318	140.727
35.2	64.933	72.842	74.501	70.754	132.673	150.948	145.315	139.612
35.3	65.786	75.026	74.417	71.145	127.422	154.018	145.039	140.315
35.4	63.95	78.558	76.047	70.673	126.544	149.412	145.667	140.6
35.5	63.691	78.248	73.298	70.139	125.251	150.532	145.685	143.091
35.6	66.12	76.312	73.077	69.715	124.048	147.74	146.373	142.631
35.7	64.388	78.153	73.77	68.757	127.654	148.22	148.031	143.953
35.8	63.726	75.918	72.283	70.027	132.449	149.347	149.505	140.633
35.9	63.776	74.997	72.131	70.508	130.957	151.851	149.566	143.701
36	65.484	75.93	74.243	73.008	135.802	148.907	143.988	139.913
36.1	66.02	77.193	72.327	70.393	130.995	150.7	145.691	139.813
36.2	66.691	78.179	73.421	70.189	133.99	154.169	148.453	138.148
36.3	66.148	78.605	73.972	71.913	132.342	146.997	145.475	131.249
36.4	63.643	77.732	72.96	73.147	123.202	145.686	153.633	139.554
36.5	63.853	80.524	74.948	70.128	133.571	149.71	150.062	135.439
36.6	65.156	81.062	75.552	69.925	134.748	154.848	143.193	130.232
36.7	63.866	80.899	71.509	69.323	135.001	150.642	143.717	135.895
36.8	64.98	83.381	72.397	71.214	135.359	154.645	144.783	139.397
36.9	65.112	82.727	69.665	71.274	133.931	151.328	142.78	137.602
37	63.898	84.098	69.703	70.45	141.621	150.743	147.354	133.67
37.1	62.28	83.441	70.543	70.579	133.46	150.96	148.583	133.673
37.2	61.48	82.234	71.365	72.588	134.078	148.352	143.447	139.984
37.3	65.308	81.778	70.45	72.383	139.039	154.509	149.723	139.518
37.4	65.224	83.45	70.88	73.013	131.035	148.36	147.247	136.082
37.5	66.772	80.876	70.643	71.719	138.987	150.952	147.991	133.762
37.6	67.138	81.473	69.086	71.392	144.62	148.965	148.694	135.69
37.7	66.622	82.419	70.721	70.531	135.015	155.297	153.066	131.902
37.8	65.807	83.101	72.088	72.328	122.377	149.991	151.982	136.28
37.9	66.446	82.198	71.576	72.101	133.416	152.624	151.095	136.242
38	66.389	83.647	71.794	73.305	133.024	150.644	152.416	131.571
38.1	65.65	84.742	70.533	72.951	136.074	150.234	150.585	134.125
38.2	65.968	84.795	72.07	71.648	137.059	155.954	153.583	134.071
38.3	65.52	82.154	71.442	73.799	134.955	153.148	149.461	134.866
38.4	66.988	82.616	69.592	73.739	136.052	155.676	150.547	132.268
38.5	64.618	85.892	70.602	76.853	139.631	149.845	151.917	135.421
38.6	64.706	86.222	72.117	73.703	139.201	150.433	150.339	131.525
38.7	63.624	84.705	70.767	73.706	133.339	155.614	149.987	133.784
38.8	63.541	83.981	70.858	72.104	134.214	153.99	151.313	136.293
38.9	63.826	84.456	68.02	74.321	136.684	151.94	150.729	135.119
39	63.877	86.264	70.716	72.511	139.009	151.513	152.424	131.113
39.1	61.622	86.515	71.315	71.369	140.679	159.15	149.402	132.543
39.2	63.036	84.343	70.445	72.635	139.805	153.244	154.143	136.717
39.3	63.531	86.985	69.756	72.537	131.645	161.173	154.261	131.587
39.4	63.178	88.891	71.24	73.131	136.492	156.827	156.659	138.036
39.5	65.586	84.12	69.328	72.347	138.073	159.529	150.705	129.183
39.6	61.332	82.354	70.44	73.35	141.433	156.853	152.805	134.486
39.7	62.113	85.296	70.89	75.572	137.864	163.188	148.888	132.125
39.8	64.382	83.728	69.779	71.721	141.055	154.483	152.159	133.246
39.9	63.552	86.416	69.314	72.31	141.322	162.078	145.666	133.422
40	61.94	82.178	68.247	72.988	138.585	160.964	149.187	133.285
40.1	64.063	83.566	69.109	75.049	138.801	159.52	156.837	134.224
40.2	62.576	83.963	67.532	75.791	142.052	155.715	155.052	134.177
40.3	64.849	82.672	67.7	72.985	137.745	156.055	153.312	135.107
40.4	62.491	82.65	68.817	76.705	136.495	161.376	154.917	135.06
40.5	61.484	82.075	66.905	72.954	132.454	161.301	149.861	133.951
40.6	64.045	80.614	69.177	72.252	138.365	158.855	154.279	134.742
40.7	63.582	78.337	67.179	74.349	134.312	160.729	153.792	136.904
40.8	62.648	79.372	68.249	73.249	139.81	162.909	149.534	136.973
40.9	64.378	77.188	69.62	73.355	138.849	163.481	150.264	134.534
41	63.829	81.099	66.959	71.742	135.544	162.475	149.735	135.299
41.1	62.347	81.194	68.933	74.827	137.002	163.397	155.46	136.494
41.2	62.274	79.412	67.372	74.283	143.515	160.217	153.672	130.962
41.3	64.282	79.965	65.227	71.425	139.059	162.072	155.478	137.555
41.4	64.057	77.723	68.647	74.067	137.559	165.266	154.135	133.32
41.5	64.996	77.166	68.752	74.495	130.697	165.042	160.256	129.567
41.6	62.947	77.283	65.324	74.099	132.954	157.881	163.44	134.753
41.7	64.577	75.401	65.935	75.162	136.438	162.728	156.688	130.752
41.8	62.818	79.805	65.007	75.104	140.924	158.452	153.284	134.115
41.9	62.458	79.019	67.213	78.853	135.604	160.356	153.098	134.292
42	62.918	80.437	67.936	76.015	141.658	156.147	154.408	135.295
42.1	62.652	79.893	67.953	75.913	139.276	155.589	151.298	133.821
42.2	65.22	79.353	66.146	74.497	141.579	155.972	149.832	136.367
42.3	64.451	76.715	70.34	74.992	142.377	155.918	152.517	131.761
42.4	64.803	76.044	68.886	77.123	140.187	161.072	150.322	134.022
42.5	65.349	74.948	69.394	76.271	137.251	155.99	153.587	125.759
42.6	65.722	78.341	70.078	74.747	142.304	152.775	155.115	129.999
42.7	64.097	74.766	66.485	75.297	141.998	156.869	156.485	127.746
42.8	63.799	75.871	70.086	76.782	138.683	157.905	163.561	133.802
42.9	65.513	78.197	68.732	74.339	138.731	161.25	161.02	125.863
43	65.51	77.151	69.374	72.765	147.877	151.584	158.3	132.571
43.1	65.172	78.365	70.978	73.666	139.157	156.496	163.144	135.455
43.2	65.081	77.013	70.403	71.546	136.535	150.938	160.142	131.651
43.3	64.631	76.201	70.198	73.381	135.994	154.951	162.937	131.685
43.4	64.004	78.735	69.134	75.309	136.702	151.88	158.534	129.14
43.5	65.14	80.687	66.709	73.768	141.509	150.943	158.445	133.083
43.6	65.918	79.479	71.088	73.998	136.005	147.848	161.073	131.488
43.7	62.889	78.721	68.742	74.793	144.686	151.553	161.247	130.825
43.8	64.451	79.773	69.255	72.964	152.646	146.338	150.074	129.689
43.9	65.755	78.125	69.251	73.527	144.374	154.342	154.244	126.016
44	68.031	80.809	72.945	72.256	142.839	154.548	154.199	127.14
44.1	66.576	80.079	73.448	72.114	141.862	156.828	154.902	131.624
44.2	66.491	83.984	72.518	74.47	141.518	156.095	159.429	132.429
44.3	65.242	84.544	73.963	73.365	141.311	159.473	157.702	133.257
44.4	65.147	83.266	71.736	76.203	140.999	159.449	163.144	132.096
44.5	64.108	85.405	72.889	74.169	142.739	161.288	156.98	129.528
44.6	63.897	82.81	72.709	73.079	146.267	167.51	161.029	130.157
44.7	66.056	82.717	72.473	72.279	146.41	159.002	162.07	126.557
44.8	63.537	83.408	74.178	74.215	144.032	156.883	153.5	125.733
44.9	67.257	80.044	74.89	73.088	146.277	154.664	162.115	127.199
45	63.913	80.832	73.689	73.544	148.665	158.227	161.436	131.068
45.1	66.496	83.75	74.235	75.779	144.365	159.729	160.863	129.722
45.2	65.867	84.453	74.87	74.35	145.294	157.366	155.688	128.706
45.3	68.622	81.233	74.312	73.981	144.655	153.525	158.13	123.306
45.4	64.424	84.325	71.91	71.443	144.079	161.613	158.629	121.528
45.5	63.862	85.126	74.894	71.152	151.355	159.321	155.647	126.84
45.6	63.708	89.624	72.276	73.396	149.144	162.381	157.448	128.698
45.7	63.149	87.089	75.033	72.519	158.294	162.114	155.654	126.477
45.8	61.387	85.632	72.556	72.255	154.715	163.051	156.548	124.471
45.9	63.917	84.688	72.716	72.889	144.256	161.79	153.592	126.831
46	62.634	86.547	71.33	73.866	146.728	163.689	158.344	123.443
46.1	62.734	84.504	68.866	74.851	146.945	160.883	156.341	124.644
46.2	64.378	86.022	73.141	73.068	140.481	159.785	155.186	123.986
46.3	66.762	82.296	72.123	76.617	148.961	157.066	154.774	121.577
46.4	63.697	82.368	72.437	77.786	144.938	158.703	156.084	132.414
46.5	65.395	85.052	73.066	73.589	151.484	156.405	163.005	131.535
46.6	64.884	84.288	70.125	76.145	146.489	155.481	158.761	127.664
46.7	64.368	81.92	72.207	73.694	148.098	164.327	159.037	130.249
46.8	64.171	83.254	71.246	75.03	148.246	158.331	157.697	131.095
46.9	67.1	84.599	72.175	73.535	149.198	160.563	158.844	136.152
47	65.245	82.651	73.904	74.033	146.99	161.593	162.372	136.694
47.1	66.155	84.762	76.496	76.93	149.504	161.143	154.68	131.221
47.2	65.418	84.545	74.904	75.446	149.139	163.356	147.521	129.77
47.3	67.021	84.16	75.153	77.003	145.715	163.138	154.899	131.101
47.4	67.72	83.772	71.822	75.41	147.818	158.745	155.164	134.993
47.5	65.718	83.758	74.484	73.644	148.055	160.615	156.14	139.072
47.6	65.472	82.478	73.663	74.629	152.673	165.889	158.929	140.541
47.7	68.238	83.727	70.829	74.397	154.46	167.073	157.213	136.515
47.8	69.049	82.983	72.054	73.829	148.251	167.82	156.276	136.376
47.9	70.993	83.495	72.453	74.238	146.009	169.467	157.001	142.104
48	66.42	83.506	72.495	76.003	153.084	165.223	158.696	140.539
48.1	66.831	82.652	71.958	74.293	151.023	163.41	158.621	138.864
48.2	65.133	85.526	70.828	73.205	149.036	165.12	156.053	140.352
48.3	64.987	85.338	71.118	74.488	142.48	166.735	159.126	142.204
48.4	65.288	84.484	71.311	75.587	147.607	161.624	156.413	145.265
48.5	64.49	83.503	72.144	75.508	145.68	164.312	158.782	135.71
48.6	67.012	85.327	72.853	75.84	142.355	156.417	152.826	133.88
48.7	66.504	86.005	73.192	77.133	148.478	159.431	152.825	138.218
48.8	69.67	85.565	71.809	76.365	152.105	162.473	155.779	134.017
48.9	68.962	86.985	74.867	74.212	149.151	165.356	157.23	132.028
49	67.899	87.922	72.879	75.003	151.278	164.573	161.966	132.792
49.1	65.791	87.485	73.015	76.47	145.597	165.954	156.872	136.407
49.2	66.589	85.941	70.999	75.478	151.697	161.343	159.775	135.77
49.3	63.991	86.981	72.307	75.239	153.267	165.067	158.196	133.992
49.4	65.16	87.005	71.949	77.945	151.704	165.255	158.966	135.569
49.5	64.966	87.206	71.283	78.371	151.575	166.081	158.138	135.464
49.6	65.088	87.237	72.633	75.709	151.479	166.342	161.118	137.358
49.7	66.258	86.237	71.93	76.627	149.308	167.674	158.921	136.821
49.8	65.396	87.814	70.619	77.506	150.884	169.931	159.09	138.206
49.9	63.91	84.06	72.968	79.328	147.633	160.138	158.342	139.078
50	63.675	86.477	70.451	76.342	150.249	160.91	156.575	136.371
50.1	66.742	85.538	73.668	77.205	153.688	156.289	154.166	135.377
50.2	63.899	86.373	72.869	78.134	144.622	160.661	162.222	135.302
50.3	65.848	87.979	70.95	76.861	147.282	160.965	155.656	134.942
50.4	63.84	84.865	70.545	75.915	149.855	160.3	157.888	132.423
50.5	63.905	85.513	71.758	77.137	144.529	161.091	163.538	139.971
50.6	64.47	87.94	73.364	73.468	155.076	162.308	159.596	138.099
50.7	64.901	85.551	70.843	75.631	148.682	161.275	166.121	135.874
50.8	68.399	88.231	73.239	75.428	148.309	163.442	158.793	132.277
50.9	66.622	85.703	70.844	74.418	147.231	163.844	160.812	137.057
51	65.148	87.71	72.468	74.6	144.804	160.616	163.977	137.412
51.1	68.949	86.461	72.842	76.439	151.137	161.706	160.617	130.187
51.2	66.518	89.346	72.647	77.75	151.968	166.045	156.455	132.212
51.3	69.15	85.406	75.075	79.209	151.853	164.295	159.099	132.281
51.4	67.669	86.362	73.931	77.072	150.231	160.066	160.829	130.729
51.5	67.216	82.255	72.672	76.158	148.796	160.15	155.828	135.591
51.6	66.474	86.124	72.438	78.686	146.212	162.999	156.711	132.597
51.7	66.925	85.217	72.625	78.413	143.323	159.944	158.327	135.915
51.8	66.3	86.166	71.684	75.492	146.391	160.486	158.721	136.057
51.9	65.99	87.168	73.131	75.655	153.741	162.154	157.662	136.284
52	64.642	85.8	72.809	76.761	152.33	162.487	154.658	136.855
52.1	65.016	85.468	73.264	77.666	146.569	167.803	157.772	132.925
52.2	64.37	86.516	72.416	76.925	143.721	165.544	160.144	138.099
52.3	62.95	85.18	71.616	78.301	147.282	160.851	159.304	134.933
52.4	63.675	86.09	72.577	75.796	146.622	168.853	154.54	131.755
52.5	63.939	87.364	73.28	77.334	142.034	162.389	156.925	137.366
52.6	64.111	85.597	71.642	76.924	142.885	160.987	162.697	137.914
52.7	64.601	88.065	71.833	76.401	148.517	164.849	160.132	134.228
52.8	63.9	87.976	71.582	75.279	143.487	165.579	157.314	136.28
52.9	63.871	85.225	71.62	76.088	142.411	164.246	162.343	133.538
53	62.147	86.92	73.462	75.442	140.766	169.188	157.541	135.717
53.1	64.337	88.476	70.494	75.873	140.145	163.908	155.398	142.519
53.2	64.896	86.906	72.468	77.797	141.042	163.128	156.424	142.951
53.3	63.908	85.381	75.515	75.749	141.869	167.607	159.472	142.037
53.4	64.215	84.587	75.912	74.004	139.678	165.635	156.631	146.581
53.5	65.374	85.188	77.643	77.641	144.68	162.558	156.679	145.861
53.6	64.438	85.692	74.383	74.609	142.72	163.168	154.631	144.336
53.7	65.518	85.299	73.931	75.681	142.326	156.848	153.176	145.487
53.8	64.784	85.537	73.941	75.339	141.158	164.973	159.728	145.429
53.9	64.216	83.795	74.508	75.285	139.234	164.58	155.487	141.399
54	64.486	85.377	74.331	76.153	140.779	163.17	153.05	145.702
54.1	63.079	83.654	72.192	74.66	145.414	162.814	156.449	146.997
54.2	64.838	83.006	73.141	76.466	140.08	157.951	154.641	148.33
54.3	65.12	84.373	73.684	76.531	136.191	162.643	156.972	149.315
54.4	63.44	84.475	73.006	74.517	144.532	162.178	153.022	143.608
54.5	65.138	82.67	71.898	74.056	141.188	154.76	158.337	144.63
54.6	63.619	83.712	72.632	74.375	146.823	160.323	152.22	146.517
54.7	64.483	84.21	73.173	73.889	142.687	158.034	154.079	147.895
54.8	66.093	83.902	75.743	75.528	147.404	162.298	161.211	148.84
54.9	68.604	83.396	72.991	72.922	142.86	158.43	157.469	142.368
55	68.35	82.253	73.556	72.648	149.099	161.324	155.102	143.748
55.1	66.328	84.482	74.522	74.632	144.002	160.391	157.969	143.532
55.2	67.503	82.281	73.786	74.09	144.051	159.505	156.917	144.187
55.3	66.02	81.516	73.706	74.702	151.977	158.042	157.158	144.31
55.4	64.884	81.941	73.82	75.036	147.377	159.294	156.181	145.24
55.5	66.763	78.877	75.638	73.641	144.897	161.006	156.76	143.524
55.6	65.179	80.844	74.312	72.84	151.57	161.329	154.456	142.769
55.7	65.539	80.811	73.439	76.498	143.266	159.172	154.464	144.235
55.8	65.478	81.333	72.456	75.286	144.78	157.719	155.44	143.3
55.9	64.263	79.037	71.151	76.151	140.714	159.237	158.09	144.417
56	63.977	80.841	75.126	75.08	143.42	157.178	158.767	144.897
56.1	64.829	81.397	74.136	73.925	140.588	157.65	159.394	138.675
56.2	64.286	81.681	74.232	74.851	142.501	158.593	162.441	138.095
56.3	65.937	82.897	73.958	75.871	142.391	159.233	159.845	137.425
56.4	68.213	80.737	74.241	76.456	139.148	161.495	160.173	136.617
56.5	67.964	83.918	73.839	75.452	142.166	159.985	159.934	136.612
56.6	67.739	82.365	74.995	74.498	145.862	164.376	158.134	135.64
56.7	69.596	81.342	71.7	73.879	146.622	159.882	156.711	134.855
56.8	68.015	82.03	73.114	76.194	143.488	162.328	157.831	136.091
56.9	66.687	81.01	72.765	77.323	148.142	157.736	156.834	134.865
57	66.076	81.721	70.769	77.529	150.589	162.615	162.532	133.576
57.1	65.371	79.914	73.647	78.572	148.017	164.403	165.478	134.031
57.2	66.839	84.156	73.061	75.701	140.566	162.489	158.894	137.802
57.3	66.069	82.03	72.563	74.442	141.449	159.599	163.34	134.583
57.4	64.793	83.68	75.288	75.266	141.797	160.27	162.901	139.678
57.5	65.866	81.852	71.324	75.56	145.949	157.014	161.226	132.114
57.6	66.407	83.865	71.322	73.914	141.791	160.418	161.542	131.077
57.7	67.422	84.019	71.649	73.571	147.885	153.437	163.983	134.935
57.8	65.945	82.21	70.517	73.535	144.632	149.792	162.876	135.123
57.9	66.63	84.69	69.776	74.773	141.847	152.046	163.021	131.69
58	66.689	82.16	71.75	73.276	142.034	155.916	165.012	133.319
58.1	66.689	83.626	70.691	76.101	142.711	154.821	158.328	137.524
58.2	67.917	83.638	71.223	74.163	144.426	155.123	160.654	134.798
58.3	66.482	83.751	71.353	74.885	138.033	150.804	161.452	135.045
58.4	68.092	85.222	68.829	75.067	138.98	156.456	160.874	134.434
58.5	66.576	82.748	67.722	74.889	140.844	159.594	159.525	136.939
58.6	66.038	82.32	68.941	75.875	142.758	158.53	166.719	131.811
58.7	64.899	83.763	68.169	71.176	139.212	163.184	161.943	132.904
58.8	66.446	80.896	69.092	74.857	150.682	161.065	161.261	131.791
58.9	66.635	82.189	70.805	73.713	142.86	155.459	165.402	133.371
59	68.088	81.119	67.575	72.257	142.073	160.224	157.209	135.392
59.1	67.964	81.881	69.282	72.558	141.518	158.351	159.41	139.391
59.2	66.75	83.047	69.345	72.773	139.516	158.072	159.871	141.046
59.3	70.093	81.478	68.124	74.466	142.383	160.661	159.633	137.812
59.4	67.301	81.172	69.387	72.77	143.167	152.797	163.483	138.996
59.5	66.402	81.672	69.395	71.606	149.132	162.171	167.864	139.608
59.6	67.86	80.333	68.096	73.066	149.632	159.207	160.591	138.483
59.7	67.312	81.743	65.697	72.56	145.735	154.33	162.913	136.845
59.8	68.053	83.004	66.902	73.284	147.793	159.485	161.62	140.295
59.9	67.164	80.71	68.204	73.269	145.183	156.348	161.308	140.534
60	69.228	80.436	69.035	73.275	144.66	153.696	159.038	139.409
60.1	69.551	82.793	68.505	74.001	142.641	161.213	158.311	140.114
60.2	68.955	83.522	67.705	70.208	147.724	160.924	155.817	136.991
60.3	66.249	84.21	69.025	69.861	143.412	160.394	158.089	140.914
60.4	67.082	83.698	68.726	71.361	138.92	158.132	154.967	143.322
60.5	68.344	81.933	72.155	70.317	142.395	161.684	155.626	145.133
60.6	66.8	83.091	71.847	71.777	140.881	162.495	154.244	137.944
60.7	67.056	81.7	71.536	69.811	144.99	162.078	154.276	136.904
60.8	66.276	81.596	69.001	70.34	145.13	161.521	158.651	137.029
60.9	69.451	82.717	72.54	71.351	148.029	154.905	156.738	139.558
61	66.489	85.338	69.885	69.889	145.201	155.467	156.46	135.392
61.1	67.251	80.922	68.629	70.156	146.188	158.887	154.835	140.435
61.2	66.413	79.814	70.816	70.275	146.768	157.702	154.82	138.87
61.3	68.851	82.899	70.852	67.427	150.682	162.214	152.082	138.48
61.4	69.752	83.536	68.889	69.761	143.409	160.795	148.813	139.737
61.5	69.043	82.41	71.598	69.77	142.821	159.274	153.599	136.344
61.6	69.885	79.331	69.714	67.827	147.312	163.069	156.13	135.566
61.7	67.048	80.068	72.134	69.182	145.448	163.584	157.495	135.805
61.8	68.015	82.864	71.517	69.195	143.692	162.008	162.769	134.861
61.9	65.915	82.547	69.541	69.632	142.029	167.515	157.767	139.251
62	66.865	83.061	73.693	69.176	139.022	160.623	163.266	144.486
62.1	67.678	81.689	73.863	70.243	137.648	162.957	159.185	138.289
62.2	68.246	81.689	73.365	71.16	140.05	158.39	162.205	138.409
62.3	66.046	78.448	72.658	72.954	138.493	162.029	157.833	143.109
62.4	65.248	80.267	71.91	71.38	141.765	163.252	153.517	140.854
62.5	64.923	80.403	74.5	71.164	139.995	163.93	154.349	137.654
62.6	64.223	79.792	73.532	72.28	143.876	156.907	160.328	139.498
62.7	66.783	78.453	72.463	69.841	136.544	163.705	167.565	135.404
62.8	68.484	76.588	72.504	73.028	139.884	160.766	160.158	139.016
62.9	67.166	78.387	73.006	70.879	142.494	160.29	160.122	135.002
63	67.288	78.571	72.846	70.621	143.529	164.08	159.544	135.83
63.1	65.994	75.239	74.218	72.181	137.62	162.152	155.969	136.112
63.2	66.7	77.88	71.974	71.487	142.317	166.354	160.648	135.095
63.3	67.423	78.232	72.558	70.138	141.752	163.735	161.774	135.47
63.4	67.71	79.374	72.31	69.958	143.993	155.969	159.066	137.686
63.5	67.657	80.982	70.735	71.394	139.455	156.062	162.613	134.707
63.6	66.283	77.835	71.754	73.112	143.142	154.223	158.682	136.923
63.7	66.744	79.486	69.551	67.191	140.912	162.137	163.665	136.593
63.8	70.13	79.186	71.238	70.305	140.009	163.63	162.248	131.585
63.9	69.335	78.311	73.649	70.539	142.429	159.368	166.994	136.953
64	68.772	77.283	72.102	69.734	139.147	158.905	170.287	134.813
64.1	69.432	80.642	72.461	69.319	137.406	156.242	161.5	141.587
64.2	70.114	78.528	72.024	71.432	138.055	164.013	159.823	136.477
64.3	70.252	78.994	70.268	69.171	143.887	167.482	157.938	136.553
64.4	69.484	79.497	73.439	71.721	139.232	168.048	164.26	135.28
64.5	71.898	80.302	72.85	71.565	144.334	164.106	161.643	139.539
64.6	68.356	81.992	70.37	71.891	138.002	161.302	163.379	137.21
64.7	72.35	81.731	71.426	72.226	141.619	161.945	156.233	143.528
64.8	68.349	81.377	71.677	74.525	142.069	155.131	157.12	142.902
64.9	70.179	79.713	72.763	72.204	143.014	155.813	156.976	145.583
65	68.887	81.658	71.246	73.968	148.808	155.005	159.492	146.818
65.1	69.992	81.543	70.418	74.8	143.692	160.503	160.386	139.797
65.2	68.994	80.915	72.713	73.368	142.075	160.945	162.974	141.422
65.3	67.88	81.383	72.877	72.766	142.903	156.431	156.912	144.035
65.4	68.256	79.054	72.16	71.933	141.405	155.701	157.365	143.336
65.5	68.842	81.132	73.589	71.607	143.74	161.607	157.338	147.064
65.6	67.602	80.103	71.969	71.741	149.104	158.631	154.984	148.25
65.7	68.176	81.795	72.897	72.79	149.723	155.933	153.908	149.483
65.8	68.044	82.558	72.979	69.099	142.626	157.854	151.612	148.163
65.9	66.975	81.39	72.294	72.857	146.527	159.081	158.491	142.204
66	69.576	81.269	72.309	71.501	146.976	159.418	157.337	145.605
66.1	69.824	80.494	73.422	72.252	145.311	156.86	158.872	147.539
66.2	69.792	81.146	74.461	73.056	146.615	155.398	158.489	143.065
66.3	69.286	82.423	76.527	73.667	148.317	160.265	157.45	139.488
66.4	67.027	79.261	73.384	73.424	147.264	153.721	163.899	143.692
66.5	67.813	80.988	74.029	69.881	145.861	157.372	163.165	143.441
66.6	67.834	80.209	74.377	72.137	145.015	155.755	164.798	140.719
66.7	68.27	81.55	72.83	70.976	145.917	156.988	165.181	140.708
66.8	68.886	82.826	74.926	70.277	146.68	157.48	162.466	136.807
66.9	68.944	82.638	73.988	68.756	145.498	154.446	164.301	143.735
67	69.871	82.82	74.548	70.605	146.878	156.171	164.535	142.713
67.1	69.069	82.168	76.016	70.768	144.196	158.48	162.136	141.122
67.2	66.175	81.112	75.296	70.406	147.776	156.463	164.151	140.099
67.3	67.205	82.894	76.35	72.19	146.47	156.182	159.64	141.428
67.4	67.249	84.803	76.592	72.956	148.27	153.758	160.293	140.29
67.5	68.167	82.381	75.492	70.837	148.413	158.948	157.803	138.767
67.6	64.342	84.194	75.08	72.413	146.055	159.798	159.847	143.007
67.7	65.849	82.487	75.699	71.034	147.698	156.629	162.739	140.277
67.8	63.357	80.887	75.14	72.475	143.258	154.575	158.952	139.257
67.9	63.267	82.042	75.082	70.33	142.309	157.278	162.734	139.794
68	62.869	83.076	75.213	72.19	150.026	156.311	165.054	142.166
68.1	61.955	83.74	76.75	68.761	145.341	152.398	163.836	142.553
68.2	60.225	81.48	74.571	70.568	143.164	156.69	164.504	137.059
68.3	62.651	81.965	73.852	72.126	145.645	162.532	164.066	138.477
68.4	61.657	80.547	74.683	69.364	140.321	156.724	158.539	141.641
68.5	62.482	82.186	75.251	67.062	143.457	157.333	161.008	137.69
68.6	64.622	83.904	73.707	65.965	138.23	155.297	161.584	139.543
68.7	61.825	82.515	74.525	69.394	141.575	160.208	159.283	141.802
68.8	66.282	82.145	74.946	68.123	144.193	153.592	156.082	144.755
68.9	64.379	86.933	76.233	70.01	144.811	154.68	157.905	141.763
69	66.9	84.697	71.961	71.468	142.422	155.811	160.545	142.342
69.1	66.764	86.646	75.327	69.927	145.613	154.502	165.752	145.463
69.2	67.644	84.86	74.724	69.376	141.461	158.863	167.583	138.512
69.3	65.617	87.656	73.299	74.657	143.315	156.952	165.217	134.161
69.4	67.369	87.094	73.979	71.573	145.129	162.27	160.062	136
69.5	63.835	86.8	72.485	70.742	139.694	156.197	158.446	136.289
69.6	64.901	85.755	75.461	71.545	142.677	154.131	163.003	137.92
69.7	63.532	88.724	72.955	72.275	139.669	161.597	169.178	136.183
69.8	59.866	87.112	73.158	70.111	143.852	160.326	172.88	140.117
69.9	60.067	87.016	74.852	70.778	139.919	162.624	167.341	143.132
70	61.468	88.346	73.023	71.701	135.775	155.931	168.361	138.687
70.1	61.198	88.251	77.727	69.446	139.636	158.989	167.437	140.659
70.2	59.489	84.87	75.589	72.789	141.134	157.644	169.515	142.337
70.3	61.013	88.849	71.707	71.205	136.805	156.557	164.009	143.477
70.4	61.112	87.15	73.896	70.573	139.151	157.685	166.591	142.179
70.5	61.709	85.79	75.609	72.145	145.468	158.556	167.043	136.63
70.6	59.723	86.078	74.912	70.644	144.759	152.986	167.975	135.802
70.7	59.928	86.74	75.636	71.679	136.739	155.307	167.075	136.617
70.8	60.114	86.579	70.501	70.98	136.585	159.895	169.834	136.719
70.9	61.582	88.624	71.758	71.444	141.238	153.459	166.24	138.746
71	62.609	88.844	75.607	72.057	138.836	154.352	159.919	138.55
71.1	63.341	87.918	75.664	71.066	142.737	150.204	159.264	137.018
71.2	60.333	87.926	74.492	72.482	149.07	153.29	162.33	137.312
71.3	65.658	87.008	73.065	71.541	140.792	155.705	159.762	135.627
71.4	63.822	88.451	71.388	72.358	138.657	155.538	162.971	138.279
71.5	62.154	91.214	72.047	73.178	139.746	160.807	164.823	136.958
71.6	59.233	90.882	71.628	72.379	140.007	154.527	162.791	139.351
71.7	60.612	89.907	73.309	72.057	147.509	158.355	166.745	143.119
71.8	61.314	90.018	73.788	71.738	146.081	152.908	160.245	137.105
71.9	58.808	89.701	74.237	71.169	145.493	150.606	160.48	140.709
72	60.772	90.345	74.942	71.062	145.964	158.677	162.331	141.884
72.1	62.039	89.599	71.418	72.938	142.109	159.115	161.228	135.473
72.2	61.371	88.896	75.699	75.017	140.991	161.76	161.611	142.063
72.3	61.717	90.578	75.037	74.241	140.323	159.92	167.845	137.45
72.4	59.821	87.477	74.018	73.894	141.272	163.932	164.389	139.601
72.5	61.274	86.459	73.776	70.728	140.235	166.459	167.574	138.131
72.6	59.766	86.801	74.023	73.308	142.509	167.164	166.366	136.724
72.7	59.884	85.185	73.37	75.905	142.389	162.565	164.301	137.73
72.8	63.428	82.938	74.049	76.364	138.513	161.521	161.944	134.997
72.9	64.186	85.254	71.658	74.618	141.14	161.636	159.437	137.994
73	63.325	82.835	73.534	72.366	144.054	157.787	160.311	132.824
73.1	65.192	86.238	73.561	73.167	144.267	159.931	166.697	133.932
73.2	64.027	87.22	76.301	71.945	143.026	154.517	162.789	132.093
73.3	64.427	88.882	75.725	72.297	145.318	157.879	165.223	130.055
73.4	64.578	88.279	76.463	73.531	144.552	153.782	165.089	130.471
73.5	64.376	87.592	74.49	76.293	143.665	158.507	168.237	132.595
73.6	66.171	87.247	74.629	73.938	148.561	162.264	165.334	130.934
73.7	66.789	85.462	75.126	75.032	143.655	159.576	164.854	135.884
73.8	65.595	87.285	74.757	73.61	147.284	160.372	167.645	135.874
73.9	65.606	88.738	74.387	73.758	143.923	160.873	164.418	141.15
74	66.272	88.006	75.212	75.538	146.272	161.476	162.793	141.857
74.1	65.835	86.58	75.109	73.807	144.875	158.855	161.27	139.541
74.2	64.595	87.843	75.335	75.435	146.433	160.833	165.548	144.752
74.3	65.511	87.761	75.495	75.706	141.235	162.645	167.962	140.894
74.4	65.036	88.951	75.37	73.156	148.888	156.51	163.428	144.607
74.5	63.31	87.093	74.392	71.492	147.595	158.595	167.225	140.832
74.6	63.884	86.615	73.658	72.262	143.545	159.737	163.574	142.928
74.7	64.129	86.563	74.059	73.141	146.774	164.214	166.343	144.481
74.8	66.824	87.737	77.65	70.797	145.133	159.623	160.005	139.529
74.9	68.788	85.893	75.614	72.78	147.798	152.088	165.297	137.781
75	65.038	88.197	75.322	70.504	144.635	160.138	167.341	139.591
75.1	66.487	87.759	75.632	73.126	144.933	158.331	166.774	141.438
75.2	65.58	88.129	76.042	72.171	152.677	155.803	161.901	141.32
75.3	65.835	84.743	75.967	75.139	148.792	159.982	164.186	143.754
75.4	70.147	87.217	76.379	73.501	153.336	164.8	161.764	136.841
75.5	67.47	85.217	74.626	74.905	149.17	161.207	164.654	133.07
75.6	70.814	88.361	75.08	74.379	144.272	163.367	165.54	135.673
75.7	69.107	89.339	75.553	72.896	147.499	159.693	162.515	141.907
75.8	69.82	89.72	76.202	74.484	142.958	158.181	165.318	135.632
75.9	68.722	90.634	75.991	75.101	138.765	162.328	167.638	139.664
76	69.023	92.813	75.034	74.784	150.356	162.934	165.828	142.075
76.1	69.444	94.493	73.703	76.398	146.331	157.121	160.239	141.098
76.2	70.431	94.692	74.349	75.887	145.874	159.121	167.647	138.992
76.3	70.423	95.393	75.372	77.055	149.056	160.423	163.5	137.044
76.4	70.072	90.497	73.694	74.158	144.065	157.741	162.923	141.276
76.5	71.928	90.485	76.451	72.181	147.559	155.385	163.49	137.131
76.6	68.882	89.569	73.999	75.063	144.813	152.85	168.253	143.674
76.7	70.707	92.866	73.707	74.592	146.63	158.68	164.49	141.057
76.8	69.623	92.666	73.27	72.149	144.817	157.113	159.93	137.561
76.9	70.15	94.116	73.976	72.498	145.131	157.816	167.815	130.67
77	68.917	93.374	74.361	72.154	151.055	163.611	163.502	136.809
77.1	69.405	93.482	72.754	70.072	147.056	162.509	164.417	141.407
77.2	67.975	91.08	73.414	72.848	147.188	159.152	165.243	140.122
77.3	65.694	90.962	75.17	71.04	147.743	162.72	161.21	135.488
77.4	66.362	88.885	71.579	74.308	145.212	163.249	163.815	138.747
77.5	68.363	89.308	75.084	74.762	145.707	153.882	164.818	142.826
77.6	67.401	89.311	74.162	74.427	148.459	161.431	168.921	135.529
77.7	68.577	89.263	77.181	75.224	142.935	164.019	166.56	137.568
77.8	70.324	92.056	76.445	73.323	145.768	154.861	167.809	139.356
77.9	68.034	94.157	75.3	74.202	144.618	157.177	170.448	139.514
78	69.56	91.687	74.425	73.823	146.778	160.812	170.981	138.974
78.1	69.463	91.82	74.511	73.983	148.926	154.384	169.935	138.366
78.2	65.057	93.184	72.427	75.072	153.56	157.588	169.706	140.903
78.3	68.261	91.784	75.985	77.126	152.113	157.444	171.611	139.709
78.4	70.306	90.499	76.804	75.715	148.29	157.037	165.969	141.298
78.5	68.749	90.918	76.11	76.294	146.295	171.465	163.907	140.317
78.6	68.1	89.836	76.505	74.976	146.322	169.654	166.185	139.179
78.7	70.15	90.282	75.67	72.987	146.961	164.356	168.973	138.898
78.8	67.468	90.648	74.36	75.915	145.874	165.656	163.394	137.8
78.9	67.293	91.917	76.183	73.276	142.686	156.252	167.399	139.903
79	67.16	92.255	76.565	72.762	148.214	156.589	163.956	143.23
79.1	68.738	91.187	76.624	72.949	142.593	159.225	163.43	142.799
79.2	68.603	94.417	75.724	73.244	140.85	158.602	170.034	141.533
79.3	69.449	92.385	75.257	72.153	141.028	161.458	169.282	142.226
79.4	65.024	95.027	73.904	73.351	139.685	162.166	170.034	143.881
79.5	68.551	95.649	74.794	73.268	141.131	161.333	166.174	147.493
79.6	67.437	95.987	70.809	72.093	141.311	158.796	165.766	148.33
79.7	68.812	97.281	72.05	74.299	141.843	159.119	165.845	140.946
79.8	69.514	94.946	74.265	73.045	147.057	163.72	165.022	146.306
79.9	68.425	91.791	73.53	71.756	142.003	159.763	168.749	143.232
80	65.681	97.363	75.848	73.046	145.244	164.539	170.297	148.24
80.1	65.736	96.524	76.783	73.92	140.997	163.058	166.922	140.831
80.2	65.765	94.689	75.221	73.918	145.981	165.28	164.084	145.364
80.3	65.192	92.497	73.533	73.835	145.432	160.704	170.579	145.768
80.4	66.215	93.332	74.422	74.91	146.664	160.612	167.078	147.705
80.5	66.104	94.923	77.212	73.388	141.762	164.772	165.224	148.287
80.6	66.175	91.611	77.188	75.339	144.215	160.26	172.059	142.508
80.7	66.386	93.495	76.54	72.25	143.08	159.654	170.222	140.978
80.8	66.688	92.846	77.145	71.343	141.687	163.204	172.728	141.111
80.9	67.351	93.314	77.26	70.749	141.573	167.985	172.314	142.684
81	67.364	93.353	76.719	72.372	145.419	165.84	172.769	142.596
81.1	67.385	93.218	76.562	72.675	141.743	165.487	167.138	143.469
81.2	66.238	92.877	74.722	72.443	136.147	171.333	170.549	142.054
81.3	66.868	93.931	74.108	72.959	135.406	162.712	171.558	143.545
81.4	65.554	90.516	72.471	71.578	134.145	159.822	178.257	146.973
81.5	64.193	94.441	74.796	71.544	141.273	157.372	175.704	143.953
81.6	62.993	93.936	75.122	71.533	140.985	161.971	174.182	140.536
81.7	63.834	98.733	75.883	72.159	142.293	167.485	173.673	137.911
81.8	64.837	92.494	74.468	71.531	135.505	162.556	175.134	141.676
81.9	65.345	90.734	78.441	73.031	139.337	161.257	174.345	144.413
82	63.177	92.085	76.176	71.92	139.811	163.486	169.827	141.113
82.1	64.884	92.178	74.932	73.315	139.733	170.593	172.472	140.77
82.2	64.451	92.84	74.962	74.681	137.979	164.234	173.943	142.034
82.3	63.026	91.641	73.914	73.731	139.928	159.514	170.007	144.18
82.4	63.976	94.554	75.409	75.047	140.235	159.268	174.446	147.12
82.5	66.229	94.473	74.556	73.871	138.562	156.602	177.431	139.763
82.6	60.362	93.071	74.515	74.589	139.693	160.401	181.192	141.735
82.7	62.781	96.482	76.93	73.151	136.111	155.373	170.562	140.322
82.8	65.133	92.71	75.243	69.089	132.291	154.026	179.222	132.902
82.9	63.738	94.656	76.59	69.905	133.986	158.88	173.387	139.574
83	64.762	94.413	74.458	70.915	143.449	160.792	171.812	140.162
83.1	63.051	95.623	75.527	71.266	146.393	161.807	176.379	138.061
83.2	64.071	93.97	71.705	73.639	147.757	158.944	175.103	142.972
83.3	63.115	94.679	75.501	71.797	148.704	161.745	176.008	143.348
83.4	62.54	97.434	76.266	72.105	146.819	162.163	174.086	145.94
83.5	64.475	93.842	77.651	70.997	143.436	157.549	178.024	143.047
83.6	64.608	94.891	78.348	74.283	145.209	157.806	178.008	140.995
83.7	64.856	93.488	78.99	71.732	144.877	157.483	179.444	139.01
83.8	62.577	94.634	75.937	71.594	147.036	154.12	180.086	142.723
83.9	63.729	93.522	77.712	71.61	148.125	159.619	177.504	145.504
84	64.206	94.549	79.77	71.769	137.413	155.841	171.06	141.743
84.1	63.317	95.238	79.904	72.87	144.795	149.742	171.695	140.131
84.2	66.044	95.584	77.544	72.169	143.976	162.635	167.166	140.879
84.3	64.217	96.201	75.843	70.822	147.55	156.731	174.361	139.32
84.4	63.45	95.217	78.93	75.122	144.641	162.074	172.355	140.562
84.5	65.878	93.439	78.28	75.648	140.44	159.425	173.036	140.89
84.6	67.006	93.251	77.295	74.826	144.789	163.077	174.825	141.644
84.7	64.084	93.174	77.02	72.979	142.401	159.485	172.689	145.26
84.8	64.411	91.21	78.897	76.143	145.416	155.039	170.066	145.006
84.9	62.685	90.578	78.691	73.838	140.866	160.742	171.557	146.371
85	64.587	91.039	79.136	72.484	151.233	160.97	166.958	146.942
85.1	62.938	93.343	78.312	72.247	141.757	164.581	167.081	146.064
85.2	62.485	91.763	77.211	73.23	146.044	158.997	170.452	143.059
85.3	62.124	94.176	77.485	75.055	148.059	157.634	160.614	141.82
85.4	60.235	91.562	78.722	75.223	145.876	158.905	170.225	142.378
85.5	60.553	89.912	76.094	74.819	148.382	158.288	171.372	144.516
85.6	59.68	93.154	75.26	73.154	149.513	160.422	170.825	145.369
85.7	60.122	92.142	75.377	73.249	151.789	159.636	168.498	144.286
85.8	61.349	92.997	77.681	74.803	151.252	160.783	163.301	144.765
85.9	60.401	92.733	74.897	75.593	148.667	159.924	167.933	141.525
86	63.315	93.402	74.132	75.208	144.488	158.799	171.054	137.336
86.1	62.509	92.539	73.325	76.807	143.23	157.374	175.071	145.757
86.2	63.499	92.69	75.839	77.246	143.895	156.667	170.259	143.903
86.3	63.755	91.455	76.865	76.759	143.264	161.418	173.452	149.568
86.4	62.705	91.237	75.24	76.392	147.911	168.221	171.76	150.526
86.5	63.762	88.672	79.244	78.708	145.064	159.75	173.04	146.465
86.6	63.612	90.253	76.339	79.522	149.668	171.023	166.95	149.795
86.7	64.49	90.708	77.689	80.161	144.331	161.968	172.579	149.139
86.8	62.879	87.549	78.108	78.898	142.572	152.755	175.423	146.995
86.9	61.851	91.339	79.416	80.063	147.361	163.817	170.755	150.478
87	65.495	91.907	80.474	81.662	145.828	162.994	169.247	148.821
87.1	64.383	92.228	78.067	79.642	146.141	160.483	173.014	143.206
87.2	61.427	89.829	78.892	80.95	143.045	158.684	171.448	146.711
87.3	63.621	95.277	78.168	81.234	142.86	163.976	171.53	146.746
87.4	63.303	89.788	78.766	80.22	149.59	163.977	173.833	145.688
87.5	63.793	92.196	79.702	78.828	146.988	160.933	173.068	145.552
87.6	63.213	92.902	78.724	78.725	148.698	159.032	167.427	147.322
87.7	65.419	91.281	77.414	78.417	150.214	158.341	171.439	144.2
87.8	63.482	92.289	80.566	76.256	146.091	155.532	174.164	149.234
87.9	62.607	90.726	79.348	75.054	150.653	155.253	175.462	147.918
88	61.72	90.832	79.83	77.979	153.782	161.266	172.992	140.966
88.1	61.59	90.564	79.57	77.161	154.561	156.703	174.343	144.684
88.2	61.974	93.492	80.162	76.348	156.719	158.467	175.642	145.261
88.3	62.643	91.292	79.073	74.45	154.732	165.385	169.495	144.406
88.4	62.098	90.02	78.931	74.563	155.178	160.72	170.611	142.705
88.5	61.984	92.398	79.343	75.057	153.278	158.88	172.623	146.504
88.6	61.852	89.945	79.113	76.411	156.022	162.85	176.547	143.189
88.7	62.147	89.146	78.737	75.942	154.068	160.328	175.741	148.943
88.8	60.484	91.953	78.855	75.208	157.94	159.318	173.988	150.345
88.9	62.016	91.93	80.302	77.668	152.32	161.819	168.566	150.262
89	62.129	94.679	78.977	75.661	154.623	163.001	168.167	150.694
89.1	62.716	91.356	80.228	77.392	150.006	158.115	166.815	149.775
89.2	62.744	91.881	78.75	80.355	151.045	164.214	169.295	149.27
89.3	62.519	91.356	77.999	80.921	149.929	160.196	169.469	144.757
89.4	61.42	89.151	78.323	80.342	154.571	159.882	166.947	146.53
89.5	64.89	86.577	80.02	77.863	152.997	154.952	162.25	152.278
89.6	63.871	86.953	79.335	76.43	150.677	156.132	161.261	147.117
89.7	63.982	90.31	79.919	76.384	151.709	158.373	165.706	148.839
89.8	68.108	86.223	77.394	79.77	151.925	155.658	166.421	148.169
89.9	67.087	88.418	78.264	79.268	155.739	158.526	165.007	153.487
90	65.65	89.471	79.474	78.302	150.614	160.556	171.91	152.078
90.1	65.022	87.028	77.545	81.122	150.936	165.169	165.056	147.412
90.2	65.142	85.831	77.728	78.639	144.903	164.611	167.133	149.423
90.3	66.932	88.029	76.072	79.415	145.631	163.497	166.122	147.104
90.4	63.811	88.415	78.699	78.014	143.55	155.099	163.586	154.071
90.5	63.98	88.204	76.629	77.169	148.684	163.406	166.393	153.595
90.6	65.935	90.634	76.889	78.624	145.724	165.142	165.207	150.968
90.7	62.553	85.706	77.12	76.83	149.192	163.804	163.61	147.666
90.8	63.607	88.106	77.796	77.293	147.066	161.727	170.081	148.999
90.9	62.991	88.217	77.261	76.126	145.841	159.893	166.477	148.971
91	64.678	86.561	76.305	74.823	152.503	160.184	169.653	147.256
91.1	65.57	87.558	76.291	74.182	148.835	160.106	163.525	145.224
91.2	67.126	86.477	77.381	76.096	146.528	163.935	165.59	147.266
91.3	65.873	88.07	75.853	74.368	146.674	163.675	162.836	145.935
91.4	65.857	90.173	74.466	73.708	150.627	162.644	163	149.721
91.5	67.401	88.107	77.316	75.351	150.573	160.954	166.647	148.619
91.6	64.2	87.882	76.339	75.47	153.921	163.606	158.44	150.457
91.7	65.778	90.701	77.237	75.503	146.009	164.827	163.544	154.988
91.8	66.555	87.746	76.364	74.285	149.328	164.89	164.484	152.317
91.9	66.244	88.883	74.118	76.261	149.032	158.527	160.931	154.999
92	64.91	85.816	76.422	77.585	142.032	159.424	162.978	148.303
92.1	62.72	86.921	76.055	75.292	153.441	159.015	162.511	148.128
92.2	64.021	91.308	76.663	75.424	149.507	154.748	163.121	147.049
92.3	64.202	89.372	73.658	74.299	146.548	164.092	165.543	153.664
92.4	66.939	90.431	75.723	74.959	145.422	159.667	162.774	149.741
92.5	64.223	90.418	75.659	75.229	149.928	157.194	168.434	150.368
92.6	62.939	89.793	77.024	73.663	149.958	159.159	171.174	146.316
92.7	64.555	90.846	74.998	73.893	151.139	157.534	170.177	149
92.8	66.079	91.504	74.631	73.977	150.558	155.918	168.202	150.507
92.9	64.779	89.998	75.28	72.022	151.135	157.983	162.59	151.631
93	66.665	87.026	74.443	72.02	151.968	154.972	166.34	149.363
93.1	64.159	91.326	73.216	74.054	151.918	153.894	163.814	145.641
93.2	64.905	88.281	71.959	72.419	148.404	158.239	166.089	147.056
93.3	66.113	96.076	73.615	71.77	148.971	152.287	159.001	149.743
93.4	64.851	93.992	75.005	73.337	150.826	165.174	160.498	150.981
93.5	66.45	88.729	71.832	73.591	143.262	154.905	161.407	151.396
93.6	65.015	88.557	73.391	71.829	148.061	157.91	162.377	147.356
93.7	65.151	88.689	75.969	72.282	145.077	159.561	167.23	150.123
93.8	64.228	89.216	74.22	70.039	148.511	158.6	164.107	149.731
93.9	64.248	88.489	74.674	72.483	145.137	157.201	165.617	155.679
94	68.523	87.67	71.912	72.378	153.444	154.933	171.646	153.69
94.1	65.561	88.909	72.305	71.205	147.49	157.124	172.002	160.536
94.2	65.075	88.959	75.729	72.641	147.143	157.365	170.478	154.834
94.3	67.848	89.494	74.6	70.23	151.664	153.68	169.779	157.886
94.4	66.71	89.288	70.355	69.596	155.037	156.485	172.915	158.383
94.5	69.034	92.026	74.418	71.445	148.131	154.246	177.663	156.597
94.6	67.18	89.431	75.075	68.676	152.863	160.227	166.846	154.951
94.7	68.088	89.706	72.364	68.589	145.705	160.226	172.17	154.437
94.8	65.604	92.234	71.976	71.726	150.554	159.131	169.648	154.947
94.9	64.308	89.687	71.74	69.949	147.23	160.356	167.965	152.308
95	67.14	90.33	72.165	71.741	153.337	158.151	172.744	150.674
95.1	67.835	91.434	70.772	70.509	151.112	157.901	169.313	149.171
95.2	67.622	89.829	71.208	72.061	150.243	155.534	168.385	151.044
95.3	70.096	90.131	70.666	72.769	150.494	153.732	167.186	150.998
95.4	69.44	90.344	71.042	72.624	148.618	157.19	170.412	148.132
95.5	67.762	91.023	73.387	72.018	149.51	156.71	172.963	151.69
95.6	69.805	93.595	68.444	74.199	152.652	155.058	173.239	147.794
95.7	66.704	90.072	71.346	72.694	151.945	155.464	171.017	147.906
95.8	68.645	91.377	71.481	72.737	145.836	157.351	170.306	154.255
95.9	68.427	87.786	69.713	72.379	147.927	160.248	175.484	148.83
96	67.99	90.702	69.322	73.132	145.789	160.198	170.467	150.376
96.1	69.227	92.36	68.725	74.785	144.463	160.15	172.256	151.891
96.2	66.42	90.117	69.994	72.815	146.419	162.13	171.584	152.488
96.3	66.739	90.806	69.464	74.191	145.711	164.85	172.008	150.385
96.4	67.153	91.443	69.281	74.046	149.122	159.796	167.383	149.746
96.5	67.102	90.473	70.535	72.941	148.016	165.329	167.588	151.197
96.6	65.937	91.115	69.611	74.949	145.648	161.13	162.467	148.05
96.7	66.379	90.964	69.33	75.537	148.292	163.945	168.108	148.082
96.8	67.413	90.736	69.04	74.746	149.019	164.933	161.472	147.707
96.9	69.766	88.371	69.469	76.716	146.765	167.524	161.901	146.466
97	69.665	91.129	70.205	74.736	142.438	166.844	165.181	153.386
97.1	66.255	91.942	69.622	74.744	149.319	161.715	161.721	149.894
97.2	69.033	90.863	70.496	72.54	152.609	164.643	160.623	148.873
97.3	68.38	90.084	70.835	70.247	150.997	162.165	163.175	150.088
97.4	67.873	88.004	68.829	71.734	149.06	163.379	162.032	153.693
97.5	69.736	92.396	69.52	71.239	145.569	165.179	166.092	144.063
97.6	69.683	91.403	70.723	72.484	149.934	173.34	167.317	148.716
97.7	69.392	91.687	68.322	74.542	151.402	172.179	169.827	150.161
97.8	68.954	92.543	69.494	74.229	146.062	173.373	165.705	149.113
97.9	69.689	90.972	69.276	74.281	150.16	166.207	168.893	149.979
98	70.375	91.336	68.196	71.622	151.624	158.907	167.979	145.829
98.1	68.855	93.451	71.396	72.507	151.859	160.137	169.141	149.671
98.2	69.809	93.252	71.759	71.002	148.118	159.886	169.537	151.542
98.3	70.681	91.627	71.212	73.971	146.561	167.134	166.486	149.913
98.4	70.701	91.183	71.117	71.164	144.79	162.54	163.178	148.542
98.5	70.992	90.385	71.058	72.443	144.208	161.946	171.605	145.523
98.6	70.173	90.927	72.294	71.299	146.412	157.826	164.158	140.553
98.7	70.833	90.238	73.796	72.444	151.137	158.538	171.502	148.188
98.8	71.768	89.418	71.623	72.518	152.187	152.962	168.196	147.204
98.9	70.761	91.062	73.481	73.316	152.599	154.126	170.558	147.008
99	69.511	91.857	72.784	72.71	153.937	155.178	169.98	149.802
99.1	69.724	92.213	72.23	72.537	154.081	155.904	169.472	145.526
99.2	71.181	93.586	69.865	72.652	154.382	155.462	168.113	154.64
99.3	71.144	92.048	69.4	73.424	148.014	154.465	166.743	149.68
99.4	70.195	92.291	67.841	74.687	150.771	160.625	169.047	150.647
99.5	72.019	93.098	70.056	72.942	155.401	165.707	168.832	146.153
99.6	72.388	92.027	72.195	74.652	148.043	158.835	171.736	146.278
99.7	69.117	91.652	71.165	74.054	149.201	157.775	170.993	148.072
99.8	72.224	90.862	71.704	71.938	148.124	157.882	175.798	153.027
99.9	70.834	91.982	70.709	73.675	147.622	155.063	175.873	146.479
100	70.821	92.176	70.935	73.997	146.867	161.87	171.615	143.738
100.1	70.462	93.134	69.187	74.582	145.495	156.369	176.837	152.584
100.2	69.573	93.131	70.157	74.317	148.53	157.538	170.022	152.605
100.3	68.862	92.638	69.981	74.954	153.749	155.582	176.104	148.619
100.4	69.684	92.06	69.259	72.855	151.553	157.681	173.946	141.966
100.5	67.033	92.298	67.959	71.435	148.08	160.812	171.611	142.662
100.6	72.262	92.475	67.543	74.719	154.341	163.33	167.524	144.09
100.7	72.029	92.335	69.979	73.4	144.679	163.182	170.517	142.243
100.8	71.939	91.109	66.215	73.502	148.774	160.081	166.42	145.742
100.9	71.433	90.415	67.518	73.192	155.906	164.929	172.118	146.728
101	71.274	92.19	66.58	70.888	150.484	162.433	170.838	147.174
101.1	71.348	92.418	69.852	72.817	149.171	153.382	167.166	147.166
101.2	74.362	87.476	70.225	72.772	148.381	156.588	170.036	145.411
101.3	72.922	90.366	68.796	70.955	144.682	159.241	173.139	143.954
101.4	71.529	91.952	70.857	71.648	150.308	152.003	169.068	147.572
101.5	72.884	90.137	71.882	74.556	142.522	159.172	168.273	143.011
101.6	71.434	91.724	70.075	72.992	145.818	161.941	164.271	141.18
101.7	69.54	90.073	70.079	77.7	146.83	157.951	168.035	147.356
101.8	69.932	88.921	71.343	75.689	143.45	158.38	171.859	146.217
101.9	68.208	88.57	70.815	72.932	148.468	152.979	170.893	145.212
102	71.702	91.458	68.503	74.396	147.588	156.896	175.16	146.519
102.1	68.831	92.603	69.57	74.346	143.998	158.96	170.916	147.567
102.2	69.564	91.237	67.31	74.903	146.542	165.14	166.616	149.76
102.3	69.16	90.794	68.457	73.235	143.761	164.099	166.406	150.415
102.4	69.021	94.087	67.997	76.661	137.308	164.703	167.154	142.226
102.5	68.524	93.317	70.654	76.239	147.793	166.337	172.833	150.037
102.6	68.904	91.298	69.439	73.495	142.231	165.818	168.054	146.656
102.7	68.571	90.375	69.033	74.095	139.468	167.176	167.724	144.772
102.8	69.801	89.522	71.445	73.547	142.292	165.168	171.696	144.446
102.9	70.498	91.964	68.795	73.759	142.83	158.478	171.008	142.148
103	71.412	90.292	70.171	74.381	143.879	162.566	171.368	144.595
103.1	73.408	92.142	70.932	74.953	144.972	164.513	169.601	143.544
103.2	73.911	90.019	71.103	74.238	142.649	168.581	169.849	143.396
103.3	69.428	90.656	72.158	75.177	140.269	162.775	167.21	146.871
103.4	71.768	90.044	70.218	75.115	139.716	160.599	174.237	151.619
103.5	74.174	91.495	72.132	75.176	142.98	159.464	175.587	150.004
103.6	72.892	93.325	70.927	74.151	143.614	159.068	181.995	149.399
103.7	73.479	91.27	71.242	76.611	141.98	161.86	176.531	150.121
103.8	72.662	90.346	69.726	76.522	147.914	161.325	174.472	150.425
103.9	73.555	91.012	71.053	75.802	143.513	163.187	176.576	150.288
104	74.467	90.433	70.006	77.043	143.241	163.927	175.836	147.274
104.1	74.384	88.011	69.715	74.22	141.377	161.633	173.12	150.009
104.2	74.106	89.607	70.001	75.497	140.936	160.004	177.493	148.609
104.3	74.765	90.016	69.145	75.845	141.179	162.223	167.664	146.388
104.4	76.647	92.287	70.289	73.865	144.442	160.508	172.839	146.579
104.5	74.448	90.273	70.367	73.727	147.144	168.894	165.524	144.463
104.6	77.46	88.348	69.775	72.783	148.182	164.338	166.994	140.557
104.7	77.458	89.468	70.767	70.774	143.633	173.77	168.415	140.181
104.8	76.418	90.428	70.487	71.108	144.027	164.073	165.894	140.889
104.9	75.994	88.676	70.896	75.712	145.055	165.356	170.997	141.047
105	73.762	89.521	71.195	72.936	140.864	160.438	165.396	144.397
105.1	76.732	89.253	70.25	74.539	142.485	169.482	165.938	146.172
105.2	74.819	90.32	68.949	73.143	141.385	167.265	168.904	140.637
105.3	75.735	90.937	69.867	76.384	142.258	174.117	169.571	141.892
105.4	74.092	90.943	70.5	72.981	147.25	166.619	173.399	148.898
105.5	74.393	88.573	68.986	74.041	147.407	175.117	171.455	144.772
105.6	74.905	89.119	69.064	76.024	154.676	173.844	173.127	142.905
105.7	73.529	90.917	69.809	74.62	148.347	171.121	172.197	144.751
105.8	74.962	91.742	69.047	71.883	142.992	168.194	173.499	145.307
105.9	74.757	89.814	70.957	70.567	147.627	171.608	172.642	143.301
106	72.422	91.687	68.275	75.611	147.83	176.198	179.801	147.848
106.1	73.881	91.43	70.242	72.281	146.411	170.499	178.219	150.053
106.2	74.424	91.891	72.164	72.001	146.382	169.921	172.761	150.174
106.3	72.911	94.028	69.598	72.342	145.212	165.797	174.103	146.96
106.4	72.665	92.988	69.456	73.655	146.772	164.319	177.434	153.442
106.5	72.665	92.967	68.747	69.761	148.156	166.781	174.717	146.698
106.6	72.975	94.365	69.135	72.538	148.345	170.116	170.442	147.433
106.7	73.961	90.667	65.641	72.443	144.908	170.823	172.706	151.129
106.8	75.121	93.141	67.428	72.327	147.738	164.84	171.061	151.567
106.9	72.523	94.919	69.686	71.571	146.35	167.542	172.916	146.977
107	74.568	93.682	69.249	74.826	146.247	169.038	173.877	148.235
107.1	74.462	92.413	68.698	73.984	147.496	166.721	170.026	151.828
107.2	75.064	92.515	70.157	73.583	143.894	164.245	172.401	148.782
107.3	74.999	92.908	70.565	70.182	143.379	164.66	169.292	151.257
107.4	71.921	94.777	68.673	71.677	143.829	166.747	170.472	150.291
107.5	73.712	92.024	67.499	70.963	138.896	168.176	169.169	152.779
107.6	71.924	91.856	69.206	73.1	136.952	168.714	170.004	150.785
107.7	73.294	92.055	70.411	71.279	140.451	166.923	170.358	151.912
107.8	75.424	93.219	67.178	70.84	140.117	163.554	172.745	151.27
107.9	78.13	91.953	67.826	71.825	143.766	163.764	171.775	149.967
108	74.542	91.676	70.248	72.073	137.698	163.911	170.508	154.008
108.1	74.035	93.507	71.303	73.733	144.593	163.63	172.531	156.12
108.2	74.579	92.3	70.298	71.446	140.493	166.747	168.414	154.105
108.3	74.956	90.814	70.297	74.099	142.184	164.64	170.418	151.383
108.4	73.327	91.273	69.569	72.761	143.843	163.318	171.609	152.947
108.5	75.023	90.966	69.682	72.441	142.192	163.791	172.917	149.962
108.6	74.452	91.589	70.596	74.034	143.169	162.078	170.127	154.96
108.7	75.116	90.052	71.122	75.28	149.286	156.791	169.782	149.774
108.8	74.609	89.28	69.63	75.838	144.074	158.961	168.916	142.748
108.9	75.343	90.845	69.199	74.463	147.387	165.006	175.803	149.678
109	75.717	88.176	69.231	75.623	143.045	159.011	170.475	147.662
109.1	73.904	90.218	71.212	73.737	139.631	163.537	170.978	147.691
109.2	74.557	91.775	68.408	70.733	141.695	159.026	168.833	152.92
109.3	74.851	90.067	70.774	73.616	141.421	160.251	164.147	149.814
109.4	74.979	92.99	70.308	77.067	148.392	162.341	171.673	156.518
109.5	75.145	95.15	70.028	71.144	139.274	160.1	169.185	147.148
109.6	75.19	91.707	70.25	72.845	133.758	164.31	168.199	151.096
109.7	76.234	92.385	70.354	73.098	142.809	166.693	175.563	149.694
109.8	74.629	91.652	70.58	74.613	143.1	164.428	168.716	148.122
109.9	75.703	89.32	69.523	74.18	142.912	166.518	169.835	152.172
110	75.068	86.822	69.434	75.734	146.781	165.828	171.102	155.418
110.1	74.481	86.668	66.866	76.077	145.783	159.881	170.66	152.412
110.2	75.756	89.726	68.11	76.785	144.35	162.508	171.728	150.177
110.3	75.888	88.109	66.795	75.866	137.545	162.014	169.089	154.28
110.4	75.863	91.678	67.904	76.81	145.641	169.911	168.211	156.989
110.5	73.272	91.617	65.269	74.636	149.748	166.86	171.611	150.09
110.6	74.976	90.235	69.103	74.84	142.093	159.732	171.91	155.388
110.7	74.6	92.469	68.281	73.09	142.04	158.397	174	149.212
110.8	73.571	93.052	66.859	76.581	142.913	160.944	173.178	148.273
110.9	73.578	89.559	68.736	75.338	145.767	165.197	169.046	150.234
111	75.069	90.418	67.8	74.75	142.342	161.655	171.285	154.497
111.1	74.081	88.738	67.374	77.161	143.968	159.673	172.849	155.336
111.2	75.248	92.432	68.056	78.636	143.257	161.712	174.895	151.407
111.3	74.993	92.378	66.969	76.578	142.36	157.013	170.525	153.564
111.4	75.839	89.444	68.749	74.752	143.553	160.866	172.991	159.111
111.5	73.172	90.074	69.835	75.114	144.226	163.189	169.001	153.385
111.6	71.084	91.674	66.295	75.698	144.196	161.166	173.294	159.541
111.7	70.511	89.12	67.114	74.675	136.465	161.276	170.832	150.901
111.8	68.997	88.936	69.208	74.749	140.355	162.313	169.985	152.748
111.9	70.83	92.424	65.753	73.773	140.954	165.461	173.021	153.22
112	70.727	90.966	69.426	74.729	145.487	160.366	166.874	152.746
112.1	71.895	91.182	69.953	74.901	142.594	158.955	168.169	150.871
112.2	71.021	88.799	68.87	76.196	148.806	161.005	173.522	144.484
112.3	72.118	87.385	68.867	74.346	145.364	162.107	170.419	152.847
112.4	73.67	88.68	65.996	74.793	142.702	165.172	175.022	148.885
112.5	75.459	88.203	71.934	74.659	145.054	157.462	170.683	148.238
112.6	74.224	88.583	69.132	74.387	142.394	160.174	169.633	149.331
112.7	73.701	87.299	71.2	73.863	140.918	160.729	170.291	151.088
112.8	73.527	90.19	71.822	73.775	148.095	158.604	173.274	155.135
112.9	74.415	87.755	69.807	76.321	137.74	159.574	173.58	152.042
113	74.803	87.957	71.571	73.28	144.919	160.351	174.217	153.856
113.1	74.74	90.72	67.716	73.633	142.976	159.781	170.584	153.774
113.2	74.955	86.144	68.309	75.708	145.848	158.181	172.047	152.212
113.3	75.192	88.899	68.467	77.257	148.383	159.456	169.522	141.656
113.4	76.845	91.23	69.489	73.909	149.602	158.75	170.441	146.931
113.5	75.38	89.803	67.262	75.126	148.547	158	170.771	146.792
113.6	73.665	90.347	66.273	75.106	147.778	162.88	171.433	151.797
113.7	77.729	87.799	66.949	75.361	141.615	152.777	170.959	149.891
113.8	74.718	88.83	67.144	75.068	143.865	151.584	172.621	150.867
113.9	77.645	89.22	69.382	76.7	149.027	155.081	170.595	144.742
114	74.764	89.214	69.371	76.059	145.28	155.759	172.881	149.375
114.1	76.918	91.923	69.647	75.754	143.566	157.256	169.155	151.01
114.2	78.779	90.275	69.255	76.667	144.123	155.392	174.463	148.439
114.3	78.067	92.355	69.516	75.642	144.384	154.759	168.974	149.947
114.4	77.799	88.799	72.495	76.616	146.027	157.276	168.469	151.286
114.5	77.079	89.028	72.918	75.227	145.249	160.768	168.309	150.603
114.6	78.09	87.926	70.079	76.191	148.192	159.627	167.638	152.153
114.7	79.564	88.844	69.793	77.588	150.413	165.143	167.054	145.907
114.8	79.605	86.876	73.195	77.252	145.302	162.367	169.735	148.509
114.9	78.248	88.156	73.478	76.897	144.675	156.893	166.058	146.71
115	77.683	87.447	72.509	76.047	150.237	158.87	168.873	148.637
115.1	77.337	89.216	72.559	75.356	143.412	155.912	163.59	151.106
115.2	75.462	86.812	72.861	74.84	143.699	164.317	168.709	148.94
115.3	76.684	87.384	72.928	75.061	146.174	160.398	169.502	148
115.4	78.264	88.134	72.354	75.262	147.287	158.08	167.664	152.481
115.5	75.902	87.251	71.314	76.5	151.878	159.557	161.123	148.753
115.6	76.036	87.925	71.778	74.751	143.438	156.145	161.517	140.407
115.7	76.128	90.224	70.895	75.391	142.386	157.412	165.732	147.392
115.8	75.727	86.997	70.395	73.365	139.048	156.061	164.583	141.597
115.9	76.739	88.574	70.997	75.507	144.8	154.784	161.544	143.779
116	77.058	87.984	71.999	73.073	141.458	153.125	165.559	144.88
116.1	76.06	89.077	73.433	75.847	145.599	154.926	168.307	143.465
116.2	76.587	89.162	73.54	74.821	149.195	157.611	163.571	140.299
116.3	76.935	85.585	72.369	75.157	142.313	162.584	167.383	138.607
116.4	77.715	84.478	71.784	77.682	147.315	155.369	162.052	140.269
116.5	76.61	87.514	70.348	72.962	143.148	157.635	171.073	142.168
116.6	78.911	84.925	70.687	75.065	145.692	156.497	164.151	145.397
116.7	78.542	87.378	71.045	74.179	145.799	159.127	163.946	147.889
116.8	77.765	87.172	71.539	74.544	141.341	157.411	166.46	147.038
116.9	74.23	86.089	71.404	75.548	143.768	155.566	165.439	148.801
117	78.317	87.573	73.158	73.404	144.078	161.522	165.548	144.234
117.1	77.089	88.649	73.429	73.757	144.67	166.877	163.889	142.837
117.2	77.374	88.622	72.268	75.085	143.698	159.285	163.93	152.437
117.3	75.861	88.986	71.749	74.826	143.363	158.09	169.209	150.663
117.4	77.896	87.124	71.732	73.04	146.235	160.765	166.03	153.693
117.5	76.198	88.26	71.644	75.464	147.022	159.301	171.001	150.103
117.6	78.54	84.072	73.25	72.285	149.454	157.566	166.162	143.78
117.7	79.08	85.699	70.528	74.99	153.215	155.563	170.956	149.447
117.8	76.518	83.897	73.88	74.165	153.395	159.573	169.167	153.502
117.9	75.693	86.006	74.07	74.647	142.15	160.936	170.724	156.401
118	77.862	85.657	72.171	74.862	142.456	163.695	166.398	156.23
118.1	76.889	84.969	76.23	74.741	148.071	165.078	167.25	151.855
118.2	76.525	87.427	73.57	75.845	150.379	160.812	169.149	152.139
118.3	73.863	87.609	72.099	74.531	140.972	162.617	165.221	152.459
118.4	74.425	89.118	70	75.885	145.193	159.763	168.713	152.701
118.5	74.281	86.474	70.02	75.481	144.804	160.778	170.301	151.333
118.6	72.721	84.886	71.01	74.379	145.142	157.765	165.919	148.4
118.7	74.295	83.847	71.806	75.081	142.99	155.782	167.371	148.484
118.8	73.618	85.793	70.77	74.213	146.267	154.245	168.45	146.855
118.9	72.852	88.111	71.263	75.167	153.335	159.002	168.855	145.08
119	74.258	87.775	72.527	74.652	151.681	159.423	168.667	141.69
119.1	77.294	85.904	70.619	75.207	151.484	159.383	167.145	151.535
119.2	73.309	85.524	72.147	74.6	148.288	155.118	163.57	147.844
119.3	75.009	85.529	72.396	74.472	141.013	160.156	162.188	146.282
119.4	73.772	86.189	71.028	72.951	143.266	154.347	161.891	144.039
119.5	72.063	87.719	71.451	74.401	147.982	159.561	167.323	147.488
119.6	74.388	86.525	70.778	72.145	150.189	156.116	165.872	152.355
119.7	73.569	85.497	70.998	75.533	144.843	159.473	167.34	149.944
119.8	73.727	87.564	69.298	73.687	143.817	155.956	168.812	145.222
119.9	70.628	86.14	70.927	72.969	148.639	160.036	167.675	143.806
120	72.458	88.142	70.584	75.329	139.856	156.614	168.948	148.192
120.1	73.362	87.699	72.218	73.71	147.467	154.589	170.186	147.406
120.2	71.749	88.44	70.278	74.081	147.354	163.38	166.868	144.389
120.3	72.243	91.439	71.59	75.537	143.283	164.882	163.469	149.489
120.4	73.272	89.932	71.968	72.97	146.461	166.355	169.01	146.179
120.5	72.568	89.236	71.455	72.571	145.734	166.311	168.654	147.102
120.6	74.44	91.883	72.206	72.773	142.829	163.37	164.215	142.517
120.7	71.915	90.547	73.719	72.375	148.715	165.125	165.901	148.889
120.8	70.95	87.732	72.651	72.619	152.123	168.308	161.929	140.578
120.9	70.922	88.204	73.192	72.309	149.455	163.796	168.338	147.809
121	74.43	89.195	73.854	70.45	155.002	162.218	163.135	147.98
121.1	73.017	88.036	74.034	72.638	149.781	170.683	166.775	146.481
121.2	74.466	89.731	76.051	71.311	148.026	169.782	171.309	150.939
121.3	76.349	87.311	74.573	70.721	152.008	165.826	166.58	150.103
121.4	74.852	88.053	74.143	71.109	151.139	165.951	165.013	141.937
121.5	76.129	87.533	74.437	72.791	146.07	161.527	163.301	143.706
121.6	76.821	85.983	74.555	73.611	144.872	167.553	162.909	151.254
121.7	74.282	86.489	72.021	70.099	148.214	163.273	164.854	143.698
121.8	75.533	89.542	71.91	73.555	146.317	163.767	160.823	146.905
121.9	76.187	89.835	72.38	71.433	141.37	157.907	165.439	148.773
122	73.468	88.659	74.449	73.04	142.881	159.182	166.679	147.13
122.1	72.712	89.531	71.945	74.104	142.84	159.063	161.563	149.162
122.2	74.095	87.619	73.688	73.522	140.278	162.001	163.279	152.507
122.3	73.767	89.487	70.78	72.278	138.216	160.73	168.428	154.535
122.4	74.26	90.084	73.118	74.05	141.002	159.179	165.838	153.054
122.5	72.739	90.677	75.326	72.908	150.111	154.908	166.45	149.931
122.6	74.914	90.138	73.294	75.437	145.668	159.563	164.546	149.602
122.7	74.054	89.361	70.827	74.544	142.707	161.417	168.671	147.042
122.8	74.385	89.48	72.759	73.027	144.407	166.337	170.861	148.716
122.9	74.894	87.868	74.658	73.379	146.015	170.662	172.383	152.347
123	70.621	89.824	74.847	72.913	148.209	166.224	167.98	144.875
123.1	70.593	91.467	71.56	73.989	148.071	164.649	170.443	147.2
123.2	71.491	89.209	73.263	72.553	153.162	167.598	163.853	148.653
123.3	72.63	90.157	70.792	72.554	150.947	165.556	172.247	148.641
123.4	76.126	92.006	73.024	75.09	149.285	166.325	167.813	147.352
123.5	76.146	92.502	73.485	73.633	148.381	168.522	168.656	146.392
123.6	72.217	89.835	70.861	72.269	152.163	165.45	170.695	148.742
123.7	75.086	89.794	73.667	75.13	147.008	160.71	168.507	147.211
123.8	73.335	91.652	72.658	74.79	146.337	167.222	171.176	147.231
123.9	72.193	90.578	72.487	73.913	143.164	162.234	165.765	149.359
124	73.633	89.163	72.956	72.654	142.567	159.646	168.841	145.956
124.1	73.856	91.946	72.65	73.022	145.532	159.841	163.091	146.749
124.2	72.048	91.74	73.619	73.568	147.242	163.326	164.768	145.381
124.3	71.516	90.902	71.135	72.613	146.493	166.25	167.665	141.072
124.4	72.1	90.638	70.583	74.034	146.453	168.756	160.491	146.807
124.5	70.79	90.28	71.951	75.882	144.689	165.717	168.138	145.156
124.6	71.858	92.924	71.215	72.826	147.058	164.414	169.385	142.804
124.7	72.687	94.335	72.87	75.942	142.737	163.168	170.964	149.914
124.8	75.773	93.943	70.159	73.46	147.607	166.203	172.728	150.753
124.9	76.38	91.162	71.341	74.355	148.357	168.099	168.405	146.334
125	74.727	92.025	70.892	71.01	144.38	166.224	172.953	144.78
125.1	74.928	89.861	70.481	74.076	148.374	167.966	173.516	149.865
125.2	74.106	93.913	71.767	73.896	142.89	164.495	174.184	144.298
125.3	73.845	90.59	72.452	73.746	147.042	166.56	170.09	148.29
125.4	71.055	91.217	73.317	72.249	147.407	165.747	171.076	146.466
125.5	74.114	90.458	71.754	74.443	145.512	172.216	167.055	146.433
125.6	73.285	92.572	73.547	71.735	142.983	164.613	171.115	145.109
125.7	72.595	92.781	73.318	74.218	144.517	161.512	172.164	152.176
125.8	74.936	90.68	71.243	72.766	146.81	163.872	168.906	147.659
125.9	72.428	94.239	72.631	73.375	147.912	158.397	172.163	145.036
126	72.59	94.179	72.011	73.517	137.599	160.955	172.531	147.501
126.1	71.861	95.946	70.894	74.313	140.242	163.505	169.297	152.404
126.2	72.345	95.58	70.292	73.646	140.441	165.224	170.97	153.297
126.3	73.647	94.997	72.032	74.646	143.919	164.639	170.462	153.818
126.4	73.959	92.862	73.251	74.102	146.969	164.023	167.602	149.21
126.5	73.688	92.277	73.336	73.197	145.915	164.467	168.183	150.366
126.6	75.743	95.105	72.501	75.333	144.835	165.889	165.215	149.292
126.7	73.234	92.204	73.748	73.684	147.407	162.195	165.992	147.644
126.8	74.393	95.231	71.444	72.991	140.258	161.491	158.686	151.679
126.9	73.998	94.65	74.583	72.459	140.394	166.172	166.307	149.528
127	72.191	93.985	72.666	73.199	142.31	167.311	166.029	150.46
127.1	72.35	92.613	74.483	72.17	142.465	169.495	162.969	148.564
127.2	72.696	94.298	74.67	70.946	143.482	169.614	163.847	153.688
127.3	69.371	93.43	74.496	72.557	144.838	167.464	170.331	155.819
127.4	71.276	94.944	72.692	71.668	144.943	170.628	169.857	151.442
127.5	71.414	92.935	72.901	74.135	140.173	166.701	169.608	153.284
127.6	71.815	94.569	74.227	72.177	142.641	175.301	168.322	157.412
127.7	75.664	95.146	74.084	72.412	135.745	173.619	165.999	153.943
127.8	72.755	94.536	74.775	71.682	143.58	164.068	168.062	157.648
127.9	71.763	92.858	75.529	73.89	146.96	167.416	166.163	162.503
128	70.584	95.251	75.633	73.478	142.54	170.18	168.738	156.196
128.1	72.182	94.053	71.854	73.582	140.102	166.58	164.817	156.083
128.2	70.66	92.285	73.22	71.883	144.302	163.478	168.045	158.229
128.3	72.088	93.107	73.527	73.907	142.525	168.039	168.005	154.511
128.4	70.747	92.148	74.202	72.62	144.294	165.91	166.436	159.052
128.5	71.579	92.643	73.06	69.918	139.853	168.992	167.942	156.021
128.6	72.601	93.1	74.524	70.578	144.356	168.935	169.33	158.198
128.7	72.746	93.699	72.138	71.641	141.914	164.455	172.509	154.451
128.8	74.12	91.796	71.637	71.264	145.642	162.926	170.17	157.131
128.9	73.693	92.471	73.137	72.441	145.225	164.101	171.693	153.933
129	73.082	90.987	73.939	73.407	143.116	162.583	169.699	154.734
129.1	72.614	92.367	73.881	72.922	142.995	163.365	173.731	156.411
129.2	71.25	94.192	72.114	73.443	144.858	168.402	170.28	152.134
129.3	71.921	92.265	72.271	77.77	148.856	164.633	168.481	160.086
129.4	73.774	92.43	71.479	76.738	145.119	167.125	165.993	152.194
129.5	74.912	92.328	72.747	75.896	149.578	159.786	174.268	147.435
129.6	75.283	94.213	74.153	76.758	144.871	159.644	166.546	155.565
129.7	72.355	96.77	72.563	76.84	145.937	163.941	170.563	158.316
129.8	73.536	92.425	72.8	74.722	139.137	160.626	166.896	154.843
129.9	73.809	92.35	74.031	73.544	143.841	156.688	173.834	155.154
130	74.797	95.003	73.914	75.053	145.479	158.879	168.382	148.634
130.1	74.873	95.572	72.309	77.531	141.622	158.726	170.266	149.609
130.2	76.092	95.582	73.92	75.525	149.655	158.36	167.341	148.096
130.3	75.402	95.659	75.214	73.28	140.239	163.459	171.067	153.469
130.4	72.923	95.805	73.498	74.189	142.881	161.614	170.563	152.032
130.5	73.003	91.884	74.502	73.159	143.471	158.388	169.099	151.429
130.6	74.009	94.005	74.598	76.166	140.889	155.13	168.486	151.819
130.7	73.014	93.318	73.73	77.518	139.124	157.747	166.381	147.859
130.8	74.992	96.91	74.417	77.274	141.8	158.038	168.052	151.927
130.9	74.983	94.802	73.488	78.089	141.516	155.677	167.796	147.032
131	73.78	95.706	73.619	76.742	140.212	163.521	167.505	148.861
131.1	74.15	95.576	70.365	75.986	139.736	164.502	169.369	154.631
131.2	73.663	93.308	74.12	75.852	144.448	166.044	169.403	152.984
131.3	74.129	94.349	71.632	77.122	137.024	162.1	166.947	152.397
131.4	71.872	90.048	72.16	76.854	140.225	160.318	165.22	150.149
131.5	71.954	91.952	74.345	78.046	140.613	161.9	165.863	153.594
131.6	74.669	91.942	72.749	74.985	140.045	164.652	164.258	155.537
131.7	72.67	91.781	73.187	75.287	148.632	162.213	165.749	152.283
131.8	74.902	98.283	73.499	75.815	146.613	158.706	164.317	151.627
131.9	73.31	93.233	72.148	75.56	142.392	160.421	170.31	151.755
132	73.478	92.938	74.088	77.729	144.377	157.526	174.142	148.842
132.1	74.681	95.243	75.544	77.202	141.856	162.702	170.295	146.474
132.2	71.865	95.987	72.92	74.676	140.086	158.529	165.751	149.079
132.3	71.666	93.034	73.41	75.418	143.697	163.483	165.955	148.069
132.4	77.518	93.381	74.884	77.168	147.197	158.861	166.644	154.848
132.5	74.644	92.729	74.347	76.838	146.96	151.418	167.767	154.801
132.6	73.808	94.69	74.606	75.962	143.533	160.598	167.92	149.732
132.7	72.434	95.762	74.552	75.741	144.855	155.887	165.11	154.456
132.8	71.384	95.41	72.142	77.235	147.3	156.448	161.123	159.789
132.9	72.556	96.191	74.487	74.616	148.662	156.581	168.738	148.064
133	74.075	95.847	72.329	75.42	146.332	160.162	164.446	149.091
133.1	74.188	96.029	74.532	75.331	143.604	163.055	166.766	153.913
133.2	71.277	94.017	75.152	73.137	146.833	163.106	160.416	155.73
133.3	72.234	94.567	74.991	74.921	148.421	158.393	166.686	151.441
133.4	72.943	93.07	74.123	75.068	150.808	163.118	163.166	151.039
133.5	73.88	95.101	73.651	75.453	148.806	162.081	168.917	159.545
133.6	71.23	98.088	72.21	76.972	149.043	155.456	166.04	154.667
133.7	72.7	94.412	73.946	75.136	147.584	157.27	162.893	158.948
133.8	69.537	97.399	74.549	76.799	154.686	154.49	166.847	153.989
133.9	72.294	94.943	74.69	75.258	151.399	157.741	166.532	151.683
134	71.774	97.102	70.981	75.185	150.353	155.265	165.758	156.163
134.1	74.109	94.94	73.677	76.487	149.426	158.003	164.681	157.79
134.2	72.354	93.856	73.307	79.436	149.101	158.775	167.161	156.356
134.3	73.328	97.582	75.55	74.612	150.682	156.394	166.88	151.427
134.4	71.374	94.275	74.428	76.028	147.048	159.615	166.18	155.137
134.5	72.505	95.204	73.652	73.989	147.695	159.335	165.64	153.259
134.6	72.11	95.292	73.382	74.711	152.822	167.535	164.052	150.627
134.7	75.099	96.137	74.069	74.178	150.897	163.223	166.189	152.684
134.8	72.165	93.945	72.929	73.874	153.513	168.72	166.898	151.847
134.9	71.4	95.24	73.316	74.999	154.774	162.707	167.091	149.568
135	72.572	94.687	74.238	73.724	148.186	162.295	167.923	152.352
135.1	73.355	95.682	73.961	74.205	153.277	158.952	161.615	155.069
135.2	72.98	95.027	75.786	73.625	154.302	158.551	164.126	151.257
135.3	74.062	90.832	75.844	73.785	150.651	156.596	161.116	155.408
135.4	72.347	93.342	75.911	75.779	152.379	157.686	159.735	158.01
135.5	74.017	90.544	72.664	72.214	152.55	164.534	162.809	153.328
135.6	72.832	94.128	75.115	71.107	153.126	161.146	168.277	155.239
135.7	73.241	93.802	75.214	71.555	154.163	160.835	160.305	156.77
135.8	72.316	95.068	76.746	72.197	152.815	160.787	167.856	156.242
135.9	71.828	92.785	75.325	70.387	151.259	160.446	163.418	161.044
136	70.738	90.539	74.186	70.564	152.234	161.018	162.721	162.497
136.1	71.701	92.309	73.865	71.661	152.748	163.298	165.534	156.613
136.2	71.71	89.777	75.428	72.728	151.722	163.188	166.244	163.546
136.3	71.939	92.69	73.874	74.052	154.119	164.842	168.245	161.491
136.4	74.935	93.928	74.364	74.047	152.969	158.344	164.347	161.161
136.5	73.838	93.813	71.506	72.841	150	165.245	168.681	151.901
136.6	71.729	92.086	74.318	73.106	152.171	159.773	167.578	155.381
136.7	76.435	92.632	74.435	73.199	152.559	158.345	163.763	153.503
136.8	75.989	92.841	73.502	72.929	148.532	158.129	161.241	152.835
136.9	74.492	93.403	73.301	75.24	150.863	156.744	163.278	159.261
137	74.229	94.109	73.801	74.217	150.079	162.698	161.093	156.707
137.1	75.182	92.463	73.198	73.957	152.777	162.302	161.311	154.68
137.2	74.791	91.479	72.738	74.805	147.096	161.066	164.193	158.089
137.3	75.799	92.481	72.031	73.668	144.252	163.492	165.318	156.136
137.4	74.838	91.83	72.757	75.846	144.18	161.298	167.148	150.28
137.5	75.972	95.507	73.36	73.175	149.56	161.867	163.303	155.932
137.6	73.251	92.19	72.914	75.395	148.51	165.231	168.716	148.24
137.7	75.428	91.677	75.172	72.248	146.977	165.123	159.989	150.802
137.8	75.508	94.467	74.529	75.952	147.734	164.789	158.105	154.191
137.9	74.822	93.808	75.037	75.999	149.027	167.641	160.388	151.645
138	76.376	95.444	75.021	74.595	148.399	169.082	167.196	156.514
138.1	75.495	93.031	75.546	72.386	153.114	166.975	166.454	160.296
138.2	74.625	92.287	76.165	72.272	151.332	169.434	161.595	149.672
138.3	75.763	91.946	72.748	73.878	149.571	167.978	162.719	143.577
138.4	76.756	92.291	73.295	71.406	149.137	169.041	170.186	147.645
138.5	75.029	94.017	74.517	70.946	145.298	172.983	162.827	149.556
138.6	73.499	93.258	73.063	71.605	145.363	166.709	161.884	153.714
138.7	75.668	94.491	75.147	74.314	142.496	166.447	165.146	151.772
138.8	73.17	93.877	74.98	73.471	146.985	171.035	162.906	152.931
138.9	74.234	91.087	73.419	71.838	141.859	159.858	167.525	150.904
139	75.951	92.53	72.184	72.796	139.664	165.631	161.402	154.786
139.1	76.543	93.238	72.576	73.317	145.544	163.418	159.998	156.978
139.2	75.758	93.523	74.398	72.151	146.518	164.292	167.873	157.095
139.3	72.751	91.815	73.302	73.044	140.643	161.13	165.72	161.838
139.4	74.842	93.818	75.324	73.649	138.582	162.341	163.621	162.947
139.5	74.118	92.29	75.121	72.125	139.575	167.416	164.527	157.416
139.6	72.518	93.459	77.308	75.465	141.59	165.411	170.453	164.228
139.7	73.001	90.486	76.741	76.368	139.113	164.351	169.117	161.852
139.8	74.352	92.521	74.524	73.908	137.657	167.175	168.384	163.789
139.9	71.568	92.976	74.635	76.232	140.479	156.027	167.917	159.579
140	75.588	90.75	74.744	76.137	141.748	164.131	168.39	158.871
140.1	70.587	94.793	73.412	77.891	138.572	167.33	168.455	157.483
140.2	74.133	92.551	74.026	75.48	141.39	165.205	168.285	159.508
140.3	74.986	95.348	72.205	77.053	141.877	166.071	163.548	152.19
140.4	75.229	94.025	75.909	75.9	142.893	161.81	166.399	154.368
140.5	75.363	92.584	73.593	75.116	141.145	159.435	168.844	154.759
140.6	73.897	91.309	74.752	77.839	144.087	158.333	164.507	156.177
140.7	76.486	93.579	76.123	73.889	142.056	160.62	163.464	157.736
140.8	75.801	95.544	74.196	74.993	138.853	163.598	170.161	165.209
140.9	76.07	95.705	76.942	75.546	142.746	160.496	167.08	152.389
141	74.415	92.832	77.433	75.607	140.575	164.203	169.822	155.278
141.1	74.967	90.686	74.62	75.553	142.371	163.685	169.2	159.058
141.2	73.447	96.273	78.307	73.204	138.692	164.684	169.498	157.121
141.3	73.987	93.545	76.651	74.531	142.069	154.795	168.151	162.125
141.4	74.404	95.627	78.098	72.659	142.692	162.936	172.587	159.945
141.5	77.132	92.637	75.855	73.902	144.815	166.438	168.648	164.602
141.6	75.466	93.951	76.308	74.219	138.063	168.704	169.24	158.115
141.7	78.038	94.775	77.18	75.366	139.629	164.15	168.501	158.706
141.8	74.975	94.681	77.281	74.101	138.574	160.175	166.997	157.483
141.9	75.552	92.364	75.851	75.226	140.311	159.481	166.334	160.753
142	75.581	93.622	77.838	76.175	142.954	160.357	164.416	159.618
142.1	75.2	92.015	74.69	76.869	139.736	160.374	163.93	154.605
142.2	78.387	88.685	72.522	73.468	141.196	161.003	163.332	154.531
142.3	74.373	93.184	75.794	75.367	144.617	166.984	167.45	153.298
142.4	78.019	94.392	75.775	75.257	144.553	162.15	165.716	159.043
142.5	77.092	91.78	74.422	73.084	145.267	164.562	161.633	151.182
142.6	78.271	91.387	78.301	75.167	147.201	162.343	165.495	157.221
142.7	78.592	91.856	78.61	76.01	141.986	166.969	163.855	156.126
142.8	76.477	90.61	79.008	75.445	142.738	158.58	165.662	154.049
142.9	76.665	91.427	77.404	74.422	141.205	164.145	160.124	152.083
143	75.028	91.191	74.477	76.203	143.803	158.228	162.64	156.577
143.1	75.481	91.459	75.466	76.56	138.947	162.397	164.874	162.052
143.2	76.547	89.464	75.149	75.112	139.268	161.029	163.08	154.666
143.3	78.012	89.713	77.217	74.188	139.601	161.185	167.23	154.668
143.4	74.732	89.928	76.089	73.576	142.579	162.091	171.134	153.97
143.5	78.438	94.204	74.777	75.634	141.653	166.87	168.796	152.634
143.6	78.774	95.496	75.914	74.731	147.257	160.591	168.114	161.224
143.7	76.648	91.061	74.777	75.5	140.175	166.363	172.116	156.258
143.8	77.279	91.84	78.484	73.737	143.363	161.603	167.776	153.598
143.9	78.299	91.026	75.474	76.022	145.079	159.827	170.256	159.035
144	80.123	93.373	76.215	72.866	145.188	157.694	169.835	156.284
144.1	78.352	91.007	77.266	76.281	141.763	157.59	169.204	155.855
144.2	75.217	90.391	73.882	75.794	139.144	158.247	170.84	159.228
144.3	74.747	91.476	75.654	75.737	143.137	157.85	169.293	156.887
144.4	76.847	92.811	75.27	76.068	140.304	156.569	168.835	158.253
144.5	76.217	89.685	75.122	74.948	131.699	158.879	172.697	153.289
144.6	78.123	92.099	76.004	75.853	139.436	161.686	168.613	156.433
144.7	75.994	91.254	76.226	74.762	137.286	164.733	166.849	160.006
144.8	80.073	88.419	77.005	75.057	140.009	162.646	171.313	156.492
144.9	77.609	90.38	75.264	75.35	138.386	154.531	165.558	158.547
145	75.477	89.201	78.726	74.499	140.783	160.348	167.891	155.663
145.1	76.404	89.439	76.019	77.113	142.058	155.411	166.92	153.916
145.2	78.444	90.802	75.68	77.203	144.865	161.519	170.357	155.723
145.3	78.081	90.467	75.903	77.345	146.292	161.543	175.3	156.787
145.4	78.195	89.376	75.847	77.185	141.304	158.905	171.131	152.793
145.5	79.653	92.775	76.246	79.658	142.338	160.867	173.198	158.725
145.6	80.541	89.821	76.341	76.608	142.192	157.237	167.275	159.624
145.7	80.279	90.65	73.616	76.95	141.046	158.305	167.305	156.077
145.8	78.566	92.165	76.569	77.449	144.328	156.108	173.668	154.665
145.9	78.037	89.79	73.119	79.318	142.648	158.823	171.378	158.982
146	78.251	88.137	76.215	80.452	147.049	156.507	171.643	153.291
146.1	76.315	88.292	76.189	79.732	148.088	160.206	169.314	155.83
146.2	78.646	90.071	73.92	80.134	146.873	160.114	169.508	156.724
146.3	78.022	88.187	74.531	76.669	148.821	158.956	168.746	159.13
146.4	76.723	89.974	73.167	79.494	143.47	158.461	165.56	158.177
146.5	78.295	86.316	75.492	76.933	140.598	163.192	164.568	159.462
146.6	80.794	87.834	76.269	78.028	143.369	162.636	162.34	156.934
146.7	78.689	88.495	77.128	76.962	149.895	159.293	163.135	156.182
146.8	78.258	86.451	76.029	76.209	142.688	154.171	158.259	158.967
146.9	76.967	87.692	77.039	74.67	145.49	156.967	158.373	158.367
147	79.297	85.383	75.052	76.793	150.141	160.385	162.563	160.767
147.1	79.176	88.65	75.743	75.709	151.13	151.905	164.143	158.992
147.2	79.222	88.657	75.469	77.003	142.45	164.993	166.48	159.24
147.3	77.74	91.112	74.059	76.692	143.171	162.265	165.008	161.101
147.4	79.554	90.489	74.403	78.322	142.835	162.263	169.66	156.049
147.5	80.166	91.778	74.936	77.202	144.066	166.644	160.954	150.363
147.6	79.987	90.551	71.995	75.867	143.322	169.309	166.302	157.469
147.7	80.944	91.666	75.848	76.978	141.039	165.975	165.785	153.655
147.8	80.023	90.685	74.715	75.76	146.308	162.417	164.644	154.966
147.9	79.908	90.469	73.143	74.4	143.862	161.262	164.038	152.38
148	80.496	91.136	72.897	76.944	144.312	157.472	162.261	154.205
148.1	80.918	92.7	75.712	75.489	142.49	160.813	168.993	154.557
148.2	79.365	89.436	75.102	76.352	137.762	158.357	165.844	160.558
148.3	80.845	92.922	74.22	72.271	141.028	162.694	166.524	152.809
148.4	82.975	90.18	74.31	74.639	141.946	164.791	163.739	155.427
148.5	82.385	92.484	77.398	73.699	142.297	152.824	164.723	155.898
148.6	81.471	92.244	77.277	74.662	145.232	160.523	159.502	155.955
148.7	81.692	93.923	74.909	75.788	142.757	155.308	165.271	153.48
148.8	79.414	91.774	75.405	75.566	141.632	161.163	165.954	157.16
148.9	77.598	92.922	76.101	74.873	143.781	153.697	170.858	152.07
149	80.706	91.148	75.404	75.202	142.116	157.119	167.132	148.83
149.1	80.055	91.791	76.51	75.49	142.13	163.535	163.378	152.857
149.2	80.597	94.784	78.097	75.224	141.43	161.052	167.165	153.043
149.3	80.694	93.641	75.256	74.722	138.738	156.519	169.778	154.819
149.4	80.295	95.067	75.309	76.262	140.409	157.62	170.833	148.515
149.5	78.082	91.975	77.553	74.842	142.91	159.693	168.348	154.428
149.6	77.546	93.852	76.811	74.72	145.585	155.072	169.078	153.721
149.7	79.84	95.034	78.035	73.975	143.3	156.359	165.412	155.17
149.8	79.901	90.593	77.414	74.212	141.584	162.108	167.312	155.701
149.9	79.292	90.803	76.971	72.582	145.502	162.627	163.567	152.353
150	78.205	93.454	78.125	74.52	142.707	158.377	165.608	149.242
150.1	77.876	94.379	77.238	75.715	142.741	158.75	163.615	148.714
150.2	80.512	94.405	76.596	77.121	135.218	153.551	167.976	152.287
150.3	79.815	93.101	78.383	75.77	139.423	157.638	160.484	153.085
150.4	80.956	93.263	79.412	77.328	138.617	158.24	164.068	151.811
150.5	82.255	96.958	79.749	76.085	143.793	154.389	160.396	150.814
150.6	79.619	96.816	78.361	76.379	144.764	151.919	162.318	149.39
150.7	82.454	97.231	77.441	77.349	142.695	158.249	160.97	150.832
150.8	83.353	96.386	75.194	75.805	141.987	160.524	165.984	156.902
150.9	82.19	96.539	76.454	76.861	141.002	150.951	161.638	152.239
151	82.5	95.215	75.119	78.332	138.298	156.404	165.305	154.02
151.1	79.671	95.265	77.15	76.437	140.758	157.647	162.195	153.871
151.2	80.175	94.005	75.408	78.582	143.745	154.269	161.683	149.016
151.3	80.398	96.004	76.21	80.845	144.402	157.718	168.133	151.925
151.4	80.154	95.9	76.23	80.745	150.546	158.548	169.116	152.157
151.5	79.845	96.765	74.109	78.664	146.958	154.183	165.624	151.331
151.6	79.646	94.987	75.266	77.885	144.049	160.925	162.755	152.765
151.7	79.556	95.351	74.088	78.954	144.587	156.84	165.195	160.248
151.8	81.056	94.754	76.52	77.743	145.963	158.963	167.924	151.743
151.9	82.378	95.206	76.254	78.864	148.777	159.738	169.008	155.538
152	80.239	95.44	75.31	79.363	142.458	158.9	165.569	155.394
152.1	81.596	97.582	74.266	78.523	144.685	157.879	165.285	152.293
152.2	79.696	98.636	72.596	79.072	143.146	158.174	160.861	152.978
152.3	80.137	99.375	72.532	75.821	139.453	157.04	167.051	156.941
152.4	80.93	99.113	74.447	77.494	141.734	156.464	162.513	152.976
152.5	81.646	97.672	75.94	77.408	141.795	160.908	166.573	151.118
152.6	81.911	100.145	73.678	79.514	146.208	160.231	167.044	152.785
152.7	81.574	99.291	75.625	77.355	142.971	166.81	169.262	149.819
152.8	80.434	96.418	74.183	75.637	145.472	164.551	168.079	154.123
152.9	80.546	94.377	75.602	74.256	143.905	161.652	172.793	147.044
153	79.986	97.329	74.112	77.253	144.746	158.355	165.734	152.6
153.1	81.668	95.363	75.211	74.888	141.363	154.002	167.192	153.517
153.2	80.679	95.261	76.415	77.17	135.171	163.513	172.007	151.211
153.3	81.324	96.756	74.912	77.656	140.52	159.381	168.191	147.824
153.4	82	94.976	74.991	80.179	138.702	155.818	164.892	151.441
153.5	81.839	96.909	76.281	78.658	139.505	155.586	165.032	152.909
153.6	79.279	96.723	76.642	77.761	142.154	157.14	165.323	150.075
153.7	80.68	94.49	77.048	76.445	136.684	157.447	160.477	150.729
153.8	81.698	96.111	74.583	76.621	136.21	159.147	164.388	152.836
153.9	82.063	95.124	76.673	76.487	138.042	154.183	163.771	147.59
154	80.807	94.979	74.932	76.23	133.413	157.111	158.501	149.415
154.1	80.328	100.225	75.476	76.018	135.965	152.536	162.105	152.652
154.2	81.616	96.846	74.684	74.953	139.614	150.247	161.456	151.779
154.3	80.839	95.292	76.057	75.897	141.009	157.044	164.332	148.012
154.4	82.989	95.441	77.467	76.617	138.993	154.079	167.038	147.847
154.5	80.254	95.9	75.803	78.411	138.128	154.804	163.05	145.812
154.6	81.901	92.663	74.403	76.598	135.462	158.835	167.819	154.612
154.7	82.765	95.481	74.209	75.323	136.428	162.783	161.858	149.619
154.8	81.492	96.016	72.305	76.886	135.628	159.804	165.866	148.195
154.9	82.558	96.599	72.577	75.529	137.114	157.735	167.221	154.928
155	83.663	96.68	74.155	78.458	134.826	158.126	164.184	152.155
155.1	82.539	98.29	71.733	77.194	139.455	167.608	166.735	148.57
155.2	83.452	99.314	73.661	78.606	136.474	164.123	166.772	147.255
155.3	84.113	95.092	72.278	77.632	141.482	156.869	167.396	149.797
155.4	82.184	95.114	71.378	77.794	135.058	158.075	164.5	149.185
155.5	81.969	98.063	73.398	77.701	137.46	155.068	171.178	146.936
155.6	81.31	96.216	71.987	75.179	141.299	153.374	171.42	150.55
155.7	84.703	95.599	71.89	76.039	142.578	157.055	168.538	146.424
155.8	82.735	93.471	73.962	76.401	140.395	160.364	169.935	148.493
155.9	80.903	92.782	75.908	78.441	138.676	160.848	168.021	145.632
156	82.094	95.207	73.095	77.645	139.332	157.822	172.104	151.767
156.1	80.707	93.692	71.855	77.883	142.247	152.95	167.911	151.5
156.2	81.926	96.027	72.469	78.818	145.171	159.314	167.081	146.893
156.3	82.257	93.52	74.981	78.509	145.198	157.209	167.746	149.624
156.4	81.723	95.077	74.435	78.634	143.445	159.294	165.204	144.418
156.5	82.268	95.541	76.809	77.03	144.34	158.02	169.275	150.906
156.6	79.272	95.288	75.244	76.433	141.368	157.171	175.377	146.058
156.7	79.608	96.645	73.407	75.578	140.214	155.443	171.526	151.399
156.8	82.036	93.874	73.464	75.701	141.785	155.04	168.145	151.217
156.9	78.773	94.281	73.81	75.438	139.842	167.007	170.952	152.474
157	80.391	95.794	75.555	77.711	138.202	169.857	172.575	151.248
157.1	80.429	93.964	75.181	74.848	138.445	163.759	164.733	147.435
157.2	80.728	95.271	74.398	76.077	137.097	162.125	173.877	146.958
157.3	81.523	95.626	74.744	73.966	139.354	162.95	170.406	148.709
157.4	78.368	95.089	74.928	75.333	138.555	168.141	170.589	148.965
157.5	81.541	96.043	76.986	75.66	143.024	163.229	174.947	151.149
157.6	79.032	96.245	75.686	76.987	143.204	166.56	169.749	155.603
157.7	80.005	95.428	73.104	78.625	144.957	171.619	169.517	154.154
157.8	81.37	93.47	72.181	74.866	143.901	164.715	172.601	154.692
157.9	81.069	95.209	71.766	77.698	138.539	162.746	168.4	153.981
158	80.339	95.387	71.746	76.894	138.707	164.754	172.031	150.149
158.1	80.726	95.281	75.136	77.665	137.407	169.136	161.773	150.475
158.2	83.447	94.324	71.007	78.485	139.804	168.401	167.336	150.697
158.3	78.885	94.537	73.922	76.402	139.511	167.318	160.32	143.553
158.4	83.81	93.153	74.629	76.239	142.957	166.072	167.028	149.375
158.5	82.227	93.876	75.99	75.866	138.121	164.753	163.918	146.58
158.6	81.272	93.266	75.327	75.393	140.132	167.51	165.497	149.57
158.7	82.038	95.536	73.994	76.111	137.24	170.504	161.756	150.214
158.8	82.436	93.704	73.464	75.412	140.842	169.145	160.729	149.696
158.9	82.998	92.093	73.301	75.815	135.483	163.645	163.002	149.733
159	81.861	93.704	74.909	78.75	132.112	166.561	164.318	149.453
159.1	80.303	95.059	75.616	75.609	133.608	165.892	161.609	153.229
159.2	83.718	96.93	75.535	75.264	137.663	167.869	160.44	151.867
159.3	81.16	93.17	75.233	76.641	137.124	165.874	165.19	147.986
159.4	81.941	96.637	73.188	75.323	138.692	161.068	160.251	151.314
159.5	82.978	93.923	75.182	76.854	136.709	164.79	160.334	152.043
159.6	82.183	95.565	76.285	75.799	137.564	164.397	164.352	150.688
159.7	80.64	95.194	75.154	76.46	137.971	161.456	164.21	155.944
159.8	81.87	96.926	74.728	75.482	144.037	163.892	165.538	152.733
159.9	83.443	93.9	74.582	75.316	137.113	163.426	171.488	154.239
160	84.379	96.299	75.164	76.854	137.501	163.155	166.076	153.816
160.1	84.445	94.071	75.113	75.486	140.562	161.181	172.706	152.97
160.2	83.766	95.311	73.575	74.312	135.518	158.161	167.749	150.661
160.3	82.768	96.573	75.474	77.137	134.951	155.108	172.807	154.428
160.4	81.164	94.366	76.144	76.449	138.353	155.223	174.047	158.563
160.5	85.558	95.989	75.649	77.748	130.617	160.105	171.502	157.382
160.6	85.261	97.271	75.372	74.942	143.446	163.003	168.991	158.729
160.7	83.367	95.4	77.008	77.54	142.35	158.463	172.962	157.994
160.8	83.21	96.688	77.803	74.878	140.88	164.7	166.967	160.945
160.9	80.541	96.535	79.511	80.114	141.626	161.843	171.657	156.733
161	84.125	95.936	75.848	74.852	143.794	163.876	172.259	157.035
161.1	79.136	94.817	74.38	77.265	143.214	169.99	171.775	154.972
161.2	80.518	93.809	75.116	74.911	142.358	170.382	172.582	152.076
161.3	81.273	94.062	76.599	77.545	139.421	165.528	168.969	155.526
161.4	80.487	92.906	75.281	76.556	141.331	169.58	168.657	151.725
161.5	82.181	95.614	75.929	77.577	143.843	167.305	171.124	149.87
161.6	82.511	94.904	74.374	75.055	139.118	162.042	169.716	154.564
161.7	82.809	91.454	78.287	75.498	141.761	165.977	169.442	154.152
161.8	82.972	95.273	74.717	75.524	142.642	162.412	164.633	153.1
161.9	82.075	92.854	78.001	74.178	144.228	165.49	167.555	147.084
162	82.767	92.486	76.412	75.274	141.365	167.838	170.457	153.35
162.1	82.121	94.046	78.158	76.003	139.456	159.505	169.867	148.69
162.2	82.194	92.943	77.916	75.257	138.091	163.069	164.313	155.378
162.3	80.402	90.565	77.055	74.769	138.528	164.243	168.948	148.34
162.4	81.655	92.51	75.896	75.58	141.883	164.139	166.953	153.698
162.5	81.885	91.918	75.865	74.473	138.586	161.475	167.136	153.263
162.6	81.568	90.371	79.178	76.49	140.009	165.065	165.552	151.995
162.7	80.425	92.779	77.487	74.818	140.975	166.625	164.734	153.346
162.8	82.948	92.424	80.387	74.848	142.283	167.529	165.911	149.979
162.9	82.796	93.439	76.083	74.073	140.347	166.578	166.42	152.201
163	82.412	96.885	77.837	72.314	137.933	166.138	162.945	153.307
163.1	81.22	95.69	80.027	74.866	145.046	164.206	163.409	153.436
163.2	82.046	95.345	78.19	75.358	145.86	160.812	161.378	151.033
163.3	80.613	94.117	76.228	70.515	146.483	169.262	166.526	155.942
163.4	80.582	95.625	76.016	69.101	143.95	165.478	168.112	158.385
163.5	80.75	94.336	79.282	73.554	143.384	172.07	169.134	156.377
163.6	80.811	95.938	79.626	72.434	137.221	170.488	169.328	152.446
163.7	79.231	96.438	77.29	72.785	143.94	166.04	162.494	153.27
163.8	82.476	94.377	76.407	72.98	142.761	165.888	172.126	150.044
163.9	81.059	96.234	77.525	71.84	146.04	162.791	168.956	153.4
164	81.134	97.968	76.767	72.556	143.716	159.889	169.785	153.914
164.1	79.62	96.782	77.295	73.796	140.624	167.81	168.106	155.31
164.2	83.682	96.74	79.313	71.126	140.459	164.557	170.039	151.429
164.3	83.725	96.141	77.859	73.894	136.553	164.352	169.349	154.144
164.4	84.105	96.169	77.157	71.622	136.092	163.199	167.75	154.261
164.5	83.044	96.219	78.038	73.59	135.564	170.897	171.41	152.081
164.6	83.227	95.296	77.498	72.476	134.972	164.351	167.534	151.697
164.7	83.023	98.981	76.479	71.796	139.59	164.972	169.499	154.585
164.8	84.616	94.213	75.308	69.734	140.534	169.135	166.108	150.249
164.9	82.167	95.656	74.827	73.848	144.599	165.971	172.146	154.022
165	84.545	96.027	74.915	73.042	140.735	166.945	173.293	154.941
165.1	86.004	96.027	77.541	71.025	136.514	166.786	167.932	152.797
165.2	84.397	94.558	76.296	73.513	140.67	167.757	168.48	149.136
165.3	82.788	96.92	75.866	72.974	135.715	164.002	167.355	153.405
165.4	82.347	94.771	79.008	75.153	136.94	166.747	169.562	148.296
165.5	81.751	95.247	75.69	72.527	138.865	168.522	160.838	149.529
165.6	80.451	96.656	77.36	72.018	135.964	171.633	161.939	149.682
165.7	82.181	93.536	77.333	72.087	138.374	166.706	158.603	150.532
165.8	82.253	94.191	77.967	74.099	134.51	168.076	160.158	147.713
165.9	82.295	92.688	76.116	74.037	140.454	173.234	162.481	153.516
166	82.441	96.242	76.256	73.05	139.035	168.502	170.949	153.731
166.1	82.775	91.935	76.107	71.39	142.013	173.811	166.293	150.268
166.2	82.311	93.15	77.683	73.466	134.309	167.078	168.777	150.731
166.3	82.373	93.094	78.072	73.363	136.146	171.718	171.284	154.264
166.4	85.206	96.417	77.302	73.119	135.932	168.016	165.54	148.412
166.5	83.292	96.095	74.932	74.229	137.521	170.325	168.252	149.135
166.6	81.897	95.945	78.514	72.7	133.633	170.6	167.038	149.463
166.7	84.219	95.354	81.52	74.514	132.176	171.146	167.716	156.081
166.8	82.206	96.102	80.066	70.231	132.579	178.016	169.283	153.573
166.9	83.947	92.101	79.6	69.374	136.424	170.538	169.774	156.346
167	81.271	94.601	78.199	69.739	136.692	169.168	165.915	153.142
167.1	80.802	96.289	78.487	70.748	138.735	173.546	169.32	150.973
167.2	82.186	94.289	79.505	71.214	136.947	165.63	165.451	148.413
167.3	84.164	93.475	79.053	72.49	137.021	172.951	168.39	150.279
167.4	86.656	92.811	77.26	72.176	139.32	175.029	170.498	149.945
167.5	82.012	95.807	78.456	69.63	136.343	173.708	167.71	153.972
167.6	82.461	92.059	79.49	71.697	137.759	171.408	168.646	150.97
167.7	84.971	95.747	79.356	71.044	138.561	168.167	174.31	149.322
167.8	82.067	93.998	75.776	74.099	135.042	165.047	170.21	148.329
167.9	82.326	92.285	75.961	74.993	137.553	170.676	171.532	144.104
168	81.091	94.842	74.773	73.835	135.335	166.632	164.048	145.085
168.1	82.154	92.226	75.661	74.053	137.364	172.099	171.771	146.594
168.2	82.88	93.315	75.05	75.517	138.591	175.713	165.703	148.124
168.3	84.335	93.309	80.244	73.951	136.593	170.158	171.564	147.896
168.4	83.276	92.979	75.401	73.806	138.163	170.127	162.286	146.856
[truncated: 8,316 more rows]

## Sheet: Figure 3E
Figure 3E
[truncated: 1,001 more rows]

## Sheet: Figure 3F
Figure 3F
[truncated: 1,004 more rows]

## Sheet: Figure 3H
Figure 3H
[truncated: 2,003 more rows]
