# Supplementary material for: Surface hydrophobization of hydrogels via interface dynamics-induced network reconfiguration
Source: Nat Commun. 2024 Jan 3;15:239. doi: 10.1038/s41467-023-44646-5 (PMC10764767; doi:10.1038/s41467-023-44646-5)
Supplement: Supplementary file 10 — Source data [file 41467_2023_44646_MOESM10_ESM.zip › Source data/Figure 4a,b/Adhesion strength_wet pull off.xlsx]

## Sheet: DNR hydrogel
	Adhesion strength (kPa)	Average	SD
	29.7331	30.2087	1.6024
	31.995
	28.8979

## Sheet: Con hydrogel
	Adhesion strength (kPa)	Average	SD
	13.0135	11.6988	1.14062
	11.1104
	10.9725
