# Supplementary material for: Surface hydrophobization of hydrogels via interface dynamics-induced network reconfiguration
Source: Nat Commun. 2024 Jan 3;15:239. doi: 10.1038/s41467-023-44646-5 (PMC10764767; doi:10.1038/s41467-023-44646-5)
Supplement: Supplementary file 10 — Source data [file 41467_2023_44646_MOESM10_ESM.zip › Source data/Figure 4a,b/Pull off curve_Conventional hydrogel - wet adhesion.xls]

## Sheet: Axial - 1
Axial - 1
Step time	Temperature	Normal stress	Axial force	Gap
s	°C	Pa	N	µm
0.327775	25	15466.5	0.388715	1024.19		13.0135
0.640512	25	-9638.22	-0.242235	1117.77
0.952885	25	-33971.5	-0.653797	1224.29
1.26509	25	-20003.3	-0.502739	1337.05
1.57774	25	-15201.3	-0.382051	1430.77
1.89017	25	-15201.3	-0.382051	1536.85
2.2026	25	-9720.23	-0.244296	1649.83
2.51501	25	-6448.24	-0.162062	1743.01
2.82741	25	-4654.57	-0.116982	1849.65
3.13984	25	-4654.57	-0.116982	1963.41
3.45203	25	-3569.73	-0.089717	2070.33
3.76475	25	-2596.81	-0.0652649	2156.11
4.07689	25	-1842.23	-0.0463004	2270.13
4.38954	25	-1313.78	-0.0330188	2376.81
4.70196	25	-1313.78	-0.0330188	2469.91
5.01446	25	-248.977	-0.00625747	2576.63
5.32664	25	104.689	0.00263113	2689.21
5.63929	25	237.067	0.00595814	2782.89
5.95168	25	237.067	0.00595814	2888.95
6.26413	25	441.237	0.0110895	3008.89
6.57655	25	773.318	0.0194356	3095.25
6.88901	25	779.406	0.0195886	3201.97
7.20139	25	794.903	0.0199781	3315.41
7.50164	25	794.903	0.0199781	3415.35
7.81409	25	770.382	0.0193618	3508.31
8.12626	25	743.918	0.0186967	3621.87
8.43914	25	770.318	0.0193602	3728.41
8.75165	25	770.318	0.0193602	3821.75
9.05853	25	761.373	0.0191354	3921.59
9.37111	25	771.145	0.019381	4034.57
9.68362	25	760.649	0.0191172	4128.07
9.99636	25	765.245	0.0192327	4234.51
10.3086	25	765.245	0.0192327	4347.01
10.6212	25	773.521	0.0194407	4440.43
10.9336	25	778.355	0.0195622	4546.85
11.2461	25	749.508	0.0188372	4660.35
11.5585	25	749.508	0.0188372	4760.29
11.8709	25	768.416	0.0193124	4860.23
12.1834	25	779.513	0.0195913	4974.13
12.4961	25	756.324	0.0190085	5080.75
12.8085	25	752.926	0.0189231	5173.85
13.1209	25	752.926	0.0189231	5273.67
13.4303	25	769.279	0.0193341	5386.79
13.7427	25	768.038	0.0193029	5480.33
14.0554	25	776.959	0.0195271	5586.59
14.3678	25	771.082	0.0193794	5699.33
14.6803	25	771.082	0.0193794	5792.61
14.9924	25	767.616	0.0192923	5898.99
15.3051	25	750.189	0.0188543	6012.51
15.6178	25	777.695	0.0195456	6112.45
15.9305	25	777.695	0.0195456	6212.31
16.2429	25	773.314	0.0194355	6325.83
16.5554	25	767.561	0.0192909	6432.29
16.8678	25	766.474	0.0192636	6518.83
17.1802	25	756.245	0.0190065	6625.59
17.4931	25	756.245	0.0190065	6738.33
17.8056	25	782.557	0.0196678	6832.01
18.118	25	778.212	0.0195586	6938.25
18.4304	25	773.736	0.0194461	7050.99
18.7427	25	773.736	0.0194461	7144.27
19.0553	25	776.294	0.0195104	7250.89
19.3599	25	782.151	0.0196576	7364.57
19.6725	25	786.034	0.0197552	7464.39
19.9851	25	765.989	0.0192514	7564.33
20.2976	25	765.989	0.0192514	7678.19
20.61	25	787.98	0.0198041	7778.09
20.9224	25	774.118	0.0194557	7871.11
21.2348	25	773.338	0.0194361	7977.89
21.5473	25	773.338	0.0194361	8090.41
21.8489	25	779.27	0.0195852	8184.23
22.1614	25	790.359	0.0198639	8284.03
22.4739	25	772.602	0.0194176	8396.59
22.7881	25	766.9	0.0192743	8490.09
23.1005	25	766.9	0.0192743	8596.45
23.413	25	764.302	0.019209	8716.63
23.7253	25	786.178	0.0197588	8809.53
24.0378	25	799.499	0.0200936	8909.37
24.35	25	799.499	0.0200936	9029.85
24.6626	25	769.737	0.0193456	9129.69
24.9751	25	778.335	0.0195617	9222.77
25.2872	25	761.783	0.0191457	9329.51
25.5997	25	767.19	0.0192816	9442.01
25.9121	25	767.19	0.0192816	9535.69
26.2249	25	775.964	0.0195021	9641.81
26.5373	25	781.029	0.0196294	9748.29
26.8496	25	765.527	0.0192398	9841.63
27.162	25	765.527	0.0192398	9948.11
27.4743	25	764.258	0.0192079	10061.5
27.7873	25	777.245	0.0195343	10161.5
28.0997	25	772.705	0.0194202	10261.3
28.4121	25	775.789	0.0194977	10375.4
28.7245	25	775.789	0.0194977	10488.2
29.037	25	776.62	0.0195186	10575.2
29.3494	25	760.243	0.019107	10688
29.6618	25	767.194	0.0192817	10794.3
29.9742	25	773.736	0.0194461	10887.8
30.2864	25	773.736	0.0194461	10987.8
30.5991	25	766.343	0.0192603	11107.1
30.9114	25	770.736	0.0193707	11200.6
31.2239	25	774.683	0.0194699	11300.4
31.5361	25	774.683	0.0194699	11420.5
31.8492	25	769.303	0.0193347	11520.5
32.1616	25	771.118	0.0193803	11613.4
32.474	25	780.17	0.0196078	11727.1
32.7864	25	784.877	0.0197261	11833.6
33.0988	25	784.877	0.0197261	11926.9
33.4112	25	776.982	0.0195277	12039.6
33.7236	25	765.464	0.0192382	12146
34.0361	25	756.058	0.0190018	12239.4
34.3485	25	756.058	0.0190018	12339.3
34.661	25	780.078	0.0196055	12452.3
34.9757	25	767.171	0.0192811	12552.1
35.2881	25	777.81	0.0195485	12652
35.6009	25	773.6	0.0194427	12772.8
35.9132	25	773.6	0.0194427	12865.6
36.2254	25	767.35	0.0192856	12965.6
36.5397	25	774.233	0.0194586	13085.8
36.8519	25	763.538	0.0191898	13191.9
37.1646	25	763.538	0.0191898	13279.3
37.4769	25	788.605	0.0198198	13398.2
37.7892	25	764.031	0.0192022	13504.7
38.1018	25	758.477	0.0190626	13591.5
38.4149	25	755.278	0.0189822	13697.9
38.7274	25	755.278	0.0189822	13811.1
39.0398	25	757.498	0.019038	13904.2
39.3525	25	775.104	0.0194805	14010.9
39.6665	25	766.614	0.0192671	14124.6
39.9793	25	764.867	0.0192232	14224.5
40.2915	25	764.867	0.0192232	14317.5
40.6042	25	747.766	0.0187934	14437.3
40.9166	25	757.92	0.0190486	14543.6
41.229	25	762.022	0.0191517	14630.8
41.5415	25	762.022	0.0191517	14749.9
41.8539	25	764.783	0.0192211	14856.4
42.1663	25	765.106	0.0192292	14949.8
42.4791	25	770.911	0.0193751	15049.7
42.7913	25	765.229	0.0192323	15163
43.104	25	765.229	0.0192323	15256
43.4164	25	757.355	0.0190344	15362.9
43.7286	25	755.707	0.018993	15476.9
44.0429	25	769.518	0.0193401	15576.9
44.3556	25	769.518	0.0193401	15676.7
44.668	25	768.973	0.0193264	15789.4
44.9805	25	772.423	0.0194131	15895.6
45.2926	25	754.458	0.0189616	15983
45.6063	25	746.799	0.0187691	16102.1
45.9188	25	746.799	0.0187691	16208.6
46.2312	25	760.391	0.0191107	16301.9
46.5439	25	768.87	0.0193238	16408.4
46.8561	25	762.113	0.019154	16522.1
47.1687	25	750.957	0.0188736	16615.1
47.4812	25	750.957	0.0188736	16715.1
47.7935	25	752.831	0.0189207	16835.3
48.1077	25	769.116	0.01933	16928.6
48.4201	25	762.483	0.0191633	17028.5
48.7323	25	762.483	0.0191633	17141
49.0447	25	759.965	0.0191	17247.4
49.3573	25	769.868	0.0193489	17340.8
49.6698	25	768.4	0.019312	17453.7
49.9822	25	761.56	0.0191401	17560.6
50.2944	25	761.56	0.0191401	17653.6
50.6076	25	756.237	0.0190063	17767.5
50.9213	25	778.26	0.0195598	17874.4
51.2338	25	775.053	0.0194792	17967.3
51.5468	25	775.053	0.0194792	18074.2
51.861	25	766.438	0.0192627	18187.1
52.1735	25	768.257	0.0193084	18280.8
52.4859	25	752.898	0.0189224	18380.6
52.8005	25	771.985	0.0194021	18499.8
53.1129	25	771.985	0.0194021	18593.2
53.4253	25	770.465	0.0193639	18693
53.7377	25	765.002	0.0192266	18806
54.0501	25	766.785	0.0192714	18912.6
54.3626	25	766.785	0.0192714	19005.7
54.675	25	746.377	0.0187585	19119.4
54.9874	25	758.409	0.0190609	19232.8
55.3005	25	784.017	0.0197045	19319.3
55.6132	25	762.997	0.0191762	19432.6
55.9254	25	762.997	0.0191762	19538.8
56.238	25	780.118	0.0196065	19632.4
56.5504	25	763.673	0.0191932	19738.6
56.8626	25	754.231	0.0189559	19851.4
57.1753	25	764.823	0.0192221	19944.7
57.4877	25	764.823	0.0192221	20044.7
57.8002	25	762.639	0.0191672	20164.8
58.1126	25	773.959	0.0194517	20264.7
58.427	25	771.782	0.019397	20357.6
58.7395	25	771.782	0.019397	20478.6
59.052	25	748.339	0.0188078	20578.5
59.3646	25	751.816	0.0188952	20671.4
59.6769	25	751.386	0.0188844	20790.9

## Sheet: Axial - 2
Axial - 2
Step time	Temperature	Normal stress	Axial force	Gap
s	°C	Pa	N	µm
0.32803	25	4143.1	0.650797	8519.98		11.1104
0.641165	25	4143.1	0.650797	8620.1
0.9536	25	1268.22	0.199211	8719.96
1.26684	25	-480.965	-0.0755498	8832.5
1.57932	25	-1552.23	-0.243823	8932.36
1.89174	25	-1552.23	-0.243823	9032.37
2.20397	25	-2196.75	-0.345064	9145.95
2.51649	25	-2726.61	-0.428295	9238.67
2.82897	25	-3107.39	-0.488108	9345.67
3.14175	25	-3391.46	-0.532729	9459.97
3.4427	25	-3391.46	-0.532729	9552.73
3.75512	25	-3553.53	-0.558187	9652.67
4.06749	25	-3505.49	-0.55779	9766.15
4.37986	25	-3493.6	-0.548773	9866.01
4.69241	25	-3425.38	-0.538057	9965.95
5.00478	25	-3425.38	-0.538057	10078.3
5.31704	25	-3353.85	-0.526821	10184.6
5.62967	25	-3260.54	-0.512165	10278.1
5.94216	25	-3184.66	-0.500246	10378
6.25458	25	-3184.66	-0.500246	10491
6.56897	25	-3122.38	-0.490462	10590.9
6.8814	25	-3106.65	-0.487991	10690.8
7.19385	25	-3103.01	-0.48742	10804.7
7.50625	25	-3091.33	-0.485585	10897.6
7.8187	25	-3091.33	-0.485585	10997.5
8.13113	25	-3087.65	-0.485007	11117.7
8.44353	25	-3093.27	-0.48589	11217.5
8.75598	25	-3090.06	-0.485385	11317.4
9.06841	25	-3090.06	-0.485385	11436.5
9.38081	25	-3070.02	-0.482238	11529.9
9.69323	25	-2941.36	-0.462027	11629.8
10.0057	25	-2910.47	-0.457175	11729.8
10.3181	25	-2887.08	-0.453501	11843.1
10.6305	25	-2887.08	-0.453501	11943
10.9429	25	-2822.96	-0.443429	12042.9
11.2554	25	-2656.36	-0.41726	12157.1
11.5681	25	-2593.35	-0.407363	12257
11.8804	25	-2593.35	-0.407363	12356.9
12.1934	25	-2546.46	-0.399997	12476
12.5058	25	-2520.83	-0.395971	12575.9
12.8185	25	-2504.12	-0.393346	12669.5
13.1306	25	-2481	-0.389714	12782.1
13.4433	25	-2481	-0.389714	12888.6
13.7557	25	-2443.08	-0.383758	12982
14.0682	25	-2426.14	-0.381097	13088.3
14.3803	25	-2421.96	-0.38044	13195.1
14.693	25	-2419.49	-0.380053	13295
15.0054	25	-2419.49	-0.380053	13402
15.3176	25	-2414.8	-0.379316	13508.8
15.6303	25	-2391.21	-0.37561	13608.7
15.9427	25	-2380.85	-0.373983	13708.6
16.2551	25	-2380.85	-0.373983	13821.2
16.5674	25	-2376.06	-0.373231	13927.5
16.88	25	-2377.74	-0.373495	14027.4
17.1924	25	-2363.26	-0.37122	14140.7
17.5049	25	-2367.95	-0.371956	14240.6
17.8173	25	-2367.95	-0.371956	14333.6
18.1294	25	-2373.58	-0.372841	14440.4
18.4419	25	-2379.26	-0.373733	14547.4
18.7543	25	-2355.82	-0.370051	14647.4
19.0667	25	-2355.82	-0.370051	14747.2
19.3792	25	-2321.47	-0.364655	14867.4
19.6916	25	-2265.2	-0.355817	14961
20.004	25	-2272.68	-0.356992	15060.9
20.3164	25	-2281.3	-0.358346	15179.9
20.6289	25	-2281.3	-0.358346	15273.4
20.9374	25	-2288.9	-0.359539	15373.2
21.2498	25	-2288.33	-0.35945	15486
21.5623	25	-2291.89	-0.36001	15585.8
21.8747	25	-2291.89	-0.36001	15685.8
22.1871	25	-2300.88	-0.361422	15792.4
22.4995	25	-2303.34	-0.361808	15899.4
22.812	25	-2304.05	-0.361919	15999.3
23.1247	25	-2310.48	-0.36293	16106.1
23.4368	25	-2310.48	-0.36293	16218.9
23.7495	25	-2315.34	-0.363693	16312.6
24.062	25	-2323.43	-0.364964	16418.8
24.3744	25	-2329.63	-0.365938	16531.5
24.6866	25	-2332.22	-0.366345	16631.3
24.9993	25	-2332.22	-0.366345	16724.7
25.3114	25	-2339.25	-0.367448	16837.8
25.6238	25	-2342.33	-0.367932	16944.8
25.9365	25	-2339.6	-0.367504	17037.6
26.2489	25	-2339.6	-0.367504	17144.7
26.5614	25	-2338.23	-0.367288	17258.6
26.8738	25	-2336.69	-0.367047	17351.5
27.1862	25	-2336.35	-0.366993	17458.4
27.4984	25	-2339.85	-0.367542	17570.9
27.8111	25	-2339.85	-0.367542	17664.9
28.1235	25	-2342.75	-0.367999	17770.8
28.4359	25	-2349.38	-0.369039	17883.6
28.7481	25	-2351.72	-0.369407	17983.5
29.0608	25	-2351.72	-0.369407	18083.5
29.3729	25	-2354.53	-0.369848	18196.9
29.6855	25	-2362.38	-0.371082	18296.8
29.998	25	-2367.32	-0.371857	18396.7
30.3102	25	-2376.02	-0.373225	18496.6
30.6226	25	-2376.02	-0.373225	18610.3
30.935	25	-2376.8	-0.373347	18703.3
31.2475	25	-2385.17	-0.374662	18803.1
31.5599	25	-2392.53	-0.375818	18922.6
31.8723	25	-2392.53	-0.375818	19009.9
32.1864	25	-2394.14	-0.37607	19122.4
32.4887	25	-2400.72	-0.377105	19228.8
32.8011	25	-2403.85	-0.377596	19328.8
33.1135	25	-2407.32	-0.378141	19428.6
33.4259	25	-2407.32	-0.378141	19535.1
33.7384	25	-2410.06	-0.378572	19642
34.0508	25	-2413.57	-0.379122	19741.8
34.3632	25	-2413.44	-0.379103	19848.9
34.6756	25	-2413.44	-0.379103	19962.5
34.9881	25	-2411.26	-0.37876	20048.6
35.3005	25	-2407.1	-0.378106	20155.6
35.6131	25	-2371.2	-0.372467	20268.5
35.9254	25	-2360.96	-0.370858	20362.1
36.238	25	-2360.96	-0.370858	20474.6
36.5504	25	-2353.95	-0.369758	20580.9
36.8628	25	-2354.04	-0.369771	20681
37.1753	25	-2353.26	-0.369649	20780.8
37.49	25	-2347.67	-0.368771	20901.1
37.8025	25	-2347.67	-0.368771	21000.9
38.1149	25	-2335.64	-0.366881	21093.9
38.4273	25	-2333.88	-0.366605	21200.8
38.7395	25	-2331.63	-0.366252	21314.2
39.0541	25	-2331.63	-0.366252	21407.5
39.3665	25	-2330.3	-0.366042	21513.9
39.6787	25	-2335.32	-0.366831	21626.3
39.9914	25	-2332.03	-0.366315	21719.9
40.3035	25	-2331.28	-0.366196	21819.8
40.6161	25	-2331.28	-0.366196	21932.7
40.9284	25	-2330.45	-0.366067	22032.6
41.2411	25	-2329.64	-0.365939	22139.4
41.5406	25	-2324.5	-0.365132	22246.3
41.853	25	-2324.5	-0.365132	22346.2
42.1654	25	-2322.3	-0.364786	22446
42.4778	25	-2320.76	-0.364544	22546
42.7903	25	-2319.28	-0.364312	22659.9
43.0946	25	-2324.53	-0.365137	22752.8
43.4092	25	-2324.53	-0.365137	22852.7
43.7217	25	-2324.23	-0.365089	22972.3
44.0341	25	-2326.48	-0.365442	23065.9
44.3465	25	-2329.05	-0.365847	23165.8
44.6589	25	-2329.05	-0.365847	23284.8
44.9714	25	-2329.79	-0.365962	23378.2
45.2838	25	-2331.35	-0.366207	23478.1
45.5962	25	-2333.62	-0.366564	23598.2
45.9087	25	-2341.02	-0.367727	23691.2
46.2211	25	-2341.02	-0.367727	23791.1
46.5335	25	-2344.12	-0.368214	23898
46.8459	25	-2346.75	-0.368626	24011.5
47.1586	25	-2354.34	-0.369819	24104.7
47.471	25	-2354.34	-0.369819	24211.3
47.7834	25	-2358.31	-0.370442	24323.7
48.0956	25	-2360.74	-0.370824	24417.4
48.4083	25	-2365.01	-0.371495	24523.6
48.7207	25	-2368.41	-0.372029	24636.7
49.0331	25	-2368.41	-0.372029	24729.9
49.3456	25	-2372.47	-0.372667	24829.9
49.6598	25	-2377	-0.373378	24943.3
49.9722	25	-2381.54	-0.374092	25050.3
50.2847	25	-2381.54	-0.374092	25143.1
50.5968	25	-2385.84	-0.374767	25250.1
50.9093	25	-2391.65	-0.37568	25363.7
51.2219	25	-2393.61	-0.375988	25463.6
51.5344	25	-2396.43	-0.37643	25563.5
51.8468	25	-2396.43	-0.37643	25676
52.1592	25	-2402.48	-0.377381	25769.4
52.4714	25	-2400.49	-0.377068	25875.7
52.784	25	-2395.1	-0.376221	25988.8
53.0965	25	-2396.27	-0.376405	26082.1
53.409	25	-2396.27	-0.376405	26182
53.7213	25	-2386.84	-0.374924	26302.3
54.0338	25	-2381.57	-0.374096	26402.1
54.3459	25	-2380.58	-0.37394	26495.2
54.6584	25	-2380.58	-0.37394	26602
54.9708	25	-2379.8	-0.373818	26715.3
55.2832	25	-2379	-0.373693	26808.7
55.5956	25	-2381.36	-0.374063	26915.1
55.9081	25	-2383.16	-0.374346	27027.6
56.2205	25	-2383.16	-0.374346	27121
56.5329	25	-2385.1	-0.37465	27227.4
56.8464	25	-2389.18	-0.375292	27333.8
57.1589	25	-2388.32	-0.375157	27433.9
57.4713	25	-2388.32	-0.375157	27540.6
57.7712	25	-2387.35	-0.375004	27647.6
58.0837	25	-2390.95	-0.375569	27740.4
58.3961	25	-2392.47	-0.375809	27847.4
58.7085	25	-2395.89	-0.376345	27947.4
59.0209	25	-2395.89	-0.376345	28061
59.3335	25	-2396.54	-0.376447	28160.9
59.6461	25	-2400.86	-0.377127	28267.1
59.9582	25	-2404.86	-0.377755	28379.8

## Sheet: Axial - 3
Axial - 3
Step time	Temperature	Normal stress	Axial force	Gap
s	°C	Pa	N	µm
1.03137	25	14881.3	0.187004	882.162		10.9725
2.03182	25	-4477.78	-0.0562695	911.8
3.03158	25	-14196.2	-0.178395	941.559
4.03135	25	-25535.6	-0.32089	971.836
5.03111	25	-31286.6	-0.393159	1001.11
6.03109	25	-38115.3	-0.478971	1031.07
7.03067	25	-41301.1	-0.519005	1061.23
8.03713	25	-43740.2	-0.549655	1090.93
9.03684	24.99	-43867.9	-0.55126	1121.13
10.0366	24.99	-42616.5	-0.535535	1151.11
11.0387	24.99	-37030	-0.465332	1181.07
12.0384	24.99	-32566.4	-0.409242	1211.15
13.038	24.99	-31670.6	-0.397985	1240.94
14.0377	24.99	-30548.8	-0.383887	1271.22
15.0375	25	-29477.7	-0.370428	1301.16
16.0372	24.99	-27564.9	-0.34639	1331.06
17.037	24.99	-26046.1	-0.327305	1361.32
18.0368	25	-21254.5	-0.267091	1390.88
19.0368	25	-20021.7	-0.2516	1421.12
20.0366	25	-18552.9	-0.233142	1450.98
21.0363	25	-17797.4	-0.223649	1480.98
22.0361	25	-16748.6	-0.210469	1511.2
23.0358	25	-15887	-0.199643	1540.94
24.0356	25	-14287.8	-0.179545	1571.22
25.0354	25	-13555.9	-0.170349	1600.98
26.0349	25	-12325	-0.154881	1631.02
27.0447	25	-11599.6	-0.145765	1661.12
28.0444	25	-10419.9	-0.13094	1690.88
29.0444	25	-9626.88	-0.120975	1721.12
30.0457	25	-8108.07	-0.101889	1751.02
31.0456	25	-7361.39	-0.092506	1781.02
32.0498	25	-6681.56	-0.083963	1811.7
33.0498	25	-6140.48	-0.0771635	1841.36
34.0649	25	-5450.14	-0.0684885	1871.8
35.0655	25	-4912.4	-0.061731	1901.58
36.0655	25	-4762.04	-0.0598415	1931.62
37.0653	25	-4717.19	-0.059278	1962.26
38.0662	25	-4561.38	-0.05732	1991.44
39.0684	25	-4466.68	-0.05613	2022.3
40.0682	25	-4373.94	-0.0549645	2052.25
41.068	25	-4228.51	-0.053137	2081.53
42.0677	25	-4139.1	-0.0520135	2112.25
43.0677	25	-4093.39	-0.051439	2142.09
44.0704	25	-3999.56	-0.05026	2172.49
45.0703	25	-3922.11	-0.0492867	2202.13
46.0726	25	-3892.68	-0.0489168	2232.07
47.0724	25	-3812.81	-0.0479132	2262.23
48.0725	25	-3674.32	-0.0461729	2292.03
49.0777	25	-3580.71	-0.0449966	2322.35
50.0772	25	-3483.56	-0.0437757	2352.13
51.077	25	-3455.67	-0.0434252	2382.05
52.0767	25	-3409.45	-0.0428444	2412.21
53.0765	25	-3352.13	-0.0421241	2442.08
54.0919	25	-3134.76	-0.0393925	2473.04
55.0917	25	-3057.71	-0.0384243	2503.28
56.1075	25	-2956.52	-0.0371527	2533.8
57.1069	25	-2842.12	-0.0357152	2564.08
58.107	25	-2843.02	-0.0357264	2593.88
59.1067	25	-2851.49	-0.0358328	2624.06
60.1065	25	-2893.26	-0.0363578	2653.9
61.1063	25	-2883.12	-0.0362304	2683.72
62.1058	25	-2890.66	-0.036325	2714
63.1056	25	-2947.47	-0.037039	2743.82
64.1053	25	-3007.29	-0.0377907	2774.23
65.1065	25	-3043.82	-0.0382498	2803.87
66.1066	25	-3107.27	-0.0390471	2833.69
67.1066	25	-3121.02	-0.03922	2864.01
68.1085	25	-3171.02	-0.0398483	2894.47
69.1085	25	-3194.2	-0.0401395	2924.03
70.108	25	-3214.14	-0.0403901	2954.59
71.1079	25	-3216.49	-0.0404196	2983.69
72.1233	25	-3258.75	-0.0409507	3014.59
73.1232	25	-3288.57	-0.0413253	3044.37
74.1235	25	-3352.86	-0.0421332	3074.61
75.1248	25	-3369.28	-0.0423396	3104.41
76.1246	25	-3396.06	-0.0426761	3134.23
77.1243	25	-3395.97	-0.042675	3164.63
78.1241	25	-3413.4	-0.0428941	3194.37
79.1245	25	-3324.58	-0.041778	3224.63
80.1245	25	-3297.91	-0.0414427	3254.53
81.1244	25	-3306.5	-0.0415507	3284.33
82.1243	25	-3335.98	-0.0419211	3314.59
83.124	25	-3334.14	-0.041898	3344.29
84.1235	25	-3332.57	-0.0418782	3374.69
85.1233	25	-3303.11	-0.0415082	3404.44
86.123	25	-3112.69	-0.0391152	3434.29
87.1228	25	-3116.75	-0.0391662	3464.05
88.1382	25	-3113.48	-0.0391251	3493.66
89.1536	25	-3124.18	-0.0392597	3525.19
90.1533	25	-3135.52	-0.0394021	3554.43
91.1604	25	-3157.43	-0.0396774	3584.29
92.1601	25	-3080.46	-0.0387102	3614.51
93.1598	25	-3008.73	-0.0378088	3644.27
94.1596	25	-3022.7	-0.0379844	3674.65
95.1594	25	-3046.05	-0.0382778	3704.34
96.1662	25	-3111.81	-0.0391042	3734.84
97.1663	25	-3129.72	-0.0393292	3764.6
98.1658	25	-3098.92	-0.0389422	3794.3
99.1655	25	-3114.48	-0.0391377	3824.6
100.165	25	-3138.11	-0.0394347	3854.42
101.165	25	-3177.5	-0.0399296	3884.2
102.165	25	-3197.04	-0.0401753	3914.44
103.165	25	-3149.6	-0.039579	3944.3
104.165	25	-2991.66	-0.0375943	3974.64
105.164	25	-3011.36	-0.0378419	4004.98
106.164	25	-3040.88	-0.0382128	4034.1
107.164	25	-3063.97	-0.038503	4065.16
108.164	25	-3023.2	-0.0379907	4094.22
109.164	25	-3041.69	-0.0382231	4124.52
