# Supplementary material for: Surface hydrophobization of hydrogels via interface dynamics-induced network reconfiguration
Source: Nat Commun. 2024 Jan 3;15:239. doi: 10.1038/s41467-023-44646-5 (PMC10764767; doi:10.1038/s41467-023-44646-5)
Supplement: Supplementary file 10 — Source data [file 41467_2023_44646_MOESM10_ESM.zip › Source data/Figure 4a,b/Pull off curve_DNR hydrogel - wet adhesion.xls]

## Sheet: Axial - 1
Axial - 1
Step time	Temperature	Normal stress	Axial force	Gap		Adhesion strength
s	°C	Pa	N	µm		kPa
0.343789	25	23164.1	0.582178	911.504		29.7331
0.656323	25	-59436	-1.49379	998.623
0.969265	25	-59436	-1.49379	1111.5
1.28174	25	-48237.5	-1.21234	1218.46
1.59412	25	-20873.5	-0.524609	1311.33
1.90692	25	-18135.2	-0.455788	1418.19
2.21934	24.99	-16424.3	-0.412787	1532.13
2.53172	24.99	-16424.3	-0.412787	1625.07
2.84415	24.99	-14515.3	-0.364809	1732.03
3.15812	24.99	-13253.4	-0.333094	1844.41
3.47053	24.99	-12222.1	-0.307175	1938.15
3.78525	24.99	-12222.1	-0.307175	2037.97
4.09758	24.99	-11141.6	-0.280018	2156.97
4.41008	24.99	-10190.6	-0.256117	2256.81
4.72253	24.99	-9003.28	-0.226277	2350.35
5.02721	24.99	-7843.79	-0.197136	2463.59
5.3395	24.99	-7843.79	-0.197136	2570.88
5.65214	24.99	-5492.48	-0.138041	2663.38
5.96456	24.99	-3433.55	-0.0862945	2763.24
6.27671	24.99	-2896.17	-0.0727887	2884.4
6.58942	24.99	-2896.17	-0.0727887	2977.54
6.90183	24.99	-2253.51	-0.0566369	3084.2
7.21408	24.99	-1224.47	-0.0307744	3196.54
7.52669	24.99	917.003	0.0230468	3296.4
7.83912	24.99	936.881	0.0235464	3390.12
8.15149	24.99	936.881	0.0235464	3509.12
8.4637	24.99	935.712	0.023517	3609.12
8.7764	25	952.331	0.0239347	3702.5
9.08855	25	919	0.023097	3822.7
9.40121	25	933.79	0.0234687	3922.62
9.71368	25	933.79	0.0234687	4015.48
10.0261	24.99	929.819	0.0233689	4122.42
10.3385	25	947.688	0.023818	4235.98
10.6507	24.99	946.395	0.0237855	4329.18
10.9634	25	946.395	0.0237855	4435.68
11.2758	25	930.555	0.0233874	4548.06
11.5882	25	937.872	0.0235713	4641.74
11.9004	25	927.639	0.0233141	4741.6
12.2131	24.99	942.464	0.0236867	4861.19
12.5255	24.99	942.464	0.0236867	4968.22
12.8379	25	920.958	0.0231462	5054.16
13.1504	24.99	915.654	0.0230129	5167.9
13.4628	25	932.899	0.0234463	5274.94
13.7753	25	932.899	0.0234463	5367.72
14.0877	25	926.182	0.0232775	5474.68
14.3998	25	940.626	0.0236405	5587.98
14.7125	25	919.183	0.0231016	5681.54
15.0252	25	927.519	0.0233111	5787.72
15.3375	25	927.519	0.0233111	5900.36
15.6498	25	935.417	0.0235096	5993.78
15.9625	25	935.923	0.0235223	6100.18
16.2749	25	928.765	0.0233424	6213.28
16.5897	25	928.765	0.0233424	6320.08
16.9043	25	914.039	0.0229723	6413.04
17.2164	25	942.118	0.023678	6526.88
17.5291	25	947.923	0.0238239	6633.54
17.8416	25	944.7	0.0237429	6719.74
18.154	25	944.7	0.0237429	6826.58
18.4665	25	960.679	0.0241445	6945.76
18.7788	25	947.875	0.0238227	7039.28
19.0913	25	938.978	0.0235991	7139.26
19.4036	25	924.535	0.0232361	7252.02
19.7161	25	924.535	0.0232361	7345.44
20.0286	25	919.904	0.0231197	7451.76
20.3408	25	933.233	0.0234547	7565.32
20.6534	25	938.509	0.0235873	7672.48
20.9659	25	938.509	0.0235873	7765.14
21.2782	25	918.459	0.0230834	7879.3
21.5907	25	929.103	0.0233509	7985.64
21.9031	25	929.262	0.0233549	8079
22.2155	25	930.937	0.023397	8179.02
22.5278	25	930.937	0.023397	8291.52
22.8404	25	925.824	0.0232685	8385.27
23.1528	25	923.254	0.0232039	8491.33
23.465	25	924.07	0.0232244	8604.13
23.7774	25	924.07	0.0232244	8704.05
24.0901	25	929.246	0.0233545	8803.93
24.4025	25	949.769	0.0238703	8917.41
24.7152	25	930.929	0.0233968	9024.25
25.0277	25	934.526	0.0234872	9117.23
25.34	25	934.526	0.0234872	9230.93
25.6526	25	924.073	0.0232245	9330.79
25.965	25	920.743	0.0231408	9430.73
26.2774	25	938.545	0.0235882	9537.03
26.5897	25	938.545	0.0235882	9643.15
26.9023	25	915.698	0.023014	9743.11
27.2147	25	916.768	0.0230409	9842.93
27.5271	25	927.296	0.0233055	9955.87
27.8396	25	937.697	0.0235669	10049.2
28.1519	25	937.697	0.0235669	10155.7
28.4644	25	924.551	0.0232365	10269.7
28.7768	25	923.481	0.0232096	10376.6
29.0893	25	941.099	0.0236524	10469.5
29.4016	25	928.94	0.0233468	10583.1
29.7141	25	928.94	0.0233468	10689.3
30.0266	25	936.066	0.0235259	10782.9
30.3391	25	962.362	0.0241868	10882.8
30.6516	25	958.009	0.0240774	10995.3
30.964	25	958.009	0.0240774	11095.3
31.2764	25	940.307	0.0236325	11195.1
31.5886	25	957.595	0.024067	11314.8
31.9014	25	958.383	0.0240868	11401.4
32.2139	25	935.771	0.0235185	11507.7
32.5264	25	935.771	0.0235185	11621.5
32.8386	25	929.731	0.0233667	11728.3
33.1512	25	946.132	0.0237789	11821.3
33.4637	25	945.945	0.0237742	11934.8
33.7761	25	945.945	0.0237742	12040.8
34.0886	25	954.579	0.0239912	12134.5
34.401	25	943.614	0.0237156	12234.4
34.7135	25	921.061	0.0231488	12353.5
35.0258	25	940.709	0.0236426	12446.8
35.338	25	940.709	0.0236426	12546.7
35.6505	25	929.011	0.0233486	12659.9
35.9505	25	931.725	0.0234168	12753.2
36.263	25	938.282	0.0235816	12853
36.5753	25	938.282	0.0235816	12973.8
36.8878	25	920.409	0.0231324	13073.7
37.2001	25	928.832	0.0233441	13166.5
37.5128	25	944.939	0.0237489	13280.4
37.8251	25	950.74	0.0238947	13386.7
38.1376	25	950.74	0.0238947	13486.6
38.45	25	949.769	0.0238703	13586.6
38.7624	25	952.16	0.0239304	13699.1
39.0746	25	936.913	0.0235472	13792.6
39.3872	25	936.913	0.0235472	13892.5
39.6995	25	928.558	0.0233372	14012
40.0121	25	933.285	0.023456	14105.2
40.3243	25	941.549	0.0236637	14205.1
40.637	25	923.91	0.0232204	14325.7
40.9492	25	923.91	0.0232204	14425.6
41.2616	25	933.022	0.0234494	14525.4
41.574	25	916.044	0.0230227	14638.3
41.8864	25	942.157	0.023679	14738.3
42.1991	25	942.157	0.023679	14831.9
42.5115	25	932.911	0.0234466	14938.1
42.824	25	933.929	0.0234722	15050.8
43.1364	25	924.44	0.0232337	15144.2
43.4488	25.01	943.065	0.0237018	15250.6
43.7613	25	943.065	0.0237018	15364.1
44.0737	25	940.331	0.0236331	15456.9
44.3861	25	937.789	0.0235692	15556.8
44.6985	25	943.749	0.023719	15678
45.0109	25	926.938	0.0232965	15784.5
45.3231	25	926.938	0.0232965	15877.7
45.6358	25	934.566	0.0234882	15990.4
45.9482	25	944.959	0.0237494	16096.7
46.2607	25	945.977	0.023775	16184.1
46.5731	25	945.977	0.023775	16290.2
46.8855	25	919.745	0.0231157	16402.9
47.1979	25	937.562	0.0235635	16496.3
47.5101	25	937.136	0.0235528	16602.7
47.8226	25	937.777	0.0235689	16716.2
48.1352	25	937.777	0.0235689	16809.2
48.4474	25	927.145	0.0233017	16909.1
48.7598	25	936.615	0.0235397	17029.7
49.0725	25	930.503	0.0233861	17129.5
49.3785	25	930.503	0.0233861	17222.5
49.6907	25	937.972	0.0235738	17342
50.0038	25	928.271	0.02333	17442
50.3162	25	935.747	0.0235179	17535.7
50.6289	25	941.943	0.0236736	17641.8
50.9414	25	941.943	0.0236736	17754.6
51.2538	25	925.426	0.0232585	17847.9
51.5662	25	930.543	0.0233871	17954.4
51.8786	25	948.56	0.0238399	18068.5
52.1908	25	948.559	0.0238399	18161.2
52.5034	25	938.903	0.0235972	18268.2
52.8158	25	933.336	0.0234573	18381.9
53.1284	25	943.988	0.023725	18488.1
53.4407	25	943.765	0.0237194	18574.8
53.7531	25	943.765	0.0237194	18694.2
54.0656	25	959.227	0.024108	18794.1
54.3781	25	927.806	0.0233183	18887.7
54.6905	25	924.814	0.0232431	18994
55.0029	25	945.281	0.0237575	19106.8
55.315	25	945.281	0.0237575	19200.2
55.6279	25	939.205	0.0236048	19306.6
55.9403	25	936.953	0.0235482	19420.3
56.2527	25	938.274	0.0235814	19513.3
56.5651	25	938.274	0.0235814	19620
56.8775	25	922.339	0.0231809	19733.5
57.1847	25	930.83	0.0233943	19833.4
57.4976	25	939.281	0.0236067	19926.7
57.81	25	923.449	0.0232088	20045.9
58.1224	25	923.449	0.0232088	20145.7
58.4348	25	901.883	0.0226668	20239.3
58.7472	25	925.299	0.0232553	20345.5
59.0597	25	936.384	0.0235339	20458.7
59.3721	25	936.384	0.0235339	20551.9
59.6844	25	935.712	0.023517	20658.5

## Sheet: Axial - 2
Axial - 1
Step time	Temperature	Normal stress	Axial force	Gap		Adhesion strength
s	°C	Pa	N	µm		kPa
0.328226	25	5286.08	0.322908	113.527		31.995
0.640714	25	211.39	0.0129131	213.546
0.944462	25	-6481.04	-0.395904	313.585
1.25682	25	-10523.3	-0.642833	433.343
1.56934	25	-10523.3	-0.642833	520.24
1.88168	25	-13521.7	-0.825992	626.877
2.19414	25	-16083.4	-0.982481	739.213
2.50658	25	-18293.3	-1.11747	839.212
2.81899	25	-19978.9	-1.22044	939.109
3.13232	25	-19978.9	-1.22044	1052.29
3.44701	25	-21660.9	-1.32319	1145.45
3.75942	25	-22864.4	-1.39671	1252.16
4.07158	25	-23701.7	-1.44785	1365.68
4.38427	25	-23701.7	-1.44785	1472.46
4.69673	25	-24581.9	-1.50162	1565.58
5.00913	25	-24846.3	-1.51777	1672.18
5.32135	25	-25454.5	-1.55493	1778.68
5.63384	25	-25989.2	-1.58759	1871.96
5.9464	25	-25989.2	-1.58759	1984.72
6.25882	25	-25763	-1.57377	2097.64
6.57126	25	-25952	-1.58532	2190.92
6.88366	25	-26314	-1.60743	2290.78
7.19607	25	-21390.9	-1.3067	2411.24
7.50827	25	-21390.9	-1.3067	2497.28
7.8177	25	-9136.77	-0.558133	2603.96
8.1301	25	-8173.75	-0.499306	2717.92
8.44253	25	-7037.64	-0.429905	2810.72
8.75499	25	-7037.64	-0.429905	2910.64
9.06741	25	-4920.32	-0.300565	3017.5
9.37983	25	-4069.4	-0.248586	3130.86
9.69226	25	-4055.06	-0.24771	3224.22
10.0047	25	-4053.33	-0.247604	3330.76
10.3171	25	-4053.33	-0.247604	3443.24
10.6295	25	-4040.04	-0.246792	3543.07
10.942	25	-4015.23	-0.245276	3643.09
11.2544	25	-3921.6	-0.239557	3756.29
11.5668	25	-3921.6	-0.239557	3849.51
11.8792	25	-3897.69	-0.238096	3956.15
12.1917	25	-3849.57	-0.235157	4069.73
12.5041	25	-3792.51	-0.231671	4169.65
12.8168	25	-3626.22	-0.221513	4269.47
13.1292	25	-3626.22	-0.221513	4376.17
13.4416	25	-3443.78	-0.210368	4488.65
13.7545	25	-3152.1	-0.192551	4582.47
14.067	25	-2201.87	-0.134505	4688.55
14.3794	25	-2201.87	-0.134505	4794.85
14.6918	25	-2077.77	-0.126924	4894.85
15.0042	25	-1926.41	-0.117677	5001.37
15.3167	25	-1941.54	-0.118602	5108.17
15.6291	25	-1957.37	-0.119569	5208.03
15.9416	25	-1957.37	-0.119569	5307.93
16.2539	25	-1977.46	-0.120796	5421.89
16.5664	25	-1989.04	-0.121504	5521.75
16.8788	25	-2012.39	-0.12293	5621.65
17.1912	25	-2012.39	-0.12293	5728.37
17.5036	25	-2040.79	-0.124665	5840.95
17.8161	25	-2071.18	-0.126521	5934.61
18.1285	25	-2111.31	-0.128973	6040.78
18.4407	25	-2152.88	-0.131512	6153.78
18.7534	25	-2152.88	-0.131512	6246.96
19.0658	25	-2205.32	-0.134715	6346.92
19.3779	25	-2264.95	-0.138358	6453.46
19.6904	25	-2301.41	-0.140585	6560.14
20.0031	25	-2354.24	-0.143812	6660.02
20.3155	25	-2354.24	-0.143812	6773.7
20.6279	25	-2412.38	-0.147364	6866.78
20.9404	25	-2477.02	-0.151312	6973.4
21.2528	25	-2552.48	-0.155922	7080.06
21.5652	25	-2552.48	-0.155922	7186.22
21.8776	25	-2623.48	-0.16026	7286.1
22.1901	25	-2685.92	-0.164074	7386.04
22.5025	25	-2754.54	-0.168265	7498.86
22.8167	25	-2817.59	-0.172117	7598.78
23.118	25	-2817.59	-0.172117	7698.68
23.4304	25	-2843.69	-0.173711	7805.22
23.7429	25	-2860.82	-0.174757	7905.14
24.0553	25	-2849.21	-0.174048	8012.04
24.3678	25	-2849.21	-0.174048	8126
24.6802	25	-2625.73	-0.160396	8225.96
24.9928	25	-2081.61	-0.127159	8325.78
25.305	25	-1699.65	-0.103826	8432.33
25.6177	25	-1029.74	-0.0629032	8538.35
25.9301	25	-1029.74	-0.0629032	8632.07
26.2426	25	-814.065	-0.0497284	8738.13
26.5549	25	-316.456	-0.0193312	8851.01
26.8674	25	-318.16	-0.0194353	8951.04
27.1798	25	-318.16	-0.0194353	9050.9
27.4922	25	-316.445	-0.0193305	9164.36
27.8055	25	-317.014	-0.0193653	9264.26
28.118	25	-315.353	-0.0192638	9364.08
28.4304	25	-315.852	-0.0192943	9477.69
28.7443	25	-315.852	-0.0192943	9584.03
29.0571	25	-319.805	-0.0195358	9677.55
29.3695	25	-316.341	-0.0193242	9789.99
29.6715	25	-321.1	-0.0196149	9889.97
29.9839	25	-321.1	-0.0196149	9983.61
30.2961	25	-318.922	-0.0194818	10089.7
30.6085	25	-317.704	-0.0194075	10202.8
30.9212	25	-319.186	-0.019498	10296
31.2336	25	-319.163	-0.0194966	10402.6
31.5458	25	-319.163	-0.0194966	10509.3
31.8602	25	-320.403	-0.0195723	10609.3
32.1726	25	-315.588	-0.0192782	10716.4
32.485	25	-317.967	-0.0194235	10823.1
32.7974	25	-317.967	-0.0194235	10923.1
33.1099	25	-316.639	-0.0193424	11023
33.4223	25	-315.395	-0.0192664	11135.9
33.7347	25	-318.705	-0.0194686	11235.9
34.0485	25	-316.628	-0.0193417	11335.8
34.3609	25	-316.628	-0.0193417	11442
34.6733	25	-318.342	-0.0194464	11555
34.9861	25	-319.151	-0.0194959	11648.3
35.2985	25	-314.894	-0.0192358	11754.7
35.611	25	-319.195	-0.0194985	11868.4
35.9234	25	-319.195	-0.0194985	11961.4
36.2358	25	-318.437	-0.0194522	12061.2
36.5482	25	-318.743	-0.0194709	12181.7
36.8609	25	-320.047	-0.0195505	12274.9
37.1734	25	-320.047	-0.0195505	12381.4
37.4857	25	-318.051	-0.0194287	12487.6
37.7979	25	-319.832	-0.0195374	12593.7
38.1106	25	-319.701	-0.0195294	12687.3
38.4231	25	-316.452	-0.019331	12793.5
38.7352	25	-316.452	-0.019331	12906.7
39.0501	25	-316.326	-0.0193233	13006.7
39.3624	25	-318.581	-0.019461	13106.6
39.6749	25	-317.526	-0.0193966	13220.7
39.9874	25	-317.526	-0.0193966	13313.4
40.2996	25	-319.181	-0.0194977	13420.4
40.6125	25	-321.38	-0.019632	13533.7
40.9254	25	-319.905	-0.0195419	13627.2
41.2381	25	-317.932	-0.0194213	13733.5
41.5503	25	-317.932	-0.0194213	13845.9
41.8629	25	-320.681	-0.0195893	13952.6
42.1753	25	-317.475	-0.0193934	14045.8
42.4878	25	-320.112	-0.0195545	14145.7
42.8002	25	-318.234	-0.0194398	14265.9
43.1126	25	-318.234	-0.0194398	14358.9
43.4251	25	-319.878	-0.0195402	14458.8
43.7372	25	-316.581	-0.0193389	14572.4
44.0496	25	-318.792	-0.0194739	14665.4
44.3621	25	-318.792	-0.0194739	14772.2
44.6745	25	-316.599	-0.0193399	14885.2
44.9869	25	-315.294	-0.0192602	14978.9
45.2994	25	-320.551	-0.0195813	15085.1
45.6118	25	-318.415	-0.0194509	15191.2
45.9242	25	-318.415	-0.0194509	15291.2
46.2366	25	-321.061	-0.0196125	15391.1
46.5491	25	-317.674	-0.0194056	15504.1
46.8615	25	-318.471	-0.0194543	15610.9
47.1739	25	-318.471	-0.0194543	15711
47.4863	25	-317.568	-0.0193991	15810.7
47.7988	25	-318.482	-0.019455	15924.9
48.1112	25	-320.435	-0.0195743	16024.7
48.4242	25	-318.274	-0.0194423	16124.7
48.7369	25	-318.274	-0.0194423	16237.4
49.0493	25	-320.598	-0.0195842	16331
49.3618	25	-318.34	-0.0194463	16437.1
49.6742	25	-317.967	-0.0194235	16550
49.9865	25	-317.967	-0.0194235	16649.9
50.2988	25	-318.639	-0.0194645	16749.8
50.6112	25	-316.75	-0.0193492	16863.2
50.926	25	-319.905	-0.0195419	16969.9
51.2384	25	-319.056	-0.01949	17062.9
51.5509	25	-319.056	-0.01949	17162.8
51.8632	25	-319.142	-0.0194953	17283
52.1757	25	-317.868	-0.0194175	17376.4
52.4881	25	-319.067	-0.0194907	17482.9
52.8008	25	-317.218	-0.0193777	17588.9
53.1133	25	-317.218	-0.0193777	17682.6
53.4258	25	-318.039	-0.0194279	17788.7
53.7384	25	-317.373	-0.0193872	17901.7
54.0509	25	-313.427	-0.0191462	18001.6
54.3633	25	-313.427	-0.0191462	18101.5
54.6755	25	-319.11	-0.0194933	18215.2
54.9882	25	-317.44	-0.0193913	18322.1
55.3003	25	-316.462	-0.0193315	18415.1
55.6128	25	-316.734	-0.0193482	18514.9
55.9252	25	-316.734	-0.0193482	18628.8
56.2395	25	-318.951	-0.0194836	18728.6
56.552	25	-319.131	-0.0194946	18828.5
56.8644	25	-318.742	-0.0194708	18941.1
57.1768	25	-318.742	-0.0194708	19034.7
57.4893	25	-318.032	-0.0194274	19140.9
57.8017	25	-318.654	-0.0194655	19253.8
58.1141	25	-314.248	-0.0191963	19347.1
58.4277	25	-314.824	-0.0192315	19453.6
58.7401	25	-314.824	-0.0192315	19567.2
59.0525	25	-314.614	-0.0192187	19667.2
59.3673	25	-317.144	-0.0193732	19767
59.681	25	-318.259	-0.0194413	19873.8

## Sheet: Axial - 3
Axial - 1
Step time	Temperature	Normal stress	Axial force	Gap		Adhesion strength
s	°C	Pa	N	µm		kPa
0.546717	25	-9514.72	-0.239131	870.074		28.8979
1.04645	25	-39698.6	-0.997735	974.371
1.5465	25	-51852.7	-1.3032	1070.15
2.04635	25	-57766.5	-1.45183	1178.54
2.54601	25	-57296.6	-1.44002	1270.18
3.0461	25	-55847.5	-1.4036	1378.56
3.55254	24.99	-53762.1	-1.35119	1470.2
4.06238	24.99	-49149.4	-1.23526	1582.56
4.5621	24.99	-46822.2	-1.17677	1674.38
5.06236	24.99	-44569	-1.12014	1778.48
5.56241	24.99	-42684.2	-1.07277	1874.38
6.06203	24.99	-38074.2	-0.95691	1978.52
6.56218	24.99	-36513.4	-0.917683	2074.42
7.06206	24.99	-34475.1	-0.866454	2174.38
7.56171	25	-33850.6	-0.850759	2274.38
8.06182	25	-33141	-0.832925	2374.42
8.5617	25	-32947.8	-0.828068	2478.52
9.0769	24.99	-32715.4	-0.822228	2578.5
9.57697	25	-32431.5	-0.815093	2678.5
10.0769	24.99	-31617.4	-0.794631	2774.32
10.5779	24.99	-31268.1	-0.785853	2878.56
11.0778	25	-30895.2	-0.776481	2978.5
11.5779	24.99	-30459.1	-0.765521	3078.58
12.0935	25	-29500.1	-0.741419	3182.6
12.5998	25	-28865.2	-0.725462	3286.74
13.1066	25	-27999.6	-0.703707	3382.5
13.6065	25	-26984.2	-0.678187	3482.56
14.1064	25	-25106.7	-0.630999	3582.5
14.6063	25	-24417.7	-0.613685	3686.7
15.1218	25	-22901.7	-0.575582	3786.76
15.6373	25	-21948.8	-0.551633	3890.68
16.1372	25	-21254.7	-0.53419	3990.64
16.6371	25	-20745.4	-0.521388	4090.64
17.1369	25	-19702.3	-0.495172	4186.7
17.6495	25	-18644.8	-0.468596	4298.06
18.1497	25	-18187.6	-0.457105	4390.62
18.6651	25	-17748.7	-0.446073	4494.44
19.1651	25	-17282.2	-0.434349	4594.44
19.6805	25	-16563.3	-0.416282	4701.93
20.1802	25	-16233.1	-0.407982	4798.11
20.6804	25	-15911.7	-0.399904	4898.11
21.1803	25	-15596.3	-0.391977	4998.13
21.6956	25	-14794.3	-0.371822	5105.85
22.1957	25	-14325	-0.360026	5198.13
22.6955	25	-13721.2	-0.344851	5305.89
23.1954	25	-12853.8	-0.323052	5398.15
23.6952	25	-6793.05	-0.170728	5505.85
24.1949	25	-5362.96	-0.134786	5598.11
24.6949	25	-3430.38	-0.0862148	5705.9
25.1947	25	-1621.12	-0.0407432	5798.09
25.6946	25	-385.382	-0.0096857	5905.94
26.1944	25	-138.617	-0.00348383	5998.08
26.6945	25	-168.257	-0.00422877	6109.82
27.1945	25	-177.934	-0.00447196	6198.06
27.6943	25	-176.681	-0.00444049	6305.9
28.1943	25	-186.533	-0.00468808	6401.94
28.6941	25	-187.121	-0.00470287	6505.8
29.201	25	-185.129	-0.0046528	6601.9
29.7008	25	-204.941	-0.00515074	6705.76
30.2005	25	-181.32	-0.00455707	6801.86
30.7003	25	-194.833	-0.0048967	6909.88
31.2005	25	-198.381	-0.00498587	7001.9
31.7003	25	-244.243	-0.0061385	7109.9
32.2002	25	-254.83	-0.00640458	7201.84
32.7001	25	-250.025	-0.00628382	7305.86
33.2	25	-253.64	-0.00637466	7401.88
33.6999	25	-266.532	-0.00669867	7509.84
34.1998	25	-272.593	-0.00685102	7601.86
34.6996	25	-287.311	-0.00722092	7705.82
35.1993	25	-284.897	-0.00716025	7798.12
35.6994	25	-320.523	-0.00805563	7905.8
36.1993	25	-325.456	-0.00817961	8001.96
36.7019	25	-337.603	-0.0084849	8105.8
37.2027	25	-336.081	-0.00844663	8201.88
37.7042	25	-374.695	-0.00941712	8305.82
38.2044	25	-373.021	-0.00937504	8401.94
38.7042	25	-373.59	-0.00938934	8509.82
39.2041	25	-377.038	-0.00947601	8601.86
39.704	25	-319.404	-0.00802749	8709.86
40.2036	25	180.998	0.00454897	8801.88
40.7105	25	190.266	0.0047819	8909.8
41.2104	25	211.25	0.00530928	9005.75
41.7103	25	199.244	0.00500756	9109.81
42.2102	25	202.792	0.00509673	9201.87
42.7101	25	196.081	0.00492805	9309.81
43.21	25	196.299	0.00493354	9401.87
43.7097	25	195.46	0.00491244	9509.79
44.2097	25	201.725	0.00506991	9601.91
44.7096	25	216.059	0.00543016	9709.8
45.2095	25	217.957	0.00547785	9801.88
45.725	25	174.144	0.00437671	9909.72
46.2249	25	179.518	0.00451177	10005.8
46.7245	25	200.013	0.00502688	10113.8
47.2247	25	196.702	0.00494367	10205.8
47.7243	25	189.976	0.00477463	10313.7
48.2244	25	192.742	0.00484413	10405.8
48.7397	25	187.529	0.00471312	10513.8
49.2398	25	198.979	0.00500089	10609.7
49.7397	25	194.321	0.00488383	10713.7
