# Supplementary material for: Surface hydrophobization of hydrogels via interface dynamics-induced network reconfiguration
Source: Nat Commun. 2024 Jan 3;15:239. doi: 10.1038/s41467-023-44646-5 (PMC10764767; doi:10.1038/s41467-023-44646-5)
Supplement: Supplementary file 10 — Source data [file 41467_2023_44646_MOESM10_ESM.zip › Source data/Figure 4c,d/Peeling test_Conventional hydrogel-PAA.xlsx]

## Sheet: Conventional hydrogel-PAA
测试 : 速率 1	50	mm/min
最大值 载荷 : 拉伸应变 (位移)在最大值 载荷	0.22423	mm/mm
最大值 载荷 : 拉伸应力在最大值 载荷	20.8961	MPa
最大值 载荷 : 最大值 载荷	4.96456	N
试样属性 : 试样标识
试样属性 : 面积	0.23758	mm^2
时间	位移	载荷	PIP 计数	拉伸位移	拉伸应变 (位移)	拉伸应力	强力			Force/width	Interfacial toughness
(s)	(mm)	(N)		(mm)	(mm/mm)	(MPa)	(N/tex)			(N/m)	J/m2
0	0	0.03807	0	0	0	0.16023	0.03807			2.37938	310.285
0.1	0.05777	0.11701	0	0.05777	0.00044	0.49249	0.11701			7.31313
0.2	0.14921	0.20215	0	0.14921	0.00115	0.85084	0.20215			12.6344
0.3	0.23296	0.26457	0	0.23296	0.00179	1.11358	0.26457			16.5356
0.4	0.31631	0.3109	0	0.31631	0.00243	1.3086	0.3109			19.4312
0.5	0.39963	0.34621	0	0.39963	0.00307	1.4572	0.34621			21.6381
0.6	0.48283	0.36968	0	0.48283	0.00371	1.55601	0.36968			23.105
0.7	0.56618	0.38513	0	0.56618	0.00436	1.62102	0.38513			24.0706
0.8	0.6496	0.40955	0	0.6496	0.005	1.72381	0.40955			25.5969
0.9	0.73299	0.42863	0	0.73299	0.00564	1.80415	0.42863			26.7894
1	0.81626	0.44875	0	0.81626	0.00628	1.88883	0.44875			28.0469
1.1	0.89955	0.46854	0	0.89955	0.00692	1.97209	0.46854			29.2838
1.2	0.98282	0.48411	0	0.98282	0.00756	2.03765	0.48411			30.2569
1.3	1.06615	0.50147	0	1.06615	0.0082	2.11073	0.50147			31.3419
1.4	1.14964	0.51558	0	1.14964	0.00884	2.17009	0.51558			32.2238
1.5	1.23301	0.53245	0	1.23301	0.00948	2.2411	0.53245			33.2781
1.6	1.31635	0.54626	0	1.31635	0.01013	2.29925	0.54626			34.1412
1.7	1.39953	0.56078	0	1.39953	0.01077	2.36034	0.56078			35.0487
1.8	1.4828	0.57409	0	1.4828	0.01141	2.4164	0.57409			35.8806
1.9	1.56622	0.58597	0	1.56622	0.01205	2.4664	0.58597			36.6231
2	1.64961	0.59827	0	1.64961	0.01269	2.51816	0.59827			37.3919
2.1	1.73301	0.60764	0	1.73301	0.01333	2.55761	0.60764			37.9775
2.2	1.81631	0.62038	0	1.81631	0.01397	2.61122	0.62038			38.7737
2.3	1.8995	0.63316	0	1.8995	0.01461	2.66503	0.63316			39.5725
2.4	1.98283	0.64272	0	1.98283	0.01525	2.70526	0.64272			40.17
2.5	2.06624	0.65349	0	2.06624	0.01589	2.75059	0.65349			40.8431
2.6	2.14962	0.66446	0	2.14962	0.01654	2.79673	0.66446			41.5288
2.7	2.23306	0.67326	0	2.23306	0.01718	2.83381	0.67326			42.0787
2.8	2.31633	0.68127	0	2.31633	0.01782	2.8675	0.68127			42.5794
2.9	2.3995	0.69242	0	2.3995	0.01846	2.91442	0.69242			43.2763
3	2.48281	0.70074	0	2.48281	0.0191	2.94946	0.70074			43.7963
3.1	2.56621	0.71066	0	2.56621	0.01974	2.99123	0.71066			44.4162
3.2	2.64962	0.7196	0	2.64962	0.02038	3.02882	0.7196			44.975
3.3	2.73301	0.72765	0	2.73301	0.02102	3.06274	0.72765			45.4781
3.4	2.81629	0.73682	0	2.81629	0.02166	3.10133	0.73682			46.0513
3.5	2.89953	0.7474	0	2.89953	0.0223	3.14586	0.7474			46.7125
3.6	2.98284	0.75638	0	2.98284	0.02294	3.18366	0.75638			47.2737
3.7	3.06626	0.76518	0	3.06626	0.02359	3.2207	0.76518			47.8237
3.8	3.14968	0.7723	0	3.14968	0.02423	3.25067	0.7723			48.2687
3.9	3.23298	0.77366	0	3.23298	0.02487	3.25638	0.77366			48.3537
4	3.31628	0.78292	0	3.31628	0.02551	3.29536	0.78292			48.9325
4.1	3.39951	0.79037	0	3.39951	0.02615	3.32672	0.79037			49.3981
4.2	3.4828	0.79992	0	3.4828	0.02679	3.3669	0.79992			49.995
4.3	3.56623	0.81021	0	3.56623	0.02743	3.41024	0.81021			50.6381
4.4	3.64969	0.81715	0	3.64969	0.02807	3.43945	0.81715			51.0719
4.5	3.73296	0.82629	0	3.73296	0.02872	3.4779	0.82629			51.6431
4.6	3.81628	0.83709	0	3.81628	0.02936	3.52336	0.83709			52.3181
4.7	3.8995	0.84761	0	3.8995	0.03	3.56765	0.84761			52.9756
4.8	3.98283	0.85471	0	3.98283	0.03064	3.59754	0.85471			53.4194
4.9	4.06628	0.86337	0	4.06628	0.03128	3.63398	0.86337			53.9606
5	4.14966	0.87518	0	4.14966	0.03192	3.68368	0.87518			54.6987
5.1	4.23302	0.88247	0	4.23302	0.03256	3.71436	0.88247			55.1544
5.2	4.31627	0.89321	0	4.31627	0.0332	3.75956	0.89321			55.8256
5.3	4.39952	0.90275	0	4.39952	0.03384	3.79973	0.90275			56.4219
5.4	4.48283	0.91314	0	4.48283	0.03448	3.84344	0.91314			57.0712
5.5	4.56622	0.92094	0	4.56622	0.03512	3.87631	0.92094			57.5587
5.6	4.6497	0.93053	0	4.6497	0.03577	3.91666	0.93053			58.1581
5.7	4.733	0.93894	0	4.733	0.03641	3.95207	0.93894			58.6837
5.8	4.81618	0.95032	0	4.81618	0.03705	3.99995	0.95032			59.395
5.9	4.8995	0.95741	0	4.8995	0.03769	4.02978	0.95741			59.8381
6	4.98285	0.96689	0	4.98285	0.03833	4.06969	0.96689			60.4306
6.1	5.0663	0.97783	0	5.0663	0.03897	4.11574	0.97783			61.1144
6.2	5.14972	0.98838	0	5.14972	0.03961	4.16013	0.98838			61.7737
6.3	5.2329	0.99851	0	5.2329	0.04025	4.20279	0.99851			62.4069
6.4	5.3162	1.00965	0	5.3162	0.04089	4.24967	1.00965			63.1031
6.5	5.39952	1.01627	0	5.39952	0.04153	4.27753	1.01627			63.5169
6.6	5.48285	1.02586	0	5.48285	0.04218	4.31791	1.02586			64.1162
6.7	5.56631	1.03791	0	5.56631	0.04282	4.36862	1.03791			64.8694
6.8	5.64967	1.04746	0	5.64967	0.04346	4.40882	1.04746			65.4663
6.9	5.73291	1.05664	0	5.73291	0.0441	4.44745	1.05664			66.04
7	5.8162	1.06337	0	5.8162	0.04474	4.47578	1.06337			66.4606
7.1	5.8995	1.07354	0	5.8995	0.04538	4.51858	1.07354			67.0962
7.2	5.98286	1.08457	0	5.98286	0.04602	4.56501	1.08457			67.7856
7.3	6.06633	1.09296	0	6.06633	0.04666	4.60033	1.09296			68.31
7.4	6.14968	1.10333	0	6.14968	0.04731	4.64399	1.10333			68.9581
7.5	6.23295	1.11334	0	6.23295	0.04795	4.6861	1.11334			69.5837
7.6	6.31616	1.12293	0	6.31616	0.04859	4.72649	1.12293			70.1831
7.7	6.39949	1.13123	0	6.39949	0.04923	4.76142	1.13123			70.7019
7.8	6.48287	1.14203	0	6.48287	0.04987	4.80688	1.14203			71.3769
7.9	6.56628	1.15119	0	6.56628	0.05051	4.84543	1.15119			71.9494
8	6.6497	1.16165	0	6.6497	0.05115	4.88946	1.16165			72.6031
8.1	6.73298	1.17246	0	6.73298	0.05179	4.93494	1.17246			73.2788
8.2	6.81618	1.18188	0	6.81618	0.05243	4.97462	1.18188			73.8675
8.3	6.89948	1.19115	0	6.89948	0.05307	5.01364	1.19115			74.4469
8.4	6.98292	1.20089	0	6.98292	0.05371	5.05463	1.20089			75.0556
8.5	7.06631	1.21081	0	7.06631	0.05436	5.09639	1.21081			75.6756
8.6	7.14968	1.22038	0	7.14968	0.055	5.13663	1.22038			76.2737
8.7	7.23291	1.23224	0	7.23291	0.05564	5.18656	1.23224			77.015
8.8	7.31616	1.24275	0	7.31616	0.05628	5.2308	1.24275			77.6719
8.9	7.3995	1.25451	0	7.3995	0.05692	5.2803	1.25451			78.4069
9	7.48298	1.2635	0	7.48298	0.05756	5.31815	1.2635			78.9688
9.1	7.56636	1.27412	0	7.56636	0.0582	5.36283	1.27412			79.6325
9.2	7.64968	1.28343	0	7.64968	0.05884	5.40203	1.28343			80.2144
9.3	7.73293	1.29419	0	7.73293	0.05948	5.44732	1.29419			80.8869
9.4	7.81619	1.30424	0	7.81619	0.06012	5.48961	1.30424			81.515
9.5	7.89945	1.31135	0	7.89945	0.06077	5.51955	1.31135			81.9594
9.6	7.98296	1.32168	0	7.98296	0.06141	5.56302	1.32168			82.605
9.7	8.06631	1.33379	0	8.06631	0.06205	5.61401	1.33379			83.3619
9.8	8.14968	1.3444	0	8.14968	0.06269	5.65864	1.3444			84.025
9.9	8.23292	1.35467	0	8.23292	0.06333	5.70188	1.35467			84.6669
10	8.31616	1.36432	0	8.31616	0.06397	5.74249	1.36432			85.27
10.1	8.39953	1.37664	0	8.39953	0.06461	5.79436	1.37664			86.04
10.2	8.48292	1.38508	0	8.48292	0.06525	5.82987	1.38508			86.5675
10.3	8.56633	1.39781	0	8.56633	0.06589	5.88344	1.39781			87.3631
10.4	8.64966	1.41069	0	8.64966	0.06654	5.93766	1.41069			88.1681
10.5	8.73292	1.41984	0	8.73292	0.06718	5.97621	1.41984			88.74
10.6	8.81614	1.4323	0	8.81614	0.06782	6.02863	1.4323			89.5187
10.7	8.89955	1.44323	0	8.89955	0.06846	6.07462	1.44323			90.2019
10.8	8.98293	1.45442	0	8.98293	0.0691	6.12174	1.45442			90.9013
10.9	9.06636	1.46691	0	9.06636	0.06974	6.17431	1.46691			91.6819
11	9.14963	1.47872	0	9.14963	0.07038	6.22401	1.47872			92.42
11.1	9.2329	1.48984	0	9.2329	0.07102	6.2708	1.48984			93.115
11.2	9.31617	1.50046	0	9.31617	0.07166	6.31554	1.50046			93.7787
11.3	9.39953	1.51376	0	9.39953	0.0723	6.37151	1.51376			94.61
11.4	9.48298	1.52417	0	9.48298	0.07295	6.41533	1.52417			95.2606
11.5	9.56626	1.53322	0	9.56626	0.07359	6.45341	1.53322			95.8263
11.6	9.64959	1.54655	0	9.64959	0.07423	6.50953	1.54655			96.6594
11.7	9.73283	1.55788	0	9.73283	0.07487	6.55719	1.55788			97.3675
11.8	9.8162	1.5682	0	9.8162	0.07551	6.60063	1.5682			98.0125
11.9	9.89956	1.57959	0	9.89956	0.07615	6.64858	1.57959			98.7244
12	9.98302	1.59236	0	9.98302	0.07679	6.70232	1.59236			99.5225
12.1	10.0663	1.60129	0	10.0663	0.07743	6.73992	1.60129			100.081
12.2	10.1496	1.61487	0	10.1496	0.07807	6.79707	1.61487			100.929
12.3	10.2329	1.6245	0	10.2329	0.07871	6.83763	1.6245			101.531
12.4	10.3162	1.63819	0	10.3162	0.07936	6.89525	1.63819			102.387
12.5	10.3995	1.64881	0	10.3995	0.08	6.93993	1.64881			103.051
12.6	10.483	1.66131	0	10.483	0.08064	6.99255	1.66131			103.832
12.7	10.5663	1.674	0	10.5663	0.08128	7.04594	1.674			104.625
12.8	10.6496	1.68414	0	10.6496	0.08192	7.08864	1.68414			105.259
12.9	10.7328	1.69781	0	10.7328	0.08256	7.1462	1.69781			106.113
13	10.8162	1.70922	0	10.8162	0.0832	7.19421	1.70922			106.826
13.1	10.8996	1.72256	0	10.8996	0.08384	7.25034	1.72256			107.66
13.2	10.983	1.73444	0	10.983	0.08448	7.30037	1.73444			108.403
13.3	11.0664	1.7457	0	11.0664	0.08513	7.34777	1.7457			109.106
13.4	11.1495	1.76007	0	11.1495	0.08577	7.40825	1.76007			110.004
13.5	11.2328	1.7703	0	11.2328	0.08641	7.4513	1.7703			110.644
13.6	11.3162	1.78357	0	11.3162	0.08705	7.50713	1.78357			111.473
13.7	11.3996	1.79449	0	11.3996	0.08769	7.55311	1.79449			112.156
13.8	11.483	1.80642	0	11.483	0.08833	7.60333	1.80642			112.901
13.9	11.5663	1.81923	0	11.5663	0.08897	7.65723	1.81923			113.702
14	11.6496	1.82954	0	11.6496	0.08961	7.70065	1.82954			114.346
14.1	11.7328	1.84201	0	11.7328	0.09025	7.75313	1.84201			115.126
14.2	11.8162	1.85459	0	11.8162	0.09089	7.80609	1.85459			115.912
14.3	11.8996	1.8661	0	11.8996	0.09154	7.85453	1.8661			116.631
14.4	11.983	1.88018	0	11.983	0.09218	7.91377	1.88018			117.511
14.5	12.0663	1.88612	0	12.0663	0.09282	7.9388	1.88612			117.882
14.6	12.1495	1.89781	0	12.1495	0.09346	7.98799	1.89781			118.613
14.7	12.2328	1.90821	0	12.2328	0.0941	8.03175	1.90821			119.263
14.8	12.3162	1.91697	0	12.3162	0.09474	8.06862	1.91697			119.811
14.9	12.3996	1.9313	0	12.3996	0.09538	8.12896	1.9313			120.706
15	12.483	1.94333	0	12.483	0.09602	8.17957	1.94333			121.458
15.1	12.5663	1.95323	0	12.5663	0.09666	8.22128	1.95323			122.077
15.2	12.6495	1.96426	0	12.6495	0.0973	8.26767	1.96426			122.766
15.3	12.7328	1.97695	0	12.7328	0.09794	8.32111	1.97695			123.559
15.4	12.8162	1.98808	0	12.8162	0.09859	8.36795	1.98808			124.255
15.5	12.8996	1.99887	0	12.8996	0.09923	8.41335	1.99887			124.929
15.6	12.983	2.01047	0	12.983	0.09987	8.46218	2.01047			125.654
15.7	13.0663	2.01875	0	13.0663	0.10051	8.49703	2.01875			126.172
15.8	13.1495	2.02616	0	13.1495	0.10115	8.52821	2.02616			126.635
15.9	13.2328	2.03384	0	13.2328	0.10179	8.56054	2.03384			127.115
16	13.3163	2.04117	0	13.3163	0.10243	8.59141	2.04117			127.573
16.1	13.3996	2.04807	0	13.3996	0.10307	8.62045	2.04807			128.004
16.2	13.483	2.05405	0	13.483	0.10372	8.64559	2.05405			128.378
16.3	13.5663	2.05794	0	13.5663	0.10436	8.66199	2.05794			128.621
16.4	13.6496	2.06303	0	13.6496	0.105	8.6834	2.06303			128.939
16.5	13.7328	2.06888	0	13.7328	0.10564	8.70805	2.06888			129.305
16.6	13.8162	2.07155	0	13.8162	0.10628	8.71927	2.07155			129.472
16.7	13.8997	2.07527	0	13.8997	0.10692	8.73494	2.07527			129.704
16.8	13.983	2.07686	0	13.983	0.10756	8.74162	2.07686			129.804
16.9	14.0663	2.07555	0	14.0663	0.1082	8.7361	2.07555			129.722
17	14.1495	2.07388	0	14.1495	0.10884	8.7291	2.07388			129.618
17.1	14.2328	2.0729	0	14.2328	0.10948	8.72494	2.0729			129.556
17.2	14.3162	2.06982	0	14.3162	0.11012	8.71198	2.06982			129.364
17.3	14.3997	2.0655	0	14.3997	0.11077	8.69382	2.0655			129.094
17.4	14.483	2.0611	0	14.483	0.11141	8.67528	2.0611			128.819
17.5	14.5663	2.05448	0	14.5663	0.11205	8.64742	2.05448			128.405
17.6	14.6495	2.04847	0	14.6495	0.11269	8.62214	2.04847			128.029
17.7	14.7328	2.04397	0	14.7328	0.11333	8.60318	2.04397			127.748
17.8	14.8163	2.04145	0	14.8163	0.11397	8.59258	2.04145			127.591
17.9	14.8997	2.03507	0	14.8997	0.11461	8.56571	2.03507			127.192
18	14.983	2.01033	0	14.983	0.11525	8.46158	2.01033			125.646
18.1	15.0662	1.99326	0	15.0662	0.11589	8.38976	1.99326			124.579
18.2	15.1495	1.94766	0	15.1495	0.11653	8.19783	1.94766			121.729
18.3	15.2328	1.90293	0	15.2328	0.11718	8.00954	1.90293			118.933
18.4	15.3163	1.90925	0	15.3163	0.11782	8.03614	1.90925			119.328
18.5	15.3996	1.91575	0	15.3996	0.11846	8.0635	1.91575			119.734
18.6	15.483	1.92692	0	15.483	0.1191	8.11053	1.92692			120.432
18.7	15.5663	1.93415	0	15.5663	0.11974	8.14095	1.93415			120.884
18.8	15.6495	1.94245	0	15.6495	0.12038	8.1759	1.94245			121.403
18.9	15.7328	1.95395	0	15.7328	0.12102	8.22427	1.95395			122.122
19	15.8162	1.96502	0	15.8162	0.12166	8.27087	1.96502			122.814
19.1	15.8996	1.97601	0	15.8996	0.1223	8.31713	1.97601			123.501
19.2	15.983	1.98443	0	15.983	0.12295	8.35256	1.98443			124.027
19.3	16.0663	1.99506	0	16.0663	0.12359	8.39733	1.99506			124.691
19.4	16.1495	2.0049	0	16.1495	0.12423	8.43873	2.0049			125.306
19.5	16.2328	2.01511	0	16.2328	0.12487	8.48169	2.01511			125.944
19.6	16.3163	2.02868	0	16.3163	0.12551	8.53883	2.02868			126.793
19.7	16.3996	2.04176	0	16.3996	0.12615	8.59388	2.04176			127.61
19.8	16.483	2.05545	0	16.483	0.12679	8.6515	2.05545			128.466
19.9	16.5662	2.06938	0	16.5662	0.12743	8.71012	2.06938			129.336
20	16.6495	2.08528	0	16.6495	0.12807	8.77706	2.08528			130.33
20.1	16.7329	2.09869	0	16.7329	0.12871	8.83351	2.09869			131.168
20.2	16.8163	2.11154	0	16.8163	0.12936	8.88759	2.11154			131.971
20.3	16.8997	2.12359	0	16.8997	0.13	8.9383	2.12359			132.724
20.4	16.9829	2.14012	0	16.9829	0.13064	9.0079	2.14012			133.757
20.5	17.0662	2.15458	0	17.0662	0.13128	9.06874	2.15458			134.661
20.6	17.1495	2.16776	0	17.1495	0.13192	9.12421	2.16776			135.485
20.7	17.2329	2.18161	0	17.2329	0.13256	9.1825	2.18161			136.351
20.8	17.3163	2.19742	0	17.3163	0.1332	9.24905	2.19742			137.339
20.9	17.3997	2.21322	0	17.3997	0.13384	9.31559	2.21322			138.326
21	17.483	2.23053	0	17.483	0.13448	9.38844	2.23053			139.408
21.1	17.5663	2.24623	0	17.5663	0.13513	9.4545	2.24623			140.389
21.2	17.6495	2.25835	0	17.6495	0.13577	9.50551	2.25835			141.147
21.3	17.7329	2.27464	0	17.7329	0.13641	9.5741	2.27464			142.165
21.4	17.8163	2.2883	0	17.8163	0.13705	9.63158	2.2883			143.019
21.5	17.8996	2.30339	0	17.8996	0.13769	9.69511	2.30339			143.962
21.6	17.983	2.32065	0	17.983	0.13833	9.76775	2.32065			145.041
21.7	18.0662	2.33737	0	18.0662	0.13897	9.83813	2.33737			146.086
21.8	18.1495	2.35396	0	18.1495	0.13961	9.90794	2.35396			147.122
21.9	18.2329	2.37379	0	18.2329	0.14025	9.99143	2.37379			148.362
22	18.3163	2.39416	0	18.3163	0.14089	10.0771	2.39416			149.635
22.1	18.3997	2.41292	0	18.3997	0.14154	10.1561	2.41292			150.808
22.2	18.4829	2.43161	0	18.4829	0.14218	10.2348	2.43161			151.976
22.3	18.5662	2.45094	0	18.5662	0.14282	10.3161	2.45094			153.184
22.4	18.6495	2.47112	0	18.6495	0.14346	10.4011	2.47112			154.445
22.5	18.733	2.49105	0	18.733	0.1441	10.485	2.49105			155.691
22.6	18.8163	2.50914	0	18.8163	0.14474	10.5611	2.50914			156.821
22.7	18.8997	2.53106	0	18.8997	0.14538	10.6534	2.53106			158.191
22.8	18.9829	2.55024	0	18.9829	0.14602	10.7341	2.55024			159.39
22.9	19.0662	2.56787	0	19.0662	0.14666	10.8083	2.56787			160.492
23	19.1495	2.58849	0	19.1495	0.1473	10.8951	2.58849			161.781
23.1	19.2329	2.6041	0	19.2329	0.14795	10.9608	2.6041			162.756
23.2	19.3163	2.62413	0	19.3163	0.14859	11.0451	2.62413			164.008
23.3	19.3997	2.64229	0	19.3997	0.14923	11.1215	2.64229			165.143
23.4	19.4829	2.66539	0	19.4829	0.14987	11.2188	2.66539			166.587
23.5	19.5661	2.6832	0	19.5661	0.15051	11.2937	2.6832			167.7
23.6	19.6495	2.70647	0	19.6495	0.15115	11.3917	2.70647			169.154
23.7	19.7329	2.72363	0	19.7329	0.15179	11.4639	2.72363			170.227
23.8	19.8163	2.74507	0	19.8163	0.15243	11.5541	2.74507			171.567
23.9	19.8997	2.76417	0	19.8997	0.15307	11.6346	2.76417			172.761
24	19.9829	2.78236	0	19.9829	0.15371	11.7111	2.78236			173.898
24.1	20.0662	2.80147	0	20.0662	0.15436	11.7916	2.80147			175.092
24.2	20.1495	2.82047	0	20.1495	0.155	11.8715	2.82047			176.279
24.3	20.2329	2.84195	0	20.2329	0.15564	11.9619	2.84195			177.622
24.4	20.3163	2.86365	0	20.3163	0.15628	12.0533	2.86365			178.978
24.5	20.3996	2.88349	0	20.3996	0.15692	12.1368	2.88349			180.218
24.6	20.4829	2.9038	0	20.4829	0.15756	12.2223	2.9038			181.487
24.7	20.5662	2.92338	0	20.5662	0.1582	12.3047	2.92338			182.711
24.8	20.6495	2.9425	0	20.6495	0.15884	12.3852	2.9425			183.906
24.9	20.7329	2.96381	0	20.7329	0.15948	12.4748	2.96381			185.238
25	20.8163	2.98351	0	20.8163	0.16013	12.5578	2.98351			186.469
25.1	20.8996	3.00316	0	20.8996	0.16077	12.6404	3.00316			187.697
25.2	20.9829	3.02442	0	20.9829	0.16141	12.73	3.02442			189.026
25.3	21.0662	3.04359	0	21.0662	0.16205	12.8106	3.04359			190.224
25.4	21.1496	3.06623	0	21.1496	0.16269	12.906	3.06623			191.639
25.5	21.233	3.08627	0	21.233	0.16333	12.9903	3.08627			192.892
25.6	21.3163	3.10546	0	21.3163	0.16397	13.071	3.10546			194.091
25.7	21.3996	3.12721	0	21.3996	0.16461	13.1626	3.12721			195.451
25.8	21.4828	3.14944	0	21.4828	0.16525	13.2562	3.14944			196.84
25.9	21.5662	3.17281	0	21.5662	0.16589	13.3545	3.17281			198.301
26	21.6496	3.19439	0	21.6496	0.16654	13.4454	3.19439			199.649
26.1	21.733	3.21369	0	21.733	0.16718	13.5266	3.21369			200.856
26.2	21.8164	3.23555	0	21.8164	0.16782	13.6186	3.23555			202.222
26.3	21.8996	3.26001	0	21.8996	0.16846	13.7216	3.26001			203.751
26.4	21.9828	3.28352	0	21.9828	0.1691	13.8205	3.28352			205.22
26.5	22.0662	3.30905	0	22.0662	0.16974	13.928	3.30905			206.816
26.6	22.1496	3.33242	0	22.1496	0.17038	14.0263	3.33242			208.276
26.7	22.2329	3.35158	0	22.2329	0.17102	14.107	3.35158			209.474
26.8	22.3163	3.37768	0	22.3163	0.17166	14.2169	3.37768			211.105
26.9	22.3996	3.39939	0	22.3996	0.1723	14.3082	3.39939			212.462
27	22.4828	3.42189	0	22.4828	0.17294	14.403	3.42189			213.868
27.1	22.5662	3.44492	0	22.5662	0.17359	14.4999	3.44492			215.308
27.2	22.6496	3.46735	0	22.6496	0.17423	14.5943	3.46735			216.709
27.3	22.733	3.49115	0	22.733	0.17487	14.6944	3.49115			218.197
27.4	22.8163	3.51408	0	22.8163	0.17551	14.791	3.51408			219.63
27.5	22.8996	3.53642	0	22.8996	0.17615	14.885	3.53642			221.026
27.6	22.9828	3.55832	0	22.9828	0.17679	14.9772	3.55832			222.395
27.7	23.0662	3.58009	0	23.0662	0.17743	15.0688	3.58009			223.756
27.8	23.1496	3.60281	0	23.1496	0.17807	15.1645	3.60281			225.176
27.9	23.233	3.61517	0	23.233	0.17872	15.2164	3.61517			225.948
28	23.3163	3.6358	0	23.3163	0.17936	15.3033	3.6358			227.238
28.1	23.3996	3.65619	0	23.3996	0.18	15.3891	3.65619			228.512
28.2	23.4828	3.67784	0	23.4828	0.18064	15.4802	3.67784			229.865
28.3	23.5662	3.69806	0	23.5662	0.18128	15.5653	3.69806			231.129
28.4	23.6496	3.71426	0	23.6496	0.18192	15.6335	3.71426			232.141
28.5	23.733	3.73182	0	23.733	0.18256	15.7074	3.73182			233.239
28.6	23.8163	3.75212	0	23.8163	0.1832	15.7929	3.75212			234.507
28.7	23.8996	3.77627	0	23.8996	0.18384	15.8946	3.77627			236.017
28.8	23.9828	3.80152	0	23.9828	0.18448	16.0008	3.80152			237.595
28.9	24.0662	3.82527	0	24.0662	0.18512	16.1008	3.82527			239.079
29	24.1497	3.85057	0	24.1497	0.18577	16.2072	3.85057			240.661
29.1	24.233	3.87676	0	24.233	0.18641	16.3175	3.87676			242.297
29.2	24.3163	3.90156	0	24.3163	0.18705	16.4219	3.90156			243.847
29.3	24.3995	3.92621	0	24.3995	0.18769	16.5257	3.92621			245.388
29.4	24.4829	3.94965	0	24.4829	0.18833	16.6243	3.94965			246.853
29.5	24.5662	3.97371	0	24.5662	0.18897	16.7256	3.97371			248.357
29.6	24.6496	4.00037	0	24.6496	0.18961	16.8378	4.00037			250.023
29.7	24.733	4.02377	0	24.733	0.19025	16.9363	4.02377			251.486
29.8	24.8163	4.04718	0	24.8163	0.19089	17.0348	4.04718			252.949
29.9	24.8995	4.07239	0	24.8995	0.19153	17.1409	4.07239			254.524
30	24.9828	4.0956	0	24.9828	0.19218	17.2386	4.0956			255.975
30.1	25.0662	4.12225	0	25.0662	0.19282	17.3508	4.12225			257.641
30.2	25.1497	4.14843	0	25.1497	0.19346	17.461	4.14843			259.277
30.3	25.233	4.17463	0	25.233	0.1941	17.5713	4.17463			260.914
30.4	25.3163	4.19957	0	25.3163	0.19474	17.6762	4.19957			262.473
30.5	25.3995	4.22539	0	25.3995	0.19538	17.7849	4.22539			264.087
30.6	25.4828	4.24743	0	25.4828	0.19602	17.8777	4.24743			265.464
30.7	25.5663	4.27292	0	25.5663	0.19666	17.985	4.27292			267.058
30.8	25.6496	4.29417	0	25.6496	0.1973	18.0744	4.29417			268.386
30.9	25.733	4.31487	0	25.733	0.19795	18.1615	4.31487			269.679
31	25.8163	4.33737	0	25.8163	0.19859	18.2562	4.33737			271.086
31.1	25.8995	4.35559	0	25.8995	0.19923	18.3329	4.35559			272.224
31.2	25.9828	4.3764	0	25.9828	0.19987	18.4205	4.3764			273.525
31.3	26.0663	4.39919	0	26.0663	0.20051	18.5164	4.39919			274.949
31.4	26.1496	4.42185	0	26.1496	0.20115	18.6118	4.42185			276.366
31.5	26.2329	4.44225	0	26.2329	0.20179	18.6977	4.44225			277.641
31.6	26.3163	4.45887	0	26.3163	0.20243	18.7676	4.45887			278.679
31.7	26.3995	4.4796	0	26.3995	0.20307	18.8549	4.4796			279.975
31.8	26.4829	4.50045	0	26.4829	0.20371	18.9427	4.50045			281.278
31.9	26.5663	4.51467	0	26.5663	0.20436	19.0025	4.51467			282.167
32	26.6497	4.5397	0	26.6497	0.205	19.1079	4.5397			283.731
32.1	26.7329	4.56406	0	26.7329	0.20564	19.2104	4.56406			285.254
32.2	26.8163	4.58707	0	26.8163	0.20628	19.3072	4.58707			286.692
32.3	26.8995	4.58766	0	26.8995	0.20692	19.3097	4.58766			286.729
32.4	26.9828	4.60399	0	26.9828	0.20756	19.3785	4.60399			287.749
32.5	27.0662	4.62069	0	27.0662	0.2082	19.4487	4.62069			288.793
32.6	27.1497	4.64049	0	27.1497	0.20884	19.5321	4.64049			290.031
32.7	27.233	4.6667	0	27.233	0.20948	19.6424	4.6667			291.669
32.8	27.3163	4.6896	0	27.3163	0.21013	19.7388	4.6896			293.1
32.9	27.3995	4.71161	0	27.3995	0.21077	19.8314	4.71161			294.476
33	27.4828	4.72993	0	27.4828	0.21141	19.9085	4.72993			295.621
33.1	27.5663	4.75541	0	27.5663	0.21205	20.0158	4.75541			297.213
33.2	27.6497	4.77312	0	27.6497	0.21269	20.0903	4.77312			298.32
33.3	27.7329	4.79115	0	27.7329	0.21333	20.1662	4.79115			299.447
33.4	27.8162	4.81099	0	27.8162	0.21397	20.2497	4.81099			300.687
33.5	27.8995	4.82829	0	27.8995	0.21461	20.3225	4.82829			301.768
33.6	27.9829	4.8488	0	27.9829	0.21525	20.4089	4.8488			303.05
33.7	28.0663	4.87043	0	28.0663	0.21589	20.4999	4.87043			304.402
33.8	28.1496	4.89218	0	28.1496	0.21654	20.5914	4.89218			305.761
33.9	28.2329	4.90372	0	28.2329	0.21718	20.64	4.90372			306.482
34	28.3162	4.90615	0	28.3162	0.21782	20.6503	4.90615			306.634
34.1	28.3995	4.90803	0	28.3995	0.21846	20.6582	4.90803			306.752
34.2	28.4829	4.91917	0	28.4829	0.2191	20.7051	4.91917			307.448
34.3	28.5663	4.93174	0	28.5663	0.21974	20.758	4.93174			308.234
34.4	28.6497	4.94512	0	28.6497	0.22038	20.8143	4.94512			309.07
34.5	28.733	4.95459	0	28.733	0.22102	20.8542	4.95459			309.662
34.6	28.8162	4.95555	0	28.8162	0.22166	20.8582	4.95555			309.722
34.7	28.8995	4.95504	0	28.8995	0.2223	20.856	4.95504			309.69
34.8	28.9829	4.95335	0	28.9829	0.22295	20.8489	4.95335			309.584
34.9	29.0663	4.9552	0	29.0663	0.22359	20.8567	4.9552			309.7
35	29.1497	4.96456	0	29.1497	0.22423	20.8961	4.96456			310.285
35.1	29.233	4.95853	0	29.233	0.22487	20.8707	4.95853			309.908
35.2	29.3162	4.9548	0	29.3162	0.22551	20.855	4.9548			309.675
35.3	29.3995	4.9553	0	29.3995	0.22615	20.8572	4.9553			309.706
35.4	29.4829	4.95653	0	29.4829	0.22679	20.8623	4.95653			309.783
35.482	29.5514	3.70103	0	29.5514	0.22732	15.5778	3.70103			231.314
35.582	29.6346	3.58347	0	29.6346	0.22796	15.083	3.58347			223.967
35.682	29.7178	3.57256	0	29.7178	0.2286	15.0371	3.57256			223.285
35.782	29.8012	3.57326	0	29.8012	0.22924	15.0401	3.57326			223.329
35.882	29.8846	3.58219	0	29.8846	0.22988	15.0777	3.58219			223.887
35.982	29.968	3.58866	0	29.968	0.23052	15.1049	3.58866			224.291
36.082	30.0513	3.59816	0	30.0513	0.23116	15.1449	3.59816			224.885
36.182	30.1346	3.61318	0	30.1346	0.2318	15.2081	3.61318			225.824
36.282	30.2178	3.62132	0	30.2178	0.23244	15.2423	3.62132			226.332
36.382	30.3012	3.63275	0	30.3012	0.23309	15.2905	3.63275			227.047
36.482	30.3846	3.6463	0	30.3846	0.23373	15.3475	3.6463			227.894
36.582	30.4679	3.65749	0	30.4679	0.23437	15.3946	3.65749			228.593
36.682	30.5513	3.66549	0	30.5513	0.23501	15.4283	3.66549			229.093
36.782	30.6346	3.67613	0	30.6346	0.23565	15.473	3.67613			229.758
36.882	30.7178	3.69116	0	30.7178	0.23629	15.5363	3.69116			230.697
36.982	30.8012	3.70406	0	30.8012	0.23693	15.5906	3.70406			231.504
37.082	30.8847	3.71804	0	30.8847	0.23757	15.6495	3.71804			232.377
37.182	30.968	3.73609	0	30.968	0.23822	15.7254	3.73609			233.506
37.282	31.0513	3.75202	0	31.0513	0.23886	15.7925	3.75202			234.501
37.382	31.1346	3.76862	0	31.1346	0.2395	15.8623	3.76862			235.539
37.482	31.2178	3.73793	0	31.2178	0.24014	15.7331	3.73793			233.621
37.582	31.3012	3.51503	0	31.3012	0.24078	14.795	3.51503			219.689
37.682	31.3846	3.52615	0	31.3846	0.24142	14.8417	3.52615			220.384
37.782	31.468	3.54188	0	31.468	0.24206	14.908	3.54188			221.367
37.882	31.5514	3.56193	0	31.5514	0.2427	14.9924	3.56193			222.621
37.982	31.6346	3.58044	0	31.6346	0.24334	15.0703	3.58044			223.777
38.082	31.7179	3.60068	0	31.7179	0.24398	15.1555	3.60068			225.042
38.182	31.8012	3.6243	0	31.8012	0.24462	15.2549	3.6243			226.519
38.282	31.8846	3.63915	0	31.8846	0.24527	15.3174	3.63915			227.447
38.382	31.968	3.65753	0	31.968	0.24591	15.3947	3.65753			228.596
38.482	32.0513	3.67903	0	32.0513	0.24655	15.4853	3.67903			229.939
38.582	32.1345	3.69263	0	32.1345	0.24719	15.5425	3.69263			230.789
38.682	32.2178	3.71017	0	32.2178	0.24783	15.6163	3.71017			231.886
38.782	32.3012	3.72997	0	32.3012	0.24847	15.6997	3.72997			233.123
38.882	32.3846	3.7494	0	32.3846	0.24911	15.7814	3.7494			234.338
38.982	32.468	3.76868	0	32.468	0.24975	15.8626	3.76868			235.542
39.082	32.5513	3.79039	0	32.5513	0.25039	15.954	3.79039			236.899
39.182	32.6345	3.80909	0	32.6345	0.25103	16.0327	3.80909			238.068
39.282	32.7178	3.82932	0	32.7178	0.25168	16.1178	3.82932			239.333
39.382	32.8012	3.84933	0	32.8012	0.25232	16.202	3.84933			240.583
39.482	32.8846	3.87238	0	32.8846	0.25296	16.2991	3.87238			242.024
39.582	32.968	3.89636	0	32.968	0.2536	16.4	3.89636			243.523
39.682	33.0513	3.92165	0	33.0513	0.25424	16.5064	3.92165			245.103
39.782	33.1346	3.9473	0	33.1346	0.25488	16.6144	3.9473			246.706
39.882	33.2178	3.97212	0	33.2178	0.25552	16.7189	3.97212			248.257
39.982	33.3012	3.99666	0	33.3012	0.25616	16.8222	3.99666			249.791
40.082	33.3845	4.02161	0	33.3845	0.2568	16.9272	4.02161			251.351
40.182	33.468	4.0471	0	33.468	0.25745	17.0345	4.0471			252.944
40.282	33.5513	4.07238	0	33.5513	0.25809	17.1409	4.07238			254.524
40.382	33.6345	4.09564	0	33.6345	0.25873	17.2388	4.09564			255.978
40.482	33.7179	4.12187	0	33.7179	0.25937	17.3492	4.12187			257.617
40.582	33.8012	4.14873	0	33.8012	0.26001	17.4623	4.14873			259.296
40.682	33.8846	4.17336	0	33.8846	0.26065	17.5659	4.17336			260.835
40.782	33.968	4.19357	0	33.968	0.26129	17.651	4.19357			262.098
40.882	34.0513	4.21682	0	34.0513	0.26193	17.7488	4.21682			263.551
40.982	34.1345	4.20643	0	34.1345	0.26257	17.7051	4.20643			262.902
41.082	34.2179	4.22413	0	34.2179	0.26321	17.7796	4.22413			264.008
41.182	34.3012	4.24321	0	34.3012	0.26386	17.8599	4.24321			265.201
41.282	34.3847	4.26181	0	34.3847	0.2645	17.9382	4.26181			266.363
41.382	34.468	4.27886	0	34.468	0.26514	18.01	4.27886			267.429
41.482	34.5513	4.29422	0	34.5513	0.26578	18.0746	4.29422			268.389
41.582	34.6345	4.29395	0	34.6345	0.26642	18.0735	4.29395			268.372
41.682	34.7179	4.29713	0	34.7179	0.26706	18.0869	4.29713			268.571
41.782	34.8013	4.30636	0	34.8013	0.2677	18.1257	4.30636			269.147
41.882	34.8847	4.31421	0	34.8847	0.26834	18.1587	4.31421			269.638
41.982	34.968	3.22318	0	34.968	0.26898	13.5665	3.22318			201.449
42.082	35.0512	3.23767	0	35.0512	0.26962	13.6275	3.23767			202.354
42.182	35.1345	3.23643	0	35.1345	0.27027	13.6223	3.23643			202.277
42.282	35.2179	3.24085	0	35.2179	0.27091	13.6409	3.24085			202.553
42.382	35.3013	3.24642	0	35.3013	0.27155	13.6644	3.24642			202.901
42.482	35.3847	3.25557	0	35.3847	0.27219	13.7029	3.25557			203.473
42.582	35.468	3.26691	0	35.468	0.27283	13.7506	3.26691			204.182
42.682	35.5512	3.2814	0	35.5512	0.27347	13.8116	3.2814			205.088
42.782	35.6345	3.29607	0	35.6345	0.27411	13.8733	3.29607			206.004
42.882	35.7179	3.30754	0	35.7179	0.27475	13.9216	3.30754			206.721
42.982	35.8013	3.32517	0	35.8013	0.27539	13.9958	3.32517			207.823
43.082	35.8847	3.34333	0	35.8847	0.27604	14.0723	3.34333			208.958
43.182	35.968	3.36051	0	35.968	0.27668	14.1446	3.36051			210.032
43.282	36.0512	3.37825	0	36.0512	0.27732	14.2192	3.37825			211.141
43.382	36.1345	3.40019	0	36.1345	0.27796	14.3116	3.40019			212.512
43.482	36.2178	3.41747	0	36.2178	0.2786	14.3843	3.41747			213.592
43.582	36.3013	3.43576	0	36.3013	0.27924	14.4613	3.43576			214.735
43.682	36.3847	3.45753	0	36.3847	0.27988	14.5529	3.45753			216.096
43.782	36.468	3.47872	0	36.468	0.28052	14.6421	3.47872			217.42
43.882	36.5512	3.49631	0	36.5512	0.28116	14.7162	3.49631			218.519
43.982	36.6345	3.51617	0	36.6345	0.2818	14.7997	3.51617			219.761
44.082	36.7179	3.53586	0	36.7179	0.28245	14.8826	3.53586			220.991
44.182	36.8013	3.55162	0	36.8013	0.28309	14.949	3.55162			221.976
44.282	36.8847	3.57092	0	36.8847	0.28373	15.0302	3.57092			223.183
44.382	36.9679	3.59101	0	36.9679	0.28437	15.1148	3.59101			224.438
44.482	37.0512	3.61148	0	37.0512	0.28501	15.2009	3.61148			225.717
44.582	37.1345	3.6315	0	37.1345	0.28565	15.2852	3.6315			226.969
44.682	37.2179	3.65072	0	37.2179	0.28629	15.3661	3.65072			228.17
44.782	37.3013	3.6703	0	37.3013	0.28693	15.4485	3.6703			229.394
44.882	37.3847	3.6923	0	37.3847	0.28757	15.5411	3.6923			230.769
44.982	37.4679	3.71513	0	37.4679	0.28821	15.6372	3.71513			232.196
45.082	37.5512	3.73307	0	37.5512	0.28886	15.7127	3.73307			233.317
45.182	37.6345	3.7542	0	37.6345	0.2895	15.8016	3.7542			234.637
45.282	37.7179	3.77327	0	37.7179	0.29014	15.8819	3.77327			235.829
45.382	37.8013	3.79301	0	37.8013	0.29078	15.965	3.79301			237.063
45.482	37.8847	3.81336	0	37.8847	0.29142	16.0507	3.81336			238.335
45.582	37.9679	3.83201	0	37.9679	0.29206	16.1291	3.83201			239.501
45.682	38.0512	3.85001	0	38.0512	0.2927	16.2049	3.85001			240.626
45.782	38.1345	3.87083	0	38.1345	0.29334	16.2925	3.87083			241.927
45.882	38.2179	3.89011	0	38.2179	0.29398	16.3737	3.89011			243.132
45.982	38.3013	3.90663	0	38.3013	0.29463	16.4432	3.90663			244.164
46.082	38.3847	3.92754	0	38.3847	0.29527	16.5313	3.92754			245.471
46.182	38.4679	3.94642	0	38.4679	0.29591	16.6107	3.94642			246.651
46.282	38.5511	3.96141	0	38.5511	0.29655	16.6738	3.96141			247.588
46.382	38.6345	3.97846	0	38.6345	0.29719	16.7456	3.97846			248.654
46.482	38.7179	3.99707	0	38.7179	0.29783	16.8239	3.99707			249.817
46.582	38.8014	4.01278	0	38.8014	0.29847	16.89	4.01278			250.799
46.682	38.8847	4.03194	0	38.8847	0.29911	16.9707	4.03194			251.996
46.782	38.9679	4.04964	0	38.9679	0.29975	17.0451	4.04964			253.102
46.882	39.0512	4.06667	0	39.0512	0.30039	17.1168	4.06667			254.167
46.982	39.1345	4.08383	0	39.1345	0.30103	17.1891	4.08383			255.239
47.082	39.218	4.10238	0	39.218	0.30168	17.2672	4.10238			256.399
47.182	39.3014	4.12249	0	39.3014	0.30232	17.3518	4.12249			257.656
47.282	39.3846	4.14317	0	39.3846	0.30296	17.4388	4.14317			258.948
47.382	39.4679	4.13755	0	39.4679	0.3036	17.4152	4.13755			258.597
47.482	39.5512	4.14089	0	39.5512	0.30424	17.4292	4.14089			258.806
47.582	39.6345	4.14443	0	39.6345	0.30488	17.4441	4.14443			259.027
47.682	39.718	4.13954	0	39.718	0.30552	17.4235	4.13954			258.721
47.782	39.8013	4.14282	0	39.8013	0.30616	17.4374	4.14282			258.926
47.882	39.8846	4.15424	0	39.8846	0.3068	17.4854	4.15424			259.64
47.982	39.9679	4.1549	0	39.9679	0.30745	17.4882	4.1549			259.681
48.082	40.0511	4.16979	0	40.0511	0.30809	17.5509	4.16979			260.612
48.182	40.1346	4.18304	0	40.1346	0.30873	17.6067	4.18304			261.44
48.282	40.218	4.1817	0	40.218	0.30937	17.601	4.1817			261.356
48.382	40.3013	3.98018	0	40.3013	0.31001	16.7528	3.98018			248.761
48.482	40.3846	3.98266	0	40.3846	0.31065	16.7632	3.98266			248.916
48.582	40.4678	3.99227	0	40.4678	0.31129	16.8037	3.99227			249.517
48.682	40.5511	4.00382	0	40.5511	0.31193	16.8523	4.00382			250.239
48.782	40.6346	4.01476	0	40.6346	0.31257	16.8984	4.01476			250.922
48.882	40.7179	4.02798	0	40.7179	0.31321	16.954	4.02798			251.749
48.982	40.8013	4.03984	0	40.8013	0.31386	17.0039	4.03984			252.49
49.082	40.8846	4.05645	0	40.8846	0.3145	17.0738	4.05645			253.528
49.182	40.9678	4.07111	0	40.9678	0.31514	17.1355	4.07111			254.444
49.282	41.0512	4.08495	0	41.0512	0.31578	17.1938	4.08495			255.309
49.382	41.1346	4.09757	0	41.1346	0.31642	17.2469	4.09757			256.098
49.482	41.218	4.10529	0	41.218	0.31706	17.2794	4.10529			256.581
49.582	41.3013	4.11231	0	41.3013	0.3177	17.309	4.11231			257.019
49.682	41.3846	4.11672	0	41.3846	0.31834	17.3275	4.11672			257.295
49.782	41.4679	4.1251	0	41.4679	0.31898	17.3628	4.1251			257.819
49.882	41.5512	4.13799	0	41.5512	0.31962	17.417	4.13799			258.624
49.982	41.6346	4.14961	0	41.6346	0.32027	17.4659	4.14961			259.351
50.082	41.718	4.16296	0	41.718	0.32091	17.5221	4.16296			260.185
50.182	41.8013	4.17318	0	41.8013	0.32155	17.5651	4.17318			260.824
50.282	41.8845	4.17724	0	41.8845	0.32219	17.5822	4.17724			261.077
50.382	41.9678	4.18671	0	41.9678	0.32283	17.6221	4.18671			261.669
50.482	42.0512	4.19507	0	42.0512	0.32347	17.6573	4.19507			262.192
50.582	42.1346	4.2019	0	42.1346	0.32411	17.6861	4.2019			262.619
50.682	42.218	4.20738	0	42.218	0.32475	17.7091	4.20738			262.961
50.782	42.3013	4.20827	0	42.3013	0.32539	17.7128	4.20827			263.017
50.882	42.3846	4.21348	0	42.3846	0.32604	17.7347	4.21348			263.342
50.982	42.4678	4.21487	0	42.4678	0.32668	17.7406	4.21487			263.429
51.082	42.5512	4.22478	0	42.5512	0.32732	17.7824	4.22478			264.049
51.182	42.6346	4.24091	0	42.6346	0.32796	17.8502	4.24091			265.057
51.282	42.718	4.25696	0	42.718	0.3286	17.9178	4.25696			266.06
51.382	42.8013	4.27004	0	42.8013	0.32924	17.9728	4.27004			266.877
51.482	42.8845	4.28426	0	42.8845	0.32988	18.0327	4.28426			267.766
51.582	42.9678	4.29674	0	42.9678	0.33052	18.0852	4.29674			268.546
51.682	43.0512	4.30149	0	43.0512	0.33116	18.1052	4.30149			268.843
51.782	43.1346	4.31127	0	43.1346	0.3318	18.1464	4.31127			269.454
51.882	43.2181	4.32152	0	43.2181	0.33245	18.1895	4.32152			270.095
51.982	43.3013	4.33007	0	43.3013	0.33309	18.2255	4.33007			270.629
52.082	43.3845	4.34251	0	43.3845	0.33373	18.2779	4.34251			271.407
52.182	43.4678	4.35153	0	43.4678	0.33437	18.3158	4.35153			271.971
52.282	43.5512	4.36681	0	43.5512	0.33501	18.3802	4.36681			272.926
52.382	43.6346	4.37081	0	43.6346	0.33565	18.397	4.37081			273.176
52.482	43.718	4.3753	0	43.718	0.33629	18.4159	4.3753			273.456
52.582	43.8013	4.33629	0	43.8013	0.33693	18.2517	4.33629			271.018
52.682	43.8845	4.34042	0	43.8845	0.33757	18.2691	4.34042			271.276
52.782	43.9678	4.33861	0	43.9678	0.33821	18.2615	4.33861			271.163
52.882	44.0512	4.34435	0	44.0512	0.33886	18.2856	4.34435			271.522
52.982	44.1347	4.35234	0	44.1347	0.3395	18.3193	4.35234			272.021
53.082	44.218	4.36039	0	44.218	0.34014	18.3531	4.36039			272.524
53.182	44.3013	4.36676	0	44.3013	0.34078	18.3799	4.36676			272.923
53.282	44.3845	4.37605	0	44.3845	0.34142	18.419	4.37605			273.503
53.382	44.4678	3.94486	0	44.4678	0.34206	16.6041	3.94486			246.554
53.482	44.5512	2.85355	0	44.5512	0.3427	12.0107	2.85355			178.347
53.582	44.6347	2.84984	0	44.6347	0.34334	11.9951	2.84984			178.115
53.682	44.718	2.84935	0	44.718	0.34398	11.9931	2.84935			178.084
53.782	44.8013	2.85614	0	44.8013	0.34463	12.0216	2.85614			178.509
53.882	44.8845	2.86468	0	44.8845	0.34527	12.0576	2.86468			179.042
53.982	44.9678	2.87012	0	44.9678	0.34591	12.0805	2.87012			179.382
54.082	45.0512	2.87567	0	45.0512	0.34655	12.1038	2.87567			179.729
54.182	45.1347	2.88401	0	45.1347	0.34719	12.1389	2.88401			180.251
54.282	45.218	2.89844	0	45.218	0.34783	12.1997	2.89844			181.153
54.382	45.3012	2.91156	0	45.3012	0.34847	12.2549	2.91156			181.972
54.482	45.3845	2.92638	0	45.3845	0.34911	12.3173	2.92638			182.899
54.582	45.4678	2.94302	0	45.4678	0.34975	12.3873	2.94302			183.939
54.682	45.5513	2.96352	0	45.5513	0.35039	12.4736	2.96352			185.22
54.782	45.6347	2.97462	0	45.6347	0.35104	12.5203	2.97462			185.914
54.882	45.718	2.99346	0	45.718	0.35168	12.5997	2.99346			187.091
54.982	45.8012	3.0107	0	45.8012	0.35232	12.6722	3.0107			188.169
55.082	45.8846	3.03117	0	45.8846	0.35296	12.7584	3.03117			189.448
55.182	45.9678	3.05044	0	45.9678	0.3536	12.8395	3.05044			190.653
55.282	46.0513	3.06899	0	46.0513	0.35424	12.9176	3.06899			191.812
55.382	46.1347	3.08624	0	46.1347	0.35488	12.9901	3.08624			192.89
55.482	46.218	3.10529	0	46.218	0.35552	13.0703	3.10529			194.081
55.582	46.3012	3.12092	0	46.3012	0.35616	13.1361	3.12092			195.058
55.682	46.3845	3.13757	0	46.3845	0.3568	13.2062	3.13757			196.098
55.782	46.4679	3.15507	0	46.4679	0.35745	13.2799	3.15507			197.192
55.882	46.5513	3.14566	0	46.5513	0.35809	13.2403	3.14566			196.604
55.982	46.6347	3.16326	0	46.6347	0.35873	13.3143	3.16326			197.704
56.082	46.718	3.18247	0	46.718	0.35937	13.3952	3.18247			198.904
56.182	46.8012	3.20008	0	46.8012	0.36001	13.4693	3.20008			200.005
56.282	46.8845	3.21937	0	46.8845	0.36065	13.5505	3.21937			201.211
56.382	46.9679	3.23892	0	46.9679	0.36129	13.6328	3.23892			202.432
56.482	47.0513	3.25985	0	47.0513	0.36193	13.7209	3.25985			203.741
56.582	47.1346	3.27879	0	47.1346	0.36257	13.8006	3.27879			204.924
56.682	47.218	3.29701	0	47.218	0.36322	13.8773	3.29701			206.063
56.782	47.3012	3.31946	0	47.3012	0.36386	13.9718	3.31946			207.466
56.882	47.3845	3.34192	0	47.3845	0.3645	14.0663	3.34192			208.87
56.982	47.4679	3.36211	0	47.4679	0.36514	14.1513	3.36211			210.132
57.082	47.5513	3.38179	0	47.5513	0.36578	14.2341	3.38179			211.362
57.182	47.6347	3.405	0	47.6347	0.36642	14.3319	3.405			212.812
57.282	47.718	3.42719	0	47.718	0.36706	14.4252	3.42719			214.199
57.382	47.8012	3.44919	0	47.8012	0.3677	14.5178	3.44919			215.574
57.482	47.8845	3.46833	0	47.8845	0.36834	14.5984	3.46833			216.771
57.582	47.9679	3.48976	0	47.9679	0.36898	14.6886	3.48976			218.11
57.682	48.0513	3.5124	0	48.0513	0.36963	14.7839	3.5124			219.525
57.782	48.1346	3.53483	0	48.1346	0.37027	14.8783	3.53483			220.927
57.882	48.2179	3.55592	0	48.2179	0.37091	14.9671	3.55592			222.245
57.982	48.3012	3.57699	0	48.3012	0.37155	15.0557	3.57699			223.562
58.082	48.3845	3.60102	0	48.3845	0.37219	15.1569	3.60102			225.064
58.182	48.468	3.62344	0	48.468	0.37283	15.2513	3.62344			226.465
58.282	48.5513	3.64813	0	48.5513	0.37347	15.3552	3.64813			228.008
58.382	48.6347	3.67073	0	48.6347	0.37411	15.4503	3.67073			229.421
58.482	48.7179	3.69685	0	48.7179	0.37475	15.5603	3.69685			231.053
58.582	48.8012	3.71982	0	48.8012	0.37539	15.6569	3.71982			232.489
58.682	48.8845	3.74637	0	48.8845	0.37603	15.7687	3.74637			234.148
58.782	48.9679	3.76789	0	48.9679	0.37668	15.8592	3.76789			235.493
58.882	49.0513	3.79166	0	49.0513	0.37732	15.9593	3.79166			236.979
58.982	49.1347	3.81615	0	49.1347	0.37796	16.0624	3.81615			238.509
59.082	49.2179	3.84107	0	49.2179	0.3786	16.1673	3.84107			240.067
59.182	49.3011	3.86512	0	49.3011	0.37924	16.2685	3.86512			241.57
59.282	49.3845	3.88744	0	49.3845	0.37988	16.3625	3.88744			242.965
59.382	49.4679	3.91466	0	49.4679	0.38052	16.477	3.91466			244.666
59.482	49.5514	3.93824	0	49.5514	0.38116	16.5763	3.93824			246.14
59.582	49.6347	3.9598	0	49.6347	0.38181	16.667	3.9598			247.487
59.682	49.7179	3.67732	0	49.7179	0.38245	15.4781	3.67732			229.832
59.782	49.8012	3.42933	0	49.8012	0.38309	14.4342	3.42933			214.333
59.882	49.8845	3.42308	0	49.8845	0.38373	14.4079	3.42308			213.942
59.982	49.968	3.43299	0	49.968	0.38437	14.4497	3.43299			214.562
60.082	50.0513	3.4344	0	50.0513	0.38501	14.4556	3.4344			214.65
60.182	50.1346	3.44971	0	50.1346	0.38565	14.52	3.44971			215.607
60.282	50.2179	3.46754	0	50.2179	0.38629	14.5951	3.46754			216.721
60.382	50.3011	3.48461	0	50.3011	0.38693	14.6669	3.48461			217.788
60.482	50.3845	3.49865	0	50.3845	0.38757	14.726	3.49865			218.666
60.582	50.4679	3.51905	0	50.4679	0.38821	14.8119	3.51905			219.941
60.682	50.5513	3.53463	0	50.5513	0.38886	14.8774	3.53463			220.914
60.782	50.6346	3.55363	0	50.6346	0.3895	14.9574	3.55363			222.102
60.882	50.7179	3.5704	0	50.7179	0.39014	15.028	3.5704			223.15
60.982	50.8012	3.58804	0	50.8012	0.39078	15.1023	3.58804			224.252
61.082	50.8845	3.6082	0	50.8845	0.39142	15.1871	3.6082			225.512
61.182	50.968	3.62718	0	50.968	0.39206	15.267	3.62718			226.699
61.282	51.0513	3.64587	0	51.0513	0.3927	15.3457	3.64587			227.867
61.382	51.1346	3.6626	0	51.1346	0.39334	15.4161	3.6626			228.912
61.482	51.2179	3.67818	0	51.2179	0.39398	15.4817	3.67818			229.886
61.582	51.3012	3.69546	0	51.3012	0.39462	15.5544	3.69546			230.966
61.682	51.3846	3.71507	0	51.3846	0.39527	15.6369	3.71507			232.192
61.782	51.468	3.73269	0	51.468	0.39591	15.7111	3.73269			233.293
61.882	51.5513	3.74921	0	51.5513	0.39655	15.7806	3.74921			234.326
61.982	51.6346	3.76555	0	51.6346	0.39719	15.8494	3.76555			235.347
62.082	51.7179	3.76615	0	51.7179	0.39783	15.8519	3.76615			235.384
62.182	51.8011	3.7797	0	51.8011	0.39847	15.909	3.7797			236.231
62.282	51.8845	3.79581	0	51.8845	0.39911	15.9768	3.79581			237.238
62.382	51.968	3.81758	0	51.968	0.39975	16.0684	3.81758			238.599
62.482	52.0514	3.84189	0	52.0514	0.4004	16.1707	3.84189			240.118
62.582	52.1346	3.86354	0	52.1346	0.40104	16.2619	3.86354			241.471
62.682	52.2179	3.88573	0	52.2179	0.40168	16.3553	3.88573			242.858
62.782	52.3012	3.90706	0	52.3012	0.40232	16.445	3.90706			244.191
62.882	52.3846	3.92991	0	52.3846	0.40296	16.5412	3.92991			245.619
62.982	52.468	3.95337	0	52.468	0.4036	16.6399	3.95337			247.086
63.082	52.5513	3.97794	0	52.5513	0.40424	16.7434	3.97794			248.621
63.182	52.6346	4.00026	0	52.6346	0.40488	16.8373	4.00026			250.016
63.282	52.7178	4.02546	0	52.7178	0.40552	16.9434	4.02546			251.591
63.382	52.8012	4.04933	0	52.8012	0.40616	17.0439	4.04933			253.083
63.482	52.8846	4.07491	0	52.8846	0.4068	17.1515	4.07491			254.682
63.582	52.968	4.09965	0	52.968	0.40745	17.2557	4.09965			256.228
63.682	53.0513	4.12501	0	53.0513	0.40809	17.3624	4.12501			257.813
63.782	53.1346	3.8168	0	53.1346	0.40873	16.0651	3.8168			238.55
63.882	53.2178	3.69816	0	53.2178	0.40937	15.5657	3.69816			231.135
63.982	53.3012	3.71272	0	53.3012	0.41001	15.6271	3.71272			232.045
64.082	53.3846	3.73084	0	53.3846	0.41065	15.7033	3.73084			233.178
64.182	53.468	3.7493	0	53.468	0.41129	15.781	3.7493			234.331
64.282	53.5513	3.76873	0	53.5513	0.41193	15.8628	3.76873			235.546
64.382	53.6346	3.78603	0	53.6346	0.41257	15.9356	3.78603			236.627
64.482	53.7178	3.80244	0	53.7178	0.41321	16.0047	3.80244			237.652
64.582	53.8012	3.82355	0	53.8012	0.41386	16.0935	3.82355			238.972
64.682	53.8846	3.8434	0	53.8846	0.4145	16.1771	3.8434			240.212
64.782	53.968	3.86423	0	53.968	0.41514	16.2648	3.86423			241.514
64.882	54.0513	3.88638	0	54.0513	0.41578	16.358	3.88638			242.899
64.982	54.1346	3.90731	0	54.1346	0.41642	16.4461	3.90731			244.207
65.082	54.2178	3.93047	0	54.2178	0.41706	16.5436	3.93047			245.654
65.182	54.3012	3.95299	0	54.3012	0.4177	16.6383	3.95299			247.062
65.282	54.3846	3.97453	0	54.3846	0.41834	16.729	3.97453			248.408
65.382	54.468	3.99571	0	54.468	0.41898	16.8182	3.99571			249.732
65.482	54.5513	4.01807	0	54.5513	0.41963	16.9123	4.01807			251.129
65.582	54.6346	4.03641	0	54.6346	0.42027	16.9895	4.03641			252.276
65.682	54.7178	4.05262	0	54.7178	0.42091	17.0577	4.05262			253.289
65.782	54.8012	4.07469	0	54.8012	0.42155	17.1506	4.07469			254.668
65.882	54.8846	4.09519	0	54.8846	0.42219	17.2369	4.09519			255.949
65.982	54.968	4.11789	0	54.968	0.42283	17.3324	4.11789			257.368
66.082	55.0513	4.13956	0	55.0513	0.42347	17.4237	4.13956			258.723
66.182	55.1345	4.16413	0	55.1345	0.42411	17.5271	4.16413			260.258
66.282	55.2178	4.18924	0	55.2178	0.42475	17.6328	4.18924			261.827
66.382	55.3012	4.21377	0	55.3012	0.42539	17.736	4.21377			263.361
66.482	55.3846	4.23954	0	55.3846	0.42604	17.8444	4.23954			264.971
66.582	55.468	4.2625	0	55.468	0.42668	17.9411	4.2625			266.406
66.682	55.5513	4.28691	0	55.5513	0.42732	18.0438	4.28691			267.932
66.782	55.6345	4.3098	0	55.6345	0.42796	18.1402	4.3098			269.363
66.882	55.7178	4.33203	0	55.7178	0.4286	18.2337	4.33203			270.752
66.982	55.8012	4.35413	0	55.8012	0.42924	18.3268	4.35413			272.133
67.082	55.8847	4.37649	0	55.8847	0.42988	18.4209	4.37649			273.531
67.182	55.968	4.39659	0	55.968	0.43052	18.5055	4.39659			274.787
67.282	56.0513	4.41387	0	56.0513	0.43116	18.5782	4.41387			275.867
67.382	56.1345	4.43275	0	56.1345	0.4318	18.6577	4.43275			277.047
67.482	56.2179	4.4531	0	56.2179	0.43245	18.7433	4.4531			278.319
67.582	56.3012	4.47195	0	56.3012	0.43309	18.8227	4.47195			279.497
67.682	56.3846	4.49327	0	56.3846	0.43373	18.9124	4.49327			280.829
67.782	56.468	4.51038	0	56.468	0.43437	18.9844	4.51038			281.899
67.882	56.5513	4.52428	0	56.5513	0.43501	19.043	4.52428			282.767
67.982	56.6345	4.53861	0	56.6345	0.43565	19.1033	4.53861			283.663
68.082	56.7178	4.53814	0	56.7178	0.43629	19.1013	4.53814			283.634
68.182	56.8012	4.5306	0	56.8012	0.43693	19.0695	4.5306			283.162
68.282	56.8847	4.5371	0	56.8847	0.43757	19.0969	4.5371			283.569
68.382	56.968	3.57971	0	56.968	0.43822	15.0672	3.57971			223.732
68.482	57.0513	3.52614	0	57.0513	0.43886	14.8417	3.52614			220.384
68.582	57.1345	3.511	0	57.1345	0.4395	14.778	3.511			219.438
68.682	57.2179	3.51085	0	57.2179	0.44014	14.7774	3.51085			219.428
68.782	57.3013	3.51607	0	57.3013	0.44078	14.7994	3.51607			219.754
68.882	57.3847	3.5259	0	57.3847	0.44142	14.8407	3.5259			220.369
68.982	57.468	3.53994	0	57.468	0.44206	14.8998	3.53994			221.246
69.082	57.5512	3.55519	0	57.5512	0.4427	14.964	3.55519			222.199
69.182	57.6345	3.55344	0	57.6345	0.44334	14.9566	3.55344			222.09
69.282	57.7179	3.56733	0	57.7179	0.44398	15.0151	3.56733			222.958
69.382	57.8013	3.58256	0	57.8013	0.44463	15.0792	3.58256			223.91
69.482	57.8847	3.59922	0	57.8847	0.44527	15.1493	3.59922			224.951
69.582	57.968	3.61615	0	57.968	0.44591	15.2206	3.61615			226.009
69.682	58.0512	3.63679	0	58.0512	0.44655	15.3074	3.63679			227.299
69.782	58.1345	3.65857	0	58.1345	0.44719	15.3991	3.65857			228.661
69.882	58.2179	3.68028	0	58.2179	0.44783	15.4905	3.68028			230.018
69.982	58.3013	3.70049	0	58.3013	0.44847	15.5756	3.70049			231.281
70.082	58.3847	3.72629	0	58.3847	0.44911	15.6842	3.72629			232.893
70.182	58.468	3.74863	0	58.468	0.44975	15.7782	3.74863			234.289
70.282	58.5512	3.76894	0	58.5512	0.45039	15.8637	3.76894			235.559
70.382	58.6345	3.7931	0	58.6345	0.45103	15.9654	3.7931			237.069
70.482	58.7178	3.81643	0	58.7178	0.45168	16.0636	3.81643			238.527
70.582	58.8012	3.83971	0	58.8012	0.45232	16.1616	3.83971			239.982
70.682	58.8847	3.86474	0	58.8847	0.45296	16.2669	3.86474			241.546
70.782	58.968	3.88569	0	58.968	0.4536	16.3551	3.88569			242.856
70.882	59.0512	3.9059	0	59.0512	0.45424	16.4402	3.9059			244.119
70.982	59.1345	3.92978	0	59.1345	0.45488	16.5407	3.92978			245.611
71.082	59.2179	3.95037	0	59.2179	0.45552	16.6273	3.95037			246.898
71.182	59.3013	3.97525	0	59.3013	0.45616	16.732	3.97525			248.453
71.282	59.3847	3.99687	0	59.3847	0.4568	16.823	3.99687			249.804
71.382	59.468	4.0209	0	59.468	0.45745	16.9242	4.0209			251.306
71.482	59.5512	3.65175	0	59.5512	0.45809	15.3704	3.65175			228.234
71.582	59.6345	3.64019	0	59.6345	0.45873	15.3217	3.64019			227.512
71.682	59.7179	3.65241	0	59.7179	0.45937	15.3732	3.65241			228.276
71.782	59.8013	3.66699	0	59.8013	0.46001	15.4346	3.66699			229.187
71.882	59.8847	3.68717	0	59.8847	0.46065	15.5195	3.68717			230.448
71.982	59.9679	3.70902	0	59.9679	0.46129	15.6115	3.70902			231.814
72.082	60.0511	3.73034	0	60.0511	0.46193	15.7012	3.73034			233.146
72.182	60.1345	3.75159	0	60.1345	0.46257	15.7906	3.75159			234.474
72.282	60.218	3.77325	0	60.218	0.46321	15.8818	3.77325			235.828
72.382	60.3013	3.79653	0	60.3013	0.46386	15.9798	3.79653			237.283
72.482	60.3847	3.81521	0	60.3847	0.4645	16.0584	3.81521			238.451
72.582	60.4679	3.82697	0	60.4679	0.46514	16.1079	3.82697			239.186
72.682	60.5512	3.84205	0	60.5512	0.46578	16.1714	3.84205			240.128
72.782	60.6345	3.82161	0	60.6345	0.46642	16.0854	3.82161			238.851
72.882	60.7179	3.83637	0	60.7179	0.46706	16.1475	3.83637			239.773
72.982	60.8013	3.85446	0	60.8013	0.4677	16.2236	3.85446			240.904
73.082	60.8847	3.87318	0	60.8847	0.46834	16.3024	3.87318			242.074
73.182	60.9679	3.89494	0	60.9679	0.46898	16.394	3.89494			243.434
73.282	61.0512	3.91385	0	61.0512	0.46962	16.4736	3.91385			244.616
73.382	61.1345	3.93822	0	61.1345	0.47027	16.5762	3.93822			246.139
73.482	61.2179	3.95721	0	61.2179	0.47091	16.6561	3.95721			247.326
73.582	61.3013	3.97955	0	61.3013	0.47155	16.7501	3.97955			248.722
73.682	61.3847	4.00276	0	61.3847	0.47219	16.8479	4.00276			250.173
73.782	61.4679	4.02697	0	61.4679	0.47283	16.9497	4.02697			251.686
73.882	61.5512	4.04804	0	61.5512	0.47347	17.0384	4.04804			253.003
73.982	61.6345	4.06719	0	61.6345	0.47411	17.119	4.06719			254.199
74.082	61.7179	4.09202	0	61.7179	0.47475	17.2235	4.09202			255.751
74.182	61.8014	4.11484	0	61.8014	0.4754	17.3196	4.11484			257.178
74.282	61.8846	4.13854	0	61.8846	0.47604	17.4194	4.13854			258.659
74.382	61.9678	4.16219	0	61.9678	0.47668	17.5189	4.16219			260.137
74.482	62.0512	2.99792	0	62.0512	0.47732	12.6184	2.99792			187.37
74.582	62.1346	2.85174	0	62.1346	0.47796	12.0031	2.85174			178.234
74.682	62.218	2.85575	0	62.218	0.4786	12.02	2.85575			178.484
74.782	62.3013	2.86844	0	62.3013	0.47924	12.0734	2.86844			179.278
74.882	62.3846	2.88484	0	62.3846	0.47988	12.1424	2.88484			180.303
74.982	62.4679	2.90214	0	62.4679	0.48052	12.2153	2.90214			181.384
75.082	62.5511	2.92037	0	62.5511	0.48116	12.292	2.92037			182.523
75.182	62.6345	2.939	0	62.6345	0.4818	12.3704	2.939			183.688
75.282	62.718	2.95952	0	62.7179	0.48245	12.4568	2.95952			184.97
75.382	62.8013	2.98154	0	62.8013	0.48309	12.5495	2.98154			186.346
75.482	62.8847	3.00097	0	62.8847	0.48373	12.6313	3.00097			187.561
75.582	62.9678	3.02669	0	62.9678	0.48437	12.7395	3.02669			189.168
75.682	63.0512	3.0474	0	63.0512	0.48501	12.8267	3.0474			190.463
75.782	63.1345	3.07087	0	63.1345	0.48565	12.9254	3.07087			191.929
75.882	63.218	3.09355	0	63.218	0.48629	13.0209	3.09355			193.347
75.982	63.3014	3.11513	0	63.3014	0.48693	13.1118	3.11513			194.696
76.082	63.3846	3.13935	0	63.3846	0.48757	13.2137	3.13935			196.209
76.182	63.4679	3.15831	0	63.4679	0.48821	13.2935	3.15831			197.394
76.282	63.5511	3.18215	0	63.5511	0.48885	13.3939	3.18215			198.884
76.382	63.6345	3.20672	0	63.6345	0.4895	13.4973	3.20672			200.42
76.482	63.718	3.23108	0	63.718	0.49014	13.5998	3.23108			201.942
76.582	63.8013	3.23122	0	63.8013	0.49078	13.6004	3.23122			201.951
76.682	63.8846	3.22638	0	63.8846	0.49142	13.58	3.22638			201.649
76.782	63.9678	3.24842	0	63.9678	0.49206	13.6728	3.24842			203.026
76.882	64.0512	3.05673	0	64.0512	0.4927	12.8659	3.05673			191.046
76.982	64.1346	3.06345	0	64.1346	0.49334	12.8942	3.06345			191.466
77.082	64.218	3.08123	0	64.218	0.49398	12.9691	3.08123			192.577
77.182	64.3013	3.10296	0	64.3013	0.49463	13.0605	3.10296			193.935
77.282	64.3846	3.12502	0	64.3846	0.49527	13.1534	3.12502			195.314
77.382	64.4679	3.14997	0	64.4679	0.49591	13.2584	3.14997			196.873
77.482	64.5512	3.17351	0	64.5512	0.49655	13.3575	3.17351			198.344
77.582	64.6346	3.19617	0	64.6346	0.49719	13.4529	3.19617			199.761
77.682	64.7181	3.2225	0	64.7181	0.49783	13.5637	3.2225			201.406
77.782	64.8013	3.24559	0	64.8013	0.49847	13.6609	3.24559			202.849
77.882	64.8846	3.271	0	64.8846	0.49911	13.7678	3.271			204.438
77.982	64.9678	3.29469	0	64.9678	0.49975	13.8675	3.29469			205.918
78.082	65.0512	3.3202	0	65.0512	0.50039	13.9749	3.3202			207.512
78.182	65.1346	3.34579	0	65.1346	0.50104	14.0826	3.34579			209.112
78.282	65.218	3.37014	0	65.218	0.50168	14.1851	3.37014			210.634
78.382	65.3013	3.39456	0	65.3013	0.50232	14.2879	3.39456			212.16
78.482	65.3846	3.42076	0	65.3846	0.50296	14.3982	3.42076			213.797
78.582	65.4678	3.44409	0	65.4678	0.5036	14.4964	3.44409			215.256
78.682	65.5512	3.47048	0	65.5512	0.50424	14.6075	3.47048			216.905
78.782	65.6346	3.498	0	65.6346	0.50488	14.7233	3.498			218.625
78.882	65.718	3.52281	0	65.718	0.50552	14.8277	3.52281			220.176
78.982	65.8013	3.54753	0	65.8013	0.50616	14.9318	3.54753			221.721
79.082	65.8845	3.5784	0	65.8845	0.5068	15.0617	3.5784			223.65
79.182	65.9678	3.6027	0	65.9678	0.50744	15.1639	3.6027			225.169
79.282	66.0512	3.62691	0	66.0512	0.50809	15.2659	3.62691			226.682
79.382	66.1346	3.65414	0	66.1346	0.50873	15.3805	3.65414			228.384
79.482	66.218	3.6817	0	66.218	0.50937	15.4965	3.6817			230.106
79.582	66.3013	3.70901	0	66.3013	0.51001	15.6114	3.70901			231.813
79.682	66.3846	3.7367	0	66.3846	0.51065	15.728	3.7367			233.544
79.782	66.4678	3.24193	0	66.4678	0.51129	13.6455	3.24193			202.621
79.882	66.5512	2.90615	0	66.5512	0.51193	12.2321	2.90615			181.634
79.982	66.6347	2.89124	0	66.6347	0.51257	12.1694	2.89124			180.702
80.082	66.718	2.89524	0	66.718	0.51322	12.1862	2.89524			180.952
80.182	66.8013	2.90924	0	66.8013	0.51386	12.2452	2.90924			181.827
80.282	66.8845	2.92742	0	66.8845	0.5145	12.3217	2.92742			182.964
80.382	66.9678	2.94558	0	66.9678	0.51514	12.3981	2.94558			184.099
80.482	67.0513	2.96343	0	67.0513	0.51578	12.4732	2.96343			185.214
80.582	67.1346	2.98552	0	67.1346	0.51642	12.5662	2.98552			186.595
80.682	67.218	3.00254	0	67.218	0.51706	12.6379	3.00254			187.659
80.782	67.3012	3.02457	0	67.3012	0.5177	12.7306	3.02457			189.036
80.882	67.3845	3.04766	0	67.3845	0.51834	12.8278	3.04766			190.479
80.982	67.4678	3.06827	0	67.4678	0.51898	12.9145	3.06827			191.767
81.082	67.5512	3.08412	0	67.5512	0.51962	12.9812	3.08412			192.757
81.182	67.6346	3.10378	0	67.6346	0.52027	13.064	3.10378			193.986
81.282	67.718	3.1236	0	67.718	0.52091	13.1474	3.1236			195.225
81.382	67.8013	3.14694	0	67.8013	0.52155	13.2457	3.14694			196.684
81.482	67.8845	3.16957	0	67.8845	0.52219	13.3409	3.16957			198.098
81.582	67.9678	3.19145	0	67.9678	0.52283	13.433	3.19145			199.466
81.682	68.0512	3.21124	0	68.0512	0.52347	13.5163	3.21124			200.703
81.782	68.1346	3.23466	0	68.1346	0.52411	13.6149	3.23466			202.166
81.882	68.218	3.25741	0	68.218	0.52475	13.7106	3.25741			203.588
81.982	68.3013	3.28075	0	68.3013	0.52539	13.8088	3.28075			205.047
82.082	68.3845	3.30454	0	68.3845	0.52603	13.909	3.30454			206.534
82.182	68.4679	3.32823	0	68.4679	0.52668	14.0087	3.32823			208.014
82.282	68.5513	3.35275	0	68.5513	0.52732	14.1119	3.35275			209.547
82.382	68.6347	3.37387	0	68.6347	0.52796	14.2008	3.37387			210.867
82.482	68.718	3.39958	0	68.718	0.5286	14.309	3.39958			212.474
82.582	68.8012	3.42385	0	68.8012	0.52924	14.4112	3.42385			213.991
82.682	68.8845	3.4491	0	68.8845	0.52988	14.5175	3.4491			215.569
82.782	68.9679	3.47333	0	68.9679	0.53052	14.6194	3.47333			217.083
82.882	69.0513	3.49624	0	69.0513	0.53116	14.7159	3.49624			218.515
82.982	69.1347	3.5225	0	69.1347	0.53181	14.8264	3.5225			220.156
83.082	69.218	3.54524	0	69.218	0.53245	14.9221	3.54524			221.578
83.182	69.3012	3.57156	0	69.3012	0.53309	15.0329	3.57156			223.222
83.282	69.3845	3.59875	0	69.3845	0.53373	15.1473	3.59875			224.922
83.382	69.4679	3.62396	0	69.4679	0.53437	15.2535	3.62396			226.497
83.482	69.5513	3.65056	0	69.5513	0.53501	15.3654	3.65056			228.16
83.582	69.6347	3.67607	0	69.6347	0.53565	15.4728	3.67607			229.754
83.682	69.718	3.70306	0	69.718	0.53629	15.5864	3.70306			231.441
83.782	69.8012	3.64833	0	69.8012	0.53693	15.356	3.64833			228.021
83.882	69.8845	3.55868	0	69.8845	0.53757	14.9787	3.55868			222.417
83.982	69.9679	3.58106	0	69.9679	0.53821	15.0729	3.58106			223.816
84.082	70.0513	3.60403	0	70.0513	0.53886	15.1696	3.60403			225.252
84.182	70.1347	3.63053	0	70.1347	0.5395	15.2811	3.63053			226.908
84.282	70.218	3.60492	0	70.218	0.54014	15.1733	3.60492			225.307
84.382	70.3012	3.61687	0	70.3012	0.54078	15.2236	3.61687			226.054
84.482	70.3845	3.59698	0	70.3845	0.54142	15.1399	3.59698			224.811
84.582	70.4678	3.42176	0	70.4678	0.54206	14.4024	3.42176			213.86
84.682	70.5513	3.28599	0	70.5513	0.5427	13.8309	3.28599			205.374
84.782	70.6347	3.30379	0	70.6347	0.54334	13.9058	3.30379			206.487
84.882	70.7179	3.32149	0	70.7179	0.54398	13.9803	3.32149			207.593
84.982	70.8012	3.34231	0	70.8012	0.54462	14.068	3.34231			208.894
85.082	70.8845	3.36568	0	70.8845	0.54527	14.1663	3.36568			210.355
85.182	70.9679	3.38766	0	70.9679	0.54591	14.2589	3.38766			211.729
85.282	71.0513	3.41155	0	71.0513	0.54655	14.3594	3.41155			213.222
85.382	71.1347	3.43672	0	71.1347	0.54719	14.4654	3.43672			214.795
85.482	71.2179	3.11486	0	71.2179	0.54783	13.1106	3.11486			194.679
85.582	71.3012	3.06194	0	71.3012	0.54847	12.8879	3.06194			191.371
85.682	71.3845	3.07864	0	71.3845	0.54911	12.9582	3.07864			192.415
85.782	71.4679	3.09752	0	71.4679	0.54975	13.0376	3.09752			193.595
85.882	71.5513	3.1138	0	71.5513	0.55039	13.1061	3.1138			194.612
85.982	71.6346	3.13605	0	71.6346	0.55104	13.1998	3.13605			196.003
86.082	71.718	3.15854	0	71.718	0.55168	13.2945	3.15854			197.409
86.182	71.8012	3.18209	0	71.8012	0.55232	13.3936	3.18209			198.881
86.282	71.8845	3.2056	0	71.8845	0.55296	13.4925	3.2056			200.35
86.382	71.9679	3.22793	0	71.9679	0.5536	13.5866	3.22793			201.746
86.482	72.0513	3.24797	0	72.0513	0.55424	13.6709	3.24797			202.998
86.582	72.1347	3.27444	0	72.1347	0.55488	13.7823	3.27444			204.652
86.682	72.2179	3.2972	0	72.2179	0.55552	13.8781	3.2972			206.075
86.782	72.3012	3.32017	0	72.3012	0.55616	13.9748	3.32017			207.511
86.882	72.3845	3.34508	0	72.3845	0.5568	14.0797	3.34508			209.067
86.982	72.4679	3.37043	0	72.4679	0.55745	14.1863	3.37043			210.652
87.082	72.5513	3.39551	0	72.5513	0.55809	14.2919	3.39551			212.219
87.182	72.6347	3.41922	0	72.6347	0.55873	14.3917	3.41922			213.701
87.282	72.7179	3.44468	0	72.7179	0.55937	14.4989	3.44468			215.292
87.382	72.8012	3.37817	0	72.8012	0.56001	14.2189	3.37817			211.136
87.482	72.8845	3.07913	0	72.8845	0.56065	12.9602	3.07913			192.446
87.582	72.968	3.08932	0	72.968	0.56129	13.0031	3.08932			193.082
87.682	73.0513	3.1063	0	73.0513	0.56193	13.0746	3.1063			194.144
87.782	73.1346	3.1253	0	73.1346	0.56257	13.1546	3.1253			195.331
87.882	73.2179	3.1476	0	73.2179	0.56321	13.2485	3.1476			196.725
87.982	73.3012	3.16681	0	73.3012	0.56386	13.3293	3.16681			197.926
88.082	73.3845	3.1895	0	73.3845	0.5645	13.4248	3.1895			199.344
88.182	73.468	3.21183	0	73.468	0.56514	13.5188	3.21183			200.739
88.282	73.5513	3.23365	0	73.5513	0.56578	13.6106	3.23365			202.103
88.382	73.6346	3.25495	0	73.6346	0.56642	13.7003	3.25495			203.434
88.482	73.7179	3.27923	0	73.7179	0.56706	13.8025	3.27923			204.952
88.582	73.8011	3.30269	0	73.8011	0.5677	13.9012	3.30269			206.418
88.682	73.8846	3.28031	0	73.8846	0.56834	13.807	3.28031			205.019
88.782	73.968	3.29002	0	73.968	0.56898	13.8479	3.29002			205.626
88.882	74.0513	3.29515	0	74.0513	0.56963	13.8695	3.29515			205.947
88.982	74.1346	3.31707	0	74.1346	0.57027	13.9617	3.31707			207.317
89.082	74.2179	3.33795	0	74.2179	0.57091	14.0496	3.33795			208.622
89.182	74.3011	3.3517	0	74.3011	0.57155	14.1075	3.3517			209.481
89.282	74.3845	3.37179	0	74.3845	0.57219	14.192	3.37179			210.737
89.382	74.468	3.38854	0	74.468	0.57283	14.2626	3.38854			211.784
89.482	74.5513	3.2508	0	74.5513	0.57347	13.6828	3.2508			203.175
89.582	74.6346	3.26578	0	74.6346	0.57411	13.7459	3.26578			204.111
89.682	74.7179	3.28372	0	74.7179	0.57475	13.8214	3.28372			205.233
89.782	74.8012	3.30301	0	74.8012	0.57539	13.9026	3.30301			206.438
89.882	74.8846	3.32393	0	74.8846	0.57604	13.9906	3.32393			207.746
89.982	74.968	3.34644	0	74.968	0.57668	14.0854	3.34644			209.152
90.082	75.0513	3.29579	0	75.0513	0.57732	13.8721	3.29579			205.987
90.182	75.1346	3.31696	0	75.1346	0.57796	13.9613	3.31696			207.31
90.282	75.2178	3.33956	0	75.2178	0.5786	14.0564	3.33956			208.722
90.382	75.3012	3.36433	0	75.3012	0.57924	14.1606	3.36433			210.271
90.482	75.3846	3.38689	0	75.3846	0.57988	14.2556	3.38689			211.681
90.582	75.468	3.41175	0	75.468	0.58052	14.3603	3.41175			213.234
90.682	75.5514	3.43362	0	75.5514	0.58116	14.4523	3.43362			214.601
90.782	75.6346	3.45854	0	75.6346	0.5818	14.5572	3.45854			216.159
90.882	75.7178	3.48569	0	75.7178	0.58244	14.6715	3.48569			217.856
90.982	75.8011	3.5092	0	75.8011	0.58309	14.7704	3.5092			219.325
91.082	75.8846	3.53416	0	75.8846	0.58373	14.8755	3.53416			220.885
91.182	75.968	3.5581	0	75.968	0.58437	14.9763	3.5581			222.381
91.282	76.0513	3.5824	0	76.0513	0.58501	15.0785	3.5824			223.9
91.382	76.1346	3.59671	0	76.1346	0.58565	15.1387	3.59671			224.794
91.482	76.2178	3.61871	0	76.2178	0.58629	15.2313	3.61871			226.169
91.582	76.3012	3.64249	0	76.3012	0.58693	15.3314	3.64249			227.656
91.682	76.3846	3.66701	0	76.3846	0.58757	15.4346	3.66701			229.188
91.782	76.468	3.69213	0	76.468	0.58822	15.5404	3.69213			230.758
91.882	76.5513	3.71683	0	76.5513	0.58886	15.6444	3.71683			232.302
91.982	76.6346	3.74091	0	76.6346	0.5895	15.7457	3.74091			233.807
92.082	76.7178	3.76955	0	76.7178	0.59014	15.8663	3.76955			235.597
92.182	76.8012	3.79568	0	76.8012	0.59078	15.9762	3.79568			237.23
92.282	76.8846	3.81854	0	76.8846	0.59142	16.0724	3.81854			238.659
92.382	76.968	3.84504	0	76.968	0.59206	16.184	3.84504			240.315
92.482	77.0513	3.87292	0	77.0513	0.5927	16.3013	3.87292			242.058
92.582	77.1346	3.89737	0	77.1346	0.59334	16.4042	3.89737			243.586
92.682	77.2178	3.92545	0	77.2178	0.59398	16.5225	3.92545			245.341
92.782	77.3012	3.95162	0	77.3012	0.59462	16.6326	3.95162			246.976
92.882	77.3847	3.97792	0	77.3847	0.59527	16.7433	3.97792			248.62
92.982	77.468	4.00501	0	77.468	0.59591	16.8573	4.00501			250.313
93.082	77.5513	3.42451	0	77.5513	0.59655	14.414	3.42451			214.032
93.182	77.6345	3.44232	0	77.6345	0.59719	14.4889	3.44232			215.145
93.282	77.7178	3.45025	0	77.7178	0.59783	14.5223	3.45025			215.641
93.382	77.8012	3.46738	0	77.8012	0.59847	14.5944	3.46738			216.711
93.482	77.8847	3.48865	0	77.8847	0.59911	14.6839	3.48865			218.041
93.582	77.968	3.27068	0	77.968	0.59975	13.7665	3.27068			204.417
93.682	78.0513	3.04372	0	78.0513	0.60039	12.8112	3.04372			190.232
93.782	78.1345	3.05399	0	78.1345	0.60103	12.8544	3.05399			190.874
93.882	78.2178	3.0693	0	78.2178	0.60168	12.9188	3.0693			191.831
93.982	78.3013	3.08527	0	78.3013	0.60232	12.9861	3.08527			192.829
94.082	78.3847	3.10386	0	78.3847	0.60296	13.0643	3.10386			193.991
94.182	78.468	3.12201	0	78.468	0.6036	13.1407	3.12201			195.126
94.282	78.5513	3.14214	0	78.5513	0.60424	13.2255	3.14214			196.384
94.382	78.6345	3.06347	0	78.6345	0.60488	12.8943	3.06347			191.467
94.482	78.7178	3.05674	0	78.7178	0.60552	12.866	3.05674			191.046
94.582	78.8012	3.07061	0	78.8012	0.60616	12.9244	3.07061			191.913
94.682	78.8846	3.08084	0	78.8846	0.6068	12.9674	3.08084			192.552
94.782	78.968	3.10095	0	78.968	0.60745	13.0521	3.10095			193.809
94.882	79.0512	3.11844	0	79.0512	0.60809	13.1257	3.11844			194.903
94.982	79.1345	3.13981	0	79.1345	0.60873	13.2156	3.13981			196.238
95.082	79.2178	3.12008	0	79.2178	0.60937	13.1326	3.12008			195.005
95.182	79.3012	3.13019	0	79.3012	0.61001	13.1751	3.13019			195.637
95.282	79.3847	3.14954	0	79.3847	0.61065	13.2566	3.14954			196.846
95.382	79.468	3.17135	0	79.468	0.61129	13.3484	3.17135			198.209
95.482	79.5512	3.18949	0	79.5512	0.61193	13.4247	3.18949			199.343
95.582	79.6345	3.0873	0	79.6345	0.61257	12.9946	3.0873			192.956
95.682	79.7179	3.0919	0	79.7179	0.61321	13.014	3.0919			193.244
95.782	79.8013	3.10775	0	79.8013	0.61386	13.0807	3.10775			194.234
95.882	79.8847	3.11668	0	79.8847	0.6145	13.1183	3.11668			194.792
95.982	79.968	3.13932	0	79.968	0.61514	13.2136	3.13932			196.208
96.082	80.0512	3.15729	0	80.0512	0.61578	13.2892	3.15729			197.331
96.182	80.1345	3.17733	0	80.1345	0.61642	13.3736	3.17733			198.583
96.282	80.2178	3.19338	0	80.2178	0.61706	13.4411	3.19338			199.586
96.382	80.3013	3.21765	0	80.3013	0.6177	13.5433	3.21765			201.103
96.482	80.3847	3.23885	0	80.3847	0.61834	13.6325	3.23885			202.428
96.582	80.468	3.26137	0	80.468	0.61898	13.7273	3.26137			203.836
96.682	80.5512	3.28286	0	80.5512	0.61962	13.8177	3.28286			205.179
96.782	80.6345	3.30447	0	80.6345	0.62027	13.9087	3.30447			206.529
96.882	80.7179	3.32631	0	80.7179	0.62091	14.0006	3.32631			207.894
96.982	80.8013	3.34769	0	80.8013	0.62155	14.0906	3.34769			209.231
97.082	80.8847	3.37163	0	80.8847	0.62219	14.1914	3.37163			210.727
97.182	80.968	3.39528	0	80.968	0.62283	14.2909	3.39528			212.205
97.282	81.0512	3.41447	0	81.0512	0.62347	14.3717	3.41447			213.404
97.382	81.1345	3.43903	0	81.1345	0.62411	14.4751	3.43903			214.939
97.482	81.2179	3.46142	0	81.2179	0.62475	14.5693	3.46142			216.339
97.582	81.3012	3.48292	0	81.3012	0.62539	14.6598	3.48292			217.683
97.682	81.3847	3.50331	0	81.3847	0.62604	14.7456	3.50331			218.957
97.782	81.4679	3.5183	0	81.4679	0.62668	14.8087	3.5183			219.894
97.882	81.5512	3.51218	0	81.5512	0.62732	14.783	3.51218			219.511
97.982	81.6346	3.20968	0	81.6346	0.62796	13.5097	3.20968			200.605
98.082	81.7179	3.17711	0	81.7179	0.6286	13.3726	3.17711			198.569
98.182	81.8013	3.18495	0	81.8013	0.62924	13.4056	3.18495			199.059
98.282	81.8846	3.19901	0	81.8846	0.62988	13.4648	3.19901			199.938
98.382	81.968	3.21232	0	81.968	0.63052	13.5208	3.21232			200.77
98.482	82.0512	3.0016	0	82.0512	0.63116	12.6339	3.0016			187.6
98.582	82.1345	3.01086	0	82.1345	0.6318	12.6729	3.01086			188.179
98.682	82.2179	3.02413	0	82.2179	0.63245	12.7287	3.02413			189.008
98.782	82.3013	3.04078	0	82.3013	0.63309	12.7988	3.04078			190.049
98.882	82.3847	3.05463	0	82.3847	0.63373	12.8571	3.05463			190.914
98.982	82.4679	3.07082	0	82.4679	0.63437	12.9253	3.07082			191.926
99.082	82.5512	3.08818	0	82.5512	0.63501	12.9983	3.08818			193.011
99.182	82.6345	3.10581	0	82.6345	0.63565	13.0725	3.10581			194.113
99.282	82.7179	3.12198	0	82.7179	0.63629	13.1406	3.12198			195.124
99.382	82.8013	3.14122	0	82.8013	0.63693	13.2216	3.14122			196.326
99.482	82.8846	3.15808	0	82.8846	0.63757	13.2926	3.15808			197.38
99.582	82.9679	3.17791	0	82.9679	0.63821	13.376	3.17791			198.619
99.682	83.0512	3.19702	0	83.0512	0.63886	13.4565	3.19702			199.814
99.782	83.1345	3.0602	0	83.1345	0.6395	12.8806	3.0602			191.262
99.882	83.2179	2.98179	0	83.2179	0.64014	12.5505	2.98179			186.362
99.982	83.3014	2.99143	0	83.3014	0.64078	12.5911	2.99143			186.964
100.082	83.3847	2.99155	0	83.3847	0.64142	12.5916	2.99155			186.972
100.182	83.468	3.00506	0	83.468	0.64206	12.6485	3.00506			187.816
100.282	83.5512	3.00311	0	83.5512	0.6427	12.6402	3.00311			187.694
100.382	83.6345	3.01953	0	83.6345	0.64334	12.7094	3.01953			188.721
100.482	83.7179	3.01323	0	83.7179	0.64398	12.6828	3.01323			188.327
100.582	83.8013	3.01719	0	83.8013	0.64463	12.6995	3.01719			188.574
100.682	83.8846	3.02887	0	83.8846	0.64527	12.7487	3.02887			189.304
100.782	83.9679	3.04408	0	83.9679	0.64591	12.8127	3.04408			190.255
100.882	84.0512	3.06188	0	84.0512	0.64655	12.8876	3.06188			191.367
100.982	84.1345	3.07891	0	84.1345	0.64719	12.9593	3.07891			192.432
101.082	84.2179	3.09474	0	84.2179	0.64783	13.0259	3.09474			193.421
101.182	84.3013	3.1133	0	84.3013	0.64847	13.1041	3.1133			194.581
101.282	84.3846	3.13317	0	84.3846	0.64911	13.1877	3.13317			195.823
101.382	84.4679	3.14564	0	84.4679	0.64975	13.2402	3.14564			196.603
101.482	84.5512	3.16366	0	84.5512	0.65039	13.316	3.16366			197.729
101.582	84.6345	3.18106	0	84.6345	0.65103	13.3892	3.18106			198.816
101.682	84.718	3.20106	0	84.718	0.65168	13.4734	3.20106			200.066
101.782	84.8013	3.21649	0	84.8013	0.65232	13.5384	3.21649			201.031
101.882	84.8846	2.8496	0	84.8846	0.65296	11.9941	2.8496			178.1
101.982	84.9679	2.75177	0	84.9679	0.6536	11.5823	2.75177			171.986
102.082	85.0511	2.75521	0	85.0511	0.65424	11.5968	2.75521			172.201
102.182	85.1345	2.7682	0	85.1345	0.65488	11.6515	2.7682			173.013
102.282	85.218	2.78452	0	85.218	0.65552	11.7202	2.78452			174.032
102.382	85.3014	2.77346	0	85.3014	0.65616	11.6736	2.77346			173.341
102.482	85.3846	2.78283	0	85.3846	0.6568	11.7131	2.78283			173.927
102.582	85.4679	2.79939	0	85.4679	0.65745	11.7828	2.79939			174.962
102.682	85.5511	2.81189	0	85.5511	0.65809	11.8354	2.81189			175.743
102.782	85.6346	2.8263	0	85.6346	0.65873	11.8961	2.8263			176.644
102.882	85.718	2.84199	0	85.718	0.65937	11.9621	2.84199			177.624
102.982	85.8013	2.85752	0	85.8013	0.66001	12.0275	2.85752			178.595
103.082	85.8846	2.87245	0	85.8846	0.66065	12.0903	2.87245			179.528
103.182	85.9679	2.89183	0	85.9679	0.66129	12.1719	2.89183			180.739
103.282	86.0512	2.90779	0	86.0512	0.66193	12.239	2.90779			181.737
103.382	86.1345	2.92646	0	86.1345	0.66257	12.3176	2.92646			182.904
103.482	86.218	2.94338	0	86.218	0.66321	12.3889	2.94338			183.961
103.582	86.3013	2.9581	0	86.3013	0.66386	12.4508	2.9581			184.881
103.682	86.3846	2.97853	0	86.3846	0.6645	12.5368	2.97853			186.158
103.782	86.4678	2.99405	0	86.4678	0.66514	12.6021	2.99405			187.128
103.882	86.5512	3.01358	0	86.5512	0.66578	12.6843	3.01358			188.349
103.982	86.6346	3.0307	0	86.6346	0.66642	12.7564	3.0307			189.419
104.082	86.718	3.04516	0	86.718	0.66706	12.8172	3.04516			190.322
104.182	86.8013	3.06201	0	86.8013	0.6677	12.8882	3.06201			191.376
104.282	86.8846	3.07075	0	86.8846	0.66834	12.925	3.07075			191.922
104.382	86.9678	3.08883	0	86.9678	0.66898	13.001	3.08883			193.052
104.482	87.0512	3.10632	0	87.0512	0.66962	13.0747	3.10632			194.145
104.582	87.1346	3.12349	0	87.1346	0.67027	13.147	3.12349			195.218
104.682	87.218	3.13784	0	87.218	0.67091	13.2073	3.13784			196.115
104.782	87.3013	3.1578	0	87.3013	0.67155	13.2913	3.1578			197.362
104.882	87.3845	3.17298	0	87.3845	0.67219	13.3552	3.17298			198.311
104.982	87.4678	3.19166	0	87.4678	0.67283	13.4339	3.19166			199.479
105.082	87.5512	3.21062	0	87.5512	0.67347	13.5137	3.21062			200.664
105.182	87.6346	3.22795	0	87.6346	0.67411	13.5866	3.22795			201.747
105.282	87.718	3.24515	0	87.718	0.67475	13.659	3.24515			202.822
105.382	87.8013	3.263	0	87.8013	0.67539	13.7342	3.263			203.938
105.482	87.8846	3.28277	0	87.8846	0.67604	13.8174	3.28277			205.173
105.582	87.9678	3.30042	0	87.9678	0.67668	13.8916	3.30042			206.276
105.682	88.0512	3.31533	0	88.0512	0.67732	13.9544	3.31533			207.208
105.782	88.1346	3.33101	0	88.1346	0.67796	14.0204	3.33101			208.188
105.882	88.218	3.34825	0	88.218	0.6786	14.093	3.34825			209.266
105.982	88.3013	3.36358	0	88.3013	0.67924	14.1575	3.36358			210.224
106.082	88.3846	3.37932	0	88.3846	0.67988	14.2237	3.37932			211.207
106.182	88.4678	3.38974	0	88.4678	0.68052	14.2676	3.38974			211.859
106.282	88.5512	3.40626	0	88.5512	0.68116	14.3371	3.40626			212.891
106.382	88.6346	3.42162	0	88.6346	0.6818	14.4018	3.42162			213.851
106.482	88.718	3.43515	0	88.718	0.68245	14.4588	3.43515			214.697
106.582	88.8013	2.52525	0	88.8013	0.68309	10.6289	2.52525			157.828
106.682	88.8845	2.36097	0	88.8845	0.68373	9.93748	2.36097			147.561
106.782	88.9678	2.34701	0	88.9678	0.68437	9.87868	2.34701			146.688
106.882	89.0512	2.34283	0	89.0512	0.68501	9.86109	2.34283			146.427
106.982	89.1347	2.19352	0	89.1347	0.68565	9.23264	2.19352			137.095
107.082	89.218	2.20025	0	89.218	0.68629	9.26096	2.20025			137.516
107.182	89.3012	2.20273	0	89.3012	0.68693	9.27143	2.20273			137.671
107.282	89.3846	2.21178	0	89.3846	0.68757	9.30951	2.21178			138.236
107.382	89.4678	2.22074	0	89.4678	0.68821	9.34721	2.22074			138.796
107.482	89.5512	2.23268	0	89.5512	0.68886	9.39747	2.23268			139.543
107.582	89.6347	2.24065	0	89.6347	0.6895	9.431	2.24065			140.041
107.682	89.718	2.25321	0	89.718	0.69014	9.48388	2.25321			140.826
107.782	89.8012	2.26279	0	89.8012	0.69078	9.52422	2.26279			141.424
107.882	89.8845	2.2716	0	89.8845	0.69142	9.5613	2.2716			141.975
107.982	89.9678	2.28449	0	89.9678	0.69206	9.61554	2.28449			142.781
108.082	90.0512	2.2935	0	90.0512	0.6927	9.65349	2.2935			143.344
108.182	90.1346	2.30495	0	90.1346	0.69334	9.70165	2.30495			144.059
108.282	90.218	2.31666	0	90.218	0.69398	9.75093	2.31666			144.791
108.382	90.3013	2.32932	0	90.3013	0.69463	9.80422	2.32932			145.583
108.482	90.3845	2.34219	0	90.3845	0.69527	9.85842	2.34219			146.387
108.582	90.4678	2.35267	0	90.4678	0.69591	9.90251	2.35267			147.042
108.682	90.5512	2.36711	0	90.5512	0.69655	9.9633	2.36711			147.944
108.782	90.6346	2.37981	0	90.6346	0.69719	10.0168	2.37981			148.738
108.882	90.718	2.39014	0	90.718	0.69783	10.0602	2.39014			149.384
108.982	90.8013	2.4031	0	90.8013	0.69847	10.1148	2.4031			150.194
109.082	90.8846	2.41858	0	90.8846	0.69911	10.1799	2.41858			151.161
109.182	90.9678	2.43104	0	90.9678	0.69975	10.2324	2.43104			151.94
109.282	91.0513	2.4459	0	91.0513	0.70039	10.2949	2.4459			152.869
109.382	91.1347	2.46072	0	91.1347	0.70104	10.3573	2.46072			153.795
109.482	91.218	2.47422	0	91.218	0.70168	10.4141	2.47422			154.639
109.582	91.3012	2.48581	0	91.3012	0.70232	10.4629	2.48581			155.363
109.682	91.3845	2.5016	0	91.3845	0.70296	10.5294	2.5016			156.35
109.782	91.4679	2.51704	0	91.4679	0.7036	10.5944	2.51704			157.315
109.882	91.5513	2.53063	0	91.5513	0.70424	10.6516	2.53063			158.164
109.982	91.6347	2.54536	0	91.6347	0.70488	10.7135	2.54536			159.085
110.082	91.718	2.5621	0	91.718	0.70552	10.784	2.5621			160.131
110.182	91.8012	2.57888	0	91.8012	0.70616	10.8546	2.57888			161.18
110.282	91.8845	2.59264	0	91.8845	0.7068	10.9125	2.59264			162.04
110.382	91.9679	2.61032	0	91.9679	0.70745	10.987	2.61032			163.145
110.482	92.0513	2.62522	0	92.0513	0.70809	11.0497	2.62522			164.076
110.582	92.1346	2.64321	0	92.1346	0.70873	11.1254	2.64321			165.201
110.682	92.2179	2.50503	0	92.2179	0.70937	10.5438	2.50503			156.564
110.782	92.3012	2.42353	0	92.3012	0.71001	10.2007	2.42353			151.471
110.882	92.3845	2.37679	0	92.3845	0.71065	10.0041	2.37679			148.549
110.982	92.4679	2.37743	0	92.4679	0.71129	10.0067	2.37743			148.589
111.082	92.5513	2.38363	0	92.5513	0.71193	10.0328	2.38363			148.977
111.182	92.6347	2.38889	0	92.6347	0.71257	10.055	2.38889			149.306
111.282	92.7179	2.40049	0	92.7179	0.71321	10.1038	2.40049			150.031
111.382	92.8012	2.41181	0	92.8012	0.71386	10.1515	2.41181			150.738
111.482	92.8845	2.42365	0	92.8845	0.7145	10.2013	2.42365			151.478
111.582	92.9679	2.43623	0	92.9679	0.71514	10.2542	2.43623			152.264
111.682	93.0513	2.36559	0	93.0513	0.71578	9.95692	2.36559			147.849
111.782	93.1347	2.37309	0	93.1347	0.71642	9.98847	2.37309			148.318
111.882	93.218	2.38711	0	93.218	0.71706	10.0475	2.38711			149.194
111.982	93.3012	2.40113	0	93.3012	0.7177	10.1065	2.40113			150.071
112.082	93.3845	2.41205	0	93.3845	0.71834	10.1524	2.41205			150.753
112.182	93.4679	2.4256	0	93.4679	0.71898	10.2095	2.4256			151.6
112.282	93.5513	2.43879	0	93.5513	0.71963	10.265	2.43879			152.424
112.382	93.6347	2.45414	0	93.6347	0.72027	10.3296	2.45414			153.384
112.482	93.7179	2.47178	0	93.7179	0.72091	10.4039	2.47178			154.486
112.582	93.8012	2.48746	0	93.8012	0.72155	10.4699	2.48746			155.466
112.682	93.8845	2.50521	0	93.8845	0.72219	10.5445	2.50521			156.576
112.782	93.9679	2.52277	0	93.9679	0.72283	10.6185	2.52277			157.673
112.882	94.0513	2.54133	0	94.0513	0.72347	10.6966	2.54133			158.833
112.982	94.1347	2.56026	0	94.1347	0.72411	10.7763	2.56026			160.016
113.082	94.2179	2.57884	0	94.2179	0.72475	10.8545	2.57884			161.178
113.182	94.3012	2.59751	0	94.3012	0.72539	10.9331	2.59751			162.344
113.282	94.3845	2.61763	0	94.3845	0.72603	11.0178	2.61763			163.602
113.382	94.4679	2.63668	0	94.4679	0.72668	11.0979	2.63668			164.793
113.482	94.5513	2.65588	0	94.5513	0.72732	11.1788	2.65588			165.992
113.582	94.6347	2.6758	0	94.6347	0.72796	11.2626	2.6758			167.238
113.682	94.7179	2.69253	0	94.7179	0.7286	11.333	2.69253			168.283
113.782	94.8011	2.71303	0	94.8011	0.72924	11.4193	2.71303			169.564
113.882	94.8845	2.70544	0	94.8845	0.72988	11.3873	2.70544			169.09
113.982	94.9679	2.67729	0	94.9679	0.73052	11.2689	2.67729			167.331
114.082	95.0513	2.34803	0	95.0513	0.73116	9.88298	2.34803			146.752
114.182	95.1346	2.1967	0	95.1346	0.7318	9.24602	2.1967			137.294
114.282	95.2179	2.20212	0	95.2179	0.73245	9.26884	2.20212			137.632
114.382	95.3012	2.21433	0	95.3012	0.73309	9.32026	2.21433			138.396
114.482	95.3845	2.22798	0	95.3845	0.73373	9.37771	2.22798			139.249
114.582	95.4679	2.24086	0	95.4679	0.73437	9.43189	2.24086			140.054
114.682	95.5513	2.2563	0	95.5513	0.73501	9.4969	2.2563			141.019
114.782	95.6346	2.26912	0	95.6346	0.73565	9.55084	2.26912			141.82
114.882	95.7179	2.28564	0	95.7179	0.73629	9.62039	2.28564			142.852
114.982	95.8012	2.3021	0	95.8012	0.73693	9.68968	2.3021			143.881
115.082	95.8845	2.31823	0	95.8845	0.73757	9.75754	2.31823			144.889
115.182	95.968	2.33433	0	95.968	0.73822	9.82534	2.33433			145.896
115.282	96.0513	2.35167	0	96.0513	0.73886	9.89831	2.35167			146.979
115.382	96.1346	2.36641	0	96.1346	0.7395	9.96035	2.36641			147.901
115.482	96.2178	2.38454	0	96.2178	0.74014	10.0367	2.38454			149.034
115.582	96.3012	2.40219	0	96.3012	0.74078	10.1109	2.40219			150.137
115.682	96.3845	2.32566	0	96.3845	0.74142	9.78885	2.32566			145.354
115.782	96.468	2.24405	0	96.468	0.74206	9.44533	2.24405			140.253
115.882	96.5513	2.25334	0	96.5513	0.7427	9.48445	2.25334			140.834
115.982	96.6346	2.26671	0	96.6346	0.74334	9.54071	2.26671			141.669
116.082	96.7179	2.28131	0	96.7179	0.74398	9.60215	2.28131			142.582
116.182	96.8011	2.29566	0	96.8011	0.74462	9.66255	2.29566			143.479
116.282	96.8846	2.30877	0	96.8846	0.74527	9.71774	2.30877			144.298
116.382	96.968	2.32662	0	96.968	0.74591	9.79288	2.32662			145.414
116.482	97.0514	2.34132	0	97.0514	0.74655	9.85477	2.34132			146.333
116.582	97.1346	2.36052	0	97.1346	0.74719	9.93555	2.36052			147.532
116.682	97.2179	2.37693	0	97.2179	0.74783	10.0046	2.37693			148.558
116.782	97.3011	2.39362	0	97.3011	0.74847	10.0749	2.39362			149.601
116.882	97.3846	2.41181	0	97.3846	0.74911	10.1515	2.41181			150.738
116.982	97.468	2.42929	0	97.468	0.74975	10.225	2.42929			151.831
117.082	97.5513	2.44671	0	97.5513	0.75039	10.2983	2.44671			152.919
117.182	97.6346	2.46644	0	97.6346	0.75104	10.3814	2.46644			154.153
117.282	97.7179	2.48404	0	97.7179	0.75168	10.4555	2.48404			155.252
117.382	97.8011	2.50332	0	97.8011	0.75232	10.5366	2.50332			156.458
117.482	97.8846	2.52186	0	97.8846	0.75296	10.6147	2.52186			157.616
117.582	97.9681	2.54253	0	97.9681	0.7536	10.7016	2.54253			158.908
117.682	98.0513	2.561	0	98.0513	0.75424	10.7794	2.561			160.062
117.782	98.1345	2.57833	0	98.1345	0.75488	10.8523	2.57833			161.146
117.882	98.2178	2.59998	0	98.2178	0.75552	10.9435	2.59998			162.499
117.982	98.3012	2.61755	0	98.3012	0.75616	11.0174	2.61755			163.597
118.082	98.3846	2.63715	0	98.3846	0.7568	11.0999	2.63715			164.822
118.182	98.468	2.65322	0	98.468	0.75745	11.1675	2.65322			165.826
118.282	98.5513	2.67555	0	98.5513	0.75809	11.2615	2.67555			167.222
118.382	98.6346	2.69628	0	98.6346	0.75873	11.3488	2.69628			168.517
118.482	98.7178	2.71554	0	98.7178	0.75937	11.4299	2.71554			169.721
118.582	98.8012	2.73662	0	98.8012	0.76001	11.5186	2.73662			171.039
118.682	98.8846	2.75823	0	98.8846	0.76065	11.6095	2.75823			172.389
118.782	98.968	2.77691	0	98.968	0.76129	11.6882	2.77691			173.557
118.882	99.0513	2.79833	0	99.0513	0.76193	11.7783	2.79833			174.896
118.982	99.1346	2.82166	0	99.1346	0.76257	11.8765	2.82166			176.354
119.082	99.2179	2.84104	0	99.2179	0.76321	11.9581	2.84104			177.565
119.182	99.3012	2.84233	0	99.3012	0.76386	11.9635	2.84233			177.646
119.282	99.3846	2.85471	0	99.3846	0.7645	12.0156	2.85471			178.419
119.382	99.468	2.87339	0	99.468	0.76514	12.0943	2.87339			179.587
119.482	99.5513	2.86078	0	99.5513	0.76578	12.0412	2.86078			178.799
119.582	99.6346	2.86062	0	99.6346	0.76642	12.0405	2.86062			178.789
119.682	99.7178	2.87811	0	99.7178	0.76706	12.1141	2.87811			179.882
119.782	99.8012	2.89554	0	99.8012	0.7677	12.1875	2.89554			180.971
119.882	99.8846	2.91422	0	99.8846	0.76834	12.2661	2.91422			182.139
119.982	99.968	2.93145	0	99.968	0.76898	12.3387	2.93145			183.216
120.082	100.051	2.95212	0	100.051	0.76963	12.4256	2.95212			184.507
120.182	100.135	2.96854	0	100.135	0.77027	12.4948	2.96854			185.534
120.282	100.218	2.98805	0	100.218	0.77091	12.5769	2.98805			186.753
120.382	100.301	3.00529	0	100.301	0.77155	12.6494	3.00529			187.831
120.482	100.385	3.02578	0	100.385	0.77219	12.7357	3.02578			189.111
120.582	100.468	3.04276	0	100.468	0.77283	12.8072	3.04276			190.172
120.682	100.551	3.04572	0	100.551	0.77347	12.8196	3.04572			190.358
120.782	100.634	2.73733	0	100.634	0.77411	11.5216	2.73733			171.083
120.882	100.718	2.74277	0	100.718	0.77475	11.5445	2.74277			171.423
120.982	100.801	2.75607	0	100.801	0.77539	11.6005	2.75607			172.254
121.082	100.885	2.76542	0	100.885	0.77604	11.6398	2.76542			172.839
121.182	100.968	2.77976	0	100.968	0.77668	11.7002	2.77976			173.735
121.282	101.051	2.79465	0	101.051	0.77732	11.7629	2.79465			174.666
121.382	101.134	2.8082	0	101.134	0.77796	11.8199	2.8082			175.512
121.482	101.218	2.82255	0	101.218	0.7786	11.8803	2.82255			176.409
121.582	101.301	2.83815	0	101.301	0.77924	11.9459	2.83815			177.384
121.682	101.385	2.85025	0	101.385	0.77988	11.9969	2.85025			178.141
121.782	101.468	2.86406	0	101.468	0.78052	12.055	2.86406			179.004
121.882	101.551	2.85895	0	101.551	0.78116	12.0335	2.85895			178.684
121.982	101.635	2.52518	0	101.635	0.7818	10.6286	2.52518			157.824
122.082	101.718	2.48055	0	101.718	0.78244	10.4407	2.48055			155.034
122.182	101.801	2.47979	0	101.801	0.78309	10.4376	2.47979			154.987
122.282	101.885	2.42834	0	101.885	0.78373	10.221	2.42834			151.771
122.382	101.968	2.43138	0	101.968	0.78437	10.2338	2.43138			151.961
122.482	102.051	2.4365	0	102.051	0.78501	10.2554	2.4365			152.281
122.582	102.135	2.44112	0	102.135	0.78565	10.2748	2.44112			152.57
122.682	102.218	2.45037	0	102.218	0.78629	10.3138	2.45037			153.148
122.782	102.301	2.45861	0	102.301	0.78693	10.3484	2.45861			153.663
122.882	102.385	2.46529	0	102.385	0.78757	10.3765	2.46529			154.081
122.982	102.468	2.47278	0	102.468	0.78822	10.4081	2.47278			154.549
123.082	102.551	2.47656	0	102.551	0.78886	10.424	2.47656			154.785
123.182	102.635	2.48379	0	102.635	0.7895	10.4544	2.48379			155.237
123.282	102.718	2.49129	0	102.718	0.79014	10.486	2.49129			155.706
123.382	102.801	2.50033	0	102.801	0.79078	10.524	2.50033			156.271
123.482	102.885	2.50624	0	102.885	0.79142	10.5489	2.50624			156.64
123.582	102.968	2.50343	0	102.968	0.79206	10.5371	2.50343			156.464
123.682	103.051	2.51152	0	103.051	0.7927	10.5711	2.51152			156.97
123.782	103.135	2.51793	0	103.135	0.79334	10.5981	2.51793			157.371
123.882	103.218	2.52634	0	103.218	0.79398	10.6335	2.52634			157.896
123.982	103.301	2.5341	0	103.301	0.79463	10.6662	2.5341			158.381
124.082	103.385	2.5401	0	103.385	0.79527	10.6914	2.5401			158.756
124.182	103.468	2.54716	0	103.468	0.79591	10.7211	2.54716			159.197
124.282	103.551	2.55509	0	103.551	0.79655	10.7545	2.55509			159.693
124.382	103.635	2.56182	0	103.635	0.79719	10.7828	2.56182			160.114
124.482	103.718	2.5666	0	103.718	0.79783	10.8029	2.5666			160.413
124.582	103.801	2.57237	0	103.801	0.79847	10.8273	2.57237			160.773
124.682	103.885	2.575	0	103.885	0.79911	10.8383	2.575			160.938
124.782	103.968	2.57111	0	103.968	0.79975	10.8219	2.57111			160.694
124.882	104.051	2.57758	0	104.051	0.80039	10.8492	2.57758			161.099
124.982	104.134	2.57881	0	104.134	0.80103	10.8543	2.57881			161.176
125.082	104.218	2.57252	0	104.218	0.80168	10.8279	2.57252			160.782
125.182	104.301	2.57377	0	104.301	0.80232	10.8331	2.57377			160.861
125.282	104.385	2.57649	0	104.385	0.80296	10.8446	2.57649			161.031
125.382	104.468	2.5815	0	104.468	0.8036	10.8657	2.5815			161.344
125.482	104.551	2.58203	0	104.551	0.80424	10.8679	2.58203			161.377
125.582	104.635	2.58141	0	104.635	0.80488	10.8653	2.58141			161.338
125.682	104.718	2.58106	0	104.718	0.80552	10.8638	2.58106			161.316
125.782	104.801	2.58386	0	104.801	0.80616	10.8756	2.58386			161.491
125.882	104.885	2.58541	0	104.885	0.80681	10.8821	2.58541			161.588
125.982	104.968	2.58533	0	104.968	0.80745	10.8818	2.58533			161.583
126.082	105.051	2.55335	0	105.051	0.80809	10.7472	2.55335			159.584
126.182	105.135	2.54483	0	105.135	0.80873	10.7113	2.54483			159.052
126.282	105.218	2.53386	0	105.218	0.80937	10.6652	2.53386			158.366
126.382	105.301	2.47835	0	105.301	0.81001	10.4315	2.47835			154.897
126.482	105.385	2.4693	0	105.385	0.81065	10.3934	2.4693			154.331
126.582	105.468	2.46708	0	105.468	0.81129	10.3841	2.46708			154.192
126.682	105.551	2.46769	0	105.551	0.81193	10.3867	2.46769			154.231
126.782	105.635	2.46886	0	105.635	0.81257	10.3916	2.46886			154.304
126.882	105.718	2.47173	0	105.718	0.81321	10.4037	2.47173			154.483
126.982	105.801	2.47537	0	105.801	0.81386	10.419	2.47537			154.711
127.082	105.885	2.47656	0	105.885	0.8145	10.424	2.47656			154.785
127.182	105.968	2.28382	0	105.968	0.81514	9.61272	2.28382			142.739
127.282	106.051	1.75999	0	106.051	0.81578	7.40788	1.75999			109.999
127.382	106.135	1.5903	0	106.135	0.81642	6.69365	1.5903			99.3937
127.482	106.218	1.5915	0	106.218	0.81706	6.69869	1.5915			99.4687
127.582	106.301	1.5928	0	106.301	0.8177	6.70418	1.5928			99.55
127.682	106.385	1.59603	0	106.385	0.81834	6.71776	1.59603			99.7519
127.782	106.468	1.59491	0	106.468	0.81898	6.71307	1.59491			99.6819
127.882	106.551	1.59759	0	106.551	0.81962	6.72433	1.59759			99.8494
127.982	106.635	1.59839	0	106.635	0.82027	6.7277	1.59839			99.8994
128.082	106.718	1.60142	0	106.718	0.82091	6.74045	1.60142			100.089
128.182	106.801	1.60502	0	106.801	0.82155	6.7556	1.60502			100.314
128.282	106.885	1.60577	0	106.885	0.82219	6.75876	1.60577			100.361
128.382	106.968	1.61186	0	106.968	0.82283	6.7844	1.61186			100.741
128.482	107.051	1.61532	0	107.051	0.82347	6.79899	1.61532			100.958
128.582	107.135	1.61657	0	107.135	0.82411	6.80425	1.61657			101.036
128.682	107.218	1.61499	0	107.218	0.82475	6.79759	1.61499			100.937
128.782	107.301	1.61716	0	107.301	0.82539	6.80672	1.61716			101.072
128.882	107.385	1.62023	0	107.385	0.82604	6.81963	1.62023			101.264
128.982	107.468	1.62032	0	107.468	0.82668	6.82004	1.62032			101.27
129.082	107.551	1.61977	0	107.551	0.82732	6.8177	1.61977			101.236
129.182	107.635	1.61877	0	107.635	0.82796	6.81349	1.61877			101.173
129.282	107.718	1.61828	0	107.718	0.8286	6.81143	1.61828			101.142
129.382	107.801	1.61353	0	107.801	0.82924	6.79142	1.61353			100.846
129.482	107.885	1.61542	0	107.885	0.82988	6.79939	1.61542			100.964
129.582	107.968	1.61436	0	107.968	0.83052	6.79493	1.61436			100.897
129.682	108.051	1.61435	0	108.051	0.83116	6.79489	1.61435			100.897
129.782	108.135	1.61336	0	108.135	0.8318	6.79071	1.61336			100.835
129.882	108.218	1.60789	0	108.218	0.83245	6.76771	1.60789			100.493
129.982	108.301	1.60483	0	108.301	0.83309	6.75482	1.60483			100.302
130.082	108.385	1.60666	0	108.385	0.83373	6.76251	1.60666			100.416
130.182	108.468	1.60557	0	108.468	0.83437	6.75794	1.60557			100.348
130.282	108.551	1.60755	0	108.551	0.83501	6.76627	1.60755			100.472
130.382	108.635	1.60941	0	108.635	0.83565	6.77412	1.60941			100.588
130.388	108.64	1.60981	0	108.64	0.83569	6.77578	1.60981			100.613

## Sheet: Specimen_RawData_2
测试 : 速率 1	50	mm/min
最大值 载荷 : 拉伸应变 (位移)在最大值 载荷	0.34538	mm/mm
最大值 载荷 : 拉伸应力在最大值 载荷	14.7812	MPa
最大值 载荷 : 最大值 载荷	3.51176	N
试样属性 : 试样标识
试样属性 : 面积	0.23758	mm^2
时间	位移	载荷	PIP 计数	拉伸位移	拉伸应变 (位移)	拉伸应力	强力			Force/width	Interfacial toughness
(s)	(mm)	(N)		(mm)	(mm/mm)	(MPa)	(N/tex)			(N/m)	J/m2
0	0	0.00662	0	0	0	0.02788	0.00662			0.509231	270.135
0.1	0.05806	0.03427	0	0.05806	0.00045	0.14427	0.03427			2.63615
0.2	0.1493	0.06763	0	0.1493	0.00115	0.28465	0.06763			5.20231
0.3	0.23303	0.091	0	0.23303	0.00179	0.38302	0.091			7
0.4	0.31627	0.10864	0	0.31627	0.00243	0.45726	0.10864			8.35692
0.5	0.39957	0.12606	0	0.39957	0.00307	0.53061	0.12606			9.69692
0.6	0.48281	0.13236	0	0.48281	0.00371	0.5571	0.13236			10.1815
0.7	0.56622	0.14154	0	0.56622	0.00436	0.59575	0.14154			10.8877
0.8	0.64962	0.14998	0	0.64962	0.005	0.63127	0.14998			11.5369
0.9	0.73303	0.15304	0	0.73303	0.00564	0.64414	0.15304			11.7723
1	0.81627	0.15899	0	0.81627	0.00628	0.66921	0.15899			12.23
1.1	0.89958	0.16623	0	0.89958	0.00692	0.69967	0.16623			12.7869
1.2	0.98284	0.17237	0	0.98284	0.00756	0.72553	0.17237			13.2592
1.3	1.0662	0.17822	0	1.0662	0.0082	0.75013	0.17822			13.7092
1.4	1.14968	0.18376	0	1.14968	0.00884	0.77348	0.18376			14.1354
1.5	1.23297	0.18958	0	1.23297	0.00948	0.79797	0.18958			14.5831
1.6	1.31624	0.19555	0	1.31624	0.01012	0.82309	0.19555			15.0423
1.7	1.39947	0.20111	0	1.39947	0.01077	0.84649	0.20111			15.47
1.8	1.48288	0.20744	0	1.48288	0.01141	0.87313	0.20744			15.9569
1.9	1.56626	0.21461	0	1.56626	0.01205	0.90332	0.21461			16.5085
2	1.64969	0.22555	0	1.64969	0.01269	0.94935	0.22555			17.35
2.1	1.73295	0.22692	0	1.73295	0.01333	0.95513	0.22692			17.4554
2.2	1.81623	0.23356	0	1.81623	0.01397	0.98305	0.23356			17.9662
2.3	1.89951	0.23847	0	1.89951	0.01461	1.00371	0.23847			18.3438
2.4	1.98285	0.24343	0	1.98285	0.01525	1.02459	0.24343			18.7254
2.5	2.06626	0.24959	0	2.06626	0.01589	1.05056	0.24959			19.1992
2.6	2.14969	0.25293	0	2.14969	0.01654	1.0646	0.25293			19.4562
2.7	2.23302	0.25846	0	2.23302	0.01718	1.08788	0.25846			19.8815
2.8	2.31622	0.26524	0	2.31622	0.01782	1.11641	0.26524			20.4031
2.9	2.39944	0.27073	0	2.39944	0.01846	1.1395	0.27073			20.8254
3	2.48286	0.27618	0	2.48286	0.0191	1.16246	0.27618			21.2446
3.1	2.56631	0.27832	0	2.56631	0.01974	1.17145	0.27832			21.4092
3.2	2.64968	0.28513	0	2.64968	0.02038	1.20013	0.28513			21.9331
3.3	2.73304	0.28935	0	2.73304	0.02102	1.21791	0.28935			22.2577
3.4	2.81616	0.29421	0	2.81616	0.02166	1.23834	0.29421			22.6315
3.5	2.89946	0.29944	0	2.89946	0.0223	1.26036	0.29944			23.0338
3.6	2.98283	0.30497	0	2.98283	0.02294	1.28364	0.30497			23.4592
3.7	3.06625	0.31115	0	3.06625	0.02359	1.30965	0.31115			23.9346
3.8	3.14967	0.31705	0	3.14967	0.02423	1.33449	0.31705			24.3885
3.9	3.23301	0.32246	0	3.23301	0.02487	1.35725	0.32246			24.8046
4	3.31623	0.33219	0	3.31623	0.02551	1.39819	0.33219			25.5531
4.1	3.39949	0.33846	0	3.39949	0.02615	1.42459	0.33846			26.0354
4.2	3.48286	0.34511	0	3.48286	0.02679	1.45258	0.34511			26.5469
4.3	3.56628	0.35291	0	3.56628	0.02743	1.48541	0.35291			27.1469
4.4	3.64966	0.35906	0	3.64966	0.02807	1.51131	0.35906			27.62
4.5	3.73293	0.364	0	3.73293	0.02871	1.53208	0.364			28
4.6	3.81619	0.36743	0	3.81619	0.02936	1.54653	0.36743			28.2638
4.7	3.8995	0.37588	0	3.8995	0.03	1.58212	0.37588			28.9138
4.8	3.98291	0.37851	0	3.98291	0.03064	1.59315	0.37851			29.1162
4.9	4.0663	0.38577	0	4.0663	0.03128	1.62373	0.38577			29.6746
5	4.14961	0.39372	0	4.14961	0.03192	1.65717	0.39372			30.2862
5.1	4.23296	0.39508	0	4.23296	0.03256	1.66291	0.39508			30.3908
5.2	4.3162	0.40394	0	4.3162	0.0332	1.70022	0.40394			31.0723
5.3	4.3995	0.40755	0	4.3995	0.03384	1.71542	0.40755			31.35
5.4	4.4829	0.41367	0	4.4829	0.03448	1.74114	0.41367			31.8208
5.5	4.56633	0.41795	0	4.56633	0.03513	1.75918	0.41795			32.15
5.6	4.64967	0.42359	0	4.64967	0.03577	1.78294	0.42359			32.5838
5.7	4.73296	0.42846	0	4.73296	0.03641	1.80339	0.42846			32.9585
5.8	4.81616	0.4361	0	4.81616	0.03705	1.83555	0.4361			33.5462
5.9	4.89948	0.44233	0	4.89948	0.03769	1.86181	0.44233			34.0254
6	4.98296	0.44745	0	4.98296	0.03833	1.88333	0.44745			34.4192
6.1	5.06628	0.45231	0	5.06628	0.03897	1.90382	0.45231			34.7931
6.2	5.14959	0.46145	0	5.14959	0.03961	1.94228	0.46145			35.4962
6.3	5.23289	0.46731	0	5.23289	0.04025	1.96692	0.46731			35.9469
6.4	5.31621	0.47148	0	5.31621	0.04089	1.9845	0.47148			36.2677
6.5	5.39946	0.479	0	5.39946	0.04153	2.01613	0.479			36.8462
6.6	5.48293	0.4856	0	5.48293	0.04218	2.04393	0.4856			37.3538
6.7	5.56636	0.48952	0	5.56636	0.04282	2.06042	0.48952			37.6554
6.8	5.64968	0.49492	0	5.64968	0.04346	2.08315	0.49492			38.0708
6.9	5.73293	0.50007	0	5.73293	0.0441	2.10483	0.50007			38.4669
7	5.81618	0.50582	0	5.81618	0.04474	2.12902	0.50582			38.9092
7.1	5.89952	0.50817	0	5.89952	0.04538	2.13892	0.50817			39.09
7.2	5.98292	0.51379	0	5.98292	0.04602	2.16257	0.51379			39.5223
7.3	6.06637	0.51785	0	6.06637	0.04666	2.17964	0.51785			39.8346
7.4	6.14964	0.5245	0	6.14964	0.0473	2.20763	0.5245			40.3462
7.5	6.2329	0.52648	0	6.2329	0.04795	2.21598	0.52648			40.4985
7.6	6.3162	0.53313	0	6.3162	0.04859	2.244	0.53313			41.01
7.7	6.39952	0.53995	0	6.39952	0.04923	2.27266	0.53995			41.5346
7.8	6.48295	0.54218	0	6.48295	0.04987	2.28207	0.54218			41.7062
7.9	6.56633	0.54754	0	6.56633	0.05051	2.30463	0.54754			42.1185
8	6.64967	0.54538	0	6.64967	0.05115	2.29553	0.54538			41.9523
8.1	6.73287	0.54742	0	6.73287	0.05179	2.30413	0.54742			42.1092
8.2	6.81613	0.55465	0	6.81613	0.05243	2.33456	0.55465			42.6654
8.3	6.89951	0.55834	0	6.89951	0.05307	2.35007	0.55834			42.9492
8.4	6.98296	0.5624	0	6.98296	0.05372	2.36718	0.5624			43.2615
8.5	7.06631	0.56827	0	7.06631	0.05436	2.3919	0.56827			43.7131
8.6	7.14965	0.57217	0	7.14965	0.055	2.40828	0.57217			44.0131
8.7	7.23286	0.57656	0	7.23286	0.05564	2.42678	0.57656			44.3508
8.8	7.31621	0.58451	0	7.31621	0.05628	2.46022	0.58451			44.9623
8.9	7.3995	0.58875	0	7.3995	0.05692	2.47809	0.58875			45.2885
9	7.48293	0.59305	0	7.48293	0.05756	2.49616	0.59305			45.6192
9.1	7.5663	0.60063	0	7.5663	0.0582	2.52808	0.60063			46.2023
9.2	7.64964	0.60657	0	7.64964	0.05884	2.5531	0.60657			46.6592
9.3	7.73289	0.61347	0	7.73289	0.05948	2.58213	0.61347			47.19
9.4	7.81615	0.61995	0	7.81615	0.06012	2.60939	0.61995			47.6885
9.5	7.89953	0.62812	0	7.89953	0.06077	2.64381	0.62812			48.3169
9.6	7.98299	0.63351	0	7.98299	0.06141	2.66648	0.63351			48.7315
9.7	8.06631	0.63838	0	8.06631	0.06205	2.68698	0.63838			49.1062
9.8	8.14967	0.64817	0	8.14967	0.06269	2.7282	0.64817			49.8592
9.9	8.23288	0.65323	0	8.23288	0.06333	2.74948	0.65323			50.2485
10	8.31621	0.65892	0	8.31621	0.06397	2.77342	0.65892			50.6862
10.1	8.3996	0.66832	0	8.3996	0.06461	2.81298	0.66832			51.4092
10.2	8.48295	0.67338	0	8.48295	0.06525	2.8343	0.67338			51.7985
10.3	8.56628	0.68019	0	8.56628	0.06589	2.86296	0.68019			52.3223
10.4	8.64956	0.68858	0	8.64956	0.06654	2.89829	0.68858			52.9677
10.5	8.73286	0.69272	0	8.73286	0.06718	2.91569	0.69272			53.2862
10.6	8.81613	0.6988	0	8.81613	0.06782	2.94128	0.6988			53.7538
10.7	8.89957	0.70427	0	8.89957	0.06846	2.96431	0.70427			54.1746
10.8	8.98299	0.71184	0	8.98299	0.0691	2.99618	0.71184			54.7569
10.9	9.06633	0.72003	0	9.06633	0.06974	3.03063	0.72003			55.3869
11	9.14957	0.72558	0	9.14957	0.07038	3.05401	0.72558			55.8138
11.1	9.23287	0.73322	0	9.23287	0.07102	3.08616	0.73322			56.4015
11.2	9.31614	0.73741	0	9.31614	0.07166	3.1038	0.73741			56.7238
11.3	9.39959	0.7458	0	9.39959	0.0723	3.13912	0.7458			57.3692
11.4	9.48299	0.75289	0	9.48299	0.07295	3.16896	0.75289			57.9146
11.5	9.56628	0.75821	0	9.56628	0.07359	3.19134	0.75821			58.3238
11.6	9.64962	0.7665	0	9.64962	0.07423	3.22626	0.7665			58.9615
11.7	9.73286	0.77503	0	9.73286	0.07487	3.26214	0.77503			59.6177
11.8	9.81618	0.78178	0	9.81618	0.07551	3.29054	0.78178			60.1369
11.9	9.89953	0.79041	0	9.89953	0.07615	3.3269	0.79041			60.8008
12	9.98301	0.79808	0	9.98301	0.07679	3.35917	0.79808			61.3908
12.1	10.0663	0.80635	0	10.0663	0.07743	3.39399	0.80635			62.0269
12.2	10.1496	0.81412	0	10.1496	0.07807	3.42669	0.81412			62.6246
12.3	10.2328	0.82113	0	10.2328	0.07871	3.45618	0.82113			63.1638
12.4	10.3162	0.82771	0	10.3162	0.07936	3.48387	0.82771			63.67
12.5	10.3997	0.83173	0	10.3997	0.08	3.5008	0.83173			63.9792
12.6	10.483	0.83548	0	10.483	0.08064	3.51657	0.83548			64.2677
12.7	10.5663	0.83775	0	10.5663	0.08128	3.52614	0.83775			64.4423
12.8	10.6496	0.84397	0	10.6496	0.08192	3.55232	0.84397			64.9208
12.9	10.7328	0.84911	0	10.7328	0.08256	3.57396	0.84911			65.3162
13	10.8162	0.85672	0	10.8162	0.0832	3.60598	0.85672			65.9015
13.1	10.8996	0.86306	0	10.8996	0.08384	3.63265	0.86306			66.3892
13.2	10.983	0.8705	0	10.983	0.08448	3.66397	0.8705			66.9615
13.3	11.0663	0.87703	0	11.0663	0.08513	3.69147	0.87703			67.4638
13.4	11.1495	0.887	0	11.1495	0.08577	3.73343	0.887			68.2308
13.5	11.2328	0.89393	0	11.2328	0.08641	3.7626	0.89393			68.7638
13.6	11.3162	0.90202	0	11.3162	0.08705	3.79666	0.90202			69.3862
13.7	11.3996	0.91128	0	11.3996	0.08769	3.83563	0.91128			70.0985
13.8	11.483	0.92396	0	11.483	0.08833	3.889	0.92396			71.0738
13.9	11.5663	0.93347	0	11.5663	0.08897	3.92904	0.93347			71.8054
14	11.6495	0.9458	0	11.6495	0.08961	3.98094	0.9458			72.7538
14.1	11.7328	0.95561	0	11.7328	0.09025	4.02222	0.95561			73.5085
14.2	11.8162	0.96728	0	11.8162	0.09089	4.07134	0.96728			74.4062
14.3	11.8996	0.97816	0	11.8996	0.09154	4.11711	0.97816			75.2431
14.4	11.983	0.99044	0	11.983	0.09218	4.16883	0.99044			76.1877
14.5	12.0663	1.00135	0	12.0663	0.09282	4.21473	1.00135			77.0269
14.6	12.1496	1.01481	0	12.1496	0.09346	4.27141	1.01481			78.0623
14.7	12.2328	1.02583	0	12.2328	0.0941	4.31777	1.02583			78.91
14.8	12.3162	1.03625	0	12.3162	0.09474	4.36162	1.03625			79.7115
14.9	12.3996	1.05014	0	12.3996	0.09538	4.42011	1.05014			80.78
15	12.483	1.06037	0	12.483	0.09602	4.46317	1.06037			81.5669
15.1	12.5663	1.07327	0	12.5663	0.09666	4.51744	1.07327			82.5592
15.2	12.6495	1.08491	0	12.6495	0.0973	4.56644	1.08491			83.4546
15.3	12.7329	1.10033	0	12.7329	0.09795	4.63133	1.10033			84.6408
15.4	12.8163	1.11244	0	12.8163	0.09859	4.68233	1.11244			85.5723
15.5	12.8996	1.12585	0	12.8996	0.09923	4.73878	1.12585			86.6038
15.6	12.983	1.1377	0	12.983	0.09987	4.78863	1.1377			87.5154
15.7	13.0663	1.15297	0	13.0663	0.10051	4.85293	1.15297			88.69
15.8	13.1495	1.16476	0	13.1495	0.10115	4.90255	1.16476			89.5969
15.9	13.2328	1.17937	0	13.2328	0.10179	4.96405	1.17937			90.7208
16	13.3163	1.19275	0	13.3163	0.10243	5.02034	1.19275			91.75
16.1	13.3997	1.20682	0	13.3997	0.10307	5.07958	1.20682			92.8323
16.2	13.4831	1.2193	0	13.4831	0.10372	5.13211	1.2193			93.7923
16.3	13.5662	1.23461	0	13.5662	0.10436	5.19655	1.23461			94.97
16.4	13.6494	1.24845	0	13.6494	0.105	5.25478	1.24845			96.0346
16.5	13.7328	1.26206	0	13.7328	0.10564	5.31207	1.26206			97.0815
16.6	13.8163	1.27656	0	13.8163	0.10628	5.37312	1.27656			98.1969
16.7	13.8996	1.29089	0	13.8996	0.10692	5.43344	1.29089			99.2992
16.8	13.983	1.30438	0	13.983	0.10756	5.49021	1.30438			100.337
16.9	14.0662	1.31978	0	14.0662	0.1082	5.55501	1.31978			101.522
17	14.1495	1.33426	0	14.1495	0.10884	5.61599	1.33426			102.635
17.1	14.2329	1.34813	0	14.2329	0.10948	5.67436	1.34813			103.702
17.2	14.3163	1.36167	0	14.3163	0.11012	5.73135	1.36167			104.744
17.3	14.3997	1.37851	0	14.3997	0.11077	5.80221	1.37851			106.039
17.4	14.483	1.39321	0	14.483	0.11141	5.86411	1.39321			107.17
17.5	14.5662	1.40762	0	14.5662	0.11205	5.92473	1.40762			108.278
17.6	14.6495	1.42153	0	14.6495	0.11269	5.98331	1.42153			109.348
17.7	14.7329	1.43938	0	14.7329	0.11333	6.05845	1.43938			110.722
17.8	14.8163	1.45205	0	14.8163	0.11397	6.11177	1.45205			111.696
17.9	14.8997	1.46629	0	14.8997	0.11461	6.17169	1.46629			112.792
18	14.983	1.4815	0	14.983	0.11525	6.2357	1.4815			113.962
18.1	15.0662	1.49406	0	15.0662	0.11589	6.28859	1.49406			114.928
18.2	15.1495	1.51001	0	15.1495	0.11653	6.35572	1.51001			116.155
18.3	15.2329	1.52488	0	15.2329	0.11718	6.41831	1.52488			117.298
18.4	15.3163	1.53744	0	15.3163	0.11782	6.47117	1.53744			118.265
18.5	15.3997	1.55309	0	15.3997	0.11846	6.53703	1.55309			119.468
18.6	15.4829	1.56924	0	15.4829	0.1191	6.605	1.56924			120.711
18.7	15.5662	1.58082	0	15.5662	0.11974	6.65374	1.58082			121.602
18.8	15.6495	1.59676	0	15.6495	0.12038	6.72087	1.59676			122.828
18.9	15.7329	1.61045	0	15.7329	0.12102	6.77846	1.61045			123.881
19	15.8164	1.60589	0	15.8164	0.12166	6.75928	1.60589			123.53
19.1	15.8997	1.6046	0	15.8997	0.12231	6.75384	1.6046			123.431
19.2	15.983	1.61668	0	15.983	0.12295	6.80471	1.61668			124.36
19.3	16.0662	1.62743	0	16.0662	0.12359	6.84994	1.62743			125.187
19.4	16.1495	1.64092	0	16.1495	0.12423	6.90672	1.64092			126.225
19.5	16.2329	1.65435	0	16.2329	0.12487	6.96324	1.65435			127.258
19.6	16.3163	1.66855	0	16.3163	0.12551	7.02302	1.66855			128.35
19.7	16.3997	1.68209	0	16.3997	0.12615	7.07999	1.68209			129.392
19.8	16.4829	1.69695	0	16.4829	0.12679	7.14258	1.69695			130.535
19.9	16.5661	1.70838	0	16.5661	0.12743	7.19069	1.70838			131.414
20	16.6495	1.71959	0	16.6495	0.12807	7.23785	1.71959			132.276
20.1	16.7329	1.73269	0	16.7329	0.12871	7.29301	1.73269			133.284
20.2	16.8163	1.7452	0	16.8163	0.12936	7.34563	1.7452			134.246
20.3	16.8997	1.75827	0	16.8997	0.13	7.40064	1.75827			135.252
20.4	16.9829	1.7739	0	16.9829	0.13064	7.46645	1.7739			136.454
20.5	17.0662	1.78554	0	17.0662	0.13128	7.51546	1.78554			137.349
20.6	17.1495	1.80209	0	17.1495	0.13192	7.5851	1.80209			138.622
20.7	17.233	1.81812	0	17.233	0.13256	7.65257	1.81812			139.855
20.8	17.3163	1.83675	0	17.3163	0.1332	7.73098	1.83675			141.288
20.9	17.3997	1.85134	0	17.3997	0.13384	7.79239	1.85134			142.411
21	17.4829	1.8683	0	17.4829	0.13448	7.86379	1.8683			143.715
21.1	17.5662	1.88802	0	17.5662	0.13512	7.94676	1.88802			145.232
21.2	17.6495	1.90259	0	17.6495	0.13577	8.00813	1.90259			146.353
21.3	17.733	1.91836	0	17.733	0.13641	8.0745	1.91836			147.566
21.4	17.8163	1.93614	0	17.8163	0.13705	8.14932	1.93614			148.934
21.5	17.8996	1.95397	0	17.8996	0.13769	8.22438	1.95397			150.305
21.6	17.9829	1.96992	0	17.9829	0.13833	8.29151	1.96992			151.532
21.7	18.0662	1.98428	0	18.0662	0.13897	8.35197	1.98428			152.637
21.8	18.1496	1.99997	0	18.1496	0.13961	8.41798	1.99997			153.844
21.9	18.233	2.01624	0	18.233	0.14025	8.48647	2.01624			155.095
22	18.3163	2.03237	0	18.3163	0.14089	8.55435	2.03237			156.336
22.1	18.3996	2.04714	0	18.3996	0.14154	8.61655	2.04714			157.472
22.2	18.4829	2.0643	0	18.4829	0.14218	8.68875	2.0643			158.792
22.3	18.5662	2.07991	0	18.5662	0.14282	8.75446	2.07991			159.993
22.4	18.6495	2.09633	0	18.6495	0.14346	8.82357	2.09633			161.256
22.5	18.7329	2.11287	0	18.7329	0.1441	8.8932	2.11287			162.528
22.6	18.8163	2.13138	0	18.8163	0.14474	8.97112	2.13138			163.952
22.7	18.8997	2.14904	0	18.8997	0.14538	9.04545	2.14904			165.311
22.8	18.9829	2.16751	0	18.9829	0.14602	9.12316	2.16751			166.732
22.9	19.0661	2.18597	0	19.0661	0.14666	9.20086	2.18597			168.152
23	19.1495	2.20155	0	19.1495	0.1473	9.26646	2.20155			169.35
23.1	19.233	2.22356	0	19.233	0.14795	9.35907	2.22356			171.043
23.2	19.3164	2.23833	0	19.3164	0.14859	9.42124	2.23833			172.179
23.3	19.3996	2.25716	0	19.3996	0.14923	9.50052	2.25716			173.628
23.4	19.4828	2.27219	0	19.4828	0.14987	9.56376	2.27219			174.784
23.5	19.5662	2.28905	0	19.5662	0.15051	9.63475	2.28905			176.081
23.6	19.6496	2.30547	0	19.6496	0.15115	9.70385	2.30547			177.344
23.7	19.733	2.32386	0	19.733	0.15179	9.78127	2.32386			178.758
23.8	19.8163	2.34112	0	19.8163	0.15243	9.85389	2.34112			180.086
23.9	19.8996	2.35728	0	19.8996	0.15307	9.92194	2.35728			181.329
24	19.9828	2.37277	0	19.9828	0.15371	9.9871	2.37277			182.521
24.1	20.0662	2.38787	0	20.0662	0.15436	10.0507	2.38787			183.682
24.2	20.1496	2.40553	0	20.1496	0.155	10.125	2.40553			185.041
24.3	20.233	2.42538	0	20.233	0.15564	10.2085	2.42538			186.568
24.4	20.3163	2.44433	0	20.3163	0.15628	10.2883	2.44433			188.025
24.5	20.3996	2.46411	0	20.3996	0.15692	10.3716	2.46411			189.547
24.6	20.4828	2.48544	0	20.4828	0.15756	10.4613	2.48544			191.188
24.7	20.5662	2.50261	0	20.5662	0.1582	10.5336	2.50261			192.508
24.8	20.6496	2.52225	0	20.6496	0.15884	10.6163	2.52225			194.019
24.9	20.733	2.5426	0	20.733	0.15948	10.702	2.5426			195.585
25	20.8163	2.56051	0	20.8163	0.16013	10.7773	2.56051			196.962
25.1	20.8996	2.57839	0	20.8996	0.16077	10.8526	2.57839			198.338
25.2	20.9828	2.57974	0	20.9828	0.16141	10.8583	2.57974			198.442
25.3	21.0662	2.5866	0	21.0662	0.16205	10.8872	2.5866			198.969
25.4	21.1496	2.59831	0	21.1496	0.16269	10.9364	2.59831			199.87
25.5	21.233	2.61018	0	21.233	0.16333	10.9864	2.61018			200.783
25.6	21.3164	2.62546	0	21.3164	0.16397	11.0507	2.62546			201.958
25.7	21.3996	2.64049	0	21.3996	0.16461	11.114	2.64049			203.115
25.8	21.4828	2.65699	0	21.4828	0.16525	11.1834	2.65699			204.384
25.9	21.5662	2.67404	0	21.5662	0.16589	11.2552	2.67404			205.695
26	21.6497	2.6908	0	21.6497	0.16654	11.3257	2.6908			206.985
26.1	21.733	2.70857	0	21.733	0.16718	11.4005	2.70857			208.352
26.2	21.8163	2.72818	0	21.8163	0.16782	11.4831	2.72818			209.86
26.3	21.8995	2.74579	0	21.8995	0.16846	11.5572	2.74579			211.215
26.4	21.9828	2.76367	0	21.9828	0.1691	11.6324	2.76367			212.59
26.5	22.0662	2.77889	0	22.0662	0.16974	11.6965	2.77889			213.761
26.6	22.1496	2.79432	0	22.1496	0.17038	11.7614	2.79432			214.948
26.7	22.233	2.81017	0	22.233	0.17102	11.8282	2.81017			216.167
26.8	22.3163	2.82441	0	22.3163	0.17166	11.8881	2.82441			217.262
26.9	22.3995	2.83564	0	22.3995	0.1723	11.9354	2.83564			218.126
27	22.4828	2.82428	0	22.4828	0.17294	11.8875	2.82428			217.252
27.1	22.5663	2.83654	0	22.5663	0.17359	11.9392	2.83654			218.195
27.2	22.6496	2.84322	0	22.6496	0.17423	11.9673	2.84322			218.709
27.3	22.733	2.86122	0	22.733	0.17487	12.043	2.86122			220.094
27.4	22.8163	2.87621	0	22.8163	0.17551	12.1061	2.87621			221.247
27.5	22.8995	2.89028	0	22.8995	0.17615	12.1654	2.89028			222.329
27.6	22.9828	2.90171	0	22.9828	0.17679	12.2135	2.90171			223.208
27.7	23.0662	2.91909	0	23.0662	0.17743	12.2866	2.91909			224.545
27.8	23.1496	2.93253	0	23.1496	0.17807	12.3432	2.93253			225.579
27.9	23.233	2.94947	0	23.233	0.17872	12.4145	2.94947			226.882
28	23.3163	2.96499	0	23.3163	0.17936	12.4798	2.96499			228.076
28.1	23.3996	2.97619	0	23.3996	0.18	12.527	2.97619			228.938
28.2	23.4828	2.98765	0	23.4828	0.18064	12.5752	2.98765			229.819
28.3	23.5662	2.99664	0	23.5662	0.18128	12.613	2.99664			230.511
28.4	23.6497	3.00958	0	23.6497	0.18192	12.6675	3.00958			231.506
28.5	23.733	3.02162	0	23.733	0.18256	12.7182	3.02162			232.432
28.6	23.8163	3.03731	0	23.8163	0.1832	12.7842	3.03731			233.639
28.7	23.8995	2.73655	0	23.8995	0.18384	11.5183	2.73655			210.504
28.8	23.9828	2.59063	0	23.9828	0.18448	10.9041	2.59063			199.279
28.9	24.0662	2.59545	0	24.0662	0.18512	10.9244	2.59545			199.65
29	24.1497	2.60604	0	24.1497	0.18577	10.969	2.60604			200.465
29.1	24.233	2.61508	0	24.233	0.18641	11.007	2.61508			201.16
29.2	24.3163	2.63145	0	24.3163	0.18705	11.0759	2.63145			202.419
29.3	24.3995	2.64245	0	24.3995	0.18769	11.1222	2.64245			203.265
29.4	24.4829	2.659	0	24.4829	0.18833	11.1919	2.659			204.538
29.5	24.5663	2.6714	0	24.5663	0.18897	11.2441	2.6714			205.492
29.6	24.6497	2.6868	0	24.6497	0.18961	11.3089	2.6868			206.677
29.7	24.733	2.70555	0	24.733	0.19025	11.3878	2.70555			208.119
29.8	24.8163	2.72159	0	24.8163	0.19089	11.4553	2.72159			209.353
29.9	24.8995	2.7355	0	24.8995	0.19153	11.5139	2.7355			210.423
30	24.9828	2.75066	0	24.9828	0.19218	11.5777	2.75066			211.589
30.1	25.0662	2.76748	0	25.0662	0.19282	11.6485	2.76748			212.883
30.2	25.1497	2.78432	0	25.1497	0.19346	11.7194	2.78432			214.178
30.3	25.233	2.80189	0	25.233	0.1941	11.7933	2.80189			215.53
30.4	25.3162	2.81895	0	25.3162	0.19474	11.8651	2.81895			216.842
30.5	25.3995	2.83716	0	25.3995	0.19538	11.9418	2.83716			218.243
30.6	25.4828	2.85401	0	25.4828	0.19602	12.0127	2.85401			219.539
30.7	25.5662	2.86977	0	25.5662	0.19666	12.079	2.86977			220.752
30.8	25.6497	2.88612	0	25.6497	0.19731	12.1478	2.88612			222.009
30.9	25.733	2.9017	0	25.733	0.19795	12.2134	2.9017			223.208
31	25.8162	2.91657	0	25.8162	0.19859	12.276	2.91657			224.352
31.1	25.8995	2.93029	0	25.8995	0.19923	12.3338	2.93029			225.407
31.2	25.9829	2.94282	0	25.9829	0.19987	12.3865	2.94282			226.371
31.3	26.0663	2.95991	0	26.0663	0.20051	12.4584	2.95991			227.685
31.4	26.1497	2.97802	0	26.1497	0.20115	12.5347	2.97802			229.078
31.5	26.233	2.99363	0	26.233	0.20179	12.6004	2.99363			230.279
31.6	26.3162	3.0101	0	26.3162	0.20243	12.6697	3.0101			231.546
31.7	26.3995	3.02499	0	26.3995	0.20307	12.7324	3.02499			232.692
31.8	26.4829	3.03948	0	26.4829	0.20371	12.7933	3.03948			233.806
31.9	26.5663	3.05	0	26.5663	0.20436	12.8376	3.05			234.615
32	26.6497	3.05864	0	26.6497	0.205	12.874	3.05864			235.28
32.1	26.7329	3.06855	0	26.7329	0.20564	12.9157	3.06855			236.042
32.2	26.8162	3.08012	0	26.8162	0.20628	12.9644	3.08012			236.932
32.3	26.8995	3.09566	0	26.8995	0.20692	13.0298	3.09566			238.128
32.4	26.983	3.10643	0	26.983	0.20756	13.0751	3.10643			238.956
32.5	27.0663	3.11445	0	27.0663	0.2082	13.1089	3.11445			239.573
32.6	27.1497	3.12135	0	27.1497	0.20884	13.1379	3.12135			240.104
32.7	27.2329	3.1334	0	27.2329	0.20948	13.1887	3.1334			241.031
32.8	27.3162	3.14356	0	27.3162	0.21012	13.2314	3.14356			241.812
32.9	27.3995	3.15598	0	27.3995	0.21077	13.2837	3.15598			242.768
33	27.4829	3.16927	0	27.4829	0.21141	13.3396	3.16927			243.79
33.1	27.5663	3.17654	0	27.5663	0.21205	13.3702	3.17654			244.349
33.2	27.6497	3.18694	0	27.6497	0.21269	13.414	3.18694			245.149
33.3	27.7329	3.19442	0	27.7329	0.21333	13.4455	3.19442			245.725
33.4	27.8162	3.21052	0	27.8162	0.21397	13.5132	3.21052			246.963
33.5	27.8995	3.22233	0	27.8995	0.21461	13.563	3.22233			247.872
33.6	27.9829	3.22957	0	27.9829	0.21525	13.5935	3.22957			248.428
33.7	28.0664	3.23707	0	28.0664	0.2159	13.625	3.23707			249.005
33.8	28.1497	3.24623	0	28.1497	0.21654	13.6635	3.24623			249.71
33.9	28.2329	3.2541	0	28.2329	0.21718	13.6967	3.2541			250.315
34	28.3162	3.25329	0	28.3162	0.21782	13.6933	3.25329			250.253
34.1	28.3995	3.26539	0	28.3995	0.21846	13.7442	3.26539			251.184
34.2	28.4829	3.27634	0	28.4829	0.2191	13.7903	3.27634			252.026
34.3	28.5663	3.28892	0	28.5663	0.21974	13.8432	3.28892			252.994
34.4	28.6496	3.29926	0	28.6496	0.22038	13.8868	3.29926			253.789
34.5	28.7329	3.30864	0	28.7329	0.22102	13.9262	3.30864			254.511
34.6	28.8162	3.31711	0	28.8162	0.22166	13.9619	3.31711			255.162
34.7	28.8995	3.32778	0	28.8995	0.2223	14.0068	3.32778			255.983
34.8	28.9829	3.34025	0	28.9829	0.22295	14.0593	3.34025			256.942
34.9	29.0664	3.34783	0	29.0664	0.22359	14.0912	3.34783			257.525
35	29.1496	2.8681	0	29.1496	0.22423	12.072	2.8681			220.623
35.1	29.2329	2.313	0	29.2329	0.22487	9.73554	2.313			177.923
35.2	29.3161	2.29747	0	29.3161	0.22551	9.67019	2.29747			176.728
35.3	29.3995	2.29439	0	29.3995	0.22615	9.65722	2.29439			176.492
35.4	29.483	2.29061	0	29.483	0.22679	9.64131	2.29061			176.201
35.5	29.5663	2.29063	0	29.5663	0.22743	9.64138	2.29063			176.202
35.6	29.6496	2.29465	0	29.6496	0.22807	9.6583	2.29465			176.512
35.7	29.7329	2.30342	0	29.7329	0.22871	9.69522	2.30342			177.186
35.8	29.8162	2.31285	0	29.8162	0.22936	9.73491	2.31285			177.912
35.9	29.8995	2.32631	0	29.8995	0.23	9.79155	2.32631			178.947
36	29.9829	2.34307	0	29.9829	0.23064	9.86211	2.34307			180.236
36.1	30.0664	2.35751	0	30.0664	0.23128	9.92289	2.35751			181.347
36.2	30.1497	2.37338	0	30.1497	0.23192	9.98971	2.37338			182.568
36.3	30.2329	2.38984	0	30.2329	0.23256	10.059	2.38984			183.834
36.4	30.3161	2.4054	0	30.3161	0.2332	10.1245	2.4054			185.031
36.5	30.3995	2.42092	0	30.3995	0.23384	10.1898	2.42092			186.225
36.6	30.483	2.43752	0	30.483	0.23448	10.2597	2.43752			187.502
36.7	30.5663	2.45378	0	30.5663	0.23513	10.3281	2.45378			188.752
36.8	30.6496	2.47086	0	30.6496	0.23577	10.4	2.47086			190.066
36.9	30.7329	2.48794	0	30.7329	0.23641	10.4719	2.48794			191.38
37	30.8162	2.50128	0	30.8162	0.23705	10.528	2.50128			192.406
37.1	30.8996	2.4937	0	30.8996	0.23769	10.4961	2.4937			191.823
37.2	30.983	2.51466	0	30.983	0.23833	10.5844	2.51466			193.435
37.3	31.0663	2.52809	0	31.0663	0.23897	10.6409	2.52809			194.468
37.4	31.1496	2.53432	0	31.1496	0.23961	10.6671	2.53432			194.948
37.5	31.2329	2.55177	0	31.2329	0.24025	10.7406	2.55177			196.29
37.6	31.3162	2.57194	0	31.3162	0.24089	10.8255	2.57194			197.842
37.7	31.3996	2.58832	0	31.3996	0.24154	10.8944	2.58832			199.102
37.8	31.4829	2.61033	0	31.4829	0.24218	10.987	2.61033			200.795
37.9	31.5663	2.63198	0	31.5663	0.24282	11.0781	2.63198			202.46
38	31.6496	2.65022	0	31.6496	0.24346	11.1549	2.65022			203.863
38.1	31.7328	2.6719	0	31.7328	0.2441	11.2462	2.6719			205.531
38.2	31.8162	2.69242	0	31.8162	0.24474	11.3325	2.69242			207.109
38.3	31.8996	2.70796	0	31.8996	0.24538	11.398	2.70796			208.305
38.4	31.9829	2.72508	0	31.9829	0.24602	11.47	2.72508			209.622
38.5	32.0664	2.73977	0	32.0664	0.24666	11.5319	2.73977			210.752
38.6	32.1496	2.75313	0	32.1496	0.2473	11.5881	2.75313			211.779
38.7	32.2328	2.77118	0	32.2328	0.24794	11.664	2.77118			213.168
38.8	32.3162	2.79414	0	32.3162	0.24859	11.7607	2.79414			214.934
38.9	32.3996	2.81135	0	32.3996	0.24923	11.8331	2.81135			216.258
39	32.483	2.83153	0	32.483	0.24987	11.918	2.83153			217.81
39.1	32.5663	2.85144	0	32.5663	0.25051	12.0019	2.85144			219.342
39.2	32.6495	2.87168	0	32.6495	0.25115	12.087	2.87168			220.898
39.3	32.7328	2.89218	0	32.7328	0.25179	12.1734	2.89218			222.475
39.4	32.8162	2.91001	0	32.8162	0.25243	12.2484	2.91001			223.847
39.5	32.8997	2.93064	0	32.8997	0.25307	12.3352	2.93064			225.434
39.6	32.983	2.95266	0	32.983	0.25372	12.4279	2.95266			227.128
39.7	33.0663	2.97305	0	33.0663	0.25436	12.5138	2.97305			228.696
39.8	33.1496	2.99571	0	33.1496	0.255	12.6091	2.99571			230.439
39.9	33.2328	3.01672	0	33.2328	0.25564	12.6975	3.01672			232.055
40	33.3162	3.03743	0	33.3162	0.25628	12.7847	3.03743			233.648
40.1	33.3997	3.05877	0	33.3997	0.25692	12.8745	3.05877			235.29
40.2	33.483	3.07875	0	33.483	0.25756	12.9587	3.07875			236.827
40.3	33.5663	3.09879	0	33.5663	0.2582	13.043	3.09879			238.368
40.4	33.6495	3.11455	0	33.6495	0.25884	13.1093	3.11455			239.581
40.5	33.7328	3.11889	0	33.7328	0.25948	13.1276	3.11889			239.915
40.6	33.8162	3.13361	0	33.8162	0.26012	13.1896	3.13361			241.047
40.7	33.8997	3.15019	0	33.8997	0.26077	13.2593	3.15019			242.322
40.8	33.983	3.16774	0	33.983	0.26141	13.3332	3.16774			243.672
40.9	34.0663	3.18483	0	34.0663	0.26205	13.4051	3.18483			244.987
41	34.1495	3.20415	0	34.1495	0.26269	13.4864	3.20415			246.473
41.1	34.2328	3.15885	0	34.2328	0.26333	13.2958	3.15885			242.988
41.2	34.3162	3.0578	0	34.3162	0.26397	12.8704	3.0578			235.215
41.3	34.3996	2.94588	0	34.3996	0.26461	12.3994	2.94588			226.606
41.4	34.483	2.93859	0	34.483	0.26525	12.3687	2.93859			226.045
41.5	34.5663	2.94959	0	34.5663	0.26589	12.415	2.94959			226.892
41.6	34.6495	2.61915	0	34.6495	0.26653	11.0241	2.61915			201.473
41.7	34.7329	2.62295	0	34.7329	0.26718	11.0402	2.62295			201.765
41.8	34.8162	2.62956	0	34.8162	0.26782	11.068	2.62956			202.274
41.9	34.8997	2.63585	0	34.8997	0.26846	11.0945	2.63585			202.758
42	34.983	2.64254	0	34.983	0.2691	11.1226	2.64254			203.272
42.1	35.0662	2.65478	0	35.0662	0.26974	11.1741	2.65478			204.214
42.2	35.1495	2.66885	0	35.1495	0.27038	11.2333	2.66885			205.296
42.3	35.2329	2.68128	0	35.2329	0.27102	11.2857	2.68128			206.252
42.4	35.3163	2.69681	0	35.3163	0.27166	11.351	2.69681			207.447
42.5	35.3997	2.71203	0	35.3997	0.27231	11.4151	2.71203			208.618
42.6	35.483	2.72928	0	35.483	0.27295	11.4877	2.72928			209.945
42.7	35.5663	2.74638	0	35.5663	0.27359	11.5597	2.74638			211.26
42.8	35.6495	2.76465	0	35.6495	0.27423	11.6366	2.76465			212.665
42.9	35.7328	2.6404	0	35.7328	0.27487	11.1136	2.6404			203.108
43	35.8163	2.65141	0	35.8163	0.27551	11.1599	2.65141			203.955
43.1	35.8997	2.66288	0	35.8997	0.27615	11.2082	2.66288			204.837
43.2	35.983	2.67687	0	35.983	0.27679	11.2671	2.67687			205.913
43.3	36.0662	2.68959	0	36.0662	0.27743	11.3206	2.68959			206.892
43.4	36.1495	2.70315	0	36.1495	0.27807	11.3777	2.70315			207.935
43.5	36.2328	2.7164	0	36.2328	0.27871	11.4335	2.7164			208.954
43.6	36.3163	2.73194	0	36.3163	0.27936	11.4989	2.73194			210.149
43.7	36.3997	2.74855	0	36.3997	0.28	11.5688	2.74855			211.427
43.8	36.483	2.76639	0	36.483	0.28064	11.6439	2.76639			212.799
43.9	36.5663	2.78039	0	36.5663	0.28128	11.7028	2.78039			213.876
44	36.6495	2.79741	0	36.6495	0.28192	11.7745	2.79741			215.185
44.1	36.7329	2.81301	0	36.7329	0.28256	11.8401	2.81301			216.385
44.2	36.8163	2.82757	0	36.8163	0.2832	11.9014	2.82757			217.505
44.3	36.8997	2.84545	0	36.8997	0.28384	11.9767	2.84545			218.881
44.4	36.983	2.86161	0	36.983	0.28448	12.0447	2.86161			220.124
44.5	37.0662	2.87978	0	37.0662	0.28512	12.1212	2.87978			221.522
44.6	37.1495	2.89458	0	37.1495	0.28577	12.1834	2.89458			222.66
44.7	37.2329	2.9113	0	37.2329	0.28641	12.2538	2.9113			223.946
44.8	37.3163	2.92611	0	37.3163	0.28705	12.3162	2.92611			225.085
44.9	37.3996	2.9357	0	37.3996	0.28769	12.3565	2.9357			225.823
45	37.483	2.9247	0	37.483	0.28833	12.3102	2.9247			224.977
45.1	37.5662	2.91558	0	37.5662	0.28897	12.2719	2.91558			224.275
45.2	37.6495	2.92695	0	37.6495	0.28961	12.3197	2.92695			225.15
45.3	37.7329	2.94013	0	37.7329	0.29025	12.3752	2.94013			226.164
45.4	37.8163	2.9521	0	37.8163	0.29089	12.4256	2.9521			227.085
45.5	37.8997	2.96625	0	37.8997	0.29154	12.4851	2.96625			228.173
45.6	37.9829	2.98151	0	37.9829	0.29218	12.5493	2.98151			229.347
45.7	38.0662	2.99875	0	38.0662	0.29282	12.6219	2.99875			230.673
45.8	38.1495	3.01516	0	38.1495	0.29346	12.691	3.01516			231.935
45.9	38.2329	3.02933	0	38.2329	0.2941	12.7506	3.02933			233.025
46	38.3163	3.04602	0	38.3163	0.29474	12.8209	3.04602			234.309
46.1	38.3997	3.06017	0	38.3997	0.29538	12.8804	3.06017			235.398
46.2	38.4829	3.07397	0	38.4829	0.29602	12.9385	3.07397			236.459
46.3	38.5662	3.08891	0	38.5662	0.29666	13.0014	3.08891			237.608
46.4	38.6495	3.10391	0	38.6495	0.2973	13.0645	3.10391			238.762
46.5	38.7329	3.12222	0	38.7329	0.29795	13.1416	3.12222			240.171
46.6	38.8163	3.14271	0	38.8163	0.29859	13.2278	3.14271			241.747
46.7	38.8997	3.15914	0	38.8997	0.29923	13.297	3.15914			243.011
46.8	38.9829	3.1798	0	38.9829	0.29987	13.3839	3.1798			244.6
46.9	39.0662	3.19854	0	39.0662	0.30051	13.4628	3.19854			246.042
47	39.1495	3.21906	0	39.1495	0.30115	13.5492	3.21906			247.62
47.1	39.2329	3.23538	0	39.2329	0.30179	13.6179	3.23538			248.875
47.2	39.3163	3.2526	0	39.3163	0.30243	13.6904	3.2526			250.2
47.3	39.3997	3.25008	0	39.3997	0.30307	13.6798	3.25008			250.006
47.4	39.483	2.45348	0	39.483	0.30372	10.3268	2.45348			188.729
47.5	39.5662	2.39916	0	39.5662	0.30436	10.0982	2.39916			184.551
47.6	39.6495	2.39887	0	39.6495	0.305	10.097	2.39887			184.528
47.7	39.7329	2.40224	0	39.7329	0.30564	10.1112	2.40224			184.788
47.8	39.8163	2.39862	0	39.8163	0.30628	10.0959	2.39862			184.509
47.9	39.8996	2.3883	0	39.8996	0.30692	10.0525	2.3883			183.715
48	39.9829	2.39799	0	39.9829	0.30756	10.0933	2.39799			184.461
48.1	40.0662	2.40922	0	40.0662	0.3082	10.1405	2.40922			185.325
48.2	40.1496	2.42144	0	40.1496	0.30884	10.192	2.42144			186.265
48.3	40.233	2.43798	0	40.233	0.30948	10.2616	2.43798			187.537
48.4	40.3164	2.45454	0	40.3164	0.31013	10.3313	2.45454			188.811
48.5	40.3997	2.47172	0	40.3997	0.31077	10.4036	2.47172			190.132
48.6	40.4829	2.48774	0	40.4829	0.31141	10.4711	2.48774			191.365
48.7	40.5662	2.50556	0	40.5662	0.31205	10.546	2.50556			192.735
48.8	40.6495	2.52376	0	40.6495	0.31269	10.6226	2.52376			194.135
48.9	40.733	2.54426	0	40.733	0.31333	10.7089	2.54426			195.712
49	40.8163	2.56179	0	40.8163	0.31397	10.7827	2.56179			197.061
49.1	40.8996	2.57894	0	40.8996	0.31461	10.8549	2.57894			198.38
49.2	40.9828	2.59858	0	40.9828	0.31525	10.9376	2.59858			199.891
49.3	41.0662	2.61602	0	41.0662	0.31589	11.011	2.61602			201.232
49.4	41.1495	2.63816	0	41.1495	0.31653	11.1042	2.63816			202.935
49.5	41.233	2.65642	0	41.233	0.31718	11.181	2.65642			204.34
49.6	41.3164	2.67627	0	41.3164	0.31782	11.2645	2.67627			205.867
49.7	41.3996	2.69451	0	41.3996	0.31846	11.3414	2.69451			207.27
49.8	41.4829	2.71506	0	41.4829	0.3191	11.4278	2.71506			208.851
49.9	41.5662	2.73429	0	41.5662	0.31974	11.5088	2.73429			210.33
50	41.6496	2.71382	0	41.6496	0.32038	11.4226	2.71382			208.755
50.1	41.733	2.73361	0	41.733	0.32102	11.5059	2.73361			210.278
50.2	41.8163	2.7501	0	41.8163	0.32166	11.5753	2.7501			211.546
50.3	41.8996	2.76775	0	41.8996	0.3223	11.6496	2.76775			212.904
50.4	41.9828	2.78267	0	41.9828	0.32294	11.7124	2.78267			214.052
50.5	42.0662	2.76632	0	42.0662	0.32359	11.6436	2.76632			212.794
50.6	42.1495	2.78559	0	42.1495	0.32423	11.7247	2.78559			214.276
50.7	42.233	2.80568	0	42.233	0.32487	11.8093	2.80568			215.822
50.8	42.3163	2.82528	0	42.3163	0.32551	11.8918	2.82528			217.329
50.9	42.3996	2.84813	0	42.3996	0.32615	11.9879	2.84813			219.087
51	42.4828	2.86901	0	42.4828	0.32679	12.0759	2.86901			220.693
51.1	42.5661	2.89002	0	42.5661	0.32743	12.1643	2.89002			222.309
51.2	42.6496	2.9121	0	42.6496	0.32807	12.2572	2.9121			224.008
51.3	42.733	2.93413	0	42.733	0.32872	12.3499	2.93413			225.702
51.4	42.8163	2.95764	0	42.8163	0.32936	12.4489	2.95764			227.511
51.5	42.8996	2.97807	0	42.8996	0.33	12.5349	2.97807			229.082
51.6	42.9829	3.0003	0	42.9829	0.33064	12.6284	3.0003			230.792
51.7	43.0662	3.02382	0	43.0662	0.33128	12.7274	3.02382			232.602
51.8	43.1496	3.04527	0	43.1496	0.33192	12.8177	3.04527			234.252
51.9	43.233	3.0677	0	43.233	0.33256	12.9121	3.0677			235.977
52	43.3163	3.09077	0	43.3163	0.3332	13.0092	3.09077			237.752
52.1	43.3996	3.11343	0	43.3996	0.33384	13.1046	3.11343			239.495
52.2	43.4828	3.13613	0	43.4828	0.33448	13.2002	3.13613			241.241
52.3	43.5662	3.15799	0	43.5662	0.33512	13.2921	3.15799			242.922
52.4	43.6496	3.18347	0	43.6496	0.33577	13.3994	3.18347			244.882
52.5	43.733	3.20405	0	43.733	0.33641	13.486	3.20405			246.465
52.6	43.8163	3.22554	0	43.8163	0.33705	13.5765	3.22554			248.118
52.7	43.8996	3.24966	0	43.8996	0.33769	13.678	3.24966			249.974
52.8	43.9828	3.27103	0	43.9828	0.33833	13.768	3.27103			251.618
52.9	44.0662	3.29423	0	44.0662	0.33897	13.8656	3.29423			253.402
53	44.1496	3.31783	0	44.1496	0.33961	13.9649	3.31783			255.218
53.1	44.233	3.34098	0	44.233	0.34025	14.0624	3.34098			256.998
53.2	44.3163	3.36259	0	44.3163	0.34089	14.1533	3.36259			258.661
53.3	44.3995	3.38642	0	44.3995	0.34153	14.2536	3.38642			260.494
53.4	44.4828	3.40047	0	44.4828	0.34218	14.3128	3.40047			261.575
53.5	44.5662	3.4225	0	44.5662	0.34282	14.4055	3.4225			263.269
53.6	44.6497	3.44568	0	44.6497	0.34346	14.5031	3.44568			265.052
53.7	44.733	3.4668	0	44.733	0.3441	14.592	3.4668			266.677
53.8	44.8163	3.48972	0	44.8163	0.34474	14.6884	3.48972			268.44
53.9	44.8995	3.51176	0	44.8995	0.34538	14.7812	3.51176			270.135
54	44.9828	2.80811	0	44.9828	0.34602	11.8195	2.80811			216.008
54.1	45.0662	2.47966	0	45.0662	0.34666	10.437	2.47966			190.743
54.2	45.1496	2.47437	0	45.1496	0.3473	10.4148	2.47437			190.336
54.3	45.233	2.47648	0	45.233	0.34795	10.4236	2.47648			190.498
54.4	45.3163	2.44545	0	45.3163	0.34859	10.293	2.44545			188.112
54.5	45.3995	2.45454	0	45.3995	0.34923	10.3313	2.45454			188.811
54.6	45.4828	2.46955	0	45.4828	0.34987	10.3945	2.46955			189.965
54.7	45.5662	2.47391	0	45.5662	0.35051	10.4128	2.47391			190.301
54.8	45.6496	2.48384	0	45.6496	0.35115	10.4546	2.48384			191.065
54.9	45.733	2.49828	0	45.733	0.35179	10.5154	2.49828			192.175
55	45.8163	2.51326	0	45.8163	0.35243	10.5785	2.51326			193.328
55.1	45.8995	2.52864	0	45.8995	0.35307	10.6432	2.52864			194.511
55.2	45.9828	2.5453	0	45.9828	0.35371	10.7133	2.5453			195.792
55.3	46.0663	2.56381	0	46.0663	0.35436	10.7912	2.56381			197.216
55.4	46.1496	2.58091	0	46.1496	0.355	10.8632	2.58091			198.532
55.5	46.233	2.59833	0	46.233	0.35564	10.9365	2.59833			199.872
55.6	46.3163	2.61618	0	46.3163	0.35628	11.0116	2.61618			201.245
55.7	46.3995	2.63411	0	46.3995	0.35692	11.0871	2.63411			202.624
55.8	46.4828	2.65012	0	46.4828	0.35756	11.1545	2.65012			203.855
55.9	46.5663	2.66616	0	46.5663	0.3582	11.222	2.66616			205.089
56	46.6497	2.61865	0	46.6497	0.35884	11.0221	2.61865			201.435
56.1	46.733	2.6271	0	46.733	0.35948	11.0576	2.6271			202.085
56.2	46.8162	2.63919	0	46.8162	0.36013	11.1085	2.63919			203.015
56.3	46.8995	2.65416	0	46.8995	0.36077	11.1715	2.65416			204.166
56.4	46.9828	2.61289	0	46.9828	0.36141	10.9978	2.61289			200.992
56.5	47.0663	2.6099	0	47.0663	0.36205	10.9852	2.6099			200.762
56.6	47.1497	2.62414	0	47.1497	0.36269	11.0452	2.62414			201.857
56.7	47.233	2.62696	0	47.233	0.36333	11.057	2.62696			202.074
56.8	47.3162	2.62921	0	47.3162	0.36397	11.0665	2.62921			202.247
56.9	47.3995	2.65255	0	47.3995	0.36461	11.1647	2.65255			204.042
57	47.4828	2.67135	0	47.4828	0.36525	11.2439	2.67135			205.488
57.1	47.5663	2.6941	0	47.5663	0.36589	11.3396	2.6941			207.238
57.2	47.6497	2.71419	0	47.6497	0.36654	11.4242	2.71419			208.784
57.3	47.733	2.73576	0	47.733	0.36718	11.515	2.73576			210.443
57.4	47.8163	2.75886	0	47.8163	0.36782	11.6122	2.75886			212.22
57.5	47.8996	2.78375	0	47.8996	0.36846	11.717	2.78375			214.135
57.6	47.9828	2.80512	0	47.9828	0.3691	11.8069	2.80512			215.778
57.7	48.0663	2.82883	0	48.0663	0.36974	11.9067	2.82883			217.602
57.8	48.1497	2.68225	0	48.1497	0.37038	11.2897	2.68225			206.327
57.9	48.233	2.66916	0	48.233	0.37102	11.2347	2.66916			205.32
58	48.3162	2.68647	0	48.3162	0.37166	11.3075	2.68647			206.652
58.1	48.3995	2.70867	0	48.3995	0.3723	11.4009	2.70867			208.359
58.2	48.4828	2.73118	0	48.4828	0.37294	11.4957	2.73118			210.091
58.3	48.5663	2.7538	0	48.5663	0.37359	11.5909	2.7538			211.831
58.4	48.6497	2.77603	0	48.6497	0.37423	11.6845	2.77603			213.541
58.5	48.733	2.80004	0	48.733	0.37487	11.7855	2.80004			215.388
58.6	48.8162	2.8238	0	48.8162	0.37551	11.8855	2.8238			217.215
58.7	48.8995	2.84643	0	48.8995	0.37615	11.9808	2.84643			218.956
58.8	48.9829	2.8693	0	48.9829	0.37679	12.077	2.8693			220.715
58.9	49.0663	2.89405	0	49.0663	0.37743	12.1812	2.89405			222.619
59	49.1497	2.91645	0	49.1497	0.37807	12.2755	2.91645			224.342
59.1	49.2329	2.94039	0	49.2329	0.37871	12.3763	2.94039			226.184
59.2	49.3161	2.96385	0	49.3161	0.37935	12.475	2.96385			227.988
59.3	49.3995	2.98628	0	49.3995	0.38	12.5694	2.98628			229.714
59.4	49.4829	3.00944	0	49.4829	0.38064	12.6669	3.00944			231.495
59.5	49.5663	3.03352	0	49.5663	0.38128	12.7683	3.03352			233.348
59.6	49.6497	3.05451	0	49.6497	0.38192	12.8566	3.05451			234.962
59.7	49.7329	3.07927	0	49.7329	0.38256	12.9608	3.07927			236.867
59.8	49.8162	3.09893	0	49.8162	0.3832	13.0436	3.09893			238.379
59.9	49.8995	3.12169	0	49.8995	0.38384	13.1394	3.12169			240.13
60	49.9829	3.14406	0	49.9829	0.38448	13.2335	3.14406			241.851
60.1	50.0663	3.1667	0	50.0663	0.38513	13.3288	3.1667			243.592
60.2	50.1498	3.18784	0	50.1498	0.38577	13.4178	3.18784			245.218
60.3	50.233	3.20923	0	50.233	0.38641	13.5078	3.20923			246.864
60.4	50.3162	3.22982	0	50.3162	0.38705	13.5945	3.22982			248.448
60.5	50.3995	3.25535	0	50.3995	0.38769	13.7019	3.25535			250.412
60.6	50.4828	3.27522	0	50.4828	0.38833	13.7856	3.27522			251.94
60.7	50.5663	3.29764	0	50.5663	0.38897	13.8799	3.29764			253.665
60.8	50.6496	3.31868	0	50.6496	0.38961	13.9685	3.31868			255.283
60.9	50.7329	3.0969	0	50.7329	0.39025	13.035	3.0969			238.223
61	50.8162	2.67138	0	50.8162	0.39089	11.244	2.67138			205.491
61.1	50.8995	2.66479	0	50.8995	0.39153	11.2162	2.66479			204.984
61.2	50.983	2.66815	0	50.983	0.39218	11.2304	2.66815			205.242
61.3	51.0663	2.57132	0	51.0663	0.39282	10.8228	2.57132			197.794
61.4	51.1497	2.57586	0	51.1497	0.39346	10.842	2.57586			198.143
61.5	51.2329	2.57797	0	51.2329	0.3941	10.8508	2.57797			198.305
61.6	51.3161	2.5847	0	51.3161	0.39474	10.8791	2.5847			198.823
61.7	51.3995	2.56953	0	51.3995	0.39538	10.8153	2.56953			197.656
61.8	51.483	2.57454	0	51.483	0.39602	10.8364	2.57454			198.042
61.9	51.5663	2.44553	0	51.5663	0.39666	10.2934	2.44553			188.118
62	51.6497	2.44338	0	51.6497	0.39731	10.2843	2.44338			187.952
62.1	51.7329	2.37181	0	51.7329	0.39795	9.98309	2.37181			182.447
62.2	51.8162	2.37987	0	51.8162	0.39859	10.017	2.37987			183.067
62.3	51.8996	2.38952	0	51.8996	0.39923	10.0576	2.38952			183.809
62.4	51.9829	2.40318	0	51.9829	0.39987	10.1151	2.40318			184.86
62.5	52.0663	2.41766	0	52.0663	0.40051	10.1761	2.41766			185.974
62.6	52.1496	2.43154	0	52.1496	0.40115	10.2345	2.43154			187.042
62.7	52.2329	2.44904	0	52.2329	0.40179	10.3081	2.44904			188.388
62.8	52.3161	2.46439	0	52.3161	0.40243	10.3728	2.46439			189.568
62.9	52.3995	2.48155	0	52.3995	0.40307	10.445	2.48155			190.888
63	52.483	2.49444	0	52.483	0.40372	10.4992	2.49444			191.88
63.1	52.5663	2.51053	0	52.5663	0.40436	10.567	2.51053			193.118
63.2	52.6497	2.5266	0	52.6497	0.405	10.6346	2.5266			194.354
63.3	52.7329	2.54255	0	52.7329	0.40564	10.7018	2.54255			195.581
63.4	52.8162	2.55875	0	52.8162	0.40628	10.7699	2.55875			196.827
63.5	52.8995	2.57679	0	52.8995	0.40692	10.8459	2.57679			198.215
63.6	52.9829	2.59299	0	52.9829	0.40756	10.914	2.59299			199.461
63.7	53.0663	2.61161	0	53.0663	0.4082	10.9924	2.61161			200.893
63.8	53.1496	2.62803	0	53.1496	0.40884	11.0615	2.62803			202.156
63.9	53.2328	2.64896	0	53.2328	0.40948	11.1496	2.64896			203.766
64	53.3162	2.66966	0	53.3162	0.41012	11.2367	2.66966			205.358
64.1	53.3996	2.68763	0	53.3996	0.41077	11.3124	2.68763			206.741
64.2	53.483	2.70772	0	53.483	0.41141	11.397	2.70772			208.286
64.3	53.5663	2.72679	0	53.5663	0.41205	11.4772	2.72679			209.753
64.4	53.6496	2.74354	0	53.6496	0.41269	11.5477	2.74354			211.042
64.5	53.7328	2.76377	0	53.7328	0.41333	11.6329	2.76377			212.598
64.6	53.8162	2.78592	0	53.8162	0.41397	11.7261	2.78592			214.302
64.7	53.8996	2.8066	0	53.8996	0.41461	11.8131	2.8066			215.892
64.8	53.983	2.82424	0	53.983	0.41525	11.8874	2.82424			217.249
64.9	54.0663	2.83385	0	54.0663	0.41589	11.9278	2.83385			217.988
65	54.1496	2.85621	0	54.1496	0.41654	12.022	2.85621			219.708
65.1	54.2328	2.87679	0	54.2328	0.41718	12.1086	2.87679			221.292
65.2	54.3162	2.89647	0	54.3162	0.41782	12.1914	2.89647			222.805
65.3	54.3996	2.91987	0	54.3996	0.41846	12.2899	2.91987			224.605
65.4	54.483	2.94139	0	54.483	0.4191	12.3805	2.94139			226.261
65.5	54.5664	2.96392	0	54.5664	0.41974	12.4753	2.96392			227.994
65.6	54.6495	2.98577	0	54.6495	0.42038	12.5673	2.98577			229.675
65.7	54.7328	3.00185	0	54.7328	0.42102	12.635	3.00185			230.912
65.8	54.8162	3.02317	0	54.8162	0.42166	12.7247	3.02317			232.552
65.9	54.8996	3.04555	0	54.8996	0.4223	12.8189	3.04555			234.273
66	54.983	3.06724	0	54.983	0.42295	12.9102	3.06724			235.942
66.1	55.0663	3.08784	0	55.0663	0.42359	12.9969	3.08784			237.526
66.2	55.1496	3.10802	0	55.1496	0.42423	13.0818	3.10802			239.078
66.3	55.2328	3.13014	0	55.2328	0.42487	13.1749	3.13014			240.78
66.4	55.3162	3.14994	0	55.3162	0.42551	13.2583	3.14994			242.303
66.5	55.3996	3.16912	0	55.3996	0.42615	13.339	3.16912			243.778
66.6	55.483	3.18718	0	55.483	0.42679	13.415	3.18718			245.168
66.7	55.5663	3.21023	0	55.5663	0.42743	13.512	3.21023			246.941
66.8	55.6495	3.22846	0	55.6495	0.42807	13.5888	3.22846			248.343
66.9	55.7328	3.24804	0	55.7328	0.42871	13.6712	3.24804			249.849
67	55.8162	2.00796	0	55.8162	0.42936	8.4516	2.00796			154.458
67.1	55.8996	2.01488	0	55.8996	0.43	8.48075	2.01488			154.991
67.2	55.983	2.01104	0	55.983	0.43064	8.46458	2.01104			154.695
67.3	56.0663	1.9666	0	56.0663	0.43128	8.27754	1.9666			151.277
67.4	56.1495	1.96599	0	56.1495	0.43192	8.27497	1.96599			151.23
67.5	56.2328	1.97616	0	56.2328	0.43256	8.31777	1.97616			152.012
67.6	56.3163	1.98209	0	56.3163	0.4332	8.34274	1.98209			152.468
67.7	56.3997	1.99563	0	56.3997	0.43384	8.39974	1.99563			153.51
67.8	56.483	2.00952	0	56.483	0.43448	8.45819	2.00952			154.578
67.9	56.5663	2.02415	0	56.5663	0.43513	8.51974	2.02415			155.704
68	56.6496	2.04287	0	56.6496	0.43577	8.59858	2.04287			157.144
68.1	56.7328	2.05535	0	56.7328	0.43641	8.65108	2.05535			158.104
68.2	56.8162	2.07418	0	56.8162	0.43705	8.73036	2.07418			159.552
68.3	56.8996	2.08957	0	56.8996	0.43769	8.79513	2.08957			160.736
68.4	56.983	2.10632	0	56.983	0.43833	8.86563	2.10632			162.025
68.5	57.0663	2.12369	0	57.0663	0.43897	8.93872	2.12369			163.361
68.6	57.1496	2.13785	0	57.1496	0.43961	8.99834	2.13785			164.45
68.7	57.2328	2.15656	0	57.2328	0.44025	9.07709	2.15656			165.889
68.8	57.3162	2.1734	0	57.3162	0.44089	9.14796	2.1734			167.185
68.9	57.3996	2.18949	0	57.3996	0.44154	9.2157	2.18949			168.422
69	57.483	2.2087	0	57.483	0.44218	9.29653	2.2087			169.9
69.1	57.5662	2.22637	0	57.5662	0.44282	9.37092	2.22637			171.259
69.2	57.6495	2.2444	0	57.6495	0.44346	9.44681	2.2444			172.646
69.3	57.7328	2.26648	0	57.7328	0.4441	9.53972	2.26648			174.345
69.4	57.8162	2.283	0	57.8162	0.44474	9.60929	2.283			175.615
69.5	57.8997	2.30252	0	57.8997	0.44538	9.69143	2.30252			177.117
69.6	57.983	2.32167	0	57.983	0.44602	9.77203	2.32167			178.59
69.7	58.0662	2.34149	0	58.0662	0.44666	9.85545	2.34149			180.115
69.8	58.1495	2.36028	0	58.1495	0.4473	9.93456	2.36028			181.56
69.9	58.2329	2.37914	0	58.2329	0.44795	10.0139	2.37914			183.011
70	58.3163	2.39854	0	58.3163	0.44859	10.0956	2.39854			184.503
70.1	58.3997	2.34441	0	58.3997	0.44923	9.86777	2.34441			180.339
70.2	58.483	2.3494	0	58.483	0.44987	9.88878	2.3494			180.723
70.3	58.5663	2.36302	0	58.5663	0.45051	9.94608	2.36302			181.771
70.4	58.6495	2.38287	0	58.6495	0.45115	10.0296	2.38287			183.298
70.5	58.7329	2.39774	0	58.7329	0.45179	10.0922	2.39774			184.442
70.6	58.8162	2.41766	0	58.8162	0.45243	10.1761	2.41766			185.974
70.7	58.8997	2.43824	0	58.8997	0.45307	10.2627	2.43824			187.557
70.8	58.983	2.45605	0	58.983	0.45372	10.3376	2.45605			188.927
70.9	59.0662	2.47404	0	59.0662	0.45436	10.4134	2.47404			190.311
71	59.1495	2.49441	0	59.1495	0.455	10.4991	2.49441			191.878
71.1	59.2328	2.51261	0	59.2328	0.45564	10.5757	2.51261			193.278
71.2	59.3163	2.53257	0	59.3163	0.45628	10.6597	2.53257			194.813
71.3	59.3996	2.5515	0	59.3996	0.45692	10.7394	2.5515			196.269
71.4	59.483	2.57051	0	59.483	0.45756	10.8194	2.57051			197.732
71.5	59.5662	2.59131	0	59.5662	0.4582	10.907	2.59131			199.332
71.6	59.6495	2.60886	0	59.6495	0.45884	10.9809	2.60886			200.682
71.7	59.7329	2.62888	0	59.7329	0.45948	11.0651	2.62888			202.222
71.8	59.8163	2.64703	0	59.8163	0.46013	11.1415	2.64703			203.618
71.9	59.8996	2.66457	0	59.8996	0.46077	11.2153	2.66457			204.967
72	59.983	2.68379	0	59.983	0.46141	11.2962	2.68379			206.445
72.1	60.0662	2.7011	0	60.0662	0.46205	11.3691	2.7011			207.777
72.2	60.1495	2.72161	0	60.1495	0.46269	11.4554	2.72161			209.355
72.3	60.2329	2.73863	0	60.2329	0.46333	11.527	2.73863			210.664
72.4	60.3163	2.7578	0	60.3163	0.46397	11.6077	2.7578			212.138
72.5	60.3997	2.77918	0	60.3997	0.46461	11.6977	2.77918			213.783
72.6	60.4829	2.79949	0	60.4829	0.46525	11.7832	2.79949			215.345
72.7	60.5662	2.81512	0	60.5662	0.46589	11.849	2.81512			216.548
72.8	60.6495	2.83649	0	60.6495	0.46653	11.939	2.83649			218.192
72.9	60.7329	2.85562	0	60.7329	0.46718	12.0195	2.85562			219.663
73	60.8163	2.87361	0	60.8163	0.46782	12.0952	2.87361			221.047
73.1	60.8997	2.89177	0	60.8997	0.46846	12.1716	2.89177			222.444
73.2	60.9829	2.91207	0	60.9829	0.4691	12.2571	2.91207			224.005
73.3	61.0662	2.93108	0	61.0662	0.46974	12.3371	2.93108			225.468
73.4	61.1495	2.95253	0	61.1495	0.47038	12.4274	2.95253			227.118
73.5	61.2329	2.97163	0	61.2329	0.47102	12.5078	2.97163			228.587
73.6	61.3163	2.99253	0	61.3163	0.47166	12.5957	2.99253			230.195
73.7	61.3997	3.0119	0	61.3997	0.47231	12.6773	3.0119			231.685
73.8	61.483	3.03264	0	61.483	0.47295	12.7645	3.03264			233.28
73.9	61.5662	3.05176	0	61.5662	0.47359	12.8451	3.05176			234.751
74	61.6495	3.06999	0	61.6495	0.47423	12.9217	3.06999			236.153
74.1	61.7329	3.08743	0	61.7329	0.47487	12.9952	3.08743			237.495
74.2	61.8163	3.10745	0	61.8163	0.47551	13.0794	3.10745			239.035
74.3	61.8997	3.12441	0	61.8997	0.47615	13.1508	3.12441			240.339
74.4	61.9829	3.14438	0	61.9829	0.47679	13.2349	3.14438			241.875
74.5	62.0662	3.16363	0	62.0662	0.47743	13.3159	3.16363			243.356
74.6	62.1495	3.18238	0	62.1495	0.47807	13.3948	3.18238			244.798
74.7	62.2329	3.20203	0	62.2329	0.47871	13.4775	3.20203			246.31
74.8	62.3163	3.22271	0	62.3163	0.47936	13.5646	3.22271			247.901
74.9	62.3996	3.24052	0	62.3996	0.48	13.6395	3.24052			249.271
75	62.4829	3.25955	0	62.4829	0.48064	13.7196	3.25955			250.735
75.1	62.5661	3.27667	0	62.5661	0.48128	13.7917	3.27667			252.052
75.2	62.6496	3.29421	0	62.6496	0.48192	13.8655	3.29421			253.401
75.3	62.733	3.31021	0	62.733	0.48256	13.9329	3.31021			254.632
75.4	62.8163	3.32792	0	62.8163	0.4832	14.0074	3.32792			255.994
75.5	62.8997	3.34549	0	62.8997	0.48384	14.0814	3.34549			257.345
75.6	62.9828	3.36506	0	62.9828	0.48448	14.1638	3.36506			258.851
75.7	63.0661	3.38522	0	63.0661	0.48512	14.2486	3.38522			260.402
75.8	63.1495	3.28123	0	63.1495	0.48577	13.8109	3.28123			252.402
75.9	63.2329	3.14307	0	63.2329	0.48641	13.2294	3.14307			241.775
76	63.3163	3.15371	0	63.3163	0.48705	13.2741	3.15371			242.593
76.1	63.3997	3.16535	0	63.3997	0.48769	13.3231	3.16535			243.488
76.2	63.4829	3.18251	0	63.4829	0.48833	13.3953	3.18251			244.808
76.3	63.5662	3.19757	0	63.5662	0.48897	13.4587	3.19757			245.967
76.4	63.6495	3.21757	0	63.6495	0.48961	13.5429	3.21757			247.505
76.5	63.733	3.15715	0	63.733	0.49025	13.2886	3.15715			242.858
76.6	63.8163	2.75742	0	63.8163	0.49089	11.6061	2.75742			212.109
76.7	63.8997	2.75318	0	63.8997	0.49154	11.5883	2.75318			211.783
76.8	63.9829	2.67309	0	63.9829	0.49218	11.2512	2.67309			205.622
76.9	64.0661	2.67365	0	64.0661	0.49282	11.2536	2.67365			205.665
77	64.1496	2.68048	0	64.1496	0.49346	11.2823	2.68048			206.191
77.1	64.233	2.68752	0	64.233	0.4941	11.3119	2.68752			206.732
77.2	64.3163	2.69675	0	64.3163	0.49474	11.3508	2.69675			207.442
77.3	64.3996	2.70514	0	64.3996	0.49538	11.3861	2.70514			208.088
77.4	64.4829	2.7195	0	64.4829	0.49602	11.4465	2.7195			209.192
77.5	64.5661	2.72992	0	64.5661	0.49666	11.4904	2.72992			209.994
77.6	64.6496	2.74434	0	64.6496	0.4973	11.5511	2.74434			211.103
77.7	64.733	2.75847	0	64.733	0.49795	11.6105	2.75847			212.19
77.8	64.8163	2.76928	0	64.8163	0.49859	11.6561	2.76928			213.022
77.9	64.8996	2.78129	0	64.8996	0.49923	11.7066	2.78129			213.945
78	64.9828	2.79375	0	64.9828	0.49987	11.7591	2.79375			214.904
78.1	65.0662	2.80958	0	65.0662	0.50051	11.8257	2.80958			216.122
78.2	65.1496	2.77751	0	65.1496	0.50115	11.6907	2.77751			213.655
78.3	65.233	2.78057	0	65.233	0.50179	11.7036	2.78057			213.89
78.4	65.3163	2.79615	0	65.3163	0.50243	11.7691	2.79615			215.088
78.5	65.3996	2.80809	0	65.3996	0.50307	11.8194	2.80809			216.007
78.6	65.4828	2.82162	0	65.4828	0.50371	11.8764	2.82162			217.048
78.7	65.5662	2.83314	0	65.5662	0.50436	11.9248	2.83314			217.934
78.8	65.6496	2.84705	0	65.6496	0.505	11.9834	2.84705			219.004
78.9	65.733	2.86139	0	65.733	0.50564	12.0438	2.86139			220.107
79	65.8163	2.87596	0	65.8163	0.50628	12.1051	2.87596			221.228
79.1	65.8996	2.88902	0	65.8996	0.50692	12.1601	2.88902			222.232
79.2	65.9828	2.90017	0	65.9828	0.50756	12.207	2.90017			223.09
79.3	66.0661	2.91389	0	66.0661	0.5082	12.2647	2.91389			224.145
79.4	66.1496	2.92102	0	66.1496	0.50884	12.2947	2.92102			224.694
79.5	66.233	2.93222	0	66.233	0.50948	12.3419	2.93222			225.555
79.6	66.3163	2.94872	0	66.3163	0.51013	12.4113	2.94872			226.825
79.7	66.3996	2.96304	0	66.3996	0.51077	12.4716	2.96304			227.926
79.8	66.4828	2.97875	0	66.4828	0.51141	12.5377	2.97875			229.135
79.9	66.5662	2.9853	0	66.5662	0.51205	12.5653	2.9853			229.638
80	66.6496	2.88031	0	66.6496	0.51269	12.1234	2.88031			221.562
80.1	66.733	2.84539	0	66.733	0.51333	11.9764	2.84539			218.876
80.2	66.8163	2.85255	0	66.8163	0.51397	12.0066	2.85255			219.427
80.3	66.8996	2.86093	0	66.8996	0.51461	12.0418	2.86093			220.072
80.4	66.9828	2.87097	0	66.9828	0.51525	12.0841	2.87097			220.844
80.5	67.0662	2.88077	0	67.0662	0.51589	12.1253	2.88077			221.598
80.6	67.1496	2.89374	0	67.1496	0.51654	12.1799	2.89374			222.595
80.7	67.233	2.90713	0	67.233	0.51718	12.2363	2.90713			223.625
80.8	67.3163	2.92167	0	67.3163	0.51782	12.2975	2.92167			224.744
80.9	67.3995	2.93617	0	67.3995	0.51846	12.3585	2.93617			225.859
81	67.4828	2.95044	0	67.4828	0.5191	12.4186	2.95044			226.957
81.1	67.5662	2.96535	0	67.5662	0.51974	12.4813	2.96535			228.104
81.2	67.6497	2.97914	0	67.6497	0.52038	12.5394	2.97914			229.165
81.3	67.733	2.99453	0	67.733	0.52102	12.6042	2.99453			230.348
81.4	67.8163	3.01271	0	67.8163	0.52166	12.6807	3.01271			231.747
81.5	67.8995	3.02615	0	67.8995	0.5223	12.7372	3.02615			232.781
81.6	67.9828	3.02782	0	67.9828	0.52294	12.7443	3.02782			232.909
81.7	68.0662	3.0404	0	68.0662	0.52359	12.7972	3.0404			233.877
81.8	68.1497	3.05339	0	68.1497	0.52423	12.8519	3.05339			234.876
81.9	68.233	3.06331	0	68.233	0.52487	12.8936	3.06331			235.639
82	68.3163	3.07303	0	68.3163	0.52551	12.9346	3.07303			236.387
82.1	68.3995	3.05623	0	68.3995	0.52615	12.8639	3.05623			235.095
82.2	68.4828	3.01615	0	68.4828	0.52679	12.6952	3.01615			232.012
82.3	68.5662	3.01527	0	68.5662	0.52743	12.6914	3.01527			231.944
82.4	68.6497	3.02382	0	68.6497	0.52807	12.7274	3.02382			232.602
82.5	68.733	3.03444	0	68.733	0.52872	12.7721	3.03444			233.418
82.6	68.8163	3.04837	0	68.8163	0.52936	12.8308	3.04837			234.49
82.7	68.8995	3.06162	0	68.8995	0.53	12.8865	3.06162			235.509
82.8	68.9828	3.07019	0	68.9828	0.53064	12.9226	3.07019			236.168
82.9	69.0663	3.08314	0	69.0663	0.53128	12.9771	3.08314			237.165
83	69.1496	3.09813	0	69.1496	0.53192	13.0402	3.09813			238.318
83.1	69.233	3.10495	0	69.233	0.53256	13.0689	3.10495			238.842
83.2	69.3162	3.04932	0	69.3162	0.5332	12.8347	3.04932			234.563
83.3	69.3995	3.02144	0	69.3995	0.53384	12.7174	3.02144			232.418
83.4	69.4828	3.01965	0	69.4828	0.53448	12.7099	3.01965			232.281
83.5	69.5663	3.02529	0	69.5663	0.53513	12.7336	3.02529			232.715
83.6	69.6497	3.0311	0	69.6497	0.53577	12.7581	3.0311			233.162
83.7	69.733	2.98747	0	69.733	0.53641	12.5744	2.98747			229.805
83.8	69.8163	2.98424	0	69.8163	0.53705	12.5608	2.98424			229.557
83.9	69.8995	2.99611	0	69.8995	0.53769	12.6108	2.99611			230.47
84	69.9829	2.99649	0	69.9829	0.53833	12.6124	2.99649			230.499
84.1	70.0663	3.00443	0	70.0663	0.53897	12.6458	3.00443			231.11
84.2	70.1497	3.01483	0	70.1497	0.53961	12.6896	3.01483			231.91
84.3	70.233	3.00461	0	70.233	0.54025	12.6466	3.00461			231.124
84.4	70.3162	3.01544	0	70.3162	0.54089	12.6921	3.01544			231.957
84.5	70.3995	3.02888	0	70.3995	0.54153	12.7487	3.02888			232.991
84.6	70.4828	2.86754	0	70.4828	0.54218	12.0697	2.86754			220.58
84.7	70.5662	2.78977	0	70.5662	0.54282	11.7423	2.78977			214.598
84.8	70.6497	2.78718	0	70.6497	0.54346	11.7314	2.78718			214.398
84.9	70.733	2.78617	0	70.733	0.5441	11.7271	2.78617			214.321
85	70.8163	2.78872	0	70.8163	0.54474	11.7379	2.78872			214.517
85.1	70.8995	2.79486	0	70.8995	0.54538	11.7637	2.79486			214.989
85.2	70.9829	2.80119	0	70.9829	0.54602	11.7904	2.80119			215.476
85.3	71.0663	2.80978	0	71.0663	0.54666	11.8265	2.80978			216.137
85.4	71.1497	2.81568	0	71.1497	0.54731	11.8514	2.81568			216.591
85.5	71.233	2.82459	0	71.233	0.54795	11.8888	2.82459			217.276
85.6	71.3162	2.83042	0	71.3162	0.54859	11.9134	2.83042			217.725
85.7	71.3995	2.83384	0	71.3995	0.54923	11.9278	2.83384			217.988
85.8	71.4829	2.84043	0	71.4829	0.54987	11.9555	2.84043			218.495
85.9	71.5663	2.85016	0	71.5663	0.55051	11.9965	2.85016			219.243
86	71.6497	2.77485	0	71.6497	0.55115	11.6795	2.77485			213.45
86.1	71.7329	2.78728	0	71.7329	0.55179	11.7318	2.78728			214.406
86.2	71.8162	2.79765	0	71.8162	0.55243	11.7755	2.79765			215.204
86.3	71.8995	2.80499	0	71.8995	0.55307	11.8064	2.80499			215.768
86.4	71.9829	2.8178	0	71.9829	0.55371	11.8603	2.8178			216.754
86.5	72.0663	2.77392	0	72.0663	0.55436	11.6756	2.77392			213.378
86.6	72.1497	2.76811	0	72.1497	0.555	11.6511	2.76811			212.932
86.7	72.233	2.77142	0	72.233	0.55564	11.6651	2.77142			213.186
86.8	72.3162	2.77901	0	72.3162	0.55628	11.697	2.77901			213.77
86.9	72.3995	2.78974	0	72.3995	0.55692	11.7422	2.78974			214.595
87	72.4829	2.79624	0	72.4829	0.55756	11.7695	2.79624			215.095
87.1	72.5663	2.80805	0	72.5663	0.5582	11.8192	2.80805			216.004
87.2	72.6497	2.79543	0	72.6497	0.55884	11.7661	2.79543			215.033
87.3	72.7329	2.80518	0	72.7329	0.55948	11.8072	2.80518			215.783
87.4	72.8162	2.81768	0	72.8162	0.56012	11.8598	2.81768			216.745
87.5	72.8995	2.83076	0	72.8995	0.56077	11.9148	2.83076			217.751
87.6	72.9829	2.83819	0	72.9829	0.56141	11.9461	2.83819			218.322
87.7	73.0663	2.85598	0	73.0663	0.56205	12.021	2.85598			219.691
87.8	73.1496	2.8442	0	73.1496	0.56269	11.9714	2.8442			218.785
87.9	73.2329	2.63291	0	73.2329	0.56333	11.0821	2.63291			202.532
88	73.3162	2.37229	0	73.3162	0.56397	9.98511	2.37229			182.484
88.1	73.3996	2.36195	0	73.3996	0.56461	9.94159	2.36195			181.688
88.2	73.4829	2.36327	0	73.4829	0.56525	9.94712	2.36327			181.79
88.3	73.5663	2.27079	0	73.5663	0.56589	9.55789	2.27079			174.676
88.4	73.6497	2.28152	0	73.6497	0.56654	9.60303	2.28152			175.502
88.5	73.7329	2.2957	0	73.7329	0.56718	9.66271	2.2957			176.592
88.6	73.8161	2.30817	0	73.8161	0.56782	9.7152	2.30817			177.552
88.7	73.8995	2.32383	0	73.8995	0.56846	9.78112	2.32383			178.756
88.8	73.983	2.33851	0	73.983	0.5691	9.8429	2.33851			179.885
88.9	74.0664	2.16696	0	74.0664	0.56974	9.12087	2.16696			166.689
89	74.1496	2.17764	0	74.1496	0.57038	9.16583	2.17764			167.511
89.1	74.2329	2.18977	0	74.2329	0.57102	9.21689	2.18977			168.444
89.2	74.3162	2.20311	0	74.3162	0.57166	9.27302	2.20311			169.47
89.3	74.3995	2.21081	0	74.3995	0.5723	9.30542	2.21081			170.062
89.4	74.483	2.22972	0	74.483	0.57295	9.385	2.22972			171.517
89.5	74.5663	2.22126	0	74.5663	0.57359	9.34942	2.22126			170.866
89.6	74.6496	2.24153	0	74.6496	0.57423	9.43472	2.24153			172.425
89.7	74.7329	2.25614	0	74.7329	0.57487	9.4962	2.25614			173.549
89.8	74.8161	2.27911	0	74.8161	0.57551	9.59292	2.27911			175.316
89.9	74.8995	2.29666	0	74.8995	0.57615	9.66679	2.29666			176.666
90	74.983	2.32023	0	74.983	0.57679	9.76597	2.32023			178.479
90.1	75.0664	2.34135	0	75.0664	0.57743	9.85488	2.34135			180.104
90.2	75.1497	2.3649	0	75.1497	0.57807	9.95399	2.3649			181.915
90.3	75.2329	2.39014	0	75.2329	0.57871	10.0602	2.39014			183.857
90.4	75.3162	2.41372	0	75.3162	0.57936	10.1595	2.41372			185.671
90.5	75.3996	2.44164	0	75.3996	0.58	10.277	2.44164			187.818
90.6	75.483	2.46319	0	75.483	0.58064	10.3677	2.46319			189.476
90.7	75.5663	2.48447	0	75.5663	0.58128	10.4573	2.48447			191.113
90.8	75.6496	2.50797	0	75.6496	0.58192	10.5562	2.50797			192.921
90.9	75.7328	2.53538	0	75.7328	0.58256	10.6715	2.53538			195.029
91	75.8162	2.55951	0	75.8162	0.5832	10.7731	2.55951			196.885
91.1	75.8995	2.58164	0	75.8995	0.58384	10.8663	2.58164			198.588
91.2	75.983	2.60605	0	75.983	0.58448	10.969	2.60605			200.465
91.3	76.0663	2.63116	0	76.0663	0.58513	11.0747	2.63116			202.397
91.4	76.1497	2.65676	0	76.1497	0.58577	11.1824	2.65676			204.366
91.5	76.2328	2.68	0	76.2328	0.58641	11.2803	2.68			206.154
91.6	76.3162	2.68519	0	76.3162	0.58705	11.3021	2.68519			206.553
91.7	76.3996	2.68016	0	76.3996	0.58769	11.2809	2.68016			206.166
91.8	76.483	2.69872	0	76.483	0.58833	11.3591	2.69872			207.594
91.9	76.5663	2.72236	0	76.5663	0.58897	11.4586	2.72236			209.412
92	76.6496	2.74653	0	76.6496	0.58961	11.5603	2.74653			211.272
92.1	76.7328	2.77074	0	76.7328	0.59025	11.6622	2.77074			213.134
92.2	76.8161	2.77312	0	76.8161	0.59089	11.6722	2.77312			213.317
92.3	76.8996	2.79732	0	76.8996	0.59154	11.7741	2.79732			215.178
92.4	76.983	2.82064	0	76.983	0.59218	11.8722	2.82064			216.972
92.5	77.0663	2.84223	0	77.0663	0.59282	11.9631	2.84223			218.633
92.6	77.1496	2.86258	0	77.1496	0.59346	12.0488	2.86258			220.198
92.7	77.2328	2.88023	0	77.2328	0.5941	12.123	2.88023			221.556
92.8	77.3161	2.89926	0	77.3161	0.59474	12.2032	2.89926			223.02
92.9	77.3996	2.91601	0	77.3996	0.59538	12.2736	2.91601			224.308
93	77.483	2.93305	0	77.483	0.59602	12.3454	2.93305			225.619
93.1	77.5663	2.9489	0	77.5663	0.59666	12.4121	2.9489			226.838
93.2	77.6496	2.96417	0	77.6496	0.5973	12.4763	2.96417			228.013
93.3	77.7329	2.9763	0	77.7329	0.59795	12.5274	2.9763			228.946
93.4	77.8162	2.95772	0	77.8162	0.59859	12.4492	2.95772			227.517
93.5	77.8996	2.95924	0	77.8996	0.59923	12.4556	2.95924			227.634
93.6	77.983	2.96387	0	77.983	0.59987	12.4751	2.96387			227.99
93.7	78.0663	2.96885	0	78.0663	0.60051	12.4961	2.96885			228.373
93.8	78.1495	2.97966	0	78.1495	0.60115	12.5416	2.97966			229.205
93.9	78.2328	2.96875	0	78.2328	0.60179	12.4956	2.96875			228.365
94	78.3162	2.96547	0	78.3162	0.60243	12.4818	2.96547			228.113
94.1	78.3996	2.9529	0	78.3996	0.60307	12.4289	2.9529			227.146
94.2	78.483	2.90019	0	78.483	0.60372	12.2071	2.90019			223.092
94.3	78.5663	2.71751	0	78.5663	0.60436	11.4382	2.71751			209.039
94.4	78.6495	2.33592	0	78.6495	0.605	9.83202	2.33592			179.686
94.5	78.7328	2.283	0	78.7328	0.60564	9.60926	2.283			175.615
94.6	78.8162	2.25612	0	78.8162	0.60628	9.49614	2.25612			173.548
94.7	78.8996	2.24099	0	78.8996	0.60692	9.43243	2.24099			172.384
94.8	78.983	2.23117	0	78.983	0.60756	9.3911	2.23117			171.628
94.9	79.0663	2.23067	0	79.0663	0.6082	9.38901	2.23067			171.59
95	79.1495	2.22972	0	79.1495	0.60884	9.38501	2.22972			171.517
95.1	79.2328	2.21626	0	79.2328	0.60948	9.32838	2.21626			170.482
95.2	79.3162	2.21788	0	79.3162	0.61012	9.3352	2.21788			170.606
95.3	79.3996	2.21875	0	79.3996	0.61077	9.33883	2.21875			170.673
95.4	79.483	2.21326	0	79.483	0.61141	9.31573	2.21326			170.251
95.5	79.5663	2.21635	0	79.5663	0.61205	9.32872	2.21635			170.488
95.6	79.6495	2.21324	0	79.6495	0.61269	9.31567	2.21324			170.249
95.7	79.7328	2.22062	0	79.7328	0.61333	9.34672	2.22062			170.817
95.8	79.8162	2.22763	0	79.8162	0.61397	9.37623	2.22763			171.356
95.9	79.8997	2.23575	0	79.8997	0.61461	9.4104	2.23575			171.981
96	79.983	2.24497	0	79.983	0.61525	9.44922	2.24497			172.69
96.1	80.0663	2.25093	0	80.0663	0.61589	9.47428	2.25093			173.148
96.2	80.1495	2.26179	0	80.1495	0.61653	9.51999	2.26179			173.984
96.3	80.2328	2.26913	0	80.2328	0.61718	9.55089	2.26913			174.548
96.4	80.3162	2.27872	0	80.3162	0.61782	9.59128	2.27872			175.286
96.5	80.3997	2.28921	0	80.3997	0.61846	9.63543	2.28921			176.093
96.6	80.483	2.29652	0	80.483	0.6191	9.66617	2.29652			176.655
96.7	80.5662	2.3074	0	80.5662	0.61974	9.71197	2.3074			177.492
96.8	80.6495	2.31546	0	80.6495	0.62038	9.74591	2.31546			178.112
96.9	80.7329	2.32473	0	80.7329	0.62102	9.78493	2.32473			178.825
97	80.8163	2.32798	0	80.8163	0.62166	9.79859	2.32798			179.075
97.1	80.8997	2.33702	0	80.8997	0.62231	9.83663	2.33702			179.771
97.2	80.983	1.78001	0	80.983	0.62295	7.49217	1.78001			136.924
97.3	81.0662	1.74901	0	81.0662	0.62359	7.3617	1.74901			134.539
97.4	81.1495	1.72596	0	81.1495	0.62423	7.26468	1.72596			132.766
97.5	81.2328	1.70537	0	81.2328	0.62487	7.17802	1.70537			131.182
97.6	81.3163	1.69654	0	81.3163	0.62551	7.14085	1.69654			130.503
97.7	81.3997	1.69552	0	81.3997	0.62615	7.13655	1.69552			130.425
97.8	81.483	1.69823	0	81.483	0.62679	7.14794	1.69823			130.633
97.9	81.5662	1.6996	0	81.5662	0.62743	7.15373	1.6996			130.738
98	81.6495	1.70463	0	81.6495	0.62807	7.1749	1.70463			131.125
98.1	81.7328	1.70785	0	81.7328	0.62871	7.18843	1.70785			131.373
98.2	81.8163	1.71451	0	81.8163	0.62936	7.21645	1.71451			131.885
98.3	81.8996	1.71716	0	81.8996	0.63	7.22763	1.71716			132.089
98.4	81.983	1.71504	0	81.983	0.63064	7.21872	1.71504			131.926
98.5	82.0662	1.71886	0	82.0662	0.63128	7.2348	1.71886			132.22
98.6	82.1495	1.72674	0	82.1495	0.63192	7.26796	1.72674			132.826
98.7	82.2328	1.73086	0	82.2328	0.63256	7.2853	1.73086			133.143
98.8	82.3163	1.73679	0	82.3163	0.6332	7.31026	1.73679			133.599
98.9	82.3997	1.72874	0	82.3997	0.63384	7.27638	1.72874			132.98
99	82.483	1.73294	0	82.483	0.63448	7.29406	1.73294			133.303
99.1	82.5662	1.73654	0	82.5662	0.63512	7.30918	1.73654			133.58
99.183	82.6354	1.7391	0	82.6354	0.63566	7.31996	1.7391			133.777

## Sheet: Specimen_RawData_3
测试 : 速率 1	50	mm/min
最大值 载荷 : 拉伸应变 (位移)在最大值 载荷	0.72359	mm/mm
最大值 载荷 : 拉伸应力在最大值 载荷	23.6005	MPa
最大值 载荷 : 最大值 载荷	5.60708	N
试样属性 : 试样标识
试样属性 : 面积	0.23758	mm^2
时间	位移	载荷	PIP 计数	拉伸位移	拉伸应变 (位移)	拉伸应力	强力			Force/width	Interfacial toughness
(s)	(mm)	(N)		(mm)	(mm/mm)	(MPa)	(N/tex)			(N/m)	J/m2
0	0	0.0167	0	0	0	0.07031	0.0167			0.927778	311.504
0.1	0.05812	0.07636	0	0.05812	0.00045	0.32141	0.07636			4.24222
0.2	0.14927	0.14774	0	0.14927	0.00115	0.62187	0.14774			8.20778
0.3	0.23292	0.20588	0	0.23292	0.00179	0.86656	0.20588			11.4378
0.4	0.31621	0.25728	0	0.31621	0.00243	1.08291	0.25728			14.2933
0.5	0.39949	0.30755	0	0.39949	0.00307	1.29451	0.30755			17.0861
0.6	0.48296	0.35289	0	0.48296	0.00372	1.48533	0.35289			19.605
0.7	0.56632	0.39291	0	0.56632	0.00436	1.65378	0.39291			21.8283
0.8	0.64961	0.43365	0	0.64961	0.005	1.82524	0.43365			24.0917
0.9	0.73295	0.46996	0	0.73295	0.00564	1.97808	0.46996			26.1089
1	0.81616	0.50485	0	0.81616	0.00628	2.12493	0.50485			28.0472
1.1	0.89956	0.53816	0	0.89956	0.00692	2.26513	0.53816			29.8978
1.2	0.98293	0.57114	0	0.98293	0.00756	2.40394	0.57114			31.73
1.3	1.06633	0.6035	0	1.06633	0.0082	2.54019	0.6035			33.5278
1.4	1.14962	0.63299	0	1.14962	0.00884	2.66428	0.63299			35.1661
1.5	1.23291	0.66401	0	1.23291	0.00948	2.79484	0.66401			36.8894
1.6	1.31617	0.69096	0	1.31617	0.01012	2.90828	0.69096			38.3867
1.7	1.39949	0.72058	0	1.39949	0.01077	3.03297	0.72058			40.0322
1.8	1.48291	0.74681	0	1.48291	0.01141	3.14339	0.74681			41.4894
1.9	1.56638	0.77426	0	1.56638	0.01205	3.25889	0.77426			43.0144
2	1.64964	0.79665	0	1.64964	0.01269	3.35316	0.79665			44.2583
2.1	1.73292	0.8242	0	1.73292	0.01333	3.46912	0.8242			45.7889
2.2	1.81617	0.85021	0	1.81617	0.01397	3.5786	0.85021			47.2339
2.3	1.89951	0.87389	0	1.89951	0.01461	3.67825	0.87389			48.5494
2.4	1.98295	0.9003	0	1.98295	0.01525	3.78942	0.9003			50.0167
2.5	2.06632	0.92409	0	2.06632	0.01589	3.88953	0.92409			51.3383
2.6	2.14967	0.94702	0	2.14967	0.01654	3.98607	0.94702			52.6122
2.7	2.23294	0.96795	0	2.23294	0.01718	4.07417	0.96795			53.775
2.8	2.31616	0.99011	0	2.31616	0.01782	4.16741	0.99011			55.0061
2.9	2.39949	1.01689	0	2.39949	0.01846	4.28016	1.01689			56.4939
3	2.48297	1.03945	0	2.48297	0.0191	4.37509	1.03945			57.7472
3.1	2.56636	1.06533	0	2.56636	0.01974	4.48404	1.06533			59.185
3.2	2.64968	1.08857	0	2.64968	0.02038	4.58186	1.08857			60.4761
3.3	2.73283	1.11247	0	2.73283	0.02102	4.68245	1.11247			61.8039
3.4	2.81614	1.13591	0	2.81614	0.02166	4.78113	1.13591			63.1061
3.5	2.89957	1.1582	0	2.89957	0.0223	4.87492	1.1582			64.3444
3.6	2.98294	1.18011	0	2.98294	0.02295	4.96713	1.18011			65.5617
3.7	3.06636	1.20329	0	3.06636	0.02359	5.06471	1.20329			66.8494
3.8	3.14962	1.22516	0	3.14962	0.02423	5.15677	1.22516			68.0644
3.9	3.23285	1.24958	0	3.23285	0.02487	5.25954	1.24958			69.4211
4	3.31618	1.25056	0	3.31618	0.02551	5.26369	1.25056			69.4756
4.1	3.39956	1.26386	0	3.39956	0.02615	5.31966	1.26386			70.2144
4.2	3.4829	1.28508	0	3.4829	0.02679	5.40896	1.28508			71.3933
4.3	3.56636	1.30722	0	3.56636	0.02743	5.50216	1.30722			72.6233
4.4	3.6496	1.32724	0	3.6496	0.02807	5.58642	1.32724			73.7356
4.5	3.73286	1.34699	0	3.73286	0.02871	5.66956	1.34699			74.8328
4.6	3.81617	1.36888	0	3.81617	0.02936	5.76168	1.36888			76.0489
4.7	3.89952	1.38613	0	3.89952	0.03	5.83431	1.38613			77.0072
4.8	3.98294	1.40029	0	3.98294	0.03064	5.89391	1.40029			77.7939
4.9	4.06636	1.42128	0	4.06636	0.03128	5.98227	1.42128			78.96
5	4.14965	1.44065	0	4.14965	0.03192	6.06376	1.44065			80.0361
5.1	4.23285	1.46133	0	4.23285	0.03256	6.15082	1.46133			81.185
5.2	4.31619	1.47986	0	4.31619	0.0332	6.22881	1.47986			82.2144
5.3	4.39957	1.49846	0	4.39957	0.03384	6.3071	1.49846			83.2478
5.4	4.48299	1.51945	0	4.48299	0.03448	6.39544	1.51945			84.4139
5.5	4.56634	1.54055	0	4.56634	0.03513	6.48425	1.54055			85.5861
5.6	4.6496	1.55623	0	4.6496	0.03577	6.55024	1.55623			86.4572
5.7	4.73285	1.57976	0	4.73285	0.03641	6.64928	1.57976			87.7644
5.8	4.81614	1.59898	0	4.81614	0.03705	6.7302	1.59898			88.8322
5.9	4.89961	1.61836	0	4.89961	0.03769	6.81178	1.61836			89.9089
6	4.98301	1.63637	0	4.98301	0.03833	6.88758	1.63637			90.9094
6.1	5.06634	1.658	0	5.06634	0.03897	6.97863	1.658			92.1111
6.2	5.14953	1.67695	0	5.14953	0.03961	7.05837	1.67695			93.1639
6.3	5.23284	1.69841	0	5.23284	0.04025	7.1487	1.69841			94.3561
6.4	5.31618	1.71639	0	5.31618	0.04089	7.22437	1.71639			95.355
6.5	5.39959	1.73808	0	5.39959	0.04154	7.31569	1.73808			96.56
6.6	5.483	1.75638	0	5.483	0.04218	7.39272	1.75638			97.5767
6.7	5.56631	1.77882	0	5.56631	0.04282	7.48716	1.77882			98.8233
6.8	5.64957	1.79845	0	5.64957	0.04346	7.5698	1.79845			99.9139
6.9	5.73289	1.82061	0	5.73289	0.0441	7.66304	1.82061			101.145
7	5.81618	1.84018	0	5.81618	0.04474	7.74542	1.84018			102.232
7.1	5.89959	1.86267	0	5.89959	0.04538	7.84009	1.86267			103.482
7.2	5.98304	1.88357	0	5.98304	0.04602	7.92803	1.88357			104.643
7.3	6.0663	1.9064	0	6.0663	0.04666	8.02414	1.9064			105.911
7.4	6.14951	1.92639	0	6.14951	0.0473	8.1083	1.92639			107.022
7.5	6.2328	1.94802	0	6.2328	0.04794	8.19932	1.94802			108.223
7.6	6.31619	1.96775	0	6.31619	0.04859	8.28237	1.96775			109.319
7.7	6.39959	1.99038	0	6.39959	0.04923	8.37761	1.99038			110.577
7.8	6.48301	2.0091	0	6.48301	0.04987	8.4564	2.0091			111.617
7.9	6.5663	2.03175	0	6.5663	0.05051	8.55173	2.03175			112.875
8	6.64957	2.0469	0	6.64957	0.05115	8.61551	2.0469			113.717
8.1	6.73282	2.0689	0	6.73282	0.05179	8.70812	2.0689			114.939
8.2	6.81621	2.09127	0	6.81621	0.05243	8.80227	2.09127			116.182
8.3	6.89962	2.11265	0	6.89962	0.05307	8.89226	2.11265			117.369
8.4	6.98302	2.13283	0	6.98302	0.05372	8.9772	2.13283			118.491
8.5	7.06633	2.152	0	7.06633	0.05436	9.05791	2.152			119.556
8.6	7.14951	2.17224	0	7.14951	0.055	9.14309	2.17224			120.68
8.7	7.23282	2.19169	0	7.23282	0.05564	9.22496	2.19169			121.761
8.8	7.31626	2.21064	0	7.31626	0.05628	9.3047	2.21064			122.813
8.9	7.39965	2.22882	0	7.39965	0.05692	9.38125	2.22882			123.823
9	7.48299	2.2486	0	7.48299	0.05756	9.46447	2.2486			124.922
9.1	7.5663	2.27166	0	7.5663	0.0582	9.56153	2.27166			126.203
9.2	7.64951	2.29165	0	7.64951	0.05884	9.64569	2.29165			127.314
9.3	7.73285	2.31159	0	7.73285	0.05948	9.72961	2.31159			128.422
9.4	7.81622	2.33038	0	7.81622	0.06012	9.80868	2.33038			129.466
9.5	7.89967	2.34793	0	7.89967	0.06077	9.88256	2.34793			130.441
9.6	7.98299	2.36649	0	7.98299	0.06141	9.96069	2.36649			131.472
9.7	8.06631	2.38511	0	8.06631	0.06205	10.0391	2.38511			132.506
9.8	8.14953	2.40433	0	8.14953	0.06269	10.1199	2.40433			133.574
9.9	8.23277	2.42594	0	8.23277	0.06333	10.2109	2.42594			134.774
10	8.31623	2.44487	0	8.31623	0.06397	10.2906	2.44487			135.826
10.1	8.39966	2.46712	0	8.39966	0.06461	10.3842	2.46712			137.062
10.2	8.48299	2.48551	0	8.48299	0.06525	10.4617	2.48551			138.084
10.3	8.56622	2.50956	0	8.56622	0.06589	10.5629	2.50956			139.42
10.4	8.64952	2.52922	0	8.64952	0.06653	10.6456	2.52922			140.512
10.5	8.73281	2.55026	0	8.73281	0.06718	10.7342	2.55026			141.681
10.6	8.81626	2.57144	0	8.81626	0.06782	10.8233	2.57144			142.858
10.7	8.89962	2.59142	0	8.89962	0.06846	10.9074	2.59142			143.968
10.8	8.98299	2.6136	0	8.98299	0.0691	11.0008	2.6136			145.2
10.9	9.06624	2.63517	0	9.06624	0.06974	11.0916	2.63517			146.398
11	9.14947	2.65801	0	9.14947	0.07038	11.1877	2.65801			147.667
11.1	9.23285	2.677	0	9.23285	0.07102	11.2676	2.677			148.722
11.2	9.3163	2.69958	0	9.3163	0.07166	11.3627	2.69958			149.977
11.3	9.39967	2.72102	0	9.39967	0.07231	11.4529	2.72102			151.168
11.4	9.48299	2.74402	0	9.48299	0.07295	11.5497	2.74402			152.446
11.5	9.5662	2.76546	0	9.5662	0.07359	11.64	2.76546			153.637
11.6	9.64948	2.78713	0	9.64948	0.07423	11.7312	2.78713			154.841
11.7	9.73289	2.80951	0	9.73289	0.07487	11.8254	2.80951			156.084
11.8	9.81633	2.83292	0	9.81633	0.07551	11.9239	2.83292			157.384
11.9	9.89969	2.8503	0	9.89969	0.07615	11.9971	2.8503			158.35
12	9.98295	2.87273	0	9.98295	0.07679	12.0915	2.87273			159.596
12.1	10.0662	2.89483	0	10.0662	0.07743	12.1845	2.89483			160.824
12.2	10.1495	2.91552	0	10.1495	0.07807	12.2716	2.91552			161.973
12.3	10.2329	2.9414	0	10.2329	0.07871	12.3805	2.9414			163.411
12.4	10.3163	2.96168	0	10.3163	0.07936	12.4659	2.96168			164.538
12.5	10.3997	2.9844	0	10.3997	0.08	12.5615	2.9844			165.8
12.6	10.483	3.00811	0	10.483	0.08064	12.6613	3.00811			167.117
12.7	10.5662	3.02785	0	10.5662	0.08128	12.7444	3.02785			168.214
12.8	10.6495	3.05078	0	10.6495	0.08192	12.8409	3.05078			169.488
12.9	10.7329	3.0729	0	10.7329	0.08256	12.934	3.0729			170.717
13	10.8163	3.09684	0	10.8163	0.0832	13.0348	3.09684			172.047
13.1	10.8997	3.122	0	10.8997	0.08384	13.1407	3.122			173.444
13.2	10.983	3.14603	0	10.983	0.08448	13.2418	3.14603			174.779
13.3	11.0662	3.17283	0	11.0662	0.08512	13.3546	3.17283			176.268
13.4	11.1495	3.1957	0	11.1495	0.08577	13.4509	3.1957			177.539
13.5	11.2329	3.22402	0	11.2329	0.08641	13.5701	3.22402			179.112
13.6	11.3163	3.24897	0	11.3163	0.08705	13.6751	3.24897			180.498
13.7	11.3997	3.27491	0	11.3997	0.08769	13.7843	3.27491			181.939
13.8	11.483	3.29937	0	11.483	0.08833	13.8872	3.29937			183.298
13.9	11.5662	3.32375	0	11.5662	0.08897	13.9899	3.32375			184.653
14	11.6495	3.35041	0	11.6495	0.08961	14.1021	3.35041			186.134
14.1	11.7329	3.37529	0	11.7329	0.09025	14.2068	3.37529			187.516
14.2	11.8163	3.39925	0	11.8163	0.09089	14.3077	3.39925			188.847
14.3	11.8997	3.42419	0	11.8997	0.09154	14.4126	3.42419			190.233
14.4	11.9829	3.44987	0	11.9829	0.09218	14.5207	3.44987			191.659
14.5	12.0662	3.47335	0	12.0662	0.09282	14.6195	3.47335			192.964
14.6	12.1495	3.50168	0	12.1495	0.09346	14.7388	3.50168			194.538
14.7	12.2329	3.52537	0	12.2329	0.0941	14.8385	3.52537			195.854
14.8	12.3164	3.54786	0	12.3164	0.09474	14.9331	3.54786			197.103
14.9	12.3996	3.5766	0	12.3996	0.09538	15.0541	3.5766			198.7
15	12.4829	3.60089	0	12.4829	0.09602	15.1564	3.60089			200.049
15.1	12.5662	3.60479	0	12.5662	0.09666	15.1728	3.60479			200.266
15.2	12.6495	3.61705	0	12.6495	0.0973	15.2244	3.61705			200.947
15.3	12.7329	3.63869	0	12.7329	0.09795	15.3155	3.63869			202.149
15.4	12.8164	3.65677	0	12.8164	0.09859	15.3915	3.65677			203.154
15.5	12.8997	3.67587	0	12.8997	0.09923	15.4719	3.67587			204.215
15.6	12.9829	3.69915	0	12.9829	0.09987	15.5699	3.69915			205.508
15.7	13.0662	3.70888	0	13.0662	0.10051	15.6109	3.70888			206.049
15.8	13.1495	3.723	0	13.1495	0.10115	15.6703	3.723			206.833
15.9	13.233	3.7432	0	13.233	0.10179	15.7553	3.7432			207.956
16	13.3163	3.7621	0	13.3163	0.10243	15.8349	3.7621			209.006
16.1	13.3996	3.78193	0	13.3996	0.10307	15.9184	3.78193			210.107
16.2	13.4829	3.79856	0	13.4829	0.10371	15.9884	3.79856			211.031
16.3	13.5662	3.82065	0	13.5662	0.10435	16.0813	3.82065			212.258
16.4	13.6495	3.83854	0	13.6495	0.105	16.1566	3.83854			213.252
16.5	13.733	3.85789	0	13.733	0.10564	16.2381	3.85789			214.327
16.6	13.8164	3.87934	0	13.8164	0.10628	16.3284	3.87934			215.519
16.7	13.8997	3.89817	0	13.8997	0.10692	16.4076	3.89817			216.565
16.8	13.9828	3.91614	0	13.9828	0.10756	16.4833	3.91614			217.563
16.9	14.0661	3.93591	0	14.0661	0.1082	16.5665	3.93591			218.662
17	14.1495	3.95485	0	14.1495	0.10884	16.6462	3.95485			219.714
17.1	14.233	3.9722	0	14.233	0.10948	16.7192	3.9722			220.678
17.2	14.3163	3.99188	0	14.3163	0.11013	16.8021	3.99188			221.771
17.3	14.3996	4.01324	0	14.3996	0.11077	16.892	4.01324			222.958
17.4	14.4829	4.03368	0	14.4829	0.11141	16.978	4.03368			224.093
17.5	14.5662	4.05398	0	14.5662	0.11205	17.0634	4.05398			225.221
17.6	14.6495	4.07416	0	14.6495	0.11269	17.1484	4.07416			226.342
17.7	14.733	4.0945	0	14.733	0.11333	17.234	4.0945			227.472
17.8	14.8164	4.11533	0	14.8164	0.11397	17.3216	4.11533			228.629
17.9	14.8996	4.1293	0	14.8996	0.11461	17.3805	4.1293			229.406
18	14.9829	4.13289	0	14.9829	0.11525	17.3956	4.13289			229.605
18.1	15.0661	4.15301	0	15.0661	0.11589	17.4803	4.15301			230.723
18.2	15.1496	4.17657	0	15.1496	0.11654	17.5794	4.17657			232.032
18.3	15.233	4.19951	0	15.233	0.11718	17.676	4.19951			233.306
18.4	15.3163	4.22479	0	15.3163	0.11782	17.7824	4.22479			234.711
18.5	15.3996	4.24849	0	15.3996	0.11846	17.8821	4.24849			236.027
18.6	15.4829	4.27522	0	15.4829	0.1191	17.9947	4.27522			237.512
18.7	15.5662	4.2975	0	15.5662	0.11974	18.0884	4.2975			238.75
18.8	15.6496	4.32276	0	15.6496	0.12038	18.1947	4.32276			240.153
18.9	15.733	4.34664	0	15.733	0.12102	18.2953	4.34664			241.48
19	15.8164	4.36905	0	15.8164	0.12166	18.3896	4.36905			242.725
19.1	15.8996	4.39121	0	15.8996	0.1223	18.4828	4.39121			243.956
19.2	15.9828	4.41496	0	15.9828	0.12294	18.5828	4.41496			245.276
19.3	16.0662	4.43953	0	16.0662	0.12359	18.6863	4.43953			246.641
19.4	16.1496	4.46145	0	16.1496	0.12423	18.7785	4.46145			247.858
19.5	16.233	4.48894	0	16.233	0.12487	18.8942	4.48894			249.386
19.6	16.3163	4.50984	0	16.3163	0.12551	18.9822	4.50984			250.547
19.7	16.3995	4.53395	0	16.3995	0.12615	19.0837	4.53395			251.886
19.8	16.4828	4.55879	0	16.4828	0.12679	19.1882	4.55879			253.266
19.9	16.5662	4.58027	0	16.5662	0.12743	19.2786	4.58027			254.459
20	16.6496	4.5992	0	16.6496	0.12807	19.3583	4.5992			255.511
20.1	16.733	4.61933	0	16.733	0.12872	19.443	4.61933			256.629
20.2	16.8163	4.63539	0	16.8163	0.12936	19.5106	4.63539			257.522
20.3	16.8996	4.64673	0	16.8996	0.13	19.5584	4.64673			258.152
20.4	16.9828	4.31123	0	16.9828	0.13064	18.1462	4.31123			239.513
20.5	17.0662	4.28768	0	17.0662	0.13128	18.0471	4.28768			238.204
20.6	17.1496	4.2995	0	17.1496	0.13192	18.0968	4.2995			238.861
20.7	17.233	4.31669	0	17.233	0.13256	18.1692	4.31669			239.816
20.8	17.3163	4.33881	0	17.3163	0.1332	18.2623	4.33881			241.045
20.9	17.3996	4.35957	0	17.3996	0.13384	18.3497	4.35957			242.198
21	17.4828	4.38423	0	17.4828	0.13448	18.4535	4.38423			243.568
21.1	17.5662	4.40828	0	17.5662	0.13512	18.5547	4.40828			244.904
21.2	17.6496	4.4338	0	17.6496	0.13577	18.6621	4.4338			246.322
21.3	17.733	4.45859	0	17.733	0.13641	18.7665	4.45859			247.699
21.4	17.8163	4.48515	0	17.8163	0.13705	18.8783	4.48515			249.175
21.5	17.8995	4.51139	0	17.8995	0.13769	18.9887	4.51139			250.633
21.6	17.9828	4.53704	0	17.9828	0.13833	19.0967	4.53704			252.058
21.7	18.0662	4.56359	0	18.0662	0.13897	19.2084	4.56359			253.533
21.8	18.1496	4.58846	0	18.1496	0.13961	19.3131	4.58846			254.914
21.9	18.233	4.61793	0	18.233	0.14025	19.4371	4.61793			256.552
22	18.3163	4.64267	0	18.3163	0.14089	19.5413	4.64267			257.926
22.1	18.3995	4.67045	0	18.3995	0.14153	19.6582	4.67045			259.469
22.2	18.4828	4.69857	0	18.4828	0.14218	19.7765	4.69857			261.032
22.3	18.5662	4.72681	0	18.5662	0.14282	19.8954	4.72681			262.601
22.4	18.6497	4.75581	0	18.6497	0.14346	20.0175	4.75581			264.212
22.5	18.733	4.78462	0	18.733	0.1441	20.1387	4.78462			265.812
22.6	18.8163	4.81196	0	18.8163	0.14474	20.2538	4.81196			267.331
22.7	18.8995	4.84203	0	18.8995	0.14538	20.3804	4.84203			269.002
22.8	18.9828	4.87034	0	18.9828	0.14602	20.4995	4.87034			270.574
22.9	19.0662	4.90196	0	19.0662	0.14666	20.6326	4.90196			272.331
23	19.1497	4.9307	0	19.1497	0.14731	20.7536	4.9307			273.928
23.1	19.233	4.96244	0	19.233	0.14795	20.8872	4.96244			275.691
23.2	19.3163	4.98432	0	19.3163	0.14859	20.9793	4.98432			276.907
23.3	19.3996	5.00849	0	19.3996	0.14923	21.081	5.00849			278.249
23.4	19.4828	5.03057	0	19.4828	0.14987	21.1739	5.03057			279.476
23.5	19.5663	5.05201	0	19.5663	0.15051	21.2642	5.05201			280.667
23.6	19.6497	5.06737	0	19.6497	0.15115	21.3288	5.06737			281.521
23.7	19.733	5.0688	0	19.733	0.15179	21.3349	5.0688			281.6
23.8	19.8163	5.08418	0	19.8163	0.15243	21.3996	5.08418			282.454
23.9	19.8995	5.10434	0	19.8995	0.15307	21.4845	5.10434			283.574
24	19.9828	5.12449	0	19.9828	0.15371	21.5693	5.12449			284.694
24.1	20.0663	5.14926	0	20.0663	0.15436	21.6735	5.14926			286.07
24.2	20.1496	5.1722	0	20.1496	0.155	21.7701	5.1722			287.344
24.3	20.233	5.19676	0	20.233	0.15564	21.8735	5.19676			288.709
24.4	20.3163	5.21777	0	20.3163	0.15628	21.9619	5.21777			289.876
24.5	20.3995	5.24069	0	20.3995	0.15692	22.0584	5.24069			291.149
24.6	20.4828	5.26048	0	20.4828	0.15756	22.1416	5.26048			292.249
24.7	20.5663	5.28209	0	20.5663	0.1582	22.2326	5.28209			293.449
24.8	20.6497	5.30323	0	20.6497	0.15884	22.3216	5.30323			294.624
24.9	20.7329	5.32825	0	20.7329	0.15948	22.4269	5.32825			296.014
25	20.8162	5.34581	0	20.8162	0.16012	22.5008	5.34581			296.989
25.1	20.8995	5.36262	0	20.8995	0.16077	22.5716	5.36262			297.923
25.2	20.9829	5.37725	0	20.9829	0.16141	22.6331	5.37725			298.736
25.3	21.0663	5.39303	0	21.0663	0.16205	22.6995	5.39303			299.613
25.4	21.1497	5.41101	0	21.1497	0.16269	22.7752	5.41101			300.612
25.5	21.233	5.42865	0	21.233	0.16333	22.8495	5.42865			301.592
25.6	21.3162	5.44782	0	21.3162	0.16397	22.9302	5.44782			302.657
25.7	21.3996	5.46367	0	21.3996	0.16461	22.9969	5.46367			303.537
25.8	21.4828	5.47809	0	21.4828	0.16525	23.0576	5.47809			304.338
25.9	21.5663	5.49215	0	21.5663	0.16589	23.1168	5.49215			305.119
26	21.6497	5.50121	0	21.6497	0.16654	23.1549	5.50121			305.623
26.1	21.733	5.51492	0	21.733	0.16718	23.2126	5.51492			306.384
26.2	21.8162	5.53	0	21.8162	0.16782	23.2761	5.53			307.222
26.3	21.8995	5.53746	0	21.8995	0.16846	23.3075	5.53746			307.637
26.4	21.9829	5.54677	0	21.9829	0.1691	23.3467	5.54677			308.154
26.5	22.0663	5.53419	0	22.0663	0.16974	23.2937	5.53419			307.455
26.6	22.1497	5.52963	0	22.1497	0.17038	23.2745	5.52963			307.202
26.7	22.233	5.5214	0	22.233	0.17102	23.2399	5.5214			306.744
26.8	22.3162	5.51129	0	22.3162	0.17166	23.1973	5.51129			306.183
26.9	22.3995	5.49814	0	22.3995	0.1723	23.142	5.49814			305.452
27	22.4829	5.47497	0	22.4829	0.17295	23.0445	5.47497			304.165
27.1	22.5663	5.47042	0	22.5663	0.17359	23.0253	5.47042			303.912
27.2	22.6497	5.47315	0	22.6497	0.17423	23.0368	5.47315			304.064
27.3	22.733	5.47208	0	22.733	0.17487	23.0323	5.47208			304.004
27.4	22.8162	5.47187	0	22.8162	0.17551	23.0314	5.47187			303.993
27.5	22.8995	5.47937	0	22.8995	0.17615	23.063	5.47937			304.409
27.6	22.983	5.48546	0	22.983	0.17679	23.0886	5.48546			304.748
27.7	23.0663	5.49449	0	23.0663	0.17743	23.1266	5.49449			305.249
27.8	23.1497	5.06859	0	23.1497	0.17807	21.334	5.06859			281.588
27.9	23.2329	5.06551	0	23.2329	0.17871	21.321	5.06551			281.417
28	23.3162	4.86611	0	23.3162	0.17936	20.4817	4.86611			270.339
28.1	23.3996	4.86947	0	23.3996	0.18	20.4959	4.86947			270.526
28.2	23.4829	4.88049	0	23.4829	0.18064	20.5422	4.88049			271.138
28.3	23.5663	4.88424	0	23.5663	0.18128	20.558	4.88424			271.347
28.4	23.6496	4.89683	0	23.6496	0.18192	20.611	4.89683			272.046
28.5	23.7329	4.90698	0	23.7329	0.18256	20.6538	4.90698			272.61
28.6	23.8162	4.91291	0	23.8162	0.1832	20.6787	4.91291			272.939
28.7	23.8995	4.92314	0	23.8995	0.18384	20.7218	4.92314			273.508
28.8	23.9829	4.93648	0	23.9829	0.18448	20.7779	4.93648			274.249
28.9	24.0663	4.95121	0	24.0663	0.18513	20.8399	4.95121			275.067
29	24.1497	4.96468	0	24.1497	0.18577	20.8966	4.96468			275.816
29.1	24.2329	4.96271	0	24.2329	0.18641	20.8883	4.96271			275.706
29.2	24.3162	4.96385	0	24.3162	0.18705	20.8931	4.96385			275.769
29.3	24.3995	4.9653	0	24.3995	0.18769	20.8992	4.9653			275.85
29.4	24.4829	4.96666	0	24.4829	0.18833	20.9049	4.96666			275.926
29.5	24.5664	4.96935	0	24.5664	0.18897	20.9163	4.96935			276.075
29.6	24.6496	4.96904	0	24.6496	0.18961	20.915	4.96904			276.058
29.7	24.7329	4.96922	0	24.7329	0.19025	20.9157	4.96922			276.068
29.8	24.8161	4.97344	0	24.8161	0.19089	20.9335	4.97344			276.302
29.9	24.8995	4.9764	0	24.8995	0.19153	20.9459	4.9764			276.467
30	24.9829	4.98363	0	24.9829	0.19218	20.9764	4.98363			276.868
30.1	25.0663	4.98167	0	25.0663	0.19282	20.9681	4.98167			276.759
30.2	25.1497	4.98243	0	25.1497	0.19346	20.9713	4.98243			276.802
30.3	25.2329	4.98813	0	25.2329	0.1941	20.9953	4.98813			277.118
30.4	25.3161	4.99417	0	25.3161	0.19474	21.0207	4.99417			277.454
30.5	25.3996	4.99455	0	25.3996	0.19538	21.0223	4.99455			277.475
30.6	25.483	4.98762	0	25.483	0.19602	20.9932	4.98762			277.09
30.7	25.5664	4.96644	0	25.5664	0.19666	20.904	4.96644			275.913
30.8	25.6496	4.95057	0	25.6496	0.1973	20.8372	4.95057			275.032
30.9	25.7329	4.94288	0	25.7329	0.19795	20.8049	4.94288			274.604
31	25.8162	4.93945	0	25.8162	0.19859	20.7904	4.93945			274.414
31.1	25.8995	4.93841	0	25.8995	0.19923	20.786	4.93841			274.356
31.2	25.983	4.94006	0	25.983	0.19987	20.793	4.94006			274.448
31.3	26.0663	4.94125	0	26.0663	0.20051	20.798	4.94125			274.514
31.4	26.1496	4.94456	0	26.1496	0.20115	20.8119	4.94456			274.698
31.5	26.2328	4.94526	0	26.2328	0.20179	20.8149	4.94526			274.737
31.6	26.3162	4.94889	0	26.3162	0.20243	20.8301	4.94889			274.938
31.7	26.3996	4.95155	0	26.3996	0.20307	20.8413	4.95155			275.086
31.8	26.483	4.95552	0	26.483	0.20372	20.858	4.95552			275.307
31.9	26.5663	4.94857	0	26.5663	0.20436	20.8288	4.94857			274.921
32	26.6496	4.94573	0	26.6496	0.205	20.8169	4.94573			274.763
32.1	26.7329	4.9445	0	26.7329	0.20564	20.8117	4.9445			274.694
32.2	26.8162	4.94914	0	26.8162	0.20628	20.8312	4.94914			274.952
32.3	26.8996	4.95113	0	26.8996	0.20692	20.8396	4.95113			275.063
32.4	26.983	4.95767	0	26.983	0.20756	20.8671	4.95767			275.426
32.5	27.0663	4.96679	0	27.0663	0.2082	20.9055	4.96679			275.933
32.6	27.1496	4.97396	0	27.1496	0.20884	20.9357	4.97396			276.331
32.7	27.2328	4.97889	0	27.2328	0.20948	20.9564	4.97889			276.605
32.8	27.3162	4.98375	0	27.3162	0.21012	20.9769	4.98375			276.875
32.9	27.3996	4.98719	0	27.3996	0.21077	20.9914	4.98719			277.066
33	27.483	4.9941	0	27.483	0.21141	21.0205	4.9941			277.45
33.1	27.5663	5.00286	0	27.5663	0.21205	21.0573	5.00286			277.937
33.2	27.6496	5.01313	0	27.6496	0.21269	21.1006	5.01313			278.507
33.3	27.7328	5.02114	0	27.7328	0.21333	21.1342	5.02114			278.952
33.4	27.8162	5.02937	0	27.8162	0.21397	21.1689	5.02937			279.409
33.5	27.8996	5.038	0	27.8996	0.21461	21.2052	5.038			279.889
33.6	27.983	5.04183	0	27.983	0.21525	21.2213	5.04183			280.102
33.7	28.0663	5.04502	0	28.0663	0.21589	21.2348	5.04502			280.279
33.8	28.1496	5.04574	0	28.1496	0.21654	21.2378	5.04574			280.319
33.9	28.2328	5.04004	0	28.2328	0.21718	21.2138	5.04004			280.002
34	28.3162	5.03322	0	28.3162	0.21782	21.1851	5.03322			279.623
34.1	28.3996	5.02629	0	28.3996	0.21846	21.1559	5.02629			279.238
34.2	28.483	5.0097	0	28.483	0.2191	21.0861	5.0097			278.317
34.3	28.5663	5.00536	0	28.5663	0.21974	21.0678	5.00536			278.076
34.4	28.6495	4.99239	0	28.6495	0.22038	21.0132	4.99239			277.355
34.5	28.7328	4.98227	0	28.7328	0.22102	20.9707	4.98227			276.793
34.6	28.8162	4.97685	0	28.8162	0.22166	20.9478	4.97685			276.492
34.7	28.8996	4.97819	0	28.8996	0.2223	20.9535	4.97819			276.566
34.8	28.983	4.98397	0	28.983	0.22295	20.9778	4.98397			276.887
34.9	29.0663	4.9855	0	29.0663	0.22359	20.9842	4.9855			276.972
35	29.1496	4.98973	0	29.1496	0.22423	21.0021	4.98973			277.207
35.1	29.2328	4.99816	0	29.2328	0.22487	21.0375	4.99816			277.676
35.2	29.3162	5.0101	0	29.3162	0.22551	21.0878	5.0101			278.339
35.3	29.3996	5.02035	0	29.3996	0.22615	21.1309	5.02035			278.908
35.4	29.483	5.02776	0	29.483	0.22679	21.1621	5.02776			279.32
35.5	29.5663	5.03863	0	29.5663	0.22743	21.2079	5.03863			279.924
35.6	29.6495	5.04857	0	29.6495	0.22807	21.2497	5.04857			280.476
35.7	29.7329	5.05432	0	29.7329	0.22871	21.2739	5.05432			280.796
35.8	29.8163	5.06132	0	29.8163	0.22936	21.3034	5.06132			281.184
35.9	29.8997	5.06509	0	29.8997	0.23	21.3193	5.06509			281.394
36	29.983	5.06055	0	29.983	0.23064	21.3001	5.06055			281.142
36.1	30.0662	5.05884	0	30.0662	0.23128	21.2929	5.05884			281.047
36.2	30.1495	5.05234	0	30.1495	0.23192	21.2656	5.05234			280.686
36.3	30.2328	5.04706	0	30.2328	0.23256	21.2433	5.04706			280.392
36.4	30.3162	5.0176	0	30.3162	0.2332	21.1194	5.0176			278.756
36.5	30.3997	4.994	0	30.3997	0.23384	21.02	4.994			277.444
36.6	30.483	4.9705	0	30.483	0.23448	20.9211	4.9705			276.139
36.7	30.5663	4.94708	0	30.5663	0.23513	20.8225	4.94708			274.838
36.8	30.6495	4.93304	0	30.6495	0.23577	20.7635	4.93304			274.058
36.9	30.7328	4.9251	0	30.7328	0.23641	20.73	4.9251			273.617
37	30.8163	4.88238	0	30.8163	0.23705	20.5502	4.88238			271.243
37.1	30.8996	4.80998	0	30.8996	0.23769	20.2455	4.80998			267.221
37.2	30.983	4.7733	0	30.983	0.23833	20.0911	4.7733			265.183
37.3	31.0663	4.75516	0	31.0663	0.23897	20.0147	4.75516			264.176
37.4	31.1495	4.74881	0	31.1495	0.23961	19.988	4.74881			263.823
37.5	31.2328	4.74426	0	31.2328	0.24025	19.9688	4.74426			263.57
37.6	31.3163	4.73497	0	31.3163	0.24089	19.9298	4.73497			263.054
37.7	31.3996	4.73191	0	31.3996	0.24154	19.9169	4.73191			262.884
37.8	31.483	4.73378	0	31.483	0.24218	19.9247	4.73378			262.988
37.9	31.5662	4.73559	0	31.5662	0.24282	19.9324	4.73559			263.088
38	31.6495	4.73562	0	31.6495	0.24346	19.9325	4.73562			263.09
38.1	31.7329	4.73397	0	31.7329	0.2441	19.9255	4.73397			262.998
38.2	31.8163	4.73376	0	31.8163	0.24474	19.9247	4.73376			262.987
38.3	31.8997	4.72735	0	31.8997	0.24538	19.8977	4.72735			262.631
38.4	31.983	4.72173	0	31.983	0.24602	19.874	4.72173			262.318
38.5	32.0662	4.70631	0	32.0662	0.24666	19.8091	4.70631			261.462
38.6	32.1495	4.70149	0	32.1495	0.2473	19.7889	4.70149			261.194
38.7	32.2329	4.7002	0	32.2329	0.24795	19.7834	4.7002			261.122
38.8	32.3163	4.63544	0	32.3163	0.24859	19.5108	4.63544			257.524
38.9	32.3997	4.62233	0	32.3997	0.24923	19.4556	4.62233			256.796
39	32.4829	4.61639	0	32.4829	0.24987	19.4306	4.61639			256.466
39.1	32.5662	4.61287	0	32.5662	0.25051	19.4158	4.61287			256.271
39.2	32.6495	4.60278	0	32.6495	0.25115	19.3733	4.60278			255.71
39.3	32.7329	4.20901	0	32.7329	0.25179	17.716	4.20901			233.834
39.4	32.8163	3.50543	0	32.8163	0.25243	14.7546	3.50543			194.746
39.5	32.8997	3.47119	0	32.8997	0.25307	14.6104	3.47119			192.844
39.6	32.983	3.45454	0	32.983	0.25372	14.5403	3.45454			191.919
39.7	33.0662	3.4456	0	33.0662	0.25436	14.5027	3.4456			191.422
39.8	33.1495	3.43547	0	33.1495	0.255	14.4601	3.43547			190.859
39.9	33.2329	3.42923	0	33.2329	0.25564	14.4338	3.42923			190.513
40	33.3163	3.42572	0	33.3163	0.25628	14.4191	3.42572			190.318
40.1	33.3996	3.42634	0	33.3996	0.25692	14.4217	3.42634			190.352
40.2	33.483	3.43243	0	33.483	0.25756	14.4473	3.43243			190.691
40.3	33.5662	3.43968	0	33.5662	0.2582	14.4778	3.43968			191.093
40.4	33.6495	3.44183	0	33.6495	0.25884	14.4869	3.44183			191.213
40.5	33.7329	3.4508	0	33.7329	0.25948	14.5246	3.4508			191.711
40.6	33.8163	3.45726	0	33.8163	0.26013	14.5518	3.45726			192.07
40.7	33.8997	3.46802	0	33.8997	0.26077	14.5971	3.46802			192.668
40.8	33.9829	3.47892	0	33.9829	0.26141	14.643	3.47892			193.273
40.9	34.0662	3.48923	0	34.0662	0.26205	14.6864	3.48923			193.846
41	34.1495	3.4977	0	34.1495	0.26269	14.722	3.4977			194.317
41.1	34.2329	3.50701	0	34.2329	0.26333	14.7612	3.50701			194.834
41.2	34.3163	3.5178	0	34.3163	0.26397	14.8066	3.5178			195.433
41.3	34.3997	3.528	0	34.3997	0.26461	14.8496	3.528			196
41.4	34.4829	3.53966	0	34.4829	0.26525	14.8986	3.53966			196.648
41.5	34.5662	3.55345	0	34.5662	0.26589	14.9567	3.55345			197.414
41.6	34.6495	3.56558	0	34.6495	0.26654	15.0077	3.56558			198.088
41.7	34.7329	3.5806	0	34.7329	0.26718	15.0709	3.5806			198.922
41.8	34.8163	3.5926	0	34.8163	0.26782	15.1214	3.5926			199.589
41.9	34.8996	3.60581	0	34.8996	0.26846	15.1771	3.60581			200.323
42	34.9829	3.61681	0	34.9829	0.2691	15.2234	3.61681			200.934
42.1	35.0662	3.63165	0	35.0662	0.26974	15.2858	3.63165			201.758
42.2	35.1495	3.64489	0	35.1495	0.27038	15.3416	3.64489			202.494
42.3	35.233	3.66002	0	35.233	0.27102	15.4052	3.66002			203.334
42.4	35.3163	3.67545	0	35.3163	0.27166	15.4702	3.67545			204.192
42.5	35.3997	3.69472	0	35.3997	0.27231	15.5513	3.69472			205.262
42.6	35.4829	3.71018	0	35.4829	0.27295	15.6164	3.71018			206.121
42.7	35.5662	3.72388	0	35.5662	0.27359	15.674	3.72388			206.882
42.8	35.6495	3.73954	0	35.6495	0.27423	15.74	3.73954			207.752
42.9	35.733	3.75522	0	35.733	0.27487	15.8059	3.75522			208.623
43	35.8163	3.76729	0	35.8163	0.27551	15.8567	3.76729			209.294
43.1	35.8997	3.78229	0	35.8997	0.27615	15.9199	3.78229			210.127
43.2	35.9829	3.79337	0	35.9829	0.27679	15.9665	3.79337			210.743
43.3	36.0662	3.8015	0	36.0662	0.27743	16.0007	3.8015			211.194
43.4	36.1495	3.81386	0	36.1495	0.27807	16.0527	3.81386			211.881
43.5	36.233	3.82806	0	36.233	0.27872	16.1125	3.82806			212.67
43.6	36.3163	3.8411	0	36.3163	0.27936	16.1674	3.8411			213.394
43.7	36.3997	3.85699	0	36.3997	0.28	16.2343	3.85699			214.277
43.8	36.4828	3.87062	0	36.4828	0.28064	16.2917	3.87062			215.034
43.9	36.5661	3.88779	0	36.5661	0.28128	16.3639	3.88779			215.988
44	36.6496	3.90198	0	36.6496	0.28192	16.4237	3.90198			216.777
44.1	36.733	3.91499	0	36.733	0.28256	16.4784	3.91499			217.499
44.2	36.8163	3.92728	0	36.8163	0.2832	16.5301	3.92728			218.182
44.3	36.8996	3.93971	0	36.8996	0.28384	16.5825	3.93971			218.873
44.4	36.9829	3.94709	0	36.9829	0.28448	16.6135	3.94709			219.283
44.5	37.0662	3.94817	0	37.0662	0.28512	16.6181	3.94817			219.343
44.6	37.1495	3.95715	0	37.1495	0.28577	16.6559	3.95715			219.842
44.7	37.233	3.96736	0	37.233	0.28641	16.6988	3.96736			220.409
44.8	37.3163	3.98068	0	37.3163	0.28705	16.7549	3.98068			221.149
44.9	37.3996	3.99264	0	37.3996	0.28769	16.8053	3.99264			221.813
45	37.4829	4.00493	0	37.4829	0.28833	16.857	4.00493			222.496
45.1	37.5661	4.01979	0	37.5661	0.28897	16.9195	4.01979			223.322
45.2	37.6496	4.02928	0	37.6496	0.28961	16.9595	4.02928			223.849
45.3	37.733	4.0425	0	37.733	0.29025	17.0151	4.0425			224.583
45.4	37.8163	4.05736	0	37.8163	0.29089	17.0776	4.05736			225.409
45.5	37.8996	4.06818	0	37.8996	0.29154	17.1232	4.06818			226.01
45.6	37.9829	4.0864	0	37.9829	0.29218	17.1999	4.0864			227.022
45.7	38.0662	4.09904	0	38.0662	0.29282	17.2531	4.09904			227.724
45.8	38.1495	4.11318	0	38.1495	0.29346	17.3126	4.11318			228.51
45.9	38.233	4.12772	0	38.233	0.2941	17.3738	4.12772			229.318
46	38.3164	4.14239	0	38.3164	0.29474	17.4355	4.14239			230.133
46.1	38.3996	4.15506	0	38.3996	0.29538	17.4889	4.15506			230.837
46.2	38.4828	4.16639	0	38.4828	0.29602	17.5366	4.16639			231.466
46.3	38.5661	4.17567	0	38.5661	0.29666	17.5756	4.17567			231.982
46.4	38.6496	4.1812	0	38.6496	0.2973	17.5989	4.1812			232.289
46.5	38.733	4.16801	0	38.733	0.29795	17.5434	4.16801			231.556
46.6	38.8163	4.16569	0	38.8163	0.29859	17.5336	4.16569			231.427
46.7	38.8995	4.15946	0	38.8995	0.29923	17.5074	4.15946			231.081
46.8	38.9829	4.15408	0	38.9829	0.29987	17.4847	4.15408			230.782
46.9	39.0662	4.11305	0	39.0662	0.30051	17.3121	4.11305			228.503
47	39.1496	4.09731	0	39.1496	0.30115	17.2458	4.09731			227.628
47.1	39.233	4.08678	0	39.233	0.30179	17.2015	4.08678			227.043
47.2	39.3163	4.08077	0	39.3163	0.30243	17.1762	4.08077			226.709
47.3	39.3996	4.07532	0	39.3996	0.30307	17.1532	4.07532			226.407
47.4	39.4828	4.0739	0	39.4828	0.30371	17.1473	4.0739			226.328
47.5	39.5662	4.06351	0	39.5662	0.30436	17.1036	4.06351			225.751
47.6	39.6496	4.06192	0	39.6496	0.305	17.0969	4.06192			225.662
47.7	39.733	4.0637	0	39.733	0.30564	17.1043	4.0637			225.761
47.8	39.8163	4.06483	0	39.8163	0.30628	17.1091	4.06483			225.824
47.9	39.8996	4.06905	0	39.8996	0.30692	17.1269	4.06905			226.058
48	39.9828	4.07334	0	39.9828	0.30756	17.1449	4.07334			226.297
48.1	40.0662	4.07636	0	40.0662	0.3082	17.1576	4.07636			226.464
48.2	40.1496	4.08015	0	40.1496	0.30884	17.1736	4.08015			226.675
48.3	40.233	4.08546	0	40.233	0.30948	17.1959	4.08546			226.97
48.4	40.3163	4.08951	0	40.3163	0.31013	17.213	4.08951			227.195
48.5	40.3995	4.08663	0	40.3995	0.31077	17.2009	4.08663			227.035
48.6	40.4828	4.07996	0	40.4828	0.31141	17.1728	4.07996			226.664
48.7	40.5662	4.0536	0	40.5662	0.31205	17.0618	4.0536			225.2
48.8	40.6496	3.9464	0	40.6496	0.31269	16.6106	3.9464			219.244
48.9	40.733	3.87132	0	40.733	0.31333	16.2946	3.87132			215.073
49	40.8163	3.85153	0	40.8163	0.31397	16.2113	3.85153			213.974
49.1	40.8995	3.83601	0	40.8995	0.31461	16.146	3.83601			213.112
49.2	40.9828	3.827	0	40.9828	0.31525	16.1081	3.827			212.611
49.3	41.0662	3.8182	0	41.0662	0.31589	16.071	3.8182			212.122
49.4	41.1496	3.81815	0	41.1496	0.31654	16.0708	3.81815			212.119
49.5	41.233	3.81395	0	41.233	0.31718	16.0531	3.81395			211.886
49.6	41.3163	3.80842	0	41.3163	0.31782	16.0299	3.80842			211.579
49.7	41.3995	3.80645	0	41.3995	0.31846	16.0216	3.80645			211.469
49.8	41.4828	3.79293	0	41.4828	0.3191	15.9646	3.79293			210.718
49.9	41.5662	3.75871	0	41.5662	0.31974	15.8206	3.75871			208.817
50	41.6497	3.7347	0	41.6497	0.32038	15.7196	3.7347			207.483
50.1	41.733	3.71152	0	41.733	0.32102	15.622	3.71152			206.196
50.2	41.8163	3.70605	0	41.8163	0.32166	15.599	3.70605			205.892
50.3	41.8995	3.70879	0	41.8995	0.3223	15.6105	3.70879			206.044
50.4	41.9828	3.71447	0	41.9828	0.32294	15.6344	3.71447			206.359
50.5	42.0663	3.71979	0	42.0663	0.32359	15.6568	3.71979			206.655
50.6	42.1496	3.72668	0	42.1496	0.32423	15.6858	3.72668			207.038
50.7	42.233	3.73252	0	42.233	0.32487	15.7104	3.73252			207.362
50.8	42.3163	3.73966	0	42.3163	0.32551	15.7404	3.73966			207.759
50.9	42.3995	3.75093	0	42.3995	0.32615	15.7879	3.75093			208.385
51	42.4828	3.76	0	42.4828	0.32679	15.8261	3.76			208.889
51.1	42.5662	3.77205	0	42.5662	0.32743	15.8768	3.77205			209.558
51.2	42.6496	3.78129	0	42.6496	0.32807	15.9156	3.78129			210.072
51.3	42.733	3.79212	0	42.733	0.32872	15.9613	3.79212			210.673
51.4	42.8163	3.80314	0	42.8163	0.32936	16.0076	3.80314			211.286
51.5	42.8995	3.81711	0	42.8995	0.33	16.0664	3.81711			212.062
51.6	42.9829	3.82834	0	42.9829	0.33064	16.1137	3.82834			212.686
51.7	43.0663	3.84439	0	43.0663	0.33128	16.1813	3.84439			213.577
51.8	43.1497	3.85444	0	43.1497	0.33192	16.2236	3.85444			214.136
51.9	43.233	3.86588	0	43.233	0.33256	16.2717	3.86588			214.771
52	43.3162	3.8774	0	43.3162	0.3332	16.3202	3.8774			215.411
52.1	43.3995	3.89361	0	43.3995	0.33384	16.3884	3.89361			216.312
52.2	43.4829	3.9044	0	43.4829	0.33448	16.4338	3.9044			216.911
52.3	43.5663	3.91423	0	43.5663	0.33513	16.4752	3.91423			217.457
52.4	43.6497	3.92762	0	43.6497	0.33577	16.5316	3.92762			218.201
52.5	43.733	3.93724	0	43.733	0.33641	16.5721	3.93724			218.736
52.6	43.8162	3.94895	0	43.8162	0.33705	16.6214	3.94895			219.386
52.7	43.8995	3.96223	0	43.8995	0.33769	16.6773	3.96223			220.124
52.8	43.9828	3.97439	0	43.9828	0.33833	16.7284	3.97439			220.799
52.9	44.0663	3.98526	0	44.0663	0.33897	16.7742	3.98526			221.403
53	44.1497	3.58138	0	44.1497	0.33961	15.0742	3.58138			198.966
53.1	44.233	3.57552	0	44.233	0.34025	15.0496	3.57552			198.64
53.2	44.3162	3.57238	0	44.3162	0.34089	15.0364	3.57238			198.466
53.3	44.3995	3.57372	0	44.3995	0.34153	15.042	3.57372			198.54
53.4	44.4828	3.57967	0	44.4828	0.34218	15.067	3.57967			198.871
53.5	44.5663	3.58973	0	44.5663	0.34282	15.1094	3.58973			199.429
53.6	44.6497	3.59544	0	44.6497	0.34346	15.1334	3.59544			199.747
53.7	44.733	3.60309	0	44.733	0.3441	15.1656	3.60309			200.172
53.8	44.8162	3.60907	0	44.8162	0.34474	15.1908	3.60907			200.504
53.9	44.8995	3.61978	0	44.8995	0.34538	15.2358	3.61978			201.099
54	44.9829	3.62681	0	44.9829	0.34602	15.2654	3.62681			201.489
54.1	45.0663	3.63616	0	45.0663	0.34666	15.3048	3.63616			202.009
54.2	45.1497	3.6462	0	45.1497	0.34731	15.3471	3.6462			202.567
54.3	45.233	3.65984	0	45.233	0.34795	15.4045	3.65984			203.324
54.4	45.3162	3.6711	0	45.3162	0.34859	15.4519	3.6711			203.95
54.5	45.3995	3.68339	0	45.3995	0.34923	15.5036	3.68339			204.633
54.6	45.4829	3.69728	0	45.4829	0.34987	15.562	3.69728			205.404
54.7	45.5663	3.70886	0	45.5663	0.35051	15.6108	3.70886			206.048
54.8	45.6497	3.72093	0	45.6497	0.35115	15.6616	3.72093			206.718
54.9	45.7329	3.73393	0	45.7329	0.35179	15.7163	3.73393			207.441
55	45.8162	3.74669	0	45.8162	0.35243	15.77	3.74669			208.149
55.1	45.8995	3.75689	0	45.8995	0.35307	15.813	3.75689			208.716
55.2	45.9829	3.76928	0	45.9829	0.35371	15.8651	3.76928			209.404
55.3	46.0663	3.77857	0	46.0663	0.35436	15.9042	3.77857			209.921
55.4	46.1496	3.78456	0	46.1496	0.355	15.9294	3.78456			210.253
55.5	46.233	3.78339	0	46.233	0.35564	15.9245	3.78339			210.188
55.6	46.3161	3.75311	0	46.3161	0.35628	15.797	3.75311			208.506
55.7	46.3995	3.74756	0	46.3995	0.35692	15.7737	3.74756			208.198
55.8	46.4829	3.7502	0	46.4829	0.35756	15.7848	3.7502			208.344
55.9	46.5663	3.75607	0	46.5663	0.3582	15.8095	3.75607			208.671
56	46.6496	3.75174	0	46.6496	0.35884	15.7913	3.75174			208.43
56.1	46.733	3.75283	0	46.733	0.35948	15.7959	3.75283			208.491
56.2	46.8161	3.75411	0	46.8161	0.36012	15.8013	3.75411			208.562
56.3	46.8995	3.75723	0	46.8995	0.36077	15.8144	3.75723			208.735
56.4	46.9829	3.75872	0	46.9829	0.36141	15.8207	3.75872			208.818
56.5	47.0663	3.76233	0	47.0663	0.36205	15.8359	3.76233			209.018
56.6	47.1497	3.76541	0	47.1497	0.36269	15.8488	3.76541			209.189
56.7	47.2329	3.77347	0	47.2329	0.36333	15.8827	3.77347			209.637
56.8	47.3161	3.77819	0	47.3161	0.36397	15.9026	3.77819			209.899
56.9	47.3995	3.7877	0	47.3995	0.36461	15.9426	3.7877			210.428
57	47.4829	3.79381	0	47.4829	0.36525	15.9683	3.79381			210.767
57.1	47.5663	3.47119	0	47.5663	0.36589	14.6104	3.47119			192.844
57.2	47.6496	3.4712	0	47.6496	0.36654	14.6105	3.4712			192.844
57.3	47.7329	3.46581	0	47.7329	0.36718	14.5878	3.46581			192.545
57.4	47.8162	3.46739	0	47.8162	0.36782	14.5944	3.46739			192.633
57.5	47.8996	3.46947	0	47.8996	0.36846	14.6032	3.46947			192.748
57.6	47.983	3.46487	0	47.983	0.3691	14.5838	3.46487			192.493
57.7	48.0663	3.30832	0	48.0663	0.36974	13.9249	3.30832			183.796
57.8	48.1496	3.28726	0	48.1496	0.37038	13.8363	3.28726			182.626
57.9	48.2329	3.27785	0	48.2329	0.37102	13.7966	3.27785			182.103
58	48.3161	3.27567	0	48.3161	0.37166	13.7875	3.27567			181.982
58.1	48.3996	3.27371	0	48.3996	0.3723	13.7792	3.27371			181.873
58.2	48.483	3.27686	0	48.483	0.37295	13.7925	3.27686			182.048
58.3	48.5663	3.28252	0	48.5663	0.37359	13.8163	3.28252			182.362
58.4	48.6496	3.28773	0	48.6496	0.37423	13.8382	3.28773			182.652
58.5	48.7328	3.29288	0	48.7328	0.37487	13.8599	3.29288			182.938
58.6	48.8162	3.29868	0	48.8162	0.37551	13.8843	3.29868			183.26
58.7	48.8996	3.30289	0	48.8996	0.37615	13.902	3.30289			183.494
58.8	48.983	3.30843	0	48.983	0.37679	13.9254	3.30843			183.802
58.9	49.0663	3.31234	0	49.0663	0.37743	13.9418	3.31234			184.019
59	49.1496	3.32178	0	49.1496	0.37807	13.9816	3.32178			184.543
59.1	49.2329	3.32734	0	49.2329	0.37871	14.005	3.32734			184.852
59.2	49.3162	3.33613	0	49.3162	0.37936	14.0419	3.33613			185.341
59.3	49.3995	3.34336	0	49.3995	0.38	14.0724	3.34336			185.742
59.4	49.483	3.3512	0	49.483	0.38064	14.1054	3.3512			186.178
59.5	49.5664	3.34731	0	49.5664	0.38128	14.089	3.34731			185.962
59.6	49.6496	3.35547	0	49.6496	0.38192	14.1233	3.35547			186.415
59.7	49.7328	3.3588	0	49.7328	0.38256	14.1374	3.3588			186.6
59.8	49.8162	3.36349	0	49.8162	0.3832	14.1571	3.36349			186.861
59.9	49.8996	3.35579	0	49.8996	0.38384	14.1247	3.35579			186.433
60	49.983	2.95077	0	49.983	0.38448	12.4199	2.95077			163.932
60.1	50.0663	2.76273	0	50.0663	0.38513	11.6285	2.76273			153.485
60.2	50.1495	2.75411	0	50.1495	0.38577	11.5922	2.75411			153.006
60.3	50.2329	2.75484	0	50.2329	0.38641	11.5953	2.75484			153.047
60.4	50.3162	2.76053	0	50.3162	0.38705	11.6192	2.76053			153.363
60.5	50.3996	2.76263	0	50.3996	0.38769	11.628	2.76263			153.479
60.6	50.483	2.77038	0	50.483	0.38833	11.6607	2.77038			153.91
60.7	50.5663	2.77734	0	50.5663	0.38897	11.69	2.77734			154.297
60.8	50.6496	2.78911	0	50.6496	0.38961	11.7395	2.78911			154.951
60.9	50.7328	2.80148	0	50.7328	0.39025	11.7916	2.80148			155.638
61	50.8162	2.81273	0	50.8162	0.39089	11.8389	2.81273			156.263
61.1	50.8996	2.82584	0	50.8996	0.39154	11.8941	2.82584			156.991
61.2	50.983	2.83279	0	50.983	0.39218	11.9234	2.83279			157.377
61.3	51.0663	2.84641	0	51.0663	0.39282	11.9807	2.84641			158.134
61.4	51.1495	2.86238	0	51.1495	0.39346	12.0479	2.86238			159.021
61.5	51.2328	2.8739	0	51.2328	0.3941	12.0964	2.8739			159.661
61.6	51.3162	2.87997	0	51.3162	0.39474	12.122	2.87997			159.998
61.7	51.3996	2.88922	0	51.3996	0.39538	12.1609	2.88922			160.512
61.8	51.483	2.8999	0	51.483	0.39602	12.2058	2.8999			161.106
61.9	51.5663	2.91052	0	51.5663	0.39666	12.2505	2.91052			161.696
62	51.6496	2.92106	0	51.6496	0.3973	12.2949	2.92106			162.281
62.1	51.7328	2.93191	0	51.7328	0.39794	12.3406	2.93191			162.884
62.2	51.8162	2.94008	0	51.8162	0.39859	12.375	2.94008			163.338
62.3	51.8996	2.95192	0	51.8996	0.39923	12.4248	2.95192			163.996
62.4	51.983	2.9651	0	51.983	0.39987	12.4803	2.9651			164.728
62.5	52.0663	2.97191	0	52.0663	0.40051	12.5089	2.97191			165.106
62.6	52.1495	2.98347	0	52.1495	0.40115	12.5576	2.98347			165.748
62.7	52.2328	2.99726	0	52.2328	0.40179	12.6156	2.99726			166.514
62.8	52.3163	3.0084	0	52.3163	0.40243	12.6625	3.0084			167.133
62.9	52.3996	3.02018	0	52.3996	0.40307	12.7121	3.02018			167.788
63	52.483	3.03352	0	52.483	0.40372	12.7683	3.03352			168.529
63.1	52.5663	3.04125	0	52.5663	0.40436	12.8008	3.04125			168.958
63.2	52.6495	3.05335	0	52.6495	0.405	12.8517	3.05335			169.631
63.3	52.7328	3.06546	0	52.7328	0.40564	12.9027	3.06546			170.303
63.4	52.8162	3.07962	0	52.8162	0.40628	12.9623	3.07962			171.09
63.5	52.8997	3.09063	0	52.8997	0.40692	13.0086	3.09063			171.702
63.6	52.983	3.10114	0	52.983	0.40756	13.0529	3.10114			172.286
63.7	53.0663	3.11422	0	53.0663	0.4082	13.1079	3.11422			173.012
63.8	53.1495	3.12731	0	53.1495	0.40884	13.163	3.12731			173.739
63.9	53.2328	3.13763	0	53.2328	0.40948	13.2064	3.13763			174.313
64	53.3163	3.15239	0	53.3163	0.41013	13.2686	3.15239			175.133
64.1	53.3997	3.16294	0	53.3997	0.41077	13.313	3.16294			175.719
64.2	53.4829	3.17416	0	53.4829	0.41141	13.3602	3.17416			176.342
64.3	53.5663	3.18732	0	53.5663	0.41205	13.4156	3.18732			177.073
64.4	53.6495	3.20051	0	53.6495	0.41269	13.4711	3.20051			177.806
64.5	53.7328	3.21161	0	53.7328	0.41333	13.5178	3.21161			178.423
64.6	53.8162	3.23089	0	53.8162	0.41397	13.599	3.23089			179.494
64.7	53.8997	3.24443	0	53.8997	0.41461	13.656	3.24443			180.246
64.8	53.983	3.2573	0	53.983	0.41525	13.7102	3.2573			180.961
64.9	54.0662	3.27275	0	54.0662	0.41589	13.7752	3.27275			181.819
65	54.1495	3.28941	0	54.1495	0.41653	13.8453	3.28941			182.745
65.1	54.2328	3.27501	0	54.2328	0.41718	13.7847	3.27501			181.945
65.2	54.3163	3.19226	0	54.3163	0.41782	13.4364	3.19226			177.348
65.3	54.3997	3.19538	0	54.3997	0.41846	13.4495	3.19538			177.521
65.4	54.483	3.2013	0	54.483	0.4191	13.4744	3.2013			177.85
65.5	54.5662	3.21065	0	54.5662	0.41974	13.5138	3.21065			178.369
65.6	54.6495	3.22091	0	54.6495	0.42038	13.557	3.22091			178.939
65.7	54.7329	3.23221	0	54.7329	0.42102	13.6045	3.23221			179.567
65.8	54.8163	3.23886	0	54.8163	0.42166	13.6325	3.23886			179.937
65.9	54.8997	3.25105	0	54.8997	0.42231	13.6838	3.25105			180.614
66	54.983	3.26403	0	54.983	0.42295	13.7385	3.26403			181.335
66.1	55.0662	3.27772	0	55.0662	0.42359	13.7961	3.27772			182.096
66.2	55.1495	3.29113	0	55.1495	0.42423	13.8526	3.29113			182.841
66.3	55.2329	3.30421	0	55.2329	0.42487	13.9076	3.30421			183.567
66.4	55.3163	3.31849	0	55.3163	0.42551	13.9677	3.31849			184.361
66.5	55.3997	3.33475	0	55.3997	0.42615	14.0362	3.33475			185.264
66.6	55.483	3.34927	0	55.483	0.42679	14.0973	3.34927			186.071
66.7	55.5662	3.36485	0	55.5662	0.42743	14.1628	3.36485			186.936
66.8	55.6495	3.3804	0	55.6495	0.42807	14.2283	3.3804			187.8
66.9	55.7329	3.39696	0	55.7329	0.42871	14.298	3.39696			188.72
67	55.8163	3.41244	0	55.8163	0.42936	14.3632	3.41244			189.58
67.1	55.8996	3.43088	0	55.8996	0.43	14.4408	3.43088			190.604
67.2	55.983	3.447	0	55.983	0.43064	14.5086	3.447			191.5
67.3	56.0662	3.46245	0	56.0662	0.43128	14.5736	3.46245			192.358
67.4	56.1495	3.47793	0	56.1495	0.43192	14.6388	3.47793			193.218
67.5	56.2329	3.49379	0	56.2329	0.43256	14.7056	3.49379			194.099
67.6	56.3163	3.51073	0	56.3163	0.4332	14.7769	3.51073			195.041
67.7	56.3997	3.52678	0	56.3997	0.43384	14.8444	3.52678			195.932
67.8	56.483	3.54267	0	56.483	0.43448	14.9113	3.54267			196.815
67.9	56.5662	3.55901	0	56.5662	0.43512	14.9801	3.55901			197.723
68	56.6495	3.57537	0	56.6495	0.43577	15.0489	3.57537			198.632
68.1	56.7329	3.58944	0	56.7329	0.43641	15.1082	3.58944			199.413
68.2	56.8163	3.6054	0	56.8163	0.43705	15.1753	3.6054			200.3
68.3	56.8997	3.62001	0	56.8997	0.43769	15.2368	3.62001			201.112
68.4	56.9829	3.63789	0	56.9829	0.43833	15.3121	3.63789			202.105
68.5	57.0661	3.65356	0	57.0661	0.43897	15.3781	3.65356			202.976
68.6	57.1495	3.66914	0	57.1495	0.43961	15.4436	3.66914			203.841
68.7	57.2329	3.64187	0	57.2329	0.44025	15.3288	3.64187			202.326
68.8	57.3164	3.654	0	57.3164	0.4409	15.3799	3.654			203
68.9	57.3997	3.6642	0	57.3997	0.44154	15.4228	3.6642			203.567
69	57.4829	3.67711	0	57.4829	0.44218	15.4771	3.67711			204.284
69.1	57.5662	3.69258	0	57.5662	0.44282	15.5423	3.69258			205.143
69.2	57.6495	3.70652	0	57.6495	0.44346	15.6009	3.70652			205.918
69.3	57.7329	3.72024	0	57.7329	0.4441	15.6587	3.72024			206.68
69.4	57.8163	3.73161	0	57.8163	0.44474	15.7066	3.73161			207.312
69.5	57.8996	3.74638	0	57.8996	0.44538	15.7687	3.74638			208.132
69.6	57.9829	3.75905	0	57.9829	0.44602	15.8221	3.75905			208.836
69.7	58.0662	3.77285	0	58.0662	0.44666	15.8802	3.77285			209.603
69.8	58.1495	3.78814	0	58.1495	0.4473	15.9445	3.78814			210.452
69.9	58.2329	3.80478	0	58.2329	0.44795	16.0145	3.80478			211.377
70	58.3163	3.61871	0	58.3163	0.44859	15.2314	3.61871			201.039
70.1	58.3997	3.34883	0	58.3997	0.44923	14.0954	3.34883			186.046
70.2	58.4829	3.35069	0	58.4829	0.44987	14.1033	3.35069			186.149
70.3	58.5662	3.35921	0	58.5662	0.45051	14.1391	3.35921			186.623
70.4	58.6495	3.37272	0	58.6495	0.45115	14.196	3.37272			187.373
70.5	58.733	3.38334	0	58.733	0.45179	14.2407	3.38334			187.963
70.6	58.8163	3.39341	0	58.8163	0.45243	14.2831	3.39341			188.523
70.7	58.8997	3.40504	0	58.8997	0.45307	14.332	3.40504			189.169
70.8	58.9828	3.42073	0	58.9828	0.45371	14.398	3.42073			190.041
70.9	59.0662	3.43196	0	59.0662	0.45436	14.4453	3.43196			190.664
71	59.1495	3.44593	0	59.1495	0.455	14.5041	3.44593			191.441
71.1	59.233	3.4562	0	59.233	0.45564	14.5473	3.4562			192.011
71.2	59.3163	3.47009	0	59.3163	0.45628	14.6058	3.47009			192.783
71.3	59.3996	3.48149	0	59.3996	0.45692	14.6538	3.48149			193.416
71.4	59.4828	3.49167	0	59.4828	0.45756	14.6966	3.49167			193.982
71.5	59.5662	3.50255	0	59.5662	0.4582	14.7424	3.50255			194.586
71.6	59.6495	3.512	0	59.6495	0.45884	14.7822	3.512			195.111
71.7	59.733	3.52415	0	59.733	0.45948	14.8333	3.52415			195.786
71.8	59.8163	3.5378	0	59.8163	0.46013	14.8908	3.5378			196.544
71.9	59.8996	3.5503	0	59.8996	0.46077	14.9434	3.5503			197.239
72	59.9828	3.5657	0	59.9828	0.46141	15.0082	3.5657			198.094
72.1	60.0661	3.58052	0	60.0661	0.46205	15.0706	3.58052			198.918
72.2	60.1496	3.59578	0	60.1496	0.46269	15.1349	3.59578			199.766
72.3	60.233	3.13607	0	60.233	0.46333	13.1999	3.13607			174.226
72.4	60.3164	3.14089	0	60.3164	0.46397	13.2202	3.14089			174.494
72.5	60.3996	3.14513	0	60.3996	0.46461	13.238	3.14513			174.729
72.6	60.4829	3.15155	0	60.4829	0.46525	13.265	3.15155			175.086
72.7	60.5662	3.15849	0	60.5662	0.46589	13.2942	3.15849			175.472
72.8	60.6496	3.1704	0	60.6496	0.46654	13.3444	3.1704			176.133
72.9	60.733	3.18426	0	60.733	0.46718	13.4027	3.18426			176.903
73	60.8163	3.19513	0	60.8163	0.46782	13.4485	3.19513			177.507
73.1	60.8996	3.20685	0	60.8996	0.46846	13.4978	3.20685			178.158
73.2	60.9828	3.22113	0	60.9828	0.4691	13.5579	3.22113			178.952
73.3	61.0662	3.23414	0	61.0662	0.46974	13.6127	3.23414			179.674
73.4	61.1497	3.24946	0	61.1497	0.47038	13.6772	3.24946			180.526
73.5	61.233	3.26247	0	61.233	0.47102	13.7319	3.26247			181.248
73.6	61.3163	3.27867	0	61.3163	0.47166	13.8001	3.27867			182.148
73.7	61.3996	3.29345	0	61.3996	0.4723	13.8623	3.29345			182.969
73.8	61.4828	3.30815	0	61.4828	0.47294	13.9242	3.30815			183.786
73.9	61.5662	3.323	0	61.5662	0.47359	13.9867	3.323			184.611
74	61.6496	3.34211	0	61.6496	0.47423	14.0671	3.34211			185.673
74.1	61.733	3.35788	0	61.733	0.47487	14.1335	3.35788			186.549
74.2	61.8163	3.37501	0	61.8163	0.47551	14.2056	3.37501			187.501
74.3	61.8996	3.39219	0	61.8996	0.47615	14.2779	3.39219			188.455
74.4	61.9828	3.40962	0	61.9828	0.47679	14.3513	3.40962			189.423
74.5	62.0662	3.42589	0	62.0662	0.47743	14.4198	3.42589			190.327
74.6	62.1496	3.44447	0	62.1496	0.47807	14.498	3.44447			191.359
74.7	62.233	3.46162	0	62.233	0.47872	14.5701	3.46162			192.312
74.8	62.3163	3.47806	0	62.3163	0.47936	14.6394	3.47806			193.226
74.9	62.3996	3.49737	0	62.3996	0.48	14.7206	3.49737			194.298
75	62.4828	3.51412	0	62.4828	0.48064	14.7912	3.51412			195.229
75.1	62.5662	3.53162	0	62.5662	0.48128	14.8648	3.53162			196.201
75.2	62.6496	3.54889	0	62.6496	0.48192	14.9375	3.54889			197.161
75.3	62.733	3.56746	0	62.733	0.48256	15.0157	3.56746			198.192
75.4	62.8163	3.58226	0	62.8163	0.4832	15.0779	3.58226			199.014
75.5	62.8996	3.60283	0	62.8996	0.48384	15.1645	3.60283			200.157
75.6	62.9829	3.62129	0	62.9829	0.48448	15.2422	3.62129			201.183
75.7	63.0662	3.64116	0	63.0662	0.48512	15.3258	3.64116			202.287
75.8	63.1496	3.65856	0	63.1496	0.48577	15.3991	3.65856			203.253
75.9	63.233	3.67788	0	63.233	0.48641	15.4804	3.67788			204.327
76	63.3163	3.5608	0	63.3163	0.48705	14.9876	3.5608			197.822
76.1	63.3995	3.16019	0	63.3995	0.48769	13.3014	3.16019			175.566
76.2	63.4828	2.92822	0	63.4828	0.48833	12.325	2.92822			162.679
76.3	63.5662	2.92566	0	63.5662	0.48897	12.3142	2.92566			162.537
76.4	63.6497	2.92834	0	63.6497	0.48961	12.3256	2.92834			162.686
76.5	63.733	2.93621	0	63.733	0.49025	12.3587	2.93621			163.123
76.6	63.8163	2.943	0	63.8163	0.49089	12.3872	2.943			163.5
76.7	63.8996	2.95084	0	63.8996	0.49154	12.4203	2.95084			163.936
76.8	63.9828	2.96001	0	63.9828	0.49218	12.4588	2.96001			164.445
76.9	64.0662	2.97155	0	64.0662	0.49282	12.5074	2.97155			165.086
77	64.1497	2.98187	0	64.1497	0.49346	12.5508	2.98187			165.659
77.1	64.233	2.99557	0	64.233	0.4941	12.6085	2.99557			166.421
77.2	64.3162	3.00727	0	64.3162	0.49474	12.6578	3.00727			167.071
77.3	64.3995	3.01962	0	64.3995	0.49538	12.7098	3.01962			167.757
77.4	64.4828	3.03612	0	64.4828	0.49602	12.7792	3.03612			168.673
77.5	64.5662	3.0464	0	64.5662	0.49666	12.8224	3.0464			169.244
77.6	64.6496	3.0595	0	64.6496	0.4973	12.8776	3.0595			169.972
77.7	64.733	3.07551	0	64.733	0.49795	12.945	3.07551			170.862
77.8	64.8163	3.08704	0	64.8163	0.49859	12.9935	3.08704			171.502
77.9	64.8995	3.10385	0	64.8995	0.49923	13.0643	3.10385			172.436
78	64.9829	3.119	0	64.9829	0.49987	13.128	3.119			173.278
78.1	65.0662	3.13128	0	65.0662	0.50051	13.1797	3.13128			173.96
78.2	65.1497	3.14938	0	65.1497	0.50115	13.2559	3.14938			174.966
78.3	65.233	3.15115	0	65.233	0.50179	13.2634	3.15115			175.064
78.4	65.3163	3.15783	0	65.3163	0.50243	13.2915	3.15783			175.435
78.5	65.3995	3.1719	0	65.3995	0.50307	13.3507	3.1719			176.217
78.6	65.4828	3.18741	0	65.4828	0.50371	13.416	3.18741			177.078
78.7	65.5663	3.2019	0	65.5663	0.50436	13.477	3.2019			177.883
78.8	65.6497	3.21911	0	65.6497	0.505	13.5494	3.21911			178.839
78.9	65.733	3.23219	0	65.733	0.50564	13.6045	3.23219			179.566
79	65.8162	3.2487	0	65.8162	0.50628	13.674	3.2487			180.483
79.1	65.8995	3.26506	0	65.8995	0.50692	13.7428	3.26506			181.392
79.2	65.9828	3.27881	0	65.9828	0.50756	13.8007	3.27881			182.156
79.3	66.0663	3.29538	0	66.0663	0.5082	13.8704	3.29538			183.077
79.4	66.1496	3.31039	0	66.1496	0.50884	13.9336	3.31039			183.911
79.5	66.233	3.32622	0	66.233	0.50948	14.0002	3.32622			184.79
79.6	66.3162	3.34011	0	66.3162	0.51012	14.0587	3.34011			185.562
79.7	66.3995	3.35595	0	66.3995	0.51077	14.1254	3.35595			186.442
79.8	66.4829	3.37037	0	66.4829	0.51141	14.1861	3.37037			187.243
79.9	66.5663	3.38498	0	66.5663	0.51205	14.2476	3.38498			188.054
80	66.6497	3.39915	0	66.6497	0.51269	14.3072	3.39915			188.842
80.1	66.733	3.41586	0	66.733	0.51333	14.3775	3.41586			189.77
80.2	66.8162	3.42903	0	66.8162	0.51397	14.433	3.42903			190.502
80.3	66.8995	3.4419	0	66.8995	0.51461	14.4871	3.4419			191.217
80.4	66.9829	3.45761	0	66.9829	0.51525	14.5533	3.45761			192.089
80.5	67.0663	3.47201	0	67.0663	0.51589	14.6139	3.47201			192.889
80.6	67.1497	3.48669	0	67.1497	0.51654	14.6757	3.48669			193.705
80.7	67.233	3.49945	0	67.233	0.51718	14.7294	3.49945			194.414
80.8	67.3162	3.44328	0	67.3162	0.51782	14.493	3.44328			191.293
80.9	67.3995	3.45465	0	67.3995	0.51846	14.5408	3.45465			191.925
81	67.4829	3.46445	0	67.4829	0.5191	14.5821	3.46445			192.469
81.1	67.5663	3.47427	0	67.5663	0.51974	14.6234	3.47427			193.015
81.2	67.6497	3.48338	0	67.6497	0.52038	14.6617	3.48338			193.521
81.3	67.7329	3.49664	0	67.7329	0.52102	14.7176	3.49664			194.258
81.4	67.8161	3.50756	0	67.8161	0.52166	14.7635	3.50756			194.864
81.5	67.8995	3.51985	0	67.8995	0.5223	14.8153	3.51985			195.547
81.6	67.9829	3.53053	0	67.9829	0.52295	14.8602	3.53053			196.141
81.7	68.0664	3.54045	0	68.0664	0.52359	14.9019	3.54045			196.692
81.8	68.1497	3.55296	0	68.1497	0.52423	14.9546	3.55296			197.387
81.9	68.2329	3.56835	0	68.2329	0.52487	15.0194	3.56835			198.242
82	68.3162	3.58322	0	68.3162	0.52551	15.082	3.58322			199.068
82.1	68.3995	3.60047	0	68.3995	0.52615	15.1546	3.60047			200.026
82.2	68.4829	3.61415	0	68.4829	0.52679	15.2122	3.61415			200.786
82.3	68.5663	3.63098	0	68.5663	0.52743	15.283	3.63098			201.721
82.4	68.6497	3.64351	0	68.6497	0.52807	15.3357	3.64351			202.417
82.5	68.7329	3.65648	0	68.7329	0.52871	15.3903	3.65648			203.138
82.6	68.8162	3.65238	0	68.8162	0.52936	15.3731	3.65238			202.91
82.7	68.8995	3.29389	0	68.8995	0.53	13.8642	3.29389			182.994
82.8	68.9829	3.29913	0	68.9829	0.53064	13.8862	3.29913			183.285
82.9	69.0663	3.30512	0	69.0663	0.53128	13.9114	3.30512			183.618
83	69.1497	3.31426	0	69.1497	0.53192	13.9499	3.31426			184.126
83.1	69.2329	3.32614	0	69.2329	0.53256	13.9999	3.32614			184.786
83.2	69.3162	3.33746	0	69.3162	0.5332	14.0476	3.33746			185.414
83.3	69.3995	3.34942	0	69.3995	0.53384	14.0979	3.34942			186.079
83.4	69.4829	3.36302	0	69.4829	0.53448	14.1551	3.36302			186.834
83.5	69.5663	3.37702	0	69.5663	0.53513	14.2141	3.37702			187.612
83.6	69.6497	3.37115	0	69.6497	0.53577	14.1893	3.37115			187.286
83.7	69.7329	3.38217	0	69.7329	0.53641	14.2357	3.38217			187.898
83.8	69.8162	3.3918	0	69.8162	0.53705	14.2763	3.3918			188.433
83.9	69.8996	3.40564	0	69.8996	0.53769	14.3345	3.40564			189.202
84	69.983	3.41844	0	69.983	0.53833	14.3884	3.41844			189.913
84.1	70.0663	3.43222	0	70.0663	0.53897	14.4464	3.43222			190.679
84.2	70.1496	3.44672	0	70.1496	0.53961	14.5074	3.44672			191.484
84.3	70.2329	3.46128	0	70.2329	0.54025	14.5687	3.46128			192.293
84.4	70.3162	3.47762	0	70.3162	0.54089	14.6375	3.47762			193.201
84.5	70.3995	3.49307	0	70.3995	0.54153	14.7025	3.49307			194.059
84.6	70.483	3.50796	0	70.483	0.54218	14.7652	3.50796			194.887
84.7	70.5663	3.52432	0	70.5663	0.54282	14.8341	3.52432			195.796
84.8	70.6496	3.53942	0	70.6496	0.54346	14.8976	3.53942			196.634
84.9	70.7328	3.55763	0	70.7328	0.5441	14.9743	3.55763			197.646
85	70.8161	3.57189	0	70.8161	0.54474	15.0343	3.57189			198.438
85.1	70.8995	3.58801	0	70.8995	0.54538	15.1021	3.58801			199.334
85.2	70.983	3.60262	0	70.983	0.54602	15.1636	3.60262			200.146
85.3	71.0663	3.62137	0	71.0663	0.54666	15.2425	3.62137			201.187
85.4	71.1496	3.6366	0	71.1496	0.5473	15.3066	3.6366			202.033
85.5	71.2329	3.65078	0	71.2328	0.54795	15.3664	3.65078			202.821
85.6	71.3161	3.66811	0	71.3161	0.54859	15.4393	3.66811			203.784
85.7	71.3996	3.68129	0	71.3996	0.54923	15.4947	3.68129			204.516
85.8	71.483	3.69532	0	71.483	0.54987	15.5538	3.69532			205.296
85.9	71.5663	3.70871	0	71.5663	0.55051	15.6102	3.70871			206.039
86	71.6496	3.72182	0	71.6496	0.55115	15.6653	3.72182			206.768
86.1	71.7329	3.73533	0	71.7329	0.55179	15.7222	3.73533			207.518
86.2	71.8161	3.7493	0	71.8161	0.55243	15.781	3.7493			208.294
86.3	71.8996	3.76489	0	71.8996	0.55307	15.8466	3.76489			209.161
86.4	71.983	3.77707	0	71.983	0.55372	15.8979	3.77707			209.837
86.5	72.0663	3.79362	0	72.0663	0.55436	15.9675	3.79362			210.757
86.6	72.1497	3.80815	0	72.1497	0.555	16.0287	3.80815			211.564
86.7	72.2329	3.82266	0	72.2329	0.55564	16.0898	3.82266			212.37
86.8	72.3161	3.83609	0	72.3161	0.55628	16.1463	3.83609			213.116
86.9	72.3996	3.84632	0	72.3996	0.55692	16.1894	3.84632			213.684
87	72.483	3.8643	0	72.483	0.55756	16.265	3.8643			214.683
87.1	72.5663	3.87778	0	72.5663	0.5582	16.3218	3.87778			215.432
87.2	72.6496	3.89042	0	72.6496	0.55884	16.375	3.89042			216.134
87.3	72.7329	3.90192	0	72.7329	0.55948	16.4234	3.90192			216.773
87.4	72.8162	3.91606	0	72.8162	0.56012	16.4829	3.91606			217.559
87.5	72.8996	3.92748	0	72.8996	0.56077	16.531	3.92748			218.193
87.6	72.983	3.93761	0	72.983	0.56141	16.5736	3.93761			218.756
87.7	73.0663	3.95039	0	73.0663	0.56205	16.6274	3.95039			219.466
87.8	73.1496	3.96576	0	73.1496	0.56269	16.6921	3.96576			220.32
87.9	73.2329	3.98166	0	73.2329	0.56333	16.759	3.98166			221.203
88	73.3161	4.00101	0	73.3161	0.56397	16.8405	4.00101			222.278
88.1	73.3996	4.01483	0	73.3996	0.56461	16.8986	4.01483			223.046
88.2	73.483	4.03136	0	73.483	0.56525	16.9682	4.03136			223.964
88.3	73.5663	4.04814	0	73.5663	0.56589	17.0388	4.04814			224.897
88.4	73.6496	4.06497	0	73.6496	0.56654	17.1097	4.06497			225.832
88.5	73.7328	4.08137	0	73.7328	0.56718	17.1787	4.08137			226.743
88.6	73.8162	4.09688	0	73.8162	0.56782	17.244	4.09688			227.604
88.7	73.8996	4.11147	0	73.8996	0.56846	17.3054	4.11147			228.415
88.8	73.9829	4.12661	0	73.9829	0.5691	17.3691	4.12661			229.256
88.9	74.0663	4.14202	0	74.0663	0.56974	17.434	4.14202			230.112
89	74.1495	4.15856	0	74.1495	0.57038	17.5036	4.15856			231.031
89.1	74.2328	4.17154	0	74.2328	0.57102	17.5582	4.17154			231.752
89.2	74.3162	4.18627	0	74.3162	0.57166	17.6202	4.18627			232.571
89.3	74.3996	4.20001	0	74.3996	0.5723	17.6781	4.20001			233.334
89.4	74.483	4.19492	0	74.483	0.57295	17.6566	4.19492			233.051
89.5	74.5663	3.98268	0	74.5663	0.57359	16.7633	3.98268			221.26
89.6	74.6495	3.92606	0	74.6495	0.57423	16.525	3.92606			218.114
89.7	74.7328	3.92455	0	74.7328	0.57487	16.5186	3.92455			218.031
89.8	74.8162	3.92917	0	74.8162	0.57551	16.5381	3.92917			218.287
89.9	74.8996	3.93757	0	74.8996	0.57615	16.5735	3.93757			218.754
90	74.983	3.94191	0	74.983	0.57679	16.5917	3.94191			218.995
90.1	75.0662	3.95017	0	75.0662	0.57743	16.6265	3.95017			219.454
90.2	75.1495	3.95939	0	75.1495	0.57807	16.6653	3.95939			219.966
90.3	75.2328	3.96914	0	75.2328	0.57871	16.7063	3.96914			220.508
90.4	75.3163	3.97472	0	75.3163	0.57936	16.7298	3.97472			220.818
90.5	75.3996	3.98228	0	75.3996	0.58	16.7616	3.98228			221.238
90.6	75.483	3.97753	0	75.483	0.58064	16.7416	3.97753			220.974
90.7	75.5663	3.92451	0	75.5663	0.58128	16.5185	3.92451			218.028
90.8	75.6495	3.91867	0	75.6495	0.58192	16.4939	3.91867			217.704
90.9	75.7328	3.91472	0	75.7328	0.58256	16.4773	3.91472			217.484
91	75.8162	3.91157	0	75.8162	0.5832	16.464	3.91157			217.309
91.1	75.8996	3.91221	0	75.8996	0.58384	16.4667	3.91221			217.345
91.2	75.983	3.90578	0	75.983	0.58448	16.4396	3.90578			216.988
91.3	76.0663	3.90938	0	76.0663	0.58513	16.4548	3.90938			217.188
91.4	76.1496	3.90871	0	76.1496	0.58577	16.452	3.90871			217.151
91.5	76.2328	3.90968	0	76.2328	0.58641	16.4561	3.90968			217.204
91.6	76.3162	3.91199	0	76.3162	0.58705	16.4658	3.91199			217.333
91.7	76.3997	3.91668	0	76.3997	0.58769	16.4855	3.91668			217.593
91.8	76.483	3.91997	0	76.483	0.58833	16.4994	3.91997			217.776
91.9	76.5663	3.89709	0	76.5663	0.58897	16.4031	3.89709			216.505
92	76.6495	3.8732	0	76.6495	0.58961	16.3025	3.8732			215.178
92.1	76.7328	3.73475	0	76.7328	0.59025	15.7198	3.73475			207.486
92.2	76.8163	3.61031	0	76.8163	0.59089	15.196	3.61031			200.573
92.3	76.8997	3.59973	0	76.8997	0.59154	15.1515	3.59973			199.985
92.4	76.983	3.59105	0	76.983	0.59218	15.1149	3.59105			199.503
92.5	77.0662	3.59125	0	77.0662	0.59282	15.1158	3.59125			199.514
92.6	77.1495	3.59661	0	77.1495	0.59346	15.1383	3.59661			199.812
92.7	77.2329	3.60551	0	77.2329	0.5941	15.1758	3.60551			200.306
92.8	77.3163	3.61092	0	77.3163	0.59474	15.1985	3.61092			200.607
92.9	77.3997	3.62033	0	77.3997	0.59538	15.2382	3.62033			201.129
93	77.483	3.62817	0	77.483	0.59602	15.2712	3.62817			201.565
93.1	77.5662	3.63557	0	77.5662	0.59666	15.3023	3.63557			201.976
93.2	77.6495	3.64455	0	77.6495	0.5973	15.3401	3.64455			202.475
93.3	77.7328	3.65575	0	77.7328	0.59794	15.3872	3.65575			203.097
93.4	77.8163	3.66467	0	77.8163	0.59859	15.4248	3.66467			203.593
93.5	77.8997	3.6736	0	77.8997	0.59923	15.4624	3.6736			204.089
93.6	77.983	3.67914	0	77.983	0.59987	15.4857	3.67914			204.397
93.7	78.0662	3.68199	0	78.0662	0.60051	15.4977	3.68199			204.555
93.8	78.1495	3.66372	0	78.1495	0.60115	15.4208	3.66372			203.54
93.9	78.2329	3.66193	0	78.2329	0.60179	15.4133	3.66193			203.441
94	78.3163	3.66972	0	78.3163	0.60243	15.4461	3.66972			203.873
94.1	78.3997	3.67532	0	78.3997	0.60307	15.4696	3.67532			204.184
94.2	78.483	3.68331	0	78.483	0.60372	15.5032	3.68331			204.628
94.3	78.5662	3.6981	0	78.5662	0.60436	15.5655	3.6981			205.45
94.4	78.6495	3.70825	0	78.6495	0.605	15.6082	3.70825			206.014
94.5	78.7329	3.71769	0	78.7329	0.60564	15.6479	3.71769			206.538
94.6	78.8163	3.72817	0	78.8163	0.60628	15.6921	3.72817			207.121
94.7	78.8997	3.74066	0	78.8997	0.60692	15.7447	3.74066			207.814
94.8	78.983	3.75046	0	78.983	0.60756	15.7859	3.75046			208.359
94.9	79.0662	3.75562	0	79.0662	0.6082	15.8076	3.75562			208.646
95	79.1495	3.76571	0	79.1495	0.60884	15.8501	3.76571			209.206
95.1	79.2329	3.7735	0	79.2329	0.60948	15.8829	3.7735			209.639
95.2	79.3163	3.7881	0	79.3163	0.61013	15.9443	3.7881			210.45
95.3	79.3996	3.80088	0	79.3996	0.61077	15.9981	3.80088			211.16
95.4	79.4829	3.81175	0	79.4829	0.61141	16.0439	3.81175			211.764
95.5	79.5661	3.82318	0	79.5661	0.61205	16.092	3.82318			212.399
95.6	79.6495	3.82707	0	79.6495	0.61269	16.1084	3.82707			212.615
95.7	79.733	3.83272	0	79.733	0.61333	16.1321	3.83272			212.929
95.8	79.8163	3.83609	0	79.8163	0.61397	16.1463	3.83609			213.116
95.9	79.8997	3.83902	0	79.8997	0.61461	16.1587	3.83902			213.279
96	79.983	3.84089	0	79.983	0.61525	16.1665	3.84089			213.383
96.1	80.0661	3.85068	0	80.0661	0.61589	16.2077	3.85068			213.927
96.2	80.1495	3.86093	0	80.1495	0.61653	16.2509	3.86093			214.496
96.3	80.2329	3.87077	0	80.2329	0.61718	16.2923	3.87077			215.043
96.4	80.3163	3.87771	0	80.3163	0.61782	16.3215	3.87771			215.428
96.5	80.3996	3.88273	0	80.3996	0.61846	16.3426	3.88273			215.707
96.6	80.4829	3.88917	0	80.4829	0.6191	16.3697	3.88917			216.065
96.7	80.5662	3.89707	0	80.5662	0.61974	16.403	3.89707			216.504
96.8	80.6495	3.90601	0	80.6495	0.62038	16.4406	3.90601			217.001
96.9	80.7329	3.9116	0	80.7329	0.62102	16.4642	3.9116			217.311
97	80.8163	3.91551	0	80.8163	0.62166	16.4806	3.91551			217.528
97.1	80.8997	3.90502	0	80.8997	0.62231	16.4365	3.90502			216.946
97.2	80.9829	3.90588	0	80.9829	0.62295	16.4401	3.90588			216.993
97.3	81.0661	3.91059	0	81.0661	0.62359	16.4599	3.91059			217.255
97.4	81.1495	3.92208	0	81.1495	0.62423	16.5083	3.92208			217.893
97.5	81.233	3.92692	0	81.233	0.62487	16.5286	3.92692			218.162
97.6	81.3163	3.93714	0	81.3163	0.62551	16.5716	3.93714			218.73
97.7	81.3996	3.94778	0	81.3996	0.62615	16.6164	3.94778			219.321
97.8	81.4828	3.95848	0	81.4828	0.62679	16.6615	3.95848			219.916
97.9	81.5662	3.96296	0	81.5662	0.62743	16.6803	3.96296			220.164
98	81.6496	3.97106	0	81.6496	0.62807	16.7144	3.97106			220.614
98.1	81.733	3.97777	0	81.733	0.62872	16.7426	3.97777			220.987
98.2	81.8163	3.98148	0	81.8163	0.62936	16.7583	3.98148			221.193
98.3	81.8996	3.98915	0	81.8996	0.63	16.7906	3.98915			221.619
98.4	81.9828	3.99788	0	81.9828	0.63064	16.8273	3.99788			222.104
98.5	82.0661	4.00101	0	82.0661	0.63128	16.8405	4.00101			222.278
98.6	82.1496	4.00456	0	82.1496	0.63192	16.8554	4.00456			222.476
98.7	82.233	4.00653	0	82.233	0.63256	16.8637	4.00653			222.585
98.8	82.3163	4.00824	0	82.3163	0.6332	16.8709	4.00824			222.68
98.9	82.3996	4.00999	0	82.3996	0.63384	16.8783	4.00999			222.777
99	82.4828	4.01329	0	82.4828	0.63448	16.8922	4.01329			222.961
99.1	82.5662	3.99222	0	82.5662	0.63512	16.8035	3.99222			221.79
99.2	82.6496	3.95526	0	82.6496	0.63577	16.6479	3.95526			219.737
99.3	82.733	3.96119	0	82.733	0.63641	16.6729	3.96119			220.066
99.4	82.8163	3.96947	0	82.8163	0.63705	16.7077	3.96947			220.526
99.5	82.8996	3.97783	0	82.8996	0.63769	16.7429	3.97783			220.991
99.6	82.9829	3.98597	0	82.9829	0.63833	16.7772	3.98597			221.443
99.7	83.0661	3.99781	0	83.0661	0.63897	16.827	3.99781			222.101
99.8	83.1496	4.00918	0	83.1496	0.63961	16.8749	4.00918			222.732
99.9	83.233	4.01739	0	83.233	0.64025	16.9094	4.01739			223.188
100	83.3163	4.02811	0	83.3163	0.64089	16.9546	4.02811			223.784
100.1	83.3996	4.03735	0	83.3996	0.64154	16.9934	4.03735			224.297
100.2	83.4829	4.04708	0	83.4829	0.64218	17.0344	4.04708			224.838
100.3	83.5662	4.05758	0	83.5662	0.64282	17.0786	4.05758			225.421
100.4	83.6496	4.06964	0	83.6496	0.64346	17.1293	4.06964			226.091
100.5	83.733	4.07956	0	83.733	0.6441	17.1711	4.07956			226.642
100.6	83.8163	4.05787	0	83.8163	0.64474	17.0798	4.05787			225.437
100.7	83.8996	4.05873	0	83.8996	0.64538	17.0834	4.05873			225.485
100.8	83.9828	4.06438	0	83.9828	0.64602	17.1072	4.06438			225.799
100.9	84.0662	4.07437	0	84.0662	0.64666	17.1492	4.07437			226.354
101	84.1496	4.08238	0	84.1496	0.6473	17.183	4.08238			226.799
101.1	84.233	4.09367	0	84.233	0.64795	17.2305	4.09367			227.426
101.2	84.3163	4.1017	0	84.3163	0.64859	17.2643	4.1017			227.872
101.3	84.3995	4.11498	0	84.3995	0.64923	17.3202	4.11498			228.61
101.4	84.4828	4.12305	0	84.4828	0.64987	17.3542	4.12305			229.058
101.5	84.5662	4.13393	0	84.5662	0.65051	17.3999	4.13393			229.663
101.6	84.6496	4.1337	0	84.6496	0.65115	17.399	4.1337			229.65
101.7	84.733	4.1411	0	84.733	0.65179	17.4301	4.1411			230.061
101.8	84.8163	4.15178	0	84.8163	0.65243	17.4751	4.15178			230.654
101.9	84.8996	4.15941	0	84.8996	0.65307	17.5072	4.15941			231.078
102	84.9828	4.16929	0	84.9828	0.65371	17.5488	4.16929			231.627
102.1	85.0662	4.18115	0	85.0662	0.65436	17.5987	4.18115			232.286
102.2	85.1496	4.1897	0	85.1496	0.655	17.6347	4.1897			232.761
102.3	85.233	4.20021	0	85.233	0.65564	17.6789	4.20021			233.345
102.4	85.3163	4.21139	0	85.3163	0.65628	17.726	4.21139			233.966
102.5	85.3996	4.22396	0	85.3996	0.65692	17.7789	4.22396			234.664
102.6	85.4828	4.23689	0	85.4828	0.65756	17.8333	4.23689			235.383
102.7	85.5662	4.24819	0	85.5662	0.6582	17.8809	4.24819			236.011
102.8	85.6496	4.26159	0	85.6496	0.65884	17.9373	4.26159			236.755
102.9	85.733	4.2759	0	85.733	0.65948	17.9975	4.2759			237.55
103	85.8163	4.29108	0	85.8163	0.66013	18.0614	4.29108			238.393
103.1	85.8995	4.30336	0	85.8995	0.66077	18.1131	4.30336			239.076
103.2	85.9828	4.31926	0	85.9828	0.66141	18.18	4.31926			239.959
103.3	86.0662	4.33556	0	86.0662	0.66205	18.2486	4.33556			240.864
103.4	86.1497	4.34919	0	86.1497	0.66269	18.306	4.34919			241.622
103.5	86.233	4.36517	0	86.233	0.66333	18.3733	4.36517			242.509
103.6	86.3162	4.37775	0	86.3162	0.66397	18.4262	4.37775			243.208
103.7	86.3995	4.39001	0	86.3995	0.66461	18.4778	4.39001			243.889
103.8	86.4829	4.40264	0	86.4829	0.66525	18.531	4.40264			244.591
103.9	86.5662	4.415	0	86.5662	0.66589	18.583	4.415			245.278
104	86.6497	4.42876	0	86.6497	0.66654	18.6409	4.42876			246.042
104.1	86.733	4.44127	0	86.733	0.66718	18.6935	4.44127			246.737
104.2	86.8162	4.45235	0	86.8162	0.66782	18.7402	4.45235			247.353
104.3	86.8995	4.46646	0	86.8995	0.66846	18.7996	4.46646			248.137
104.4	86.9828	4.4794	0	86.9828	0.6691	18.854	4.4794			248.856
104.5	87.0662	4.493	0	87.0662	0.66974	18.9113	4.493			249.611
104.6	87.1497	4.50881	0	87.1497	0.67038	18.9778	4.50881			250.489
104.7	87.233	4.52641	0	87.233	0.67102	19.0519	4.52641			251.467
104.8	87.3163	4.53733	0	87.3163	0.67166	19.0979	4.53733			252.074
104.9	87.3995	4.55263	0	87.3995	0.6723	19.1623	4.55263			252.924
105	87.4828	4.56251	0	87.4828	0.67294	19.2039	4.56251			253.473
105.1	87.5663	4.57133	0	87.5663	0.67359	19.241	4.57133			253.963
105.2	87.6496	4.58173	0	87.6496	0.67423	19.2848	4.58173			254.541
105.3	87.733	4.57888	0	87.733	0.67487	19.2728	4.57888			254.382
105.4	87.8162	4.58318	0	87.8162	0.67551	19.2908	4.58318			254.621
105.5	87.8995	4.59078	0	87.8995	0.67615	19.3228	4.59078			255.043
105.6	87.9828	4.59808	0	87.9828	0.67679	19.3536	4.59808			255.449
105.7	88.0663	4.61081	0	88.0663	0.67743	19.4071	4.61081			256.156
105.8	88.1496	4.62156	0	88.1496	0.67807	19.4524	4.62156			256.753
105.9	88.233	4.63281	0	88.233	0.67872	19.4998	4.63281			257.378
106	88.3162	4.64749	0	88.3162	0.67936	19.5616	4.64749			258.194
106.1	88.3995	4.66045	0	88.3995	0.68	19.6161	4.66045			258.914
106.2	88.4829	4.67418	0	88.4829	0.68064	19.6739	4.67418			259.677
106.3	88.5663	4.68684	0	88.5663	0.68128	19.7272	4.68684			260.38
106.4	88.6497	4.70333	0	88.6497	0.68192	19.7966	4.70333			261.296
106.5	88.733	4.71701	0	88.733	0.68256	19.8541	4.71701			262.056
106.6	88.8162	4.73161	0	88.8162	0.6832	19.9156	4.73161			262.867
106.7	88.8995	4.74754	0	88.8995	0.68384	19.9827	4.74754			263.752
106.8	88.9829	4.75268	0	88.9829	0.68448	20.0043	4.75268			264.038
106.9	89.0663	4.71436	0	89.0663	0.68513	19.843	4.71436			261.909
107	89.1497	4.72677	0	89.1497	0.68577	19.8953	4.72677			262.598
107.1	89.233	4.74042	0	89.233	0.68641	19.9527	4.74042			263.357
107.2	89.3162	4.75637	0	89.3162	0.68705	20.0198	4.75637			264.243
107.3	89.3995	4.77218	0	89.3995	0.68769	20.0864	4.77218			265.121
107.4	89.4829	4.78367	0	89.4829	0.68833	20.1348	4.78367			265.759
107.5	89.5663	4.80238	0	89.5663	0.68897	20.2135	4.80238			266.799
107.6	89.6496	4.81659	0	89.6496	0.68961	20.2733	4.81659			267.588
107.7	89.733	4.83103	0	89.733	0.69025	20.3341	4.83103			268.391
107.8	89.8162	4.84663	0	89.8162	0.69089	20.3997	4.84663			269.257
107.9	89.8995	4.86314	0	89.8995	0.69153	20.4692	4.86314			270.174
108	89.9828	4.87987	0	89.9828	0.69218	20.5397	4.87987			271.104
108.1	90.0663	4.9006	0	90.0663	0.69282	20.6269	4.9006			272.256
108.2	90.1497	4.9121	0	90.1497	0.69346	20.6753	4.9121			272.894
108.3	90.233	4.93074	0	90.233	0.6941	20.7538	4.93074			273.93
108.4	90.3161	4.94305	0	90.3161	0.69474	20.8056	4.94305			274.614
108.5	90.3995	4.95914	0	90.3995	0.69538	20.8733	4.95914			275.508
108.6	90.4829	4.97688	0	90.4829	0.69602	20.948	4.97688			276.493
108.7	90.5663	4.99449	0	90.5663	0.69666	21.0221	4.99449			277.472
108.8	90.6497	5.00934	0	90.6497	0.69731	21.0846	5.00934			278.297
108.9	90.7329	5.02579	0	90.7329	0.69795	21.1538	5.02579			279.211
109	90.8162	5.04064	0	90.8162	0.69859	21.2163	5.04064			280.036
109.1	90.8995	5.05598	0	90.8995	0.69923	21.2809	5.05598			280.888
109.2	90.9829	5.0706	0	90.9829	0.69987	21.3425	5.0706			281.7
109.3	91.0663	5.08358	0	91.0663	0.70051	21.3971	5.08358			282.421
109.4	91.1496	5.09799	0	91.1496	0.70115	21.4577	5.09799			283.222
109.5	91.2329	5.11415	0	91.2329	0.70179	21.5258	5.11415			284.119
109.6	91.3162	5.12867	0	91.3162	0.70243	21.5869	5.12867			284.926
109.7	91.3995	5.1445	0	91.3995	0.70307	21.6535	5.1445			285.806
109.8	91.483	5.15921	0	91.483	0.70372	21.7154	5.15921			286.623
109.9	91.5663	5.1728	0	91.5663	0.70436	21.7726	5.1728			287.378
110	91.6497	5.18867	0	91.6497	0.705	21.8394	5.18867			288.259
110.1	91.733	5.20409	0	91.733	0.70564	21.9043	5.20409			289.116
110.2	91.8161	5.21908	0	91.8161	0.70628	21.9674	5.21908			289.949
110.3	91.8995	5.23508	0	91.8995	0.70692	22.0348	5.23508			290.838
110.4	91.9829	5.24949	0	91.9829	0.70756	22.0954	5.24949			291.638
110.5	92.0663	5.26461	0	92.0663	0.7082	22.1591	5.26461			292.478
110.6	92.1496	5.28083	0	92.1496	0.70884	22.2273	5.28083			293.379
110.7	92.2329	5.2966	0	92.2329	0.70948	22.2937	5.2966			294.256
110.8	92.3162	5.31329	0	92.3162	0.71012	22.3639	5.31329			295.183
110.9	92.3996	5.32945	0	92.3996	0.71077	22.432	5.32945			296.081
111	92.483	5.34184	0	92.483	0.71141	22.4841	5.34184			296.769
111.1	92.5664	5.36159	0	92.5664	0.71205	22.5673	5.36159			297.866
111.2	92.6496	5.37838	0	92.6496	0.71269	22.6379	5.37838			298.799
111.3	92.7328	5.38645	0	92.7328	0.71333	22.6719	5.38645			299.247
111.4	92.8161	5.40281	0	92.8161	0.71397	22.7407	5.40281			300.156
111.5	92.8995	5.4172	0	92.8995	0.71461	22.8013	5.4172			300.956
111.6	92.983	5.43089	0	92.983	0.71525	22.8589	5.43089			301.716
111.7	93.0664	5.44536	0	93.0664	0.7159	22.9199	5.44536			302.52
111.8	93.1496	5.46218	0	93.1496	0.71654	22.9906	5.46218			303.454
111.9	93.2329	5.4781	0	93.2329	0.71718	23.0576	5.4781			304.339
112	93.3161	5.49268	0	93.3161	0.71782	23.119	5.49268			305.149
112.1	93.3996	5.50824	0	93.3996	0.71846	23.1845	5.50824			306.013
112.2	93.483	5.52294	0	93.483	0.7191	23.2464	5.52294			306.83
112.3	93.5663	5.53426	0	93.5663	0.71974	23.294	5.53426			307.459
112.4	93.6496	5.55229	0	93.6496	0.72038	23.3699	5.55229			308.461
112.5	93.7328	5.55902	0	93.7328	0.72102	23.3982	5.55902			308.834
112.6	93.8162	5.56937	0	93.8162	0.72166	23.4418	5.56937			309.409
112.7	93.8996	5.57982	0	93.8996	0.7223	23.4858	5.57982			309.99
112.8	93.9829	5.59337	0	93.9829	0.72295	23.5428	5.59337			310.743
112.9	94.0663	5.60708	0	94.0663	0.72359	23.6005	5.60708			311.504
113	94.1497	5.52348	0	94.1497	0.72423	23.2486	5.52348			306.86
113.1	94.2328	5.41275	0	94.2328	0.72487	22.7826	5.41275			300.708
113.2	94.3162	5.41385	0	94.3162	0.72551	22.7872	5.41385			300.769
113.3	94.3996	5.41679	0	94.3996	0.72615	22.7996	5.41679			300.933
113.4	94.483	5.39089	0	94.483	0.72679	22.6906	5.39089			299.494
113.5	94.5663	5.38448	0	94.5663	0.72743	22.6636	5.38448			299.138
113.6	94.6496	5.38242	0	94.6496	0.72807	22.6549	5.38242			299.023
113.7	94.7328	5.38121	0	94.7328	0.72871	22.6498	5.38121			298.956
113.8	94.8162	5.37009	0	94.8162	0.72936	22.603	5.37009			298.338
113.9	94.8996	5.33476	0	94.8996	0.73	22.4543	5.33476			296.376
114	94.983	5.29047	0	94.983	0.73064	22.2679	5.29047			293.915
114.1	95.0663	5.26192	0	95.0663	0.73128	22.1477	5.26192			292.329
114.2	95.1496	5.24445	0	95.1496	0.73192	22.0742	5.24445			291.358
114.3	95.2328	5.23563	0	95.2328	0.73256	22.0371	5.23563			290.868
114.4	95.3162	5.23798	0	95.3162	0.7332	22.0469	5.23798			290.999
114.5	95.3996	5.23939	0	95.3996	0.73384	22.0529	5.23939			291.077
114.6	95.483	5.2444	0	95.483	0.73448	22.074	5.2444			291.356
114.7	95.5663	5.25663	0	95.5663	0.73513	22.1255	5.25663			292.035
114.8	95.6496	5.26663	0	95.6496	0.73577	22.1675	5.26663			292.591
114.9	95.7328	5.27636	0	95.7328	0.73641	22.2085	5.27636			293.131
115	95.8162	5.28959	0	95.8162	0.73705	22.2642	5.28959			293.866
115.1	95.8996	5.30736	0	95.8996	0.73769	22.339	5.30736			294.853
115.2	95.983	5.3179	0	95.983	0.73833	22.3834	5.3179			295.439
115.3	96.0663	5.33328	0	96.0663	0.73897	22.4481	5.33328			296.293
115.4	96.1496	5.34867	0	96.1496	0.73961	22.5129	5.34867			297.148
115.5	96.2328	5.35847	0	96.2328	0.74025	22.5541	5.35847			297.693
115.6	96.3162	5.37399	0	96.3162	0.74089	22.6194	5.37399			298.555
115.7	96.3996	5.38956	0	96.3996	0.74154	22.685	5.38956			299.42
115.8	96.483	5.40733	0	96.483	0.74218	22.7598	5.40733			300.407
115.9	96.5663	5.42412	0	96.5663	0.74282	22.8304	5.42412			301.34
116	96.6496	5.43811	0	96.6496	0.74346	22.8893	5.43811			302.117
116.1	96.7328	5.45099	0	96.7328	0.7441	22.9435	5.45099			302.833
116.2	96.8162	5.46511	0	96.8162	0.74474	23.0029	5.46511			303.617
116.3	96.8997	5.47705	0	96.8997	0.74538	23.0532	5.47705			304.281
116.4	96.9831	5.48627	0	96.9831	0.74602	23.092	5.48627			304.793
116.5	97.0662	5.49288	0	97.0662	0.74666	23.1198	5.49288			305.16
116.6	97.1496	5.49506	0	97.1496	0.7473	23.129	5.49506			305.281
116.7	97.2328	5.49646	0	97.2328	0.74794	23.1349	5.49646			305.359
116.8	97.3162	5.5079	0	97.3162	0.74859	23.1831	5.5079			305.994
116.9	97.3996	5.51335	0	97.3996	0.74923	23.206	5.51335			306.297
117	97.483	5.52452	0	97.483	0.74987	23.253	5.52452			306.918
117.1	97.5662	5.53729	0	97.5662	0.75051	23.3068	5.53729			307.627
117.2	97.6495	5.54766	0	97.6495	0.75115	23.3504	5.54766			308.203
117.3	97.7328	5.5608	0	97.7328	0.75179	23.4057	5.5608			308.933
117.4	97.8163	5.56733	0	97.8163	0.75243	23.4332	5.56733			309.296
117.5	97.8997	5.47982	0	97.8997	0.75307	23.0649	5.47982			304.434
117.6	97.983	5.02029	0	97.983	0.75372	21.1307	5.02029			278.905
117.7	98.0663	4.99913	0	98.0663	0.75436	21.0416	4.99913			277.729
117.8	98.1495	4.98181	0	98.1495	0.755	20.9687	4.98181			276.767
117.9	98.2328	4.98502	0	98.2328	0.75564	20.9822	4.98502			276.946
118	98.3162	4.98792	0	98.3162	0.75628	20.9944	4.98792			277.107
118.1	98.3997	4.99108	0	98.3997	0.75692	21.0077	4.99108			277.282
118.2	98.483	4.99611	0	98.483	0.75756	21.0289	4.99611			277.562
118.3	98.5663	5.00085	0	98.5663	0.7582	21.0488	5.00085			277.825
118.4	98.6495	5.00671	0	98.6495	0.75884	21.0735	5.00671			278.151
118.5	98.7328	5.00495	0	98.7328	0.75948	21.0661	5.00495			278.053
118.6	98.8162	5.0035	0	98.8162	0.76012	21.06	5.0035			277.972
118.7	98.8997	5.00266	0	98.8997	0.76077	21.0565	5.00266			277.926
118.8	98.983	4.99856	0	98.983	0.76141	21.0392	4.99856			277.698
118.9	99.0663	4.99784	0	99.0663	0.76205	21.0362	4.99784			277.658
119	99.1495	4.99928	0	99.1495	0.76269	21.0423	4.99928			277.738
119.1	99.2329	4.99872	0	99.2329	0.76333	21.0399	4.99872			277.707
119.2	99.3163	4.99109	0	99.3163	0.76397	21.0078	4.99109			277.283
119.3	99.3996	4.99253	0	99.3996	0.76461	21.0139	4.99253			277.363
119.4	99.483	4.9965	0	99.483	0.76525	21.0305	4.9965			277.583
119.5	99.5663	5.00408	0	99.5663	0.76589	21.0624	5.00408			278.004
119.6	99.6495	5.00946	0	99.6495	0.76653	21.0851	5.00946			278.303
119.7	99.7329	4.71726	0	99.7329	0.76718	19.8552	4.71726			262.07
119.8	99.8163	4.711	0	99.8163	0.76782	19.8289	4.711			261.722
119.9	99.8996	4.70498	0	99.8996	0.76846	19.8035	4.70498			261.388
120	99.983	4.69911	0	99.983	0.7691	19.7788	4.69911			261.062
120.1	100.066	4.6905	0	100.066	0.76974	19.7426	4.6905			260.583
120.2	100.149	4.67625	0	100.149	0.77038	19.6826	4.67625			259.792
120.3	100.233	4.66578	0	100.233	0.77102	19.6385	4.66578			259.21
120.4	100.316	4.62765	0	100.316	0.77166	19.478	4.62765			257.092
120.5	100.4	4.60674	0	100.4	0.77231	19.39	4.60674			255.93
120.6	100.483	4.58965	0	100.483	0.77295	19.3181	4.58965			254.981
120.7	100.566	4.58093	0	100.566	0.77359	19.2814	4.58093			254.496
120.8	100.649	4.57256	0	100.649	0.77423	19.2462	4.57256			254.031
120.9	100.733	4.56969	0	100.733	0.77487	19.2341	4.56969			253.872
121	100.816	4.57021	0	100.816	0.77551	19.2363	4.57021			253.901
121.1	100.9	4.56984	0	100.9	0.77615	19.2347	4.56984			253.88
121.2	100.983	4.571	0	100.983	0.77679	19.2396	4.571			253.944
121.3	101.066	4.57303	0	101.066	0.77743	19.2481	4.57303			254.057
121.4	101.149	4.57577	0	101.149	0.77807	19.2597	4.57577			254.209
121.5	101.233	4.57918	0	101.233	0.77871	19.274	4.57918			254.399
121.6	101.316	4.5787	0	101.316	0.77936	19.272	4.5787			254.372
121.7	101.4	4.50201	0	101.4	0.78	18.9492	4.50201			250.112
121.8	101.483	4.5046	0	101.483	0.78064	18.9601	4.5046			250.256
121.9	101.566	4.5079	0	101.566	0.78128	18.974	4.5079			250.439
122	101.65	4.50614	0	101.65	0.78192	18.9666	4.50614			250.341
122.1	101.733	4.50744	0	101.733	0.78256	18.9721	4.50744			250.413
122.2	101.816	4.50642	0	101.816	0.7832	18.9678	4.50642			250.357
122.3	101.9	4.47349	0	101.9	0.78384	18.8291	4.47349			248.527
122.4	101.983	4.47372	0	101.983	0.78448	18.8301	4.47372			248.54
122.5	102.066	4.47822	0	102.066	0.78512	18.8491	4.47822			248.79
122.6	102.149	4.48283	0	102.149	0.78577	18.8685	4.48283			249.046
122.7	102.233	4.47267	0	102.233	0.78641	18.8257	4.47267			248.482
122.8	102.316	4.47124	0	102.316	0.78705	18.8197	4.47124			248.402
122.9	102.4	4.47672	0	102.4	0.78769	18.8427	4.47672			248.707
123	102.483	4.46481	0	102.483	0.78833	18.7926	4.46481			248.045
123.1	102.566	4.44818	0	102.566	0.78897	18.7226	4.44818			247.121
123.2	102.65	4.40335	0	102.65	0.78961	18.534	4.40335			244.631
123.3	102.733	4.37646	0	102.733	0.79025	18.4208	4.37646			243.137
123.4	102.816	4.36034	0	102.816	0.79089	18.3529	4.36034			242.241
123.5	102.9	4.35334	0	102.9	0.79154	18.3235	4.35334			241.852
123.6	102.983	4.35529	0	102.983	0.79218	18.3317	4.35529			241.961
123.7	103.066	4.36041	0	103.066	0.79282	18.3532	4.36041			242.245
123.8	103.15	4.36461	0	103.15	0.79346	18.3709	4.36461			242.478
123.9	103.233	4.36816	0	103.233	0.7941	18.3858	4.36816			242.676
124	103.316	4.37747	0	103.316	0.79474	18.425	4.37747			243.193
124.1	103.4	4.38266	0	103.4	0.79538	18.4469	4.38266			243.481
124.2	103.483	4.38881	0	103.483	0.79602	18.4728	4.38881			243.823
124.3	103.566	4.39685	0	103.566	0.79666	18.5066	4.39685			244.269
124.4	103.65	4.40452	0	103.65	0.7973	18.5389	4.40452			244.696
124.5	103.733	4.41583	0	103.733	0.79795	18.5865	4.41583			245.324
124.6	103.816	4.42532	0	103.816	0.79859	18.6264	4.42532			245.851
124.7	103.9	4.4357	0	103.9	0.79923	18.6701	4.4357			246.428
124.8	103.983	4.44621	0	103.983	0.79987	18.7144	4.44621			247.012
124.9	104.066	4.44404	0	104.066	0.80051	18.7052	4.44404			246.891
125	104.15	4.45314	0	104.15	0.80115	18.7435	4.45314			247.397
125.1	104.233	4.45839	0	104.233	0.80179	18.7656	4.45839			247.688
125.179	104.299	3.20572	0	104.299	0.8023	13.4931	3.20572			178.096
125.279	104.382	3.09755	0	104.382	0.80294	13.0377	3.09755			172.086
125.379	104.465	3.07848	0	104.465	0.80358	12.9575	3.07848			171.027
125.479	104.549	3.07166	0	104.549	0.80422	12.9288	3.07166			170.648
125.579	104.632	3.06644	0	104.632	0.80486	12.9068	3.06644			170.358
125.679	104.716	3.06267	0	104.716	0.8055	12.891	3.06267			170.148
125.779	104.799	3.05866	0	104.799	0.80614	12.8741	3.05866			169.926
125.879	104.882	3.05432	0	104.882	0.80678	12.8558	3.05432			169.684
125.979	104.965	3.0466	0	104.965	0.80743	12.8233	3.0466			169.256
126.079	105.049	3.04282	0	105.049	0.80807	12.8074	3.04282			169.046
126.179	105.132	3.03744	0	105.132	0.80871	12.7848	3.03744			168.747
126.279	105.215	3.03247	0	105.215	0.80935	12.7639	3.03247			168.471
126.379	105.299	3.01288	0	105.299	0.80999	12.6814	3.01288			167.382
126.479	105.382	3.00305	0	105.382	0.81063	12.64	3.00305			166.836
126.579	105.465	2.99769	0	105.465	0.81127	12.6174	2.99769			166.538
126.679	105.549	2.99698	0	105.549	0.81191	12.6145	2.99698			166.499
126.779	105.632	2.99801	0	105.632	0.81256	12.6188	2.99801			166.556
126.879	105.716	3.00056	0	105.716	0.8132	12.6295	3.00056			166.698
126.979	105.799	2.99683	0	105.799	0.81384	12.6138	2.99683			166.491
127.079	105.882	2.991	0	105.882	0.81448	12.5893	2.991			166.167
127.179	105.965	2.99108	0	105.965	0.81512	12.5896	2.99108			166.171
127.279	106.049	2.97581	0	106.049	0.81576	12.5253	2.97581			165.323
127.379	106.132	2.9131	0	106.132	0.8164	12.2614	2.9131			161.839
127.479	106.215	2.87116	0	106.215	0.81704	12.0849	2.87116			159.509
127.579	106.299	2.86945	0	106.299	0.81768	12.0777	2.86945			159.414
127.679	106.382	2.86483	0	106.382	0.81832	12.0582	2.86483			159.157
127.779	106.465	2.86521	0	106.465	0.81896	12.0598	2.86521			159.178
127.879	106.549	2.86669	0	106.549	0.81961	12.0661	2.86669			159.261
127.979	106.632	2.86834	0	106.632	0.82025	12.073	2.86834			159.352
128.079	106.716	2.87012	0	106.716	0.82089	12.0805	2.87012			159.451
128.179	106.799	2.86599	0	106.799	0.82153	12.0631	2.86599			159.222
128.279	106.882	2.86658	0	106.882	0.82217	12.0656	2.86658			159.254
128.379	106.965	2.86584	0	106.965	0.82281	12.0625	2.86584			159.213
128.479	107.049	2.86369	0	107.049	0.82345	12.0534	2.86369			159.094
128.579	107.132	2.86035	0	107.132	0.82409	12.0394	2.86035			158.908
128.679	107.215	2.85834	0	107.215	0.82473	12.0309	2.85834			158.797
128.779	107.299	2.85355	0	107.299	0.82537	12.0107	2.85355			158.531
128.879	107.382	2.84684	0	107.382	0.82602	11.9825	2.84684			158.158
128.979	107.465	2.84671	0	107.465	0.82666	11.982	2.84671			158.151
129.079	107.549	2.84566	0	107.549	0.8273	11.9775	2.84566			158.092
129.179	107.632	2.84733	0	107.632	0.82794	11.9846	2.84733			158.185
129.279	107.715	2.84961	0	107.715	0.82858	11.9942	2.84961			158.312
129.379	107.799	2.85133	0	107.799	0.82922	12.0014	2.85133			158.407
129.479	107.882	2.85086	0	107.882	0.82986	11.9994	2.85086			158.381
129.579	107.965	2.85616	0	107.965	0.8305	12.0217	2.85616			158.676
129.679	108.049	2.86076	0	108.049	0.83114	12.0411	2.86076			158.931
129.779	108.132	2.51844	0	108.132	0.83179	10.6002	2.51844			139.913
129.879	108.215	2.52937	0	108.215	0.83243	10.6463	2.52937			140.521
129.979	108.299	2.5273	0	108.299	0.83307	10.6376	2.5273			140.406
130.079	108.382	2.52704	0	108.382	0.83371	10.6364	2.52704			140.391
130.179	108.465	2.52438	0	108.465	0.83435	10.6252	2.52438			140.243
130.27	108.541	2.52334	0	108.541	0.83493	10.6209	2.52334			140.186

## Sheet: Interfacial toughness
		Interfacial toughness (J/m2)			Average	STDEV
		Sample 1	Sample 2	Sample 3	297.31	23.54
		310.29	270.14	311.5
