# Supplementary material for: Surface hydrophobization of hydrogels via interface dynamics-induced network reconfiguration
Source: Nat Commun. 2024 Jan 3;15:239. doi: 10.1038/s41467-023-44646-5 (PMC10764767; doi:10.1038/s41467-023-44646-5)
Supplement: Supplementary file 10 — Source data [file 41467_2023_44646_MOESM10_ESM.zip › Source data/Figure 4c,d/Peeling test_DNR hydrogel-PAA.xlsx]

## Sheet: DNR hydrogel-PAA
测试 : 速率 1	50	mm/min
最大值 载荷 : 拉伸应变 (位移)在最大值 载荷	0.55434	mm/mm
最大值 载荷 : 拉伸应力在最大值 载荷	38.551	MPa
最大值 载荷 : 最大值 载荷	9.15907	N
试样属性 : 试样标识
试样属性 : 面积	0.23758	mm^2
时间	位移	载荷	PIP 计数	拉伸位移	拉伸应变 (位移)	拉伸应力	强力			Force/width	Interfacial toughness
(s)	(mm)	(N)		(mm)	(mm/mm)	(MPa)	(N/tex)			(N/m)	J/m2
0	0	0.07512	0	0	0	0.31618	0.07512			4.41882	538.769
0.1	0.05823	0.30313	0	0.05823	0.00045	1.27588	0.30313			17.8312
0.2	0.14914	0.56312	0	0.14914	0.00115	2.37021	0.56312			33.1247
0.3	0.23277	0.76304	0	0.23277	0.00179	3.21168	0.76304			44.8847
0.4	0.31617	0.93444	0	0.31617	0.00243	3.93311	0.93444			54.9671
0.5	0.39967	1.08808	0	0.39967	0.00307	4.57977	1.08808			64.0047
0.6	0.48303	1.22474	0	0.48303	0.00372	5.15498	1.22474			72.0435
0.7	0.56627	1.34855	0	0.56627	0.00436	5.67611	1.34855			79.3265
0.8	0.64947	1.46053	0	0.64947	0.005	6.14744	1.46053			85.9135
0.9	0.73282	1.56864	0	0.73282	0.00564	6.60248	1.56864			92.2729
1	0.8163	1.65619	0	0.8163	0.00628	6.97101	1.65619			97.4229
1.1	0.89966	1.7392	0	0.89966	0.00692	7.3204	1.7392			102.306
1.2	0.98301	1.81967	0	0.98301	0.00756	7.65911	1.81967			107.039
1.3	1.06626	1.89827	0	1.06626	0.0082	7.98993	1.89827			111.663
1.4	1.1495	1.9646	0	1.1495	0.00884	8.26913	1.9646			115.565
1.5	1.23286	2.03322	0	1.23286	0.00948	8.55793	2.03322			119.601
1.6	1.31623	2.09872	0	1.31623	0.01012	8.83363	2.09872			123.454
1.7	1.39963	2.15882	0	1.39963	0.01077	9.08661	2.15882			126.989
1.8	1.48296	2.21366	0	1.48296	0.01141	9.31741	2.21366			130.215
1.9	1.56628	2.27063	0	1.56628	0.01205	9.5572	2.27063			133.566
2	1.64951	2.32199	0	1.64951	0.01269	9.77338	2.32199			136.588
2.1	1.73289	2.3748	0	1.73289	0.01333	9.99567	2.3748			139.694
2.2	1.8163	2.42591	0	1.8163	0.01397	10.2108	2.42591			142.701
2.3	1.89963	2.47463	0	1.89963	0.01461	10.4158	2.47463			145.566
2.4	1.98296	2.52374	0	1.98296	0.01525	10.6226	2.52374			148.455
2.5	2.06618	2.56952	0	2.06618	0.01589	10.8152	2.56952			151.148
2.6	2.1495	2.61379	0	2.1495	0.01653	11.0016	2.61379			153.752
2.7	2.23289	2.65894	0	2.23289	0.01718	11.1916	2.65894			156.408
2.8	2.31632	2.69919	0	2.31632	0.01782	11.361	2.69919			158.776
2.9	2.39962	2.73883	0	2.39962	0.01846	11.5279	2.73883			161.108
3	2.48299	2.77754	0	2.48299	0.0191	11.6908	2.77754			163.385
3.1	2.56625	2.81541	0	2.56625	0.01974	11.8502	2.81541			165.612
3.2	2.64946	2.84946	0	2.64946	0.02038	11.9935	2.84946			167.615
3.3	2.73285	2.88701	0	2.73285	0.02102	12.1516	2.88701			169.824
3.4	2.81631	2.92451	0	2.81631	0.02166	12.3094	2.92451			172.03
3.5	2.89963	2.95937	0	2.89963	0.0223	12.4562	2.95937			174.081
3.6	2.98299	2.99383	0	2.98299	0.02295	12.6012	2.99383			176.108
3.7	3.0662	3.02475	0	3.0662	0.02359	12.7313	3.02475			177.926
3.8	3.1495	3.05615	0	3.1495	0.02423	12.8635	3.05615			179.774
3.9	3.23291	3.08877	0	3.23291	0.02487	13.0008	3.08877			181.692
4	3.31633	3.12154	0	3.31633	0.02551	13.1387	3.12154			183.62
4.1	3.39967	3.15374	0	3.39967	0.02615	13.2743	3.15374			185.514
4.2	3.48293	3.18609	0	3.48293	0.02679	13.4105	3.18609			187.417
4.3	3.56618	3.21515	0	3.56618	0.02743	13.5328	3.21515			189.126
4.4	3.64951	3.24475	0	3.64951	0.02807	13.6573	3.24475			190.868
4.5	3.73291	3.27505	0	3.73291	0.02871	13.7849	3.27505			192.65
4.6	3.81635	3.30517	0	3.81635	0.02936	13.9116	3.30517			194.422
4.7	3.89971	3.33359	0	3.89971	0.03	14.0313	3.33359			196.094
4.8	3.98288	3.3637	0	3.98288	0.03064	14.158	3.3637			197.865
4.9	4.06615	3.39034	0	4.06615	0.03128	14.2701	3.39034			199.432
5	4.14953	3.41992	0	4.14953	0.03192	14.3947	3.41992			201.172
5.1	4.23292	3.44738	0	4.23292	0.03256	14.5102	3.44738			202.787
5.2	4.31637	3.47688	0	4.31637	0.0332	14.6344	3.47688			204.522
5.3	4.39967	3.50386	0	4.39967	0.03384	14.748	3.50386			206.109
5.4	4.48289	3.5325	0	4.48289	0.03448	14.8685	3.5325			207.794
5.5	4.5662	3.5608	0	4.5662	0.03512	14.9876	3.5608			209.459
5.6	4.64952	3.58999	0	4.64952	0.03577	15.1105	3.58999			211.176
5.7	4.73289	3.62029	0	4.73289	0.03641	15.238	3.62029			212.958
5.8	4.81634	3.64842	0	4.81634	0.03705	15.3564	3.64842			214.613
5.9	4.89964	3.67514	0	4.89964	0.03769	15.4689	3.67514			216.185
6	4.98294	3.70218	0	4.98294	0.03833	15.5827	3.70218			217.775
6.1	5.06617	3.73256	0	5.06617	0.03897	15.7105	3.73256			219.562
6.2	5.14948	3.7597	0	5.14948	0.03961	15.8248	3.7597			221.159
6.3	5.23288	3.78935	0	5.23288	0.04025	15.9496	3.78935			222.903
6.4	5.31634	3.81777	0	5.31634	0.04089	16.0692	3.81777			224.575
6.5	5.39966	3.84774	0	5.39966	0.04154	16.1954	3.84774			226.338
6.6	5.48289	3.8767	0	5.48289	0.04218	16.3173	3.8767			228.041
6.7	5.56619	3.9042	0	5.56619	0.04282	16.433	3.9042			229.659
6.8	5.64954	3.93067	0	5.64954	0.04346	16.5444	3.93067			231.216
6.9	5.73292	3.95963	0	5.73292	0.0441	16.6663	3.95963			232.919
7	5.81634	3.99051	0	5.81634	0.04474	16.7963	3.99051			234.736
7.1	5.8996	4.02178	0	5.8996	0.04538	16.9279	4.02178			236.575
7.2	5.98287	4.05128	0	5.98287	0.04602	17.0521	4.05128			238.311
7.3	6.06615	4.07973	0	6.06615	0.04666	17.1718	4.07973			239.984
7.4	6.14954	4.10821	0	6.14954	0.0473	17.2917	4.10821			241.659
7.5	6.23296	4.13704	0	6.23296	0.04795	17.413	4.13704			243.355
7.6	6.31634	4.16596	0	6.31634	0.04859	17.5348	4.16596			245.056
7.7	6.39962	4.19486	0	6.39962	0.04923	17.6564	4.19486			246.756
7.8	6.48285	4.22365	0	6.48285	0.04987	17.7776	4.22365			248.45
7.9	6.56619	4.24971	0	6.56619	0.05051	17.8873	4.24971			249.983
8	6.64954	4.2766	0	6.64954	0.05115	18.0004	4.2766			251.565
8.1	6.73297	4.3076	0	6.73297	0.05179	18.1309	4.3076			253.388
8.2	6.81632	4.33544	0	6.81632	0.05243	18.2481	4.33544			255.026
8.3	6.89961	4.36609	0	6.89961	0.05307	18.3771	4.36609			256.829
8.4	6.98293	4.39098	0	6.98293	0.05371	18.4819	4.39098			258.293
8.5	7.06616	4.42018	0	7.06616	0.05436	18.6048	4.42018			260.011
8.6	7.14955	4.45169	0	7.14955	0.055	18.7374	4.45169			261.864
8.7	7.23298	4.48049	0	7.23298	0.05564	18.8586	4.48049			263.558
8.8	7.31631	4.50915	0	7.31631	0.05628	18.9793	4.50915			265.244
8.9	7.39959	4.53759	0	7.39959	0.05692	19.099	4.53759			266.917
9	7.48282	4.56623	0	7.48282	0.05756	19.2195	4.56623			268.602
9.1	7.56612	4.59671	0	7.56612	0.0582	19.3478	4.59671			270.395
9.2	7.64955	4.62643	0	7.64955	0.05884	19.4729	4.62643			272.143
9.3	7.73302	4.65665	0	7.73302	0.05948	19.6001	4.65665			273.921
9.4	7.81632	4.68682	0	7.81632	0.06013	19.7271	4.68682			275.695
9.5	7.89963	4.71472	0	7.89963	0.06077	19.8445	4.71472			277.336
9.6	7.98285	4.74831	0	7.98285	0.06141	19.9859	4.74831			279.312
9.7	8.06621	4.77627	0	8.06621	0.06205	20.1036	4.77627			280.957
9.8	8.1496	4.80769	0	8.1496	0.06269	20.2358	4.80769			282.805
9.9	8.23298	4.83594	0	8.23298	0.06333	20.3547	4.83594			284.467
10	8.31633	4.86611	0	8.31633	0.06397	20.4818	4.86611			286.242
10.1	8.39959	4.89694	0	8.39959	0.06461	20.6115	4.89694			288.055
10.2	8.48281	4.92743	0	8.48281	0.06525	20.7398	4.92743			289.849
10.3	8.5662	4.95936	0	8.5662	0.06589	20.8742	4.95936			291.727
10.4	8.64961	4.99011	0	8.64961	0.06654	21.0036	4.99011			293.536
10.5	8.73301	5.02159	0	8.73301	0.06718	21.1361	5.02159			295.388
10.6	8.81633	5.05301	0	8.81633	0.06782	21.2684	5.05301			297.236
10.7	8.89958	5.08398	0	8.89958	0.06846	21.3987	5.08398			299.058
10.8	8.98283	5.11477	0	8.98283	0.0691	21.5283	5.11477			300.869
10.9	9.06615	5.14718	0	9.06615	0.06974	21.6648	5.14718			302.775
11	9.14959	5.17619	0	9.14959	0.07038	21.7869	5.17619			304.482
11.1	9.23299	5.20686	0	9.23299	0.07102	21.916	5.20686			306.286
11.2	9.31636	5.23699	0	9.31636	0.07166	22.0428	5.23699			308.058
11.3	9.3996	5.26721	0	9.3996	0.0723	22.17	5.26721			309.836
11.4	9.48278	5.29975	0	9.48278	0.07294	22.3069	5.29975			311.75
11.5	9.56616	5.3288	0	9.56616	0.07359	22.4292	5.3288			313.459
11.6	9.64962	5.35735	0	9.64962	0.07423	22.5494	5.35735			315.138
11.7	9.73302	5.38945	0	9.73302	0.07487	22.6845	5.38945			317.026
11.8	9.8163	5.42188	0	9.8163	0.07551	22.821	5.42188			318.934
11.9	9.89956	5.45031	0	9.89956	0.07615	22.9407	5.45031			320.606
12	9.98281	5.48443	0	9.98281	0.07679	23.0843	5.48443			322.614
12.1	10.0662	5.51547	0	10.0662	0.07743	23.2149	5.51547			324.439
12.2	10.1496	5.5493	0	10.1496	0.07807	23.3573	5.5493			326.429
12.3	10.233	5.57948	0	10.233	0.07872	23.4843	5.57948			328.205
12.4	10.3163	5.61321	0	10.3163	0.07936	23.6263	5.61321			330.189
12.5	10.3995	5.64294	0	10.3995	0.08	23.7514	5.64294			331.938
12.6	10.4828	5.6727	0	10.4828	0.08064	23.8767	5.6727			333.688
12.7	10.5662	5.63488	0	10.5662	0.08128	23.7175	5.63488			331.464
12.8	10.6497	5.63128	0	10.6497	0.08192	23.7024	5.63128			331.252
12.9	10.733	5.65105	0	10.733	0.08256	23.7856	5.65105			332.415
13	10.8163	5.67326	0	10.8163	0.0832	23.8791	5.67326			333.721
13.1	10.8995	5.70185	0	10.8995	0.08384	23.9994	5.70185			335.403
13.2	10.9829	5.72852	0	10.9829	0.08448	24.1117	5.72852			336.972
13.3	11.0663	5.75639	0	11.0663	0.08513	24.229	5.75639			338.611
13.4	11.1497	5.78586	0	11.1497	0.08577	24.353	5.78586			340.345
13.5	11.233	5.81378	0	11.233	0.08641	24.4705	5.81378			341.987
13.6	11.3163	5.84421	0	11.3163	0.08705	24.5986	5.84421			343.777
13.7	11.3995	5.87284	0	11.3995	0.08769	24.7191	5.87284			345.461
13.8	11.4828	5.87891	0	11.4828	0.08833	24.7447	5.87891			345.818
13.9	11.5663	5.89511	0	11.5663	0.08897	24.8129	5.89511			346.771
14	11.6497	5.9166	0	11.6497	0.08961	24.9033	5.9166			348.035
14.1	11.733	5.93531	0	11.733	0.09025	24.982	5.93531			349.136
14.2	11.8163	5.95839	0	11.8163	0.09089	25.0792	5.95839			350.494
14.3	11.8995	5.98425	0	11.8995	0.09153	25.188	5.98425			352.015
14.4	11.9828	6.00957	0	11.9828	0.09218	25.2946	6.00957			353.504
14.5	12.0662	6.03528	0	12.0662	0.09282	25.4028	6.03528			355.016
14.6	12.1497	6.05997	0	12.1497	0.09346	25.5067	6.05997			356.469
14.7	12.233	6.08588	0	12.233	0.0941	25.6158	6.08588			357.993
14.8	12.3162	6.11187	0	12.3162	0.09474	25.7252	6.11187			359.522
14.9	12.3995	6.14051	0	12.3995	0.09538	25.8458	6.14051			361.206
15	12.4829	6.16514	0	12.4829	0.09602	25.9494	6.16514			362.655
15.1	12.5663	6.19262	0	12.5663	0.09666	26.0651	6.19262			364.272
15.2	12.6496	6.21683	0	12.6496	0.09731	26.167	6.21683			365.696
15.3	12.733	6.24135	0	12.733	0.09795	26.2702	6.24135			367.138
15.4	12.8162	6.26594	0	12.8162	0.09859	26.3737	6.26594			368.585
15.5	12.8995	6.29196	0	12.8995	0.09923	26.4832	6.29196			370.115
15.6	12.9828	6.31693	0	12.9828	0.09987	26.5883	6.31693			371.584
15.7	13.0663	6.34223	0	13.0663	0.10051	26.6948	6.34223			373.072
15.8	13.1497	6.36678	0	13.1497	0.10115	26.7981	6.36678			374.516
15.9	13.233	6.38908	0	13.233	0.10179	26.892	6.38908			375.828
16	13.3163	6.39332	0	13.3163	0.10243	26.9099	6.39332			376.078
16.1	13.3995	6.40779	0	13.3995	0.10307	26.9707	6.40779			376.929
16.2	13.4829	6.40861	0	13.4829	0.10371	26.9742	6.40861			376.977
16.3	13.5663	6.41784	0	13.5663	0.10436	27.0131	6.41784			377.52
16.4	13.6496	6.40679	0	13.6496	0.105	26.9665	6.40679			376.87
16.5	13.7329	5.96592	0	13.7329	0.10564	25.1109	5.96592			350.936
16.6	13.8163	5.82809	0	13.8163	0.10628	24.5308	5.82809			342.829
16.7	13.8994	5.82622	0	13.8994	0.10692	24.5229	5.82622			342.719
16.8	13.9829	5.84027	0	13.9829	0.10756	24.582	5.84027			343.545
16.9	14.0663	5.85612	0	14.0663	0.1082	24.6487	5.85612			344.478
17	14.1497	5.87567	0	14.1497	0.10884	24.731	5.87567			345.628
17.1	14.233	5.89575	0	14.233	0.10948	24.8156	5.89575			346.809
17.2	14.3162	5.91696	0	14.3162	0.11012	24.9048	5.91696			348.056
17.3	14.3995	5.93907	0	14.3995	0.11077	24.9979	5.93907			349.357
17.4	14.4829	5.96253	0	14.4829	0.11141	25.0966	5.96253			350.737
17.5	14.5663	5.98658	0	14.5663	0.11205	25.1978	5.98658			352.152
17.6	14.6496	6.01115	0	14.6496	0.11269	25.3012	6.01115			353.597
17.7	14.7329	6.03615	0	14.7329	0.11333	25.4065	6.03615			355.068
17.8	14.8162	6.06306	0	14.8162	0.11397	25.5198	6.06306			356.651
17.9	14.8995	6.09037	0	14.8995	0.11461	25.6347	6.09037			358.257
18	14.9829	6.11476	0	14.9829	0.11525	25.7374	6.11476			359.692
18.1	15.0664	6.1423	0	15.0664	0.1159	25.8533	6.1423			361.312
18.2	15.1497	6.17045	0	15.1497	0.11654	25.9718	6.17045			362.968
18.3	15.2329	6.20126	0	15.2329	0.11718	26.1014	6.20126			364.78
18.4	15.3161	6.22775	0	15.3161	0.11782	26.213	6.22775			366.338
18.5	15.3995	6.25799	0	15.3995	0.11846	26.3402	6.25799			368.117
18.6	15.483	6.28179	0	15.483	0.1191	26.4404	6.28179			369.517
18.7	15.5663	6.30059	0	15.5663	0.11974	26.5195	6.30059			370.623
18.8	15.6496	6.31983	0	15.6496	0.12038	26.6005	6.31983			371.755
18.9	15.733	6.33526	0	15.733	0.12102	26.6655	6.33526			372.662
19	15.8162	6.34257	0	15.8162	0.12166	26.6962	6.34257			373.092
19.1	15.8995	6.34986	0	15.8995	0.1223	26.7269	6.34986			373.521
19.2	15.9829	6.36172	0	15.9829	0.12295	26.7768	6.36172			374.219
19.3	16.0663	6.37858	0	16.0663	0.12359	26.8478	6.37858			375.211
19.4	16.1497	6.39783	0	16.1497	0.12423	26.9288	6.39783			376.343
19.5	16.2329	6.33792	0	16.2329	0.12487	26.6767	6.33792			372.819
19.6	16.3161	6.34243	0	16.3161	0.12551	26.6957	6.34243			373.084
19.7	16.3995	6.35463	0	16.3995	0.12615	26.747	6.35463			373.802
19.8	16.4829	6.36604	0	16.4829	0.12679	26.795	6.36604			374.473
19.9	16.5663	6.37906	0	16.5663	0.12743	26.8498	6.37906			375.239
20	16.6497	6.39154	0	16.6497	0.12807	26.9023	6.39154			375.973
20.1	16.7329	6.40642	0	16.7329	0.12871	26.965	6.40642			376.848
20.2	16.8162	6.42181	0	16.8162	0.12936	27.0298	6.42181			377.754
20.3	16.8996	6.43862	0	16.8996	0.13	27.1005	6.43862			378.742
20.4	16.9829	6.45765	0	16.9829	0.13064	27.1806	6.45765			379.862
20.5	17.0664	6.47521	0	17.0664	0.13128	27.2545	6.47521			380.895
20.6	17.1496	6.49069	0	17.1496	0.13192	27.3197	6.49069			381.805
20.7	17.2328	6.50321	0	17.2328	0.13256	27.3724	6.50321			382.542
20.8	17.3162	6.5155	0	17.3162	0.1332	27.4241	6.5155			383.265
20.9	17.3995	6.50878	0	17.3995	0.13384	27.3958	6.50878			382.869
21	17.483	6.50211	0	17.483	0.13448	27.3678	6.50211			382.477
21.1	17.5663	6.52748	0	17.5663	0.13513	27.4746	6.52748			383.969
21.2	17.6496	5.54709	0	17.6496	0.13577	23.348	5.54709			326.299
21.3	17.7328	5.56524	0	17.7328	0.13641	23.4244	5.56524			327.367
21.4	17.8162	5.57226	0	17.8162	0.13705	23.454	5.57226			327.78
21.5	17.8995	5.58573	0	17.8995	0.13769	23.5106	5.58573			328.572
21.6	17.983	5.60161	0	17.983	0.13833	23.5775	5.60161			329.506
21.7	18.0664	5.62023	0	18.0664	0.13897	23.6559	5.62023			330.602
21.8	18.1496	5.63859	0	18.1496	0.13961	23.7331	5.63859			331.682
21.9	18.2329	5.65866	0	18.2329	0.14025	23.8176	5.65866			332.862
22	18.3161	5.67989	0	18.3161	0.14089	23.907	5.67989			334.111
22.1	18.3996	5.70172	0	18.3996	0.14154	23.9989	5.70172			335.395
22.2	18.483	5.72116	0	18.483	0.14218	24.0807	5.72116			336.539
22.3	18.5663	5.74293	0	18.5663	0.14282	24.1723	5.74293			337.819
22.4	18.6496	5.76291	0	18.6496	0.14346	24.2564	5.76291			338.995
22.5	18.7329	5.78445	0	18.7329	0.1441	24.3471	5.78445			340.262
22.6	18.8162	5.806	0	18.8162	0.14474	24.4378	5.806			341.529
22.7	18.8996	5.82811	0	18.8996	0.14538	24.5309	5.82811			342.83
22.8	18.9829	5.84805	0	18.9829	0.14602	24.6148	5.84805			344.003
22.9	19.0663	5.87106	0	19.0663	0.14666	24.7116	5.87106			345.356
23	19.1496	5.89509	0	19.1496	0.1473	24.8128	5.89509			346.77
23.1	19.2328	5.91783	0	19.2328	0.14794	24.9085	5.91783			348.108
23.2	19.3162	5.94212	0	19.3162	0.14859	25.0107	5.94212			349.536
23.3	19.3996	5.96453	0	19.3996	0.14923	25.105	5.96453			350.855
23.4	19.483	5.99076	0	19.483	0.14987	25.2154	5.99076			352.398
23.5	19.5663	6.01474	0	19.5663	0.15051	25.3164	6.01474			353.808
23.6	19.6496	6.03818	0	19.6496	0.15115	25.415	6.03818			355.187
23.7	19.7328	6.05862	0	19.7328	0.15179	25.5011	6.05862			356.389
23.8	19.8162	6.08185	0	19.8162	0.15243	25.5988	6.08185			357.756
23.9	19.8996	6.10464	0	19.8996	0.15307	25.6948	6.10464			359.096
24	19.983	6.12581	0	19.983	0.15372	25.7839	6.12581			360.342
24.1	20.0663	6.14755	0	20.0663	0.15436	25.8754	6.14755			361.621
24.2	20.1495	6.16992	0	20.1495	0.155	25.9695	6.16992			362.936
24.3	20.2328	6.18844	0	20.2328	0.15564	26.0475	6.18844			364.026
24.4	20.3162	6.20502	0	20.3162	0.15628	26.1173	6.20502			365.001
24.5	20.3997	6.22137	0	20.3997	0.15692	26.1861	6.22137			365.963
24.6	20.483	6.23922	0	20.483	0.15756	26.2612	6.23922			367.013
24.7	20.5663	6.25571	0	20.5663	0.1582	26.3306	6.25571			367.983
24.8	20.6496	6.26385	0	20.6496	0.15884	26.3649	6.26385			368.462
24.9	20.7328	6.09574	0	20.7328	0.15948	25.6573	6.09574			358.573
25	20.8162	6.06387	0	20.8162	0.16012	25.5232	6.06387			356.698
25.1	20.8996	6.05874	0	20.8996	0.16077	25.5016	6.05874			356.396
25.2	20.983	6.06111	0	20.983	0.16141	25.5115	6.06111			356.536
25.3	21.0663	6.04094	0	21.0663	0.16205	25.4267	6.04094			355.349
25.4	21.1496	6.04674	0	21.1496	0.16269	25.4511	6.04674			355.691
25.5	21.2329	6.05417	0	21.2329	0.16333	25.4823	6.05417			356.128
25.6	21.3162	6.06403	0	21.3162	0.16397	25.5238	6.06403			356.708
25.7	21.3996	5.9862	0	21.3996	0.16461	25.1962	5.9862			352.129
25.8	21.4829	5.9113	0	21.4829	0.16525	24.881	5.9113			347.724
25.9	21.5663	5.92463	0	21.5663	0.16589	24.9371	5.92463			348.508
26	21.6495	5.94099	0	21.6495	0.16653	25.006	5.94099			349.47
26.1	21.7328	5.96045	0	21.7328	0.16718	25.0879	5.96045			350.615
26.2	21.8162	5.97787	0	21.8162	0.16782	25.1612	5.97787			351.639
26.3	21.8997	5.99921	0	21.8997	0.16846	25.251	5.99921			352.895
26.4	21.983	6.02002	0	21.983	0.1691	25.3386	6.02002			354.119
26.5	22.0663	6.04033	0	22.0663	0.16974	25.4241	6.04033			355.314
26.6	22.1495	6.06088	0	22.1495	0.17038	25.5106	6.06088			356.522
26.7	22.2328	6.08043	0	22.2328	0.17102	25.5929	6.08043			357.672
26.8	22.3163	6.10253	0	22.3163	0.17166	25.6859	6.10253			358.972
26.9	22.3997	6.12314	0	22.3997	0.17231	25.7726	6.12314			360.185
27	22.483	6.14365	0	22.483	0.17295	25.859	6.14365			361.391
27.1	22.5663	6.15923	0	22.5663	0.17359	25.9245	6.15923			362.308
27.2	22.6496	6.17938	0	22.6496	0.17423	26.0094	6.17938			363.493
27.3	22.7328	6.19791	0	22.7328	0.17487	26.0874	6.19791			364.583
27.4	22.8162	6.21811	0	22.8162	0.17551	26.1724	6.21811			365.771
27.5	22.8997	6.24092	0	22.8997	0.17615	26.2684	6.24092			367.113
27.6	22.983	6.2648	0	22.983	0.17679	26.3689	6.2648			368.518
27.7	23.0662	6.28633	0	23.0662	0.17743	26.4595	6.28633			369.784
27.8	23.1495	6.31271	0	23.1495	0.17807	26.5705	6.31271			371.336
27.9	23.2329	6.33917	0	23.2329	0.17871	26.6819	6.33917			372.892
28	23.3162	6.36245	0	23.3162	0.17936	26.7799	6.36245			374.262
28.1	23.3997	6.3861	0	23.3997	0.18	26.8795	6.3861			375.653
28.2	23.483	6.40707	0	23.483	0.18064	26.9677	6.40707			376.886
28.3	23.5663	6.42634	0	23.5663	0.18128	27.0488	6.42634			378.02
28.4	23.6495	6.43889	0	23.6495	0.18192	27.1016	6.43889			378.758
28.5	23.7329	6.4511	0	23.7329	0.18256	27.153	6.4511			379.476
28.6	23.8162	6.47161	0	23.8162	0.1832	27.2394	6.47161			380.683
28.7	23.8997	6.48181	0	23.8997	0.18384	27.2823	6.48181			381.283
28.8	23.983	6.50148	0	23.983	0.18448	27.3651	6.50148			382.44
28.9	24.0662	6.52023	0	24.0662	0.18512	27.444	6.52023			383.543
29	24.1495	6.53936	0	24.1495	0.18577	27.5246	6.53936			384.668
29.1	24.2329	6.55958	0	24.2329	0.18641	27.6096	6.55958			385.858
29.2	24.3163	6.58343	0	24.3163	0.18705	27.71	6.58343			387.261
29.3	24.3997	6.60792	0	24.3997	0.18769	27.8131	6.60792			388.701
29.4	24.4829	6.63017	0	24.4829	0.18833	27.9068	6.63017			390.01
29.5	24.5662	6.65384	0	24.5662	0.18897	28.0064	6.65384			391.402
29.6	24.6495	6.64196	0	24.6495	0.18961	27.9564	6.64196			390.704
29.7	24.7329	6.65415	0	24.7329	0.19025	28.0077	6.65415			391.421
29.8	24.8163	6.67349	0	24.8163	0.19089	28.0891	6.67349			392.558
29.9	24.8996	6.69636	0	24.8996	0.19154	28.1853	6.69636			393.904
30	24.983	6.72021	0	24.983	0.19218	28.2858	6.72021			395.306
30.1	25.0662	6.74498	0	25.0662	0.19282	28.39	6.74498			396.764
30.2	25.1495	6.77069	0	25.1495	0.19346	28.4982	6.77069			398.276
30.3	25.2329	6.79658	0	25.2329	0.1941	28.6072	6.79658			399.799
30.4	25.3163	6.8237	0	25.3163	0.19474	28.7214	6.8237			401.394
30.5	25.3997	6.85105	0	25.3997	0.19538	28.8365	6.85105			403.003
30.6	25.4829	6.8696	0	25.4829	0.19602	28.9145	6.8696			404.094
30.7	25.5662	6.8938	0	25.5662	0.19666	29.0164	6.8938			405.518
30.8	25.6495	6.9175	0	25.6495	0.1973	29.1162	6.9175			406.912
30.9	25.7329	6.94588	0	25.7329	0.19795	29.2356	6.94588			408.581
31	25.8163	6.97051	0	25.8163	0.19859	29.3393	6.97051			410.03
31.1	25.8997	6.99202	0	25.8997	0.19923	29.4298	6.99202			411.295
31.2	25.983	7.01818	0	25.983	0.19987	29.5399	7.01818			412.834
31.3	26.0662	7.04402	0	26.0662	0.20051	29.6487	7.04402			414.354
31.4	26.1494	7.0633	0	26.1494	0.20115	29.7298	7.0633			415.488
31.5	26.2329	5.87809	0	26.2329	0.20179	24.7412	5.87809			345.77
31.6	26.3163	5.85524	0	26.3163	0.20243	24.645	5.85524			344.426
31.7	26.3997	5.85601	0	26.3997	0.20307	24.6483	5.85601			344.471
31.8	26.4829	5.86736	0	26.4829	0.20371	24.696	5.86736			345.139
31.9	26.5662	5.88367	0	26.5662	0.20436	24.7647	5.88367			346.098
32	26.6495	5.90267	0	26.6495	0.205	24.8447	5.90267			347.216
32.1	26.7329	5.92319	0	26.7329	0.20564	24.9311	5.92319			348.423
32.2	26.8163	5.94734	0	26.8163	0.20628	25.0327	5.94734			349.844
32.3	26.8997	5.97073	0	26.8997	0.20692	25.1311	5.97073			351.219
32.4	26.9829	5.99481	0	26.9829	0.20756	25.2325	5.99481			352.636
32.5	27.0662	6.01938	0	27.0662	0.2082	25.3359	6.01938			354.081
32.6	27.1495	6.0438	0	27.1495	0.20884	25.4387	6.0438			355.518
32.7	27.2329	6.06911	0	27.2329	0.20948	25.5452	6.06911			357.006
32.8	27.3163	6.09432	0	27.3163	0.21013	25.6513	6.09432			358.489
32.9	27.3997	6.1222	0	27.3997	0.21077	25.7687	6.1222			360.129
33	27.4829	6.14656	0	27.4829	0.21141	25.8712	6.14656			361.562
33.1	27.5662	6.17298	0	27.5662	0.21205	25.9824	6.17298			363.116
33.2	27.6495	6.19858	0	27.6495	0.21269	26.0902	6.19858			364.622
33.3	27.7329	6.2245	0	27.7329	0.21333	26.1993	6.2245			366.147
33.4	27.8163	6.25022	0	27.8163	0.21397	26.3075	6.25022			367.66
33.5	27.8996	6.27782	0	27.8996	0.21461	26.4237	6.27782			369.284
33.6	27.9829	6.30282	0	27.9829	0.21525	26.5289	6.30282			370.754
33.7	28.0662	6.32476	0	28.0662	0.21589	26.6213	6.32476			372.045
33.8	28.1496	6.34876	0	28.1496	0.21654	26.7223	6.34876			373.456
33.9	28.2329	6.37415	0	28.2329	0.21718	26.8291	6.37415			374.95
34	28.3163	6.40236	0	28.3163	0.21782	26.9479	6.40236			376.609
34.1	28.3997	6.42834	0	28.3997	0.21846	27.0572	6.42834			378.138
34.2	28.4829	6.45737	0	28.4829	0.2191	27.1794	6.45737			379.845
34.3	28.5661	6.48489	0	28.5661	0.21974	27.2953	6.48489			381.464
34.4	28.6496	6.51412	0	28.6496	0.22038	27.4183	6.51412			383.184
34.5	28.733	6.53963	0	28.733	0.22102	27.5257	6.53963			384.684
34.6	28.8164	6.56705	0	28.8164	0.22166	27.6411	6.56705			386.297
34.7	28.8996	6.59369	0	28.8996	0.2223	27.7532	6.59369			387.864
34.8	28.9829	6.61984	0	28.9829	0.22295	27.8633	6.61984			389.402
34.9	29.0662	6.64418	0	29.0662	0.22359	27.9657	6.64418			390.834
35	29.1496	6.67139	0	29.1496	0.22423	28.0802	6.67139			392.435
35.1	29.233	6.70036	0	29.233	0.22487	28.2022	6.70036			394.139
35.2	29.3163	6.72532	0	29.3163	0.22551	28.3072	6.72532			395.607
35.3	29.3996	6.753	0	29.3996	0.22615	28.4237	6.753			397.235
35.4	29.4828	6.77976	0	29.4828	0.22679	28.5364	6.77976			398.809
35.5	29.5662	6.80789	0	29.5662	0.22743	28.6548	6.80789			400.464
35.6	29.6496	6.82609	0	29.6496	0.22807	28.7314	6.82609			401.535
35.7	29.7329	6.84784	0	29.7329	0.22871	28.8229	6.84784			402.814
35.8	29.8163	6.87456	0	29.8163	0.22936	28.9354	6.87456			404.386
35.9	29.8996	6.89964	0	29.8996	0.23	29.041	6.89964			405.861
36	29.9828	6.92474	0	29.9828	0.23064	29.1466	6.92474			407.338
36.1	30.0662	6.94886	0	30.0662	0.23128	29.2482	6.94886			408.756
36.2	30.1496	6.97426	0	30.1496	0.23192	29.3551	6.97426			410.251
36.3	30.233	7.0018	0	30.233	0.23256	29.471	7.0018			411.871
36.4	30.3163	7.02794	0	30.3163	0.2332	29.581	7.02794			413.408
36.5	30.3996	7.05642	0	30.3996	0.23384	29.7009	7.05642			415.084
36.6	30.4828	7.08426	0	30.4828	0.23448	29.818	7.08426			416.721
36.7	30.5662	7.11211	0	30.5662	0.23512	29.9353	7.11211			418.359
36.8	30.6496	7.13858	0	30.6496	0.23577	30.0467	7.13858			419.916
36.9	30.733	7.16731	0	30.733	0.23641	30.1676	7.16731			421.606
37	30.8164	7.19587	0	30.8164	0.23705	30.2878	7.19587			423.286
37.1	30.8996	7.22707	0	30.8996	0.23769	30.4192	7.22707			425.122
37.2	30.9828	7.2532	0	30.9828	0.23833	30.5291	7.2532			426.659
37.3	31.0662	7.22985	0	31.0662	0.23897	30.4309	7.22985			425.285
37.4	31.1496	7.12681	0	31.1496	0.23961	29.9972	7.12681			419.224
37.5	31.233	7.09315	0	31.233	0.24025	29.8555	7.09315			417.244
37.6	31.3163	7.08334	0	31.3163	0.24089	29.8142	7.08334			416.667
37.7	31.3996	7.08596	0	31.3996	0.24154	29.8252	7.08596			416.821
37.8	31.4828	7.09078	0	31.4828	0.24218	29.8455	7.09078			417.105
37.9	31.5662	7.09467	0	31.5662	0.24282	29.8619	7.09467			417.334
38	31.6496	6.94896	0	31.6496	0.24346	29.2486	6.94896			408.762
38.1	31.733	6.95425	0	31.733	0.2441	29.2708	6.95425			409.074
38.2	31.8163	6.95199	0	31.8163	0.24474	29.2613	6.95199			408.941
38.3	31.8996	6.9652	0	31.8996	0.24538	29.3169	6.9652			409.718
38.4	31.9828	6.98362	0	31.9828	0.24602	29.3945	6.98362			410.801
38.5	32.0662	7.00869	0	32.0662	0.24666	29.5	7.00869			412.276
38.6	32.1496	7.03136	0	32.1496	0.2473	29.5954	7.03136			413.609
38.7	32.233	7.05626	0	32.233	0.24795	29.7002	7.05626			415.074
38.8	32.3163	7.07962	0	32.3163	0.24859	29.7985	7.07962			416.448
38.9	32.3996	7.10654	0	32.3996	0.24923	29.9118	7.10654			418.032
39	32.4828	7.13348	0	32.4828	0.24987	30.0252	7.13348			419.616
39.1	32.5662	7.15949	0	32.5662	0.25051	30.1347	7.15949			421.146
39.2	32.6496	7.18471	0	32.6496	0.25115	30.2409	7.18471			422.63
39.3	32.733	7.21237	0	32.733	0.25179	30.3573	7.21237			424.257
39.4	32.8162	7.23947	0	32.8162	0.25243	30.4713	7.23947			425.851
39.5	32.8996	7.26818	0	32.8996	0.25307	30.5922	7.26818			427.54
39.6	32.9828	7.29678	0	32.9828	0.25371	30.7126	7.29678			429.222
39.7	33.0662	7.32969	0	33.0662	0.25436	30.8511	7.32969			431.158
39.8	33.1497	7.35951	0	33.1497	0.255	30.9766	7.35951			432.912
39.9	33.233	7.08095	0	33.233	0.25564	29.8041	7.08095			416.526
40	33.3162	6.93693	0	33.3162	0.25628	29.1979	6.93693			408.055
40.1	33.3995	6.94071	0	33.3995	0.25692	29.2138	6.94071			408.277
40.2	33.4828	6.9535	0	33.4828	0.25756	29.2677	6.9535			409.029
40.3	33.5663	6.97311	0	33.5663	0.2582	29.3502	6.97311			410.183
40.4	33.6497	6.99661	0	33.6497	0.25884	29.4491	6.99661			411.565
40.5	33.733	7.02099	0	33.733	0.25948	29.5517	7.02099			412.999
40.6	33.8163	7.04069	0	33.8163	0.26013	29.6347	7.04069			414.158
40.7	33.8995	7.06292	0	33.8995	0.26077	29.7282	7.06292			415.466
40.8	33.9828	7.0881	0	33.9828	0.26141	29.8342	7.0881			416.947
40.9	34.0663	7.11062	0	34.0663	0.26205	29.929	7.11062			418.272
41	34.1497	7.13106	0	34.1497	0.26269	30.015	7.13106			419.474
41.1	34.233	7.15434	0	34.233	0.26333	30.113	7.15434			420.844
41.2	34.3163	7.17803	0	34.3163	0.26397	30.2127	7.17803			422.237
41.3	34.3995	7.20179	0	34.3995	0.26461	30.3128	7.20179			423.635
41.4	34.4828	7.22584	0	34.4828	0.26525	30.414	7.22584			425.049
41.5	34.5662	7.24886	0	34.5662	0.26589	30.5109	7.24886			426.404
41.6	34.6496	7.27461	0	34.6496	0.26654	30.6192	7.27461			427.918
41.7	34.733	7.29927	0	34.733	0.26718	30.723	7.29927			429.369
41.8	34.8162	7.32384	0	34.8162	0.26782	30.8265	7.32384			430.814
41.9	34.8995	7.34376	0	34.8995	0.26846	30.9103	7.34376			431.986
42	34.9829	7.36412	0	34.9829	0.2691	30.996	7.36412			433.184
42.1	35.0663	7.38179	0	35.0663	0.26974	31.0704	7.38179			434.223
42.2	35.1497	7.40061	0	35.1497	0.27038	31.1496	7.40061			435.33
42.3	35.2329	7.42094	0	35.2329	0.27102	31.2352	7.42094			436.526
42.4	35.3162	7.44056	0	35.3162	0.27166	31.3177	7.44056			437.68
42.5	35.3995	7.45836	0	35.3995	0.2723	31.3927	7.45836			438.727
42.6	35.4829	7.47666	0	35.4829	0.27295	31.4697	7.47666			439.804
42.7	35.5663	7.49988	0	35.5663	0.27359	31.5674	7.49988			441.169
42.8	35.6497	7.52228	0	35.6497	0.27423	31.6617	7.52228			442.487
42.9	35.7329	7.54354	0	35.7329	0.27487	31.7512	7.54354			443.738
43	35.8162	7.56143	0	35.8162	0.27551	31.8265	7.56143			444.79
43.1	35.8995	7.58156	0	35.8995	0.27615	31.9112	7.58156			445.974
43.2	35.9829	7.60208	0	35.9829	0.27679	31.9976	7.60208			447.181
43.3	36.0663	7.6178	0	36.0663	0.27743	32.0638	7.6178			448.106
43.4	36.1496	7.63861	0	36.1496	0.27807	32.1513	7.63861			449.33
43.5	36.233	7.65519	0	36.233	0.27872	32.2211	7.65519			450.305
43.6	36.3162	7.66778	0	36.3162	0.27936	32.2741	7.66778			451.046
43.7	36.3995	7.67672	0	36.3995	0.28	32.3118	7.67672			451.572
43.8	36.4829	7.69093	0	36.4829	0.28064	32.3715	7.69093			452.408
43.9	36.5663	7.67516	0	36.5663	0.28128	32.3052	7.67516			451.48
44	36.6497	7.67683	0	36.6497	0.28192	32.3122	7.67683			451.578
44.1	36.733	7.65337	0	36.733	0.28256	32.2135	7.65337			450.198
44.2	36.8162	6.49485	0	36.8162	0.2832	27.3372	6.49485			382.05
44.3	36.8995	5.86036	0	36.8995	0.28384	24.6666	5.86036			344.727
44.4	36.9829	5.81909	0	36.9829	0.28448	24.4929	5.81909			342.299
44.5	37.0662	5.8092	0	37.0662	0.28513	24.4513	5.8092			341.718
44.6	37.1497	5.81484	0	37.1497	0.28577	24.475	5.81484			342.049
44.7	37.2329	5.82399	0	37.2329	0.28641	24.5135	5.82399			342.588
44.8	37.3162	5.84206	0	37.3162	0.28705	24.5896	5.84206			343.651
44.9	37.3995	5.86068	0	37.3995	0.28769	24.668	5.86068			344.746
45	37.4829	5.87926	0	37.4829	0.28833	24.7461	5.87926			345.839
45.1	37.5663	5.89905	0	37.5663	0.28897	24.8294	5.89905			347.003
45.2	37.6497	5.92309	0	37.6497	0.28961	24.9306	5.92309			348.417
45.3	37.7329	5.94527	0	37.7329	0.29025	25.024	5.94527			349.722
45.4	37.8162	5.96946	0	37.8162	0.29089	25.1258	5.96946			351.145
45.5	37.8995	5.9946	0	37.8995	0.29153	25.2316	5.9946			352.624
45.6	37.9829	6.01786	0	37.9829	0.29218	25.3295	6.01786			353.992
45.7	38.0663	6.0433	0	38.0663	0.29282	25.4366	6.0433			355.488
45.8	38.1497	6.06926	0	38.1497	0.29346	25.5458	6.06926			357.015
45.9	38.233	6.09404	0	38.233	0.2941	25.6502	6.09404			358.473
46	38.3162	6.12162	0	38.3162	0.29474	25.7662	6.12162			360.095
46.1	38.3995	6.14986	0	38.3995	0.29538	25.8851	6.14986			361.756
46.2	38.4829	6.17579	0	38.4829	0.29602	25.9943	6.17579			363.282
46.3	38.5663	6.20481	0	38.5663	0.29666	26.1164	6.20481			364.989
46.4	38.6496	6.23078	0	38.6496	0.2973	26.2257	6.23078			366.516
46.5	38.7329	6.25742	0	38.7329	0.29795	26.3378	6.25742			368.084
46.6	38.8161	6.28299	0	38.8161	0.29859	26.4455	6.28299			369.588
46.7	38.8995	6.30961	0	38.8995	0.29923	26.5575	6.30961			371.154
46.8	38.983	6.33696	0	38.983	0.29987	26.6726	6.33696			372.762
46.9	39.0663	6.36448	0	39.0663	0.30051	26.7885	6.36448			374.381
47	39.1497	6.382	0	39.1497	0.30115	26.8622	6.382			375.412
47.1	39.2329	6.40111	0	39.2329	0.30179	26.9426	6.40111			376.536
47.2	39.3162	6.42152	0	39.3162	0.30243	27.0285	6.42152			377.736
47.3	39.3995	6.43818	0	39.3995	0.30307	27.0987	6.43818			378.716
47.4	39.483	6.45504	0	39.483	0.30372	27.1696	6.45504			379.708
47.5	39.5663	6.47383	0	39.5663	0.30436	27.2487	6.47383			380.814
47.6	39.6497	6.49065	0	39.6497	0.305	27.3195	6.49065			381.803
47.7	39.7329	6.51109	0	39.7329	0.30564	27.4055	6.51109			383.005
47.8	39.8161	6.53355	0	39.8161	0.30628	27.5001	6.53355			384.326
47.9	39.8995	6.5576	0	39.8995	0.30692	27.6013	6.5576			385.741
48	39.983	6.57848	0	39.983	0.30756	27.6892	6.57848			386.969
48.1	40.0663	6.5993	0	40.0663	0.3082	27.7768	6.5993			388.194
48.2	40.1496	6.61413	0	40.1496	0.30884	27.8392	6.61413			389.066
48.3	40.2329	6.62445	0	40.2329	0.30948	27.8827	6.62445			389.674
48.4	40.3161	6.64221	0	40.3161	0.31012	27.9574	6.64221			390.718
48.5	40.3995	6.66557	0	40.3995	0.31077	28.0557	6.66557			392.092
48.6	40.483	6.69151	0	40.483	0.31141	28.1649	6.69151			393.618
48.7	40.5663	6.71548	0	40.5663	0.31205	28.2658	6.71548			395.028
48.8	40.6496	6.73954	0	40.6496	0.31269	28.3671	6.73954			396.444
48.9	40.7329	6.76459	0	40.7329	0.31333	28.4725	6.76459			397.917
49	40.8161	6.79247	0	40.8161	0.31397	28.5899	6.79247			399.557
49.1	40.8996	6.81974	0	40.8996	0.31461	28.7047	6.81974			401.161
49.2	40.983	6.84968	0	40.983	0.31525	28.8307	6.84968			402.922
49.3	41.0663	6.51805	0	41.0663	0.31589	27.4349	6.51805			383.415
49.4	41.1496	6.51422	0	41.1496	0.31654	27.4187	6.51422			383.189
49.5	41.2329	6.53583	0	41.2329	0.31718	27.5097	6.53583			384.461
49.6	41.3162	6.56174	0	41.3162	0.31782	27.6187	6.56174			385.985
49.7	41.3996	6.58834	0	41.3996	0.31846	27.7307	6.58834			387.549
49.8	41.483	6.61633	0	41.483	0.3191	27.8485	6.61633			389.196
49.9	41.5663	6.64414	0	41.5663	0.31974	27.9656	6.64414			390.832
50	41.6496	6.67044	0	41.6496	0.32038	28.0763	6.67044			392.379
50.1	41.7329	6.69933	0	41.7329	0.32102	28.1979	6.69933			394.078
50.2	41.8162	6.72547	0	41.8162	0.32166	28.3079	6.72547			395.616
50.3	41.8996	6.75509	0	41.8996	0.3223	28.4326	6.75509			397.358
50.4	41.983	6.78492	0	41.983	0.32295	28.5581	6.78492			399.113
50.5	42.0664	6.8128	0	42.0664	0.32359	28.6755	6.8128			400.753
50.6	42.1495	6.84014	0	42.1495	0.32423	28.7905	6.84014			402.361
50.7	42.2328	6.8691	0	42.2328	0.32487	28.9124	6.8691			404.065
50.8	42.3162	6.89662	0	42.3162	0.32551	29.0283	6.89662			405.684
50.9	42.3996	6.92405	0	42.3996	0.32615	29.1437	6.92405			407.297
51	42.483	6.94792	0	42.483	0.32679	29.2442	6.94792			408.701
51.1	42.5663	6.97386	0	42.5663	0.32743	29.3533	6.97386			410.227
51.2	42.6496	7.00209	0	42.6496	0.32807	29.4722	7.00209			411.888
51.3	42.7328	7.02749	0	42.7328	0.32871	29.5791	7.02749			413.382
51.4	42.8162	7.05462	0	42.8162	0.32936	29.6933	7.05462			414.978
51.5	42.8996	7.0804	0	42.8996	0.33	29.8018	7.0804			416.494
51.6	42.983	7.10712	0	42.983	0.33064	29.9143	7.10712			418.066
51.7	43.0663	7.13085	0	43.0663	0.33128	30.0141	7.13085			419.462
51.8	43.1495	7.15461	0	43.1495	0.33192	30.1142	7.15461			420.859
51.9	43.2328	7.18092	0	43.2328	0.33256	30.2249	7.18092			422.407
52	43.3162	7.20941	0	43.3162	0.3332	30.3448	7.20941			424.083
52.1	43.3996	7.23123	0	43.3996	0.33384	30.4366	7.23123			425.366
52.2	43.483	7.25923	0	43.483	0.33448	30.5545	7.25923			427.014
52.3	43.5663	7.28488	0	43.5663	0.33513	30.6624	7.28488			428.522
52.4	43.6496	7.31042	0	43.6496	0.33577	30.77	7.31042			430.025
52.5	43.7328	7.32605	0	43.7328	0.33641	30.8358	7.32605			430.944
52.6	43.8162	7.20546	0	43.8162	0.33705	30.3282	7.20546			423.851
52.7	43.8996	7.20993	0	43.8996	0.33769	30.347	7.20993			424.114
52.8	43.983	7.22233	0	43.983	0.33833	30.3992	7.22233			424.843
52.9	44.0663	7.23984	0	44.0663	0.33897	30.4729	7.23984			425.873
53	44.1495	7.26065	0	44.1495	0.33961	30.5605	7.26065			427.097
53.1	44.2328	7.28225	0	44.2328	0.34025	30.6514	7.28225			428.368
53.2	44.3162	7.30204	0	44.3162	0.34089	30.7347	7.30204			429.532
53.3	44.3997	7.32424	0	44.3997	0.34154	30.8281	7.32424			430.838
53.4	44.483	7.34759	0	44.483	0.34218	30.9264	7.34759			432.211
53.5	44.5663	7.36661	0	44.5663	0.34282	31.0065	7.36661			433.33
53.6	44.6495	7.38697	0	44.6495	0.34346	31.0922	7.38697			434.528
53.7	44.7328	7.40337	0	44.7328	0.3441	31.1612	7.40337			435.492
53.8	44.8162	7.42209	0	44.8162	0.34474	31.24	7.42209			436.594
53.9	44.8997	7.44022	0	44.8997	0.34538	31.3163	7.44022			437.66
54	44.983	7.45592	0	44.983	0.34602	31.3824	7.45592			438.584
54.1	45.0663	7.46808	0	45.0663	0.34666	31.4336	7.46808			439.299
54.2	45.1495	7.47795	0	45.1495	0.3473	31.4751	7.47795			439.879
54.3	45.2328	7.4842	0	45.2328	0.34794	31.5014	7.4842			440.247
54.4	45.3162	7.4984	0	45.3162	0.34859	31.5612	7.4984			441.082
54.5	45.3997	7.50629	0	45.3997	0.34923	31.5944	7.50629			441.546
54.6	45.483	7.52286	0	45.483	0.34987	31.6641	7.52286			442.521
54.7	45.5663	7.54515	0	45.5663	0.35051	31.7579	7.54515			443.832
54.8	45.6495	7.57219	0	45.6495	0.35115	31.8718	7.57219			445.423
54.9	45.7328	7.59522	0	45.7328	0.35179	31.9687	7.59522			446.778
55	45.8163	7.61388	0	45.8163	0.35243	32.0472	7.61388			447.875
55.1	45.8997	7.6176	0	45.8997	0.35307	32.0629	7.6176			448.094
55.2	45.983	7.61783	0	45.983	0.35372	32.0639	7.61783			448.108
55.3	46.0662	7.62496	0	46.0662	0.35436	32.0939	7.62496			448.527
55.4	46.1495	7.63401	0	46.1495	0.355	32.132	7.63401			449.059
55.5	46.2328	7.64513	0	46.2328	0.35564	32.1788	7.64513			449.714
55.6	46.3162	7.65667	0	46.3162	0.35628	32.2273	7.65667			450.392
55.7	46.3997	7.65249	0	46.3997	0.35692	32.2098	7.65249			450.146
55.8	46.483	7.67296	0	46.483	0.35756	32.2959	7.67296			451.351
55.9	46.5662	7.69496	0	46.5662	0.3582	32.3885	7.69496			452.645
56	46.6495	7.70984	0	46.6495	0.35884	32.4512	7.70984			453.52
56.1	46.7329	7.67988	0	46.7329	0.35948	32.3251	7.67988			451.758
56.2	46.8163	7.70299	0	46.8163	0.36013	32.4223	7.70299			453.117
56.3	46.8997	7.73145	0	46.8997	0.36077	32.5421	7.73145			454.791
56.4	46.9829	7.76107	0	46.9829	0.36141	32.6668	7.76107			456.534
56.5	47.0662	7.79342	0	47.0662	0.36205	32.803	7.79342			458.436
56.6	47.1495	7.82332	0	47.1495	0.36269	32.9288	7.82332			460.195
56.7	47.2329	7.85101	0	47.2329	0.36333	33.0453	7.85101			461.824
56.8	47.3163	7.87999	0	47.3163	0.36397	33.1673	7.87999			463.529
56.9	47.3997	7.90848	0	47.3997	0.36461	33.2873	7.90848			465.205
57	47.483	7.61129	0	47.483	0.36525	32.0364	7.61129			447.723
57.1	47.5662	7.63405	0	47.5662	0.36589	32.1321	7.63405			449.062
57.2	47.6495	6.75775	0	47.6495	0.36653	28.4438	6.75775			397.515
57.3	47.7329	5.59941	0	47.7329	0.36718	23.5682	5.59941			329.377
57.4	47.8163	5.56047	0	47.8163	0.36782	23.4043	5.56047			327.086
57.5	47.8997	5.55435	0	47.8997	0.36846	23.3786	5.55435			326.726
57.6	47.983	5.55408	0	47.983	0.3691	23.3774	5.55408			326.711
57.7	48.0662	5.56555	0	48.0662	0.36974	23.4257	5.56555			327.385
57.8	48.1495	5.57685	0	48.1495	0.37038	23.4733	5.57685			328.05
57.9	48.2329	5.59084	0	48.2329	0.37102	23.5322	5.59084			328.873
58	48.3163	5.60608	0	48.3163	0.37166	23.5963	5.60608			329.769
58.1	48.3997	5.62123	0	48.3997	0.37231	23.6601	5.62123			330.661
58.2	48.483	5.63841	0	48.483	0.37295	23.7324	5.63841			331.671
58.3	48.5662	5.66179	0	48.5662	0.37359	23.8308	5.66179			333.046
58.4	48.6495	5.68128	0	48.6495	0.37423	23.9128	5.68128			334.193
58.5	48.7329	5.70331	0	48.7329	0.37487	24.0056	5.70331			335.489
58.6	48.8163	5.72569	0	48.8163	0.37551	24.0997	5.72569			336.805
58.7	48.8997	5.74795	0	48.8997	0.37615	24.1934	5.74795			338.115
58.8	48.9829	5.77138	0	48.9829	0.37679	24.2921	5.77138			339.493
58.9	49.0662	5.79679	0	49.0662	0.37743	24.399	5.79679			340.988
59	49.1495	5.82172	0	49.1495	0.37807	24.504	5.82172			342.454
59.1	49.2329	5.84825	0	49.2329	0.37871	24.6156	5.84825			344.015
59.2	49.3163	5.87418	0	49.3163	0.37936	24.7248	5.87418			345.54
59.3	49.3997	5.89907	0	49.3997	0.38	24.8295	5.89907			347.004
59.4	49.4829	5.9249	0	49.4829	0.38064	24.9382	5.9249			348.524
59.5	49.5662	5.95081	0	49.5662	0.38128	25.0473	5.95081			350.048
59.6	49.6495	5.97865	0	49.6495	0.38192	25.1645	5.97865			351.685
59.7	49.7329	6.00529	0	49.7329	0.38256	25.2766	6.00529			353.252
59.8	49.8163	6.03005	0	49.8163	0.3832	25.3808	6.03005			354.709
59.9	49.8997	6.05713	0	49.8997	0.38384	25.4948	6.05713			356.302
60	49.9829	6.0862	0	49.9829	0.38448	25.6171	6.0862			358.012
60.1	50.0662	6.11181	0	50.0662	0.38512	25.725	6.11181			359.518
60.2	50.1496	6.13936	0	50.1496	0.38577	25.8409	6.13936			361.139
60.3	50.2329	6.16791	0	50.2329	0.38641	25.9611	6.16791			362.818
60.4	50.3163	6.19736	0	50.3163	0.38705	26.085	6.19736			364.551
60.5	50.3996	6.22363	0	50.3996	0.38769	26.1956	6.22363			366.096
60.6	50.4829	6.25295	0	50.4829	0.38833	26.319	6.25295			367.821
60.7	50.5662	6.27749	0	50.5662	0.38897	26.4223	6.27749			369.264
60.8	50.6495	6.30416	0	50.6495	0.38961	26.5345	6.30416			370.833
60.9	50.733	6.27639	0	50.733	0.39025	26.4177	6.27639			369.199
61	50.8164	6.27248	0	50.8164	0.3909	26.4012	6.27248			368.969
61.1	50.8996	6.27992	0	50.8996	0.39154	26.4326	6.27992			369.407
61.2	50.9829	6.298	0	50.9829	0.39218	26.5086	6.298			370.471
61.3	51.0662	6.32178	0	51.0662	0.39282	26.6087	6.32178			371.869
61.4	51.1495	6.34274	0	51.1495	0.39346	26.697	6.34274			373.102
61.5	51.233	6.36897	0	51.233	0.3941	26.8074	6.36897			374.645
61.6	51.3164	6.39544	0	51.3164	0.39474	26.9188	6.39544			376.202
61.7	51.3996	6.42116	0	51.3996	0.39538	27.027	6.42116			377.715
61.8	51.4829	6.44455	0	51.4829	0.39602	27.1255	6.44455			379.091
61.9	51.5662	6.47007	0	51.5662	0.39666	27.2329	6.47007			380.592
62	51.6496	6.49476	0	51.6496	0.3973	27.3368	6.49476			382.045
62.1	51.733	6.5198	0	51.733	0.39795	27.4422	6.5198			383.518
62.2	51.8163	6.5462	0	51.8163	0.39859	27.5533	6.5462			385.071
62.3	51.8996	6.57416	0	51.8996	0.39923	27.671	6.57416			386.715
62.4	51.9829	6.60199	0	51.9829	0.39987	27.7882	6.60199			388.352
62.5	52.0661	6.62766	0	52.0661	0.40051	27.8962	6.62766			389.862
62.6	52.1495	6.65397	0	52.1495	0.40115	28.0069	6.65397			391.41
62.7	52.233	6.68097	0	52.233	0.40179	28.1206	6.68097			392.998
62.8	52.3164	6.7082	0	52.3164	0.40243	28.2352	6.7082			394.6
62.9	52.3996	6.73201	0	52.3996	0.40307	28.3354	6.73201			396.001
63	52.4829	6.75749	0	52.4829	0.40371	28.4427	6.75749			397.499
63.1	52.5662	6.78576	0	52.5662	0.40436	28.5617	6.78576			399.162
63.2	52.6496	6.8051	0	52.6496	0.405	28.6431	6.8051			400.3
63.3	52.733	6.82669	0	52.733	0.40564	28.7339	6.82669			401.57
63.4	52.8163	6.85158	0	52.8163	0.40628	28.8387	6.85158			403.034
63.5	52.8996	6.8745	0	52.8996	0.40692	28.9351	6.8745			404.382
63.6	52.9829	6.89876	0	52.9829	0.40756	29.0373	6.89876			405.809
63.7	53.0662	6.92098	0	53.0662	0.4082	29.1308	6.92098			407.116
63.8	53.1496	6.94347	0	53.1496	0.40884	29.2255	6.94347			408.439
63.9	53.233	6.95437	0	53.233	0.40948	29.2713	6.95437			409.081
64	53.3163	6.97221	0	53.3163	0.41013	29.3464	6.97221			410.13
64.1	53.3996	6.99295	0	53.3996	0.41077	29.4337	6.99295			411.35
64.2	53.4828	7.01378	0	53.4828	0.41141	29.5214	7.01378			412.575
64.3	53.5662	7.03594	0	53.5662	0.41205	29.6147	7.03594			413.879
64.4	53.6496	7.05812	0	53.6496	0.41269	29.708	7.05812			415.184
64.5	53.733	7.0797	0	53.733	0.41333	29.7989	7.0797			416.453
64.6	53.8163	7.10048	0	53.8163	0.41397	29.8863	7.10048			417.675
64.7	53.8996	7.12503	0	53.8996	0.41461	29.9897	7.12503			419.119
64.8	53.9828	7.15154	0	53.9828	0.41525	30.1012	7.15154			420.679
64.9	54.0662	7.17541	0	54.0662	0.41589	30.2017	7.17541			422.083
65	54.1496	7.20194	0	54.1496	0.41654	30.3134	7.20194			423.644
65.1	54.233	7.22985	0	54.233	0.41718	30.4308	7.22985			425.285
65.2	54.3163	7.25324	0	54.3163	0.41782	30.5293	7.25324			426.661
65.3	54.3996	7.27806	0	54.3996	0.41846	30.6338	7.27806			428.121
65.4	54.4828	7.2994	0	54.4828	0.4191	30.7236	7.2994			429.376
65.5	54.5662	7.32248	0	54.5662	0.41974	30.8207	7.32248			430.734
65.6	54.6496	7.34089	0	54.6496	0.42038	30.8982	7.34089			431.817
65.7	54.7329	7.36187	0	54.7329	0.42102	30.9865	7.36187			433.051
65.8	54.8163	7.38508	0	54.8163	0.42166	31.0842	7.38508			434.416
65.9	54.8996	7.4059	0	54.8996	0.4223	31.1719	7.4059			435.641
66	54.9828	7.42527	0	54.9828	0.42294	31.2534	7.42527			436.781
66.1	55.0662	7.36296	0	55.0662	0.42359	30.9911	7.36296			433.115
66.2	55.1496	7.36742	0	55.1496	0.42423	31.0099	7.36742			433.378
66.3	55.233	7.37867	0	55.233	0.42487	31.0572	7.37867			434.039
66.4	55.3163	7.39767	0	55.3163	0.42551	31.1372	7.39767			435.157
66.5	55.3995	7.42088	0	55.3995	0.42615	31.2349	7.42088			436.522
66.6	55.4828	7.44341	0	55.4828	0.42679	31.3297	7.44341			437.848
66.7	55.5662	7.46815	0	55.5662	0.42743	31.4339	7.46815			439.303
66.8	55.6497	7.4931	0	55.6497	0.42807	31.5389	7.4931			440.771
66.9	55.733	7.51969	0	55.733	0.42872	31.6508	7.51969			442.335
67	55.8162	7.5458	0	55.8162	0.42936	31.7607	7.5458			443.871
67.1	55.8995	7.56054	0	55.8995	0.43	31.8227	7.56054			444.738
67.2	55.9828	7.58172	0	55.9828	0.43064	31.9119	7.58172			445.984
67.3	56.0662	7.60753	0	56.0662	0.43128	32.0205	7.60753			447.502
67.4	56.1497	7.63029	0	56.1497	0.43192	32.1163	7.63029			448.841
67.5	56.233	7.65842	0	56.233	0.43256	32.2347	7.65842			450.495
67.6	56.3162	7.68649	0	56.3162	0.4332	32.3529	7.68649			452.146
67.7	56.3995	7.71178	0	56.3995	0.43384	32.4593	7.71178			453.634
67.8	56.4828	7.74098	0	56.4828	0.43448	32.5822	7.74098			455.352
67.9	56.5662	7.77221	0	56.5662	0.43513	32.7137	7.77221			457.189
68	56.6497	7.8029	0	56.6497	0.43577	32.8428	7.8029			458.994
68.1	56.733	7.83216	0	56.733	0.43641	32.966	7.83216			460.715
68.2	56.8163	7.85821	0	56.8163	0.43705	33.0756	7.85821			462.248
68.3	56.8995	7.87948	0	56.8995	0.43769	33.1652	7.87948			463.499
68.4	56.9829	7.90538	0	56.9829	0.43833	33.2742	7.90538			465.022
68.5	57.0662	7.93151	0	57.0662	0.43897	33.3842	7.93151			466.559
68.6	57.1496	7.95494	0	57.1496	0.43961	33.4828	7.95494			467.938
68.7	57.233	7.97515	0	57.233	0.44025	33.5679	7.97515			469.126
68.8	57.3162	7.97596	0	57.3162	0.44089	33.5713	7.97596			469.174
68.9	57.3995	7.99607	0	57.3995	0.44153	33.6559	7.99607			470.357
69	57.4828	8.01655	0	57.4828	0.44218	33.7421	8.01655			471.562
69.1	57.5663	7.74281	0	57.5663	0.44282	32.5899	7.74281			455.459
69.2	57.6497	7.69923	0	57.6497	0.44346	32.4065	7.69923			452.896
69.3	57.733	7.69355	0	57.733	0.4441	32.3826	7.69355			452.562
69.4	57.8162	7.69303	0	57.8162	0.44474	32.3804	7.69303			452.531
69.5	57.8996	7.69786	0	57.8996	0.44538	32.4007	7.69786			452.815
69.6	57.9829	7.70883	0	57.9829	0.44602	32.4469	7.70883			453.461
69.7	58.0663	7.72361	0	58.0663	0.44666	32.5091	7.72361			454.33
69.8	58.1497	7.73598	0	58.1497	0.44731	32.5612	7.73598			455.058
69.9	58.2329	7.75527	0	58.2329	0.44795	32.6424	7.75527			456.192
70	58.3162	7.76929	0	58.3162	0.44859	32.7014	7.76929			457.017
70.1	58.3995	7.78454	0	58.3995	0.44923	32.7655	7.78454			457.914
70.2	58.4829	7.79978	0	58.4829	0.44987	32.8297	7.79978			458.811
70.3	58.5663	7.81846	0	58.5663	0.45051	32.9083	7.81846			459.909
70.4	58.6497	7.83758	0	58.6497	0.45115	32.9888	7.83758			461.034
70.5	58.733	7.85705	0	58.733	0.45179	33.0708	7.85705			462.179
70.6	58.8162	7.87252	0	58.8162	0.45243	33.1359	7.87252			463.089
70.7	58.8995	7.88655	0	58.8995	0.45307	33.1949	7.88655			463.915
70.8	58.9829	7.89865	0	58.9829	0.45371	33.2459	7.89865			464.626
70.9	59.0663	7.91361	0	59.0663	0.45436	33.3088	7.91361			465.506
71	59.1497	7.92097	0	59.1497	0.455	33.3398	7.92097			465.939
71.1	59.233	7.90301	0	59.233	0.45564	33.2642	7.90301			464.883
71.2	59.3162	7.8879	0	59.3162	0.45628	33.2006	7.8879			463.994
71.3	59.3995	7.87992	0	59.3995	0.45692	33.1671	7.87992			463.525
71.4	59.4829	7.88114	0	59.4829	0.45756	33.1722	7.88114			463.596
71.5	59.5663	7.88768	0	59.5663	0.4582	33.1997	7.88768			463.981
71.6	59.6497	7.89372	0	59.6497	0.45884	33.2251	7.89372			464.336
71.7	59.733	7.90212	0	59.733	0.45948	33.2605	7.90212			464.831
71.8	59.8162	7.9113	0	59.8162	0.46012	33.2991	7.9113			465.371
71.9	59.8995	7.92149	0	59.8995	0.46077	33.342	7.92149			465.97
72	59.9829	7.93149	0	59.9829	0.46141	33.3841	7.93149			466.558
72.1	60.0663	7.93027	0	60.0663	0.46205	33.379	7.93027			466.486
72.2	60.1497	7.93816	0	60.1497	0.46269	33.4121	7.93816			466.951
72.3	60.2329	7.94444	0	60.2329	0.46333	33.4386	7.94444			467.32
72.4	60.3162	7.94851	0	60.3162	0.46397	33.4557	7.94851			467.559
72.5	60.3995	7.95458	0	60.3995	0.46461	33.4813	7.95458			467.916
72.6	60.4829	7.96849	0	60.4829	0.46525	33.5398	7.96849			468.735
72.7	60.5663	7.98171	0	60.5663	0.46589	33.5955	7.98171			469.512
72.8	60.6497	7.99863	0	60.6497	0.46654	33.6667	7.99863			470.508
72.9	60.7329	8.01801	0	60.7329	0.46718	33.7482	8.01801			471.648
73	60.8162	8.02945	0	60.8162	0.46782	33.7964	8.02945			472.321
73.1	60.8995	8.03424	0	60.8995	0.46846	33.8166	8.03424			472.602
73.2	60.983	8.04893	0	60.983	0.4691	33.8784	8.04893			473.466
73.3	61.0663	8.07141	0	61.0663	0.46974	33.973	8.07141			474.789
73.4	61.1497	8.09158	0	61.1497	0.47038	34.0579	8.09158			475.975
73.5	61.2329	8.11277	0	61.2329	0.47102	34.1471	8.11277			477.222
73.6	61.3161	8.12298	0	61.3161	0.47166	34.1901	8.12298			477.822
73.7	61.3995	8.12852	0	61.3995	0.4723	34.2134	8.12852			478.148
73.8	61.4829	8.13568	0	61.4829	0.47295	34.2435	8.13568			478.569
73.9	61.5663	8.14482	0	61.5663	0.47359	34.282	8.14482			479.107
74	61.6496	8.15308	0	61.6496	0.47423	34.3168	8.15308			479.593
74.1	61.7329	8.15592	0	61.7329	0.47487	34.3287	8.15592			479.76
74.2	61.8162	8.14662	0	61.8162	0.47551	34.2896	8.14662			479.213
74.3	61.8995	8.14037	0	61.8995	0.47615	34.2633	8.14037			478.845
74.4	61.9829	8.13372	0	61.9829	0.47679	34.2353	8.13372			478.454
74.5	62.0663	8.13008	0	62.0663	0.47743	34.22	8.13008			478.24
74.6	62.1496	8.1265	0	62.1496	0.47807	34.2049	8.1265			478.029
74.7	62.2328	8.12471	0	62.2328	0.47871	34.1974	8.12471			477.924
74.8	62.3162	8.12488	0	62.3162	0.47936	34.1981	8.12488			477.934
74.9	62.3996	8.13009	0	62.3996	0.48	34.22	8.13009			478.241
75	62.483	8.13281	0	62.483	0.48064	34.2315	8.13281			478.401
75.1	62.5663	8.14006	0	62.5663	0.48128	34.262	8.14006			478.827
75.2	62.6496	8.15332	0	62.6496	0.48192	34.3178	8.15332			479.607
75.3	62.7329	8.15346	0	62.7329	0.48256	34.3184	8.15346			479.615
75.397	62.8136	6.89038	0	62.8136	0.48318	29.002	6.89038			405.316
75.497	62.8971	6.31006	0	62.8971	0.48382	26.5594	6.31006			371.18
75.597	62.9805	6.25789	0	62.9805	0.48447	26.3398	6.25789			368.111
75.697	63.0638	6.23736	0	63.0638	0.48511	26.2534	6.23736			366.904
75.797	63.1471	6.22224	0	63.1471	0.48575	26.1898	6.22224			366.014
75.897	63.2303	6.22276	0	63.2303	0.48639	26.1919	6.22276			366.045
75.997	63.3137	6.22568	0	63.3137	0.48703	26.2042	6.22568			366.216
76.097	63.3971	6.23324	0	63.3971	0.48767	26.2361	6.23324			366.661
76.197	63.4805	6.24135	0	63.4805	0.48831	26.2702	6.24135			367.138
76.297	63.5638	6.25117	0	63.5638	0.48895	26.3115	6.25117			367.716
76.397	63.6471	6.26404	0	63.6471	0.48959	26.3657	6.26404			368.473
76.497	63.7304	6.28386	0	63.7304	0.49023	26.4491	6.28386			369.639
76.597	63.8136	6.15125	0	63.8136	0.49087	25.891	6.15125			361.838
76.697	63.8971	6.16111	0	63.8971	0.49152	25.9324	6.16111			362.418
76.797	63.9805	6.17903	0	63.9805	0.49216	26.0079	6.17903			363.472
76.897	64.0638	6.19928	0	64.0638	0.4928	26.0931	6.19928			364.664
76.997	64.1471	6.22064	0	64.1471	0.49344	26.183	6.22064			365.92
77.097	64.2304	6.24602	0	64.2304	0.49408	26.2898	6.24602			367.413
77.197	64.3137	6.27088	0	64.3137	0.49472	26.3945	6.27088			368.875
77.297	64.3971	6.29627	0	64.3971	0.49536	26.5013	6.29627			370.369
77.397	64.4805	6.32531	0	64.4805	0.496	26.6236	6.32531			372.077
77.497	64.5638	6.35196	0	64.5638	0.49664	26.7358	6.35196			373.645
77.597	64.647	6.3762	0	64.647	0.49728	26.8378	6.3762			375.071
77.697	64.7304	6.40313	0	64.7304	0.49793	26.9511	6.40313			376.655
77.797	64.8136	6.42873	0	64.8136	0.49857	27.0589	6.42873			378.161
77.897	64.8971	6.45752	0	64.8971	0.49921	27.1801	6.45752			379.854
77.997	64.9805	6.48321	0	64.9805	0.49985	27.2882	6.48321			381.365
78.097	65.0638	6.50926	0	65.0638	0.50049	27.3978	6.50926			382.898
78.197	65.1471	6.53419	0	65.1471	0.50113	27.5028	6.53419			384.364
78.297	65.2303	6.55991	0	65.2303	0.50177	27.611	6.55991			385.877
78.397	65.3137	6.58773	0	65.3137	0.50241	27.7281	6.58773			387.514
78.497	65.3971	6.60427	0	65.3971	0.50305	27.7978	6.60427			388.486
78.597	65.4805	6.63057	0	65.4805	0.5037	27.9084	6.63057			390.034
78.697	65.5638	6.65849	0	65.5638	0.50434	28.026	6.65849			391.676
78.797	65.647	6.68652	0	65.647	0.50498	28.144	6.68652			393.325
78.897	65.7303	6.7163	0	65.7303	0.50562	28.2693	6.7163			395.076
78.997	65.8137	6.74391	0	65.8137	0.50626	28.3855	6.74391			396.701
79.097	65.8971	6.77554	0	65.8971	0.5069	28.5186	6.77554			398.561
79.197	65.9805	6.80846	0	65.9805	0.50754	28.6572	6.80846			400.498
79.297	66.0638	6.83796	0	66.0638	0.50818	28.7813	6.83796			402.233
79.397	66.147	6.86798	0	66.147	0.50882	28.9077	6.86798			403.999
79.497	66.2303	6.89657	0	66.2303	0.50946	29.028	6.89657			405.681
79.597	66.3137	6.92577	0	66.3137	0.51011	29.151	6.92577			407.398
79.697	66.3972	6.95427	0	66.3972	0.51075	29.2709	6.95427			409.075
79.797	66.4805	6.98236	0	66.4805	0.51139	29.3892	6.98236			410.727
79.897	66.5638	7.01074	0	66.5638	0.51203	29.5086	7.01074			412.396
79.997	66.647	7.04086	0	66.647	0.51267	29.6354	7.04086			414.168
80.097	66.7303	7.07156	0	66.7303	0.51331	29.7646	7.07156			415.974
80.197	66.8138	7.09611	0	66.8138	0.51395	29.8679	7.09611			417.418
80.297	66.8972	7.12896	0	66.8972	0.51459	30.0062	7.12896			419.351
80.397	66.9805	7.16263	0	66.9805	0.51523	30.1479	7.16263			421.331
80.497	67.0638	7.19509	0	67.0638	0.51588	30.2845	7.19509			423.241
80.597	67.147	7.23274	0	67.147	0.51652	30.443	7.23274			425.455
80.697	67.2303	7.26733	0	67.2303	0.51716	30.5886	7.26733			427.49
80.797	67.3138	7.29992	0	67.3138	0.5178	30.7258	7.29992			429.407
80.897	67.3971	7.33749	0	67.3971	0.51844	30.8839	7.33749			431.617
80.997	67.4805	7.37274	0	67.4805	0.51908	31.0323	7.37274			433.691
81.097	67.5638	7.40826	0	67.5638	0.51972	31.1818	7.40826			435.78
81.197	67.647	7.44338	0	67.647	0.52036	31.3296	7.44338			437.846
81.297	67.7303	7.47866	0	67.7303	0.521	31.4781	7.47866			439.921
81.397	67.8138	7.51613	0	67.8138	0.52164	31.6358	7.51613			442.125
81.497	67.8971	7.5507	0	67.8971	0.52229	31.7813	7.5507			444.159
81.597	67.9805	7.58508	0	67.9805	0.52293	31.926	7.58508			446.181
81.697	68.0637	7.61797	0	68.0637	0.52357	32.0645	7.61797			448.116
81.797	68.147	7.65565	0	68.147	0.52421	32.2231	7.65565			450.332
81.897	68.2304	7.68635	0	68.2304	0.52485	32.3523	7.68635			452.138
81.997	68.3138	7.71973	0	68.3138	0.52549	32.4928	7.71973			454.102
82.097	68.3971	7.75476	0	68.3971	0.52613	32.6402	7.75476			456.162
82.197	68.4805	7.79144	0	68.4805	0.52677	32.7946	7.79144			458.32
82.297	68.5637	7.82523	0	68.5637	0.52741	32.9368	7.82523			460.308
82.397	68.647	7.86109	0	68.647	0.52805	33.0878	7.86109			462.417
82.497	68.7304	7.89564	0	68.7304	0.5287	33.2332	7.89564			464.449
82.597	68.8138	7.9306	0	68.8138	0.52934	33.3803	7.9306			466.506
82.697	68.8972	7.96851	0	68.8972	0.52998	33.5399	7.96851			468.736
82.797	68.9804	8.00414	0	68.9804	0.53062	33.6899	8.00414			470.832
82.897	69.0637	8.04131	0	69.0637	0.53126	33.8463	8.04131			473.018
82.997	69.147	8.07108	0	69.147	0.5319	33.9716	8.07108			474.769
83.097	69.2304	8.10387	0	69.2304	0.53254	34.1096	8.10387			476.698
83.197	69.3138	8.13844	0	69.3138	0.53318	34.2552	8.13844			478.732
83.297	69.3972	8.17127	0	69.3972	0.53382	34.3934	8.17127			480.663
83.397	69.4805	8.203	0	69.4805	0.53446	34.5269	8.203			482.529
83.497	69.5637	8.23768	0	69.5637	0.53511	34.6729	8.23768			484.569
83.597	69.647	8.271	0	69.647	0.53575	34.8131	8.271			486.529
83.697	69.7304	8.30299	0	69.7304	0.53639	34.9478	8.30299			488.411
83.797	69.8138	8.33589	0	69.8138	0.53703	35.0862	8.33589			490.346
83.897	69.8972	8.37464	0	69.8972	0.53767	35.2493	8.37464			492.626
83.997	69.9804	8.40851	0	69.9804	0.53831	35.3919	8.40851			494.618
84.097	70.0637	8.44473	0	70.0637	0.53895	35.5444	8.44473			496.749
84.197	70.147	8.4822	0	70.147	0.53959	35.7021	8.4822			498.953
84.297	70.2304	8.51861	0	70.2304	0.54023	35.8553	8.51861			501.095
84.397	70.3138	8.55669	0	70.3138	0.54088	36.0156	8.55669			503.335
84.497	70.3972	8.59547	0	70.3972	0.54152	36.1788	8.59547			505.616
84.597	70.4805	8.63379	0	70.4805	0.54216	36.3401	8.63379			507.87
84.697	70.5637	8.66841	0	70.5637	0.5428	36.4858	8.66841			509.906
84.797	70.647	8.70521	0	70.647	0.54344	36.6407	8.70521			512.071
84.897	70.7304	8.74188	0	70.7304	0.54408	36.7951	8.74188			514.228
84.997	70.8138	8.7773	0	70.8138	0.54472	36.9442	8.7773			516.312
85.097	70.8972	8.81475	0	70.8972	0.54536	37.1018	8.81475			518.515
85.197	70.9804	8.85047	0	70.9804	0.546	37.2522	8.85047			520.616
85.297	71.0637	8.88425	0	71.0637	0.54664	37.3943	8.88425			522.603
85.397	71.1471	8.91972	0	71.1471	0.54729	37.5436	8.91972			524.689
85.497	71.2305	8.95262	0	71.2305	0.54793	37.6821	8.95262			526.625
85.597	71.3138	8.98688	0	71.3138	0.54857	37.8263	8.98688			528.64
85.697	71.3972	9.02151	0	71.3972	0.54921	37.972	9.02151			530.677
85.797	71.4804	9.04936	0	71.4804	0.54985	38.0893	9.04936			532.315
85.897	71.5637	9.0731	0	71.5637	0.55049	38.1892	9.0731			533.712
85.997	71.647	9.09874	0	71.647	0.55113	38.2971	9.09874			535.22
86.097	71.7304	9.12069	0	71.7304	0.55177	38.3895	9.12069			536.511
86.197	71.8138	9.13356	0	71.8138	0.55241	38.4437	9.13356			537.268
86.297	71.8972	9.14334	0	71.8972	0.55306	38.4848	9.14334			537.844
86.397	71.9804	9.15321	0	71.9804	0.5537	38.5264	9.15321			538.424
86.497	72.0637	9.15907	0	72.0637	0.55434	38.551	9.15907			538.769
86.537	72.0971	7.87212	0	72.0971	0.55459	33.1342	7.87212			463.066
86.562	72.118	6.61456	0	72.118	0.55475	27.841	6.61456			389.092
86.662	72.2013	6.23924	0	72.2013	0.55539	26.2613	6.23924			367.014
86.762	72.2845	6.19054	0	72.2845	0.55603	26.0563	6.19054			364.149
86.862	72.3678	6.17467	0	72.3678	0.55668	25.9896	6.17467			363.216
86.962	72.4511	6.17129	0	72.4511	0.55732	25.9753	6.17129			363.017
87.062	72.5345	6.1761	0	72.5345	0.55796	25.9956	6.1761			363.3
87.162	72.618	6.18391	0	72.618	0.5586	26.0284	6.18391			363.759
87.262	72.7014	6.19208	0	72.7014	0.55924	26.0628	6.19208			364.24
87.362	72.7845	6.20464	0	72.7845	0.55988	26.1157	6.20464			364.979
87.462	72.8678	6.22051	0	72.8678	0.56052	26.1825	6.22051			365.912
87.562	72.9512	6.23702	0	72.9512	0.56116	26.252	6.23702			366.884
87.662	73.0346	6.25237	0	73.0346	0.5618	26.3166	6.25237			367.786
87.762	73.118	6.26418	0	73.118	0.56245	26.3663	6.26418			368.481
87.862	73.2013	6.27807	0	73.2013	0.56309	26.4247	6.27807			369.298
87.962	73.2846	6.29616	0	73.2846	0.56373	26.5009	6.29616			370.362
88.062	73.3679	6.31146	0	73.3679	0.56437	26.5653	6.31146			371.262
88.162	73.4512	6.32856	0	73.4512	0.56501	26.6373	6.32856			372.268
88.262	73.5346	6.34785	0	73.5346	0.56565	26.7185	6.34785			373.403
88.362	73.618	6.36491	0	73.618	0.56629	26.7903	6.36491			374.406
88.462	73.7013	6.38878	0	73.7013	0.56693	26.8907	6.38878			375.811
88.562	73.7845	6.41026	0	73.7845	0.56757	26.9812	6.41026			377.074
88.662	73.8678	6.43377	0	73.8678	0.56821	27.0801	6.43377			378.457
88.762	73.9512	6.45942	0	73.9512	0.56886	27.1881	6.45942			379.966
88.862	74.0347	6.48133	0	74.0347	0.5695	27.2803	6.48133			381.255
88.962	74.118	6.50211	0	74.118	0.57014	27.3678	6.50211			382.477
89.062	74.2013	6.52748	0	74.2013	0.57078	27.4745	6.52748			383.969
89.162	74.2846	6.55138	0	74.2846	0.57142	27.5751	6.55138			385.375
89.262	74.3678	6.57791	0	74.3678	0.57206	27.6868	6.57791			386.936
89.362	74.4513	6.60362	0	74.4513	0.5727	27.795	6.60362			388.448
89.462	74.5346	6.62875	0	74.5346	0.57334	27.9008	6.62875			389.926
89.562	74.618	6.65805	0	74.618	0.57398	28.0241	6.65805			391.65
89.662	74.7013	6.68484	0	74.7013	0.57463	28.1369	6.68484			393.226
89.762	74.7845	6.71088	0	74.7845	0.57527	28.2465	6.71088			394.758
89.862	74.8678	6.73763	0	74.8678	0.57591	28.3591	6.73763			396.331
89.962	74.9512	6.76649	0	74.9512	0.57655	28.4805	6.76649			398.029
90.062	75.0347	6.79378	0	75.0347	0.57719	28.5954	6.79378			399.634
90.162	75.118	6.82268	0	75.118	0.57783	28.717	6.82268			401.334
90.262	75.2012	6.85061	0	75.2012	0.57847	28.8346	6.85061			402.977
90.362	75.2845	6.8788	0	75.2845	0.57911	28.9533	6.8788			404.635
90.462	75.3678	6.90953	0	75.3678	0.57975	29.0826	6.90953			406.443
90.562	75.4513	6.93603	0	75.4513	0.58039	29.1941	6.93603			408.002
90.662	75.5346	6.96507	0	75.5346	0.58104	29.3164	6.96507			409.71
90.762	75.618	6.99151	0	75.618	0.58168	29.4277	6.99151			411.265
90.862	75.7013	7.01923	0	75.7013	0.58232	29.5444	7.01923			412.896
90.962	75.7845	7.04402	0	75.7845	0.58296	29.6487	7.04402			414.354
91.062	75.8678	7.07123	0	75.8678	0.5836	29.7632	7.07123			415.955
91.162	75.9512	7.10213	0	75.9512	0.58424	29.8933	7.10213			417.772
91.262	76.0347	7.12901	0	76.0347	0.58488	30.0064	7.12901			419.354
91.362	76.118	7.16124	0	76.118	0.58552	30.1421	7.16124			421.249
91.462	76.2012	7.18563	0	76.2012	0.58616	30.2447	7.18563			422.684
91.562	76.2845	7.21232	0	76.2845	0.5868	30.3571	7.21232			424.254
91.662	76.3679	7.24044	0	76.3679	0.58745	30.4754	7.24044			425.908
91.762	76.4513	7.26649	0	76.4513	0.58809	30.5851	7.26649			427.441
91.862	76.5347	7.29318	0	76.5347	0.58873	30.6974	7.29318			429.011
91.962	76.618	7.32107	0	76.618	0.58937	30.8148	7.32107			430.651
92.062	76.7013	7.34998	0	76.7013	0.59001	30.9365	7.34998			432.352
92.162	76.7845	7.37525	0	76.7845	0.59065	31.0429	7.37525			433.838
92.262	76.8679	7.40355	0	76.8679	0.59129	31.162	7.40355			435.503
92.362	76.9513	7.43119	0	76.9513	0.59193	31.2783	7.43119			437.129
92.462	77.0347	7.46014	0	77.0347	0.59257	31.4001	7.46014			438.832
92.562	77.1179	7.48674	0	77.1179	0.59321	31.5121	7.48674			440.396
92.662	77.2012	7.51594	0	77.2012	0.59386	31.635	7.51594			442.114
92.762	77.2845	7.54446	0	77.2845	0.5945	31.7551	7.54446			443.792
92.862	77.3679	7.57158	0	77.3679	0.59514	31.8692	7.57158			445.387
92.962	77.4513	7.59791	0	77.4513	0.59578	31.98	7.59791			446.936
93.062	77.5347	7.62206	0	77.5347	0.59642	32.0817	7.62206			448.356
93.162	77.618	7.64749	0	77.618	0.59706	32.1887	7.64749			449.852
93.262	77.7012	7.67183	0	77.7012	0.5977	32.2912	7.67183			451.284
93.362	77.7845	7.69718	0	77.7845	0.59834	32.3978	7.69718			452.775
93.462	77.8679	7.72153	0	77.8679	0.59898	32.5003	7.72153			454.208
93.562	77.9513	7.74647	0	77.9513	0.59963	32.6053	7.74647			455.675
93.662	78.0347	7.77319	0	78.0347	0.60027	32.7178	7.77319			457.246
93.762	78.118	7.80112	0	78.118	0.60091	32.8353	7.80112			458.889
93.862	78.2012	7.82306	0	78.2012	0.60155	32.9277	7.82306			460.18
93.962	78.2845	7.84531	0	78.2845	0.60219	33.0213	7.84531			461.489
94.062	78.3679	7.86976	0	78.3679	0.60283	33.1243	7.86976			462.927
94.162	78.4513	7.88932	0	78.4513	0.60347	33.2066	7.88932			464.078
94.262	78.5346	7.9056	0	78.5346	0.60411	33.2751	7.9056			465.035
94.362	78.618	7.923	0	78.618	0.60475	33.3484	7.923			466.059
94.462	78.7012	7.9391	0	78.7012	0.60539	33.4161	7.9391			467.006
94.562	78.7845	7.93146	0	78.7845	0.60603	33.384	7.93146			466.556
94.662	78.8679	7.94614	0	78.8679	0.60668	33.4457	7.94614			467.42
94.762	78.9513	7.96367	0	78.9513	0.60732	33.5195	7.96367			468.451
94.862	79.0346	7.9725	0	79.0346	0.60796	33.5567	7.9725			468.971
94.962	79.1179	7.98332	0	79.1179	0.6086	33.6023	7.98332			469.607
95.062	79.2012	7.99889	0	79.2012	0.60924	33.6678	7.99889			470.523
95.162	79.2845	8.01293	0	79.2845	0.60988	33.7269	8.01293			471.349
95.262	79.3679	8.01896	0	79.3679	0.61052	33.7523	8.01896			471.704
95.362	79.4513	8.02238	0	79.4513	0.61116	33.7666	8.02238			471.905
95.462	79.5347	8.02604	0	79.5347	0.61181	33.782	8.02604			472.12
95.562	79.6179	8.02182	0	79.6179	0.61245	33.7643	8.02182			471.872
95.662	79.7012	7.99575	0	79.7012	0.61309	33.6546	7.99575			470.338
95.762	79.7845	7.93532	0	79.7845	0.61373	33.4002	7.93532			466.784
95.862	79.8679	7.90197	0	79.8679	0.61437	33.2599	7.90197			464.822
95.962	79.9514	7.88797	0	79.9514	0.61501	33.2009	7.88797			463.998
96.062	80.0347	7.87692	0	80.0347	0.61565	33.1544	7.87692			463.348
96.162	80.118	7.87597	0	80.118	0.61629	33.1504	7.87597			463.292
96.262	80.2012	7.87669	0	80.2012	0.61693	33.1534	7.87669			463.335
96.362	80.2845	7.88213	0	80.2845	0.61757	33.1763	7.88213			463.655
96.462	80.3679	7.89068	0	80.3679	0.61821	33.2123	7.89068			464.158
96.562	80.4514	7.89997	0	80.4514	0.61886	33.2514	7.89997			464.704
96.662	80.5346	7.90584	0	80.5346	0.6195	33.2761	7.90584			465.049
96.762	80.6179	7.90418	0	80.6179	0.62014	33.2691	7.90418			464.952
96.862	80.7012	7.90178	0	80.7012	0.62078	33.2591	7.90178			464.811
96.962	80.7845	7.89905	0	80.7845	0.62142	33.2475	7.89905			464.65
97.062	80.868	7.90845	0	80.868	0.62206	33.2871	7.90845			465.203
97.162	80.9513	7.9198	0	80.9513	0.6227	33.3349	7.9198			465.871
97.262	81.0346	7.93513	0	81.0346	0.62334	33.3994	7.93513			466.772
97.362	81.1179	7.95035	0	81.1179	0.62398	33.4635	7.95035			467.668
97.462	81.2012	7.96296	0	81.2012	0.62462	33.5166	7.96296			468.409
97.562	81.2845	7.97897	0	81.2845	0.62527	33.5839	7.97897			469.351
97.662	81.3679	7.9948	0	81.3679	0.62591	33.6506	7.9948			470.282
97.762	81.4514	8.00237	0	81.4514	0.62655	33.6824	8.00237			470.728
97.862	81.5346	8.01086	0	81.5346	0.62719	33.7182	8.01086			471.227
97.962	81.6178	8.01664	0	81.6178	0.62783	33.7425	8.01664			471.567
98.062	81.7012	8.02542	0	81.7012	0.62847	33.7795	8.02542			472.084
98.162	81.7846	8.02823	0	81.7846	0.62911	33.7913	8.02823			472.249
98.262	81.868	8.02793	0	81.868	0.62975	33.79	8.02793			472.231
98.362	81.9513	8.02641	0	81.9513	0.63039	33.7836	8.02641			472.142
98.462	82.0346	8.02683	0	82.0346	0.63104	33.7854	8.02683			472.166
98.562	82.1179	8.02308	0	82.1179	0.63168	33.7696	8.02308			471.946
98.662	82.2011	8.01531	0	82.2011	0.63232	33.7369	8.01531			471.489
98.762	82.2845	8.01401	0	82.2845	0.63296	33.7314	8.01401			471.412
98.862	82.3679	8.01717	0	82.3679	0.6336	33.7447	8.01717			471.598
98.962	82.4513	7.41468	0	82.4513	0.63424	31.2088	7.41468			436.158
99.062	82.5346	6.56453	0	82.5346	0.63488	27.6305	6.56453			386.149
99.162	82.6179	6.53577	0	82.6179	0.63552	27.5094	6.53577			384.457
99.262	82.7012	6.52893	0	82.7012	0.63616	27.4806	6.52893			384.055
99.362	82.7846	6.52811	0	82.7846	0.6368	27.4772	6.52811			384.006
99.462	82.868	6.53472	0	82.868	0.63745	27.505	6.53472			384.395
99.562	82.9514	6.54574	0	82.9514	0.63809	27.5514	6.54574			385.044
99.662	83.0346	6.55751	0	83.0346	0.63873	27.6009	6.55751			385.736
99.762	83.1178	6.56943	0	83.1178	0.63937	27.6511	6.56943			386.437
99.862	83.2012	6.58834	0	83.2012	0.64001	27.7307	6.58834			387.549
99.962	83.2846	6.6045	0	83.2846	0.64065	27.7987	6.6045			388.5
100.062	83.368	6.62241	0	83.368	0.64129	27.8741	6.62241			389.554
100.162	83.4513	6.64316	0	83.4513	0.64193	27.9614	6.64316			390.774
100.262	83.5346	6.66061	0	83.5346	0.64257	28.0349	6.66061			391.801
100.362	83.6179	6.68119	0	83.6179	0.64321	28.1215	6.68119			393.011
100.462	83.7011	6.70319	0	83.7011	0.64385	28.2141	6.70319			394.305
100.562	83.7846	6.72381	0	83.7846	0.6445	28.3009	6.72381			395.518
100.662	83.868	6.74563	0	83.868	0.64514	28.3927	6.74563			396.802
100.762	83.9514	6.76798	0	83.9514	0.64578	28.4868	6.76798			398.116
100.862	84.0346	6.79125	0	84.0346	0.64642	28.5847	6.79125			399.485
100.962	84.1179	6.8145	0	84.1179	0.64706	28.6826	6.8145			400.853
101.062	84.2012	6.83636	0	84.2012	0.6477	28.7746	6.83636			402.139
101.162	84.2846	6.86333	0	84.2846	0.64834	28.8881	6.86333			403.725
101.262	84.368	6.88728	0	84.368	0.64898	28.989	6.88728			405.134
101.362	84.4513	6.905	0	84.4513	0.64963	29.0635	6.905			406.176
101.462	84.5346	6.92705	0	84.5346	0.65027	29.1563	6.92705			407.474
101.562	84.6178	6.94633	0	84.6178	0.65091	29.2375	6.94633			408.608
101.662	84.7012	6.96253	0	84.7012	0.65155	29.3057	6.96253			409.561
101.762	84.7846	6.97816	0	84.7846	0.65219	29.3715	6.97816			410.48
101.862	84.868	6.99824	0	84.868	0.65283	29.456	6.99824			411.661
101.962	84.9513	7.02022	0	84.9513	0.65347	29.5485	7.02022			412.954
102.062	85.0345	7.03984	0	85.0345	0.65411	29.6311	7.03984			414.108
102.162	85.1178	7.0632	0	85.1178	0.65475	29.7294	7.0632			415.482
102.262	85.2012	7.08536	0	85.2012	0.65539	29.8227	7.08536			416.786
102.362	85.2846	7.10256	0	85.2846	0.65604	29.8951	7.10256			417.798
102.462	85.368	7.12183	0	85.368	0.65668	29.9762	7.12183			418.931
102.562	85.4513	7.14418	0	85.4513	0.65732	30.0703	7.14418			420.246
102.662	85.5345	7.16684	0	85.5345	0.65796	30.1656	7.16684			421.579
102.762	85.6179	7.18341	0	85.6179	0.6586	30.2354	7.18341			422.554
102.862	85.7012	7.19982	0	85.7012	0.65924	30.3044	7.19982			423.519
102.962	85.7847	7.21794	0	85.7847	0.65988	30.3807	7.21794			424.585
103.062	85.868	7.2352	0	85.868	0.66052	30.4534	7.2352			425.6
103.162	85.9513	7.25515	0	85.9513	0.66116	30.5373	7.25515			426.774
103.262	86.0345	7.27358	0	86.0345	0.6618	30.6149	7.27358			427.858
103.362	86.1179	7.28136	0	86.1179	0.66245	30.6476	7.28136			428.315
103.462	86.2012	7.2954	0	86.2012	0.66309	30.7068	7.2954			429.141
103.562	86.2847	7.30524	0	86.2847	0.66373	30.7481	7.30524			429.72
103.662	86.368	7.31646	0	86.368	0.66437	30.7954	7.31646			430.38
103.762	86.4513	7.32536	0	86.4513	0.66501	30.8328	7.32536			430.904
103.862	86.5345	7.325	0	86.5345	0.66565	30.8314	7.325			430.882
103.962	86.6179	7.31815	0	86.6179	0.66629	30.8025	7.31815			430.479
104.062	86.7013	7.30633	0	86.7013	0.66693	30.7527	7.30633			429.784
104.162	86.7846	7.30139	0	86.7846	0.66757	30.732	7.30139			429.494
104.262	86.868	7.29638	0	86.868	0.66822	30.7109	7.29638			429.199
104.362	86.9513	7.29602	0	86.9513	0.66886	30.7094	7.29602			429.178
104.462	87.0345	7.27276	0	87.0345	0.6695	30.6115	7.27276			427.809
104.562	87.1178	7.21725	0	87.1178	0.67014	30.3778	7.21725			424.544
104.662	87.2012	7.17884	0	87.2012	0.67078	30.2161	7.17884			422.285
104.762	87.2847	7.15278	0	87.2847	0.67142	30.1064	7.15278			420.752
104.862	87.368	7.13014	0	87.368	0.67206	30.0112	7.13014			419.42
104.962	87.4513	7.11255	0	87.4513	0.6727	29.9371	7.11255			418.385
105.062	87.5345	7.10764	0	87.5345	0.67334	29.9164	7.10764			418.096
105.162	87.6178	7.09763	0	87.6178	0.67398	29.8743	7.09763			417.508
105.262	87.7013	7.09506	0	87.7013	0.67463	29.8635	7.09506			417.356
105.362	87.7846	7.08992	0	87.7846	0.67527	29.8419	7.08992			417.054
105.462	87.868	7.08963	0	87.868	0.67591	29.8407	7.08963			417.037
105.562	87.9512	7.09488	0	87.9512	0.67655	29.8627	7.09488			417.346
105.662	88.0345	7.09965	0	88.0345	0.67719	29.8829	7.09965			417.626
105.762	88.1178	7.09976	0	88.1178	0.67783	29.8833	7.09976			417.633
105.862	88.2013	7.09331	0	88.2013	0.67847	29.8561	7.09331			417.254
105.962	88.2847	7.09117	0	88.2847	0.67911	29.8471	7.09117			417.128
106.062	88.368	7.09112	0	88.368	0.67975	29.8469	7.09112			417.125
106.162	88.4512	7.096	0	88.4512	0.68039	29.8675	7.096			417.412
106.262	88.5345	7.10044	0	88.5345	0.68103	29.8862	7.10044			417.673
106.362	88.6178	7.10727	0	88.6178	0.68168	29.9149	7.10727			418.075
106.462	88.7013	7.10616	0	88.7013	0.68232	29.9103	7.10616			418.009
106.562	88.7846	7.10263	0	88.7846	0.68296	29.8954	7.10263			417.802
106.662	88.868	7.09875	0	88.868	0.6836	29.879	7.09875			417.574
106.762	88.9513	7.10494	0	88.9513	0.68424	29.9051	7.10494			417.938
106.862	89.0345	7.10941	0	89.0345	0.68488	29.9239	7.10941			418.201
106.962	89.1179	7.12005	0	89.1179	0.68552	29.9687	7.12005			418.826
107.062	89.2013	7.1249	0	89.2013	0.68616	29.9891	7.1249			419.112
107.162	89.2847	7.12623	0	89.2847	0.68681	29.9947	7.12623			419.19
107.262	89.368	7.12435	0	89.368	0.68745	29.9868	7.12435			419.079
107.362	89.4512	7.12005	0	89.4512	0.68809	29.9687	7.12005			418.826
107.462	89.5345	7.11937	0	89.5345	0.68873	29.9658	7.11937			418.786
107.562	89.6179	7.11948	0	89.6179	0.68937	29.9663	7.11948			418.793
107.662	89.7013	6.66118	0	89.7013	0.69001	28.0373	6.66118			391.834
107.762	89.7846	6.33403	0	89.7846	0.69065	26.6603	6.33403			372.59
107.862	89.868	6.27098	0	89.868	0.69129	26.3949	6.27098			368.881
107.962	89.9512	5.7637	0	89.9512	0.69193	24.2597	5.7637			339.041
108.062	90.0345	5.75344	0	90.0345	0.69257	24.2165	5.75344			338.438
108.162	90.1179	5.749	0	90.1179	0.69321	24.1979	5.749			338.176
108.262	90.2013	5.74883	0	90.2013	0.69386	24.1972	5.74883			338.166
108.362	90.2847	5.75008	0	90.2847	0.6945	24.2024	5.75008			338.24
108.462	90.3679	5.75688	0	90.3679	0.69514	24.231	5.75688			338.64
108.562	90.4511	5.76666	0	90.4511	0.69578	24.2722	5.76666			339.215
108.662	90.5345	5.77443	0	90.5345	0.69642	24.3049	5.77443			339.672
108.762	90.6179	5.78643	0	90.6179	0.69706	24.3554	5.78643			340.378
108.862	90.7013	5.79337	0	90.7013	0.6977	24.3846	5.79337			340.786
108.962	90.7847	5.80191	0	90.7847	0.69834	24.4206	5.80191			341.289
109.062	90.8679	5.81234	0	90.8679	0.69898	24.4645	5.81234			341.902
109.162	90.9512	5.82157	0	90.9512	0.69962	24.5033	5.82157			342.445
109.262	91.0345	5.83166	0	91.0345	0.70027	24.5458	5.83166			343.039
109.362	91.1179	5.84307	0	91.1179	0.70091	24.5938	5.84307			343.71
109.462	91.2013	5.85511	0	91.2013	0.70155	24.6445	5.85511			344.418
109.562	91.2847	5.86878	0	91.2847	0.70219	24.702	5.86878			345.222
109.662	91.3679	5.88177	0	91.3679	0.70283	24.7567	5.88177			345.986
109.762	91.4512	5.89261	0	91.4512	0.70347	24.8023	5.89261			346.624
109.862	91.5345	5.90484	0	91.5345	0.70411	24.8538	5.90484			347.344
109.962	91.6179	5.91764	0	91.6179	0.70475	24.9077	5.91764			348.096
110.062	91.7013	5.92943	0	91.7013	0.70539	24.9573	5.92943			348.79
110.162	91.7846	5.9443	0	91.7846	0.70604	25.0199	5.9443			349.665
110.262	91.8679	5.95634	0	91.8679	0.70668	25.0706	5.95634			350.373
110.362	91.9512	5.96906	0	91.9512	0.70732	25.1241	5.96906			351.121
110.462	92.0346	5.98406	0	92.0346	0.70796	25.1872	5.98406			352.004
110.562	92.1179	5.99638	0	92.1179	0.7086	25.2391	5.99638			352.728
110.662	92.2013	6.00975	0	92.2013	0.70924	25.2954	6.00975			353.515
110.762	92.2847	6.0179	0	92.2847	0.70988	25.3297	6.0179			353.994
110.862	92.3678	6.03119	0	92.3678	0.71052	25.3856	6.03119			354.776
110.962	92.4512	6.0418	0	92.4512	0.71116	25.4303	6.0418			355.4
111.062	92.5346	6.05314	0	92.5346	0.7118	25.478	6.05314			356.067
111.162	92.618	6.06555	0	92.618	0.71245	25.5302	6.06555			356.797
111.262	92.7014	6.07297	0	92.7014	0.71309	25.5615	6.07297			357.234
111.362	92.7846	6.07315	0	92.7846	0.71373	25.5622	6.07315			357.244
111.462	92.8679	6.0512	0	92.8679	0.71437	25.4699	6.0512			355.953
111.562	92.9511	6.03893	0	92.9511	0.71501	25.4182	6.03893			355.231
111.662	93.0345	6.03405	0	93.0345	0.71565	25.3977	6.03405			354.944
111.762	93.118	6.02791	0	93.118	0.71629	25.3718	6.02791			354.583
111.862	93.2013	6.02421	0	93.2013	0.71693	25.3562	6.02421			354.365
111.962	93.2846	6.01839	0	93.2846	0.71757	25.3317	6.01839			354.023
112.062	93.3679	6.01637	0	93.3679	0.71821	25.3232	6.01637			353.904
112.162	93.4512	6.01929	0	93.4512	0.71886	25.3355	6.01929			354.076
112.262	93.5345	6.02805	0	93.5345	0.7195	25.3724	6.02805			354.591
112.362	93.618	6.03079	0	93.618	0.72014	25.3839	6.03079			354.752
112.462	93.7014	6.03385	0	93.7014	0.72078	25.3968	6.03385			354.932
112.562	93.7846	6.04021	0	93.7846	0.72142	25.4236	6.04021			355.306
112.662	93.8679	6.04652	0	93.8679	0.72206	25.4502	6.04652			355.678
112.762	93.9511	6.0558	0	93.9511	0.7227	25.4892	6.0558			356.224
112.862	94.0346	6.05992	0	94.0346	0.72334	25.5065	6.05992			356.466
112.962	94.118	6.06658	0	94.118	0.72398	25.5346	6.06658			356.858
113.062	94.2013	6.07127	0	94.2013	0.72463	25.5543	6.07127			357.134
113.162	94.2846	6.07824	0	94.2846	0.72527	25.5836	6.07824			357.544
113.262	94.3679	6.08267	0	94.3679	0.72591	25.6023	6.08267			357.804
113.362	94.4512	6.0822	0	94.4512	0.72655	25.6003	6.0822			357.776
113.462	94.5346	6.08424	0	94.5346	0.72719	25.6089	6.08424			357.896
113.562	94.618	6.08881	0	94.618	0.72783	25.6282	6.08881			358.165
113.662	94.7013	6.09008	0	94.7013	0.72847	25.6335	6.09008			358.24
113.762	94.7846	6.08914	0	94.7846	0.72911	25.6295	6.08914			358.185
113.862	94.8679	6.08446	0	94.8679	0.72975	25.6099	6.08446			357.909
113.962	94.9511	6.08006	0	94.9511	0.73039	25.5913	6.08006			357.651
114.062	95.0347	6.08205	0	95.0347	0.73104	25.5997	6.08205			357.768
114.162	95.118	6.0741	0	95.118	0.73168	25.5662	6.0741			357.3
114.262	95.2013	6.0584	0	95.2013	0.73232	25.5002	6.0584			356.376
114.362	95.2846	6.05675	0	95.2846	0.73296	25.4932	6.05675			356.279
114.462	95.3679	6.0489	0	95.3679	0.7336	25.4602	6.0489			355.818
114.562	95.4512	6.04832	0	95.4512	0.73424	25.4577	6.04832			355.784
114.662	95.5346	6.049	0	95.5346	0.73488	25.4606	6.049			355.824
114.762	95.618	6.04443	0	95.618	0.73552	25.4414	6.04443			355.555
114.862	95.7013	6.04081	0	95.7013	0.73616	25.4261	6.04081			355.342
114.962	95.7846	6.0418	0	95.7846	0.7368	25.4303	6.0418			355.4
115.062	95.8678	6.04626	0	95.8678	0.73744	25.449	6.04626			355.662
115.162	95.9512	6.04807	0	95.9512	0.73809	25.4567	6.04807			355.769
115.262	96.0346	5.266	0	96.0346	0.73873	22.1649	5.266			309.765
115.362	96.118	5.08791	0	96.118	0.73937	21.4153	5.08791			299.289
115.462	96.2013	5.02742	0	96.2013	0.74001	21.1607	5.02742			295.731
115.562	96.2845	4.98184	0	96.2845	0.74065	20.9688	4.98184			293.049
115.662	96.3678	4.93662	0	96.3678	0.74129	20.7785	4.93662			290.389
115.762	96.4512	4.8965	0	96.4512	0.74193	20.6096	4.8965			288.029
115.862	96.5346	4.86255	0	96.5346	0.74257	20.4667	4.86255			286.032
115.962	96.618	4.8354	0	96.618	0.74322	20.3525	4.8354			284.435
116.062	96.7013	4.80969	0	96.7013	0.74386	20.2443	4.80969			282.923
116.162	96.7845	4.78356	0	96.7845	0.7445	20.1343	4.78356			281.386
116.262	96.8678	4.75641	0	96.8678	0.74514	20.02	4.75641			279.789
116.362	96.9513	4.72862	0	96.9513	0.74578	19.903	4.72862			278.154
116.462	97.0346	4.70011	0	97.0346	0.74642	19.783	4.70011			276.477
116.562	97.118	4.66597	0	97.118	0.74706	19.6394	4.66597			274.469
116.662	97.2013	4.63252	0	97.2013	0.7477	19.4985	4.63252			272.501
116.762	97.2845	4.59816	0	97.2845	0.74834	19.3539	4.59816			270.48
116.862	97.3678	4.55898	0	97.3678	0.74898	19.189	4.55898			268.175
116.935	97.4289	4.51808	0	97.4289	0.74945	19.0168	4.51808			265.769

## Sheet: Specimen_RawData_2
测试 : 速率 1	50	mm/min
最大值 载荷 : 拉伸应变 (位移)在最大值 载荷	0.36373	mm/mm
最大值 载荷 : 拉伸应力在最大值 载荷	28.3681	MPa
最大值 载荷 : 最大值 载荷	6.73977	N
试样属性 : 试样标识
试样属性 : 面积	0.23758	mm^2
时间	位移	载荷	PIP 计数	拉伸位移	拉伸应变 (位移)	拉伸应力	强力			Force/width	Interfacial toughness
(s)	(mm)	(N)		(mm)	(mm/mm)	(MPa)	(N/tex)			(N/m)	J/m2
0	0	0.06078	0	0	0	0.25582	0.06078			4.34143	481.412
0.1	0.05851	0.13755	0	0.05851	0.00045	0.57895	0.13755			9.825
0.2	0.14934	0.23513	0	0.14934	0.00115	0.98967	0.23513			16.795
0.3	0.23296	0.31223	0	0.23296	0.00179	1.3142	0.31223			22.3021
0.4	0.31618	0.37968	0	0.31618	0.00243	1.59808	0.37968			27.12
0.5	0.39955	0.44209	0	0.39955	0.00307	1.86076	0.44209			31.5779
0.6	0.48283	0.50064	0	0.48283	0.00371	2.10724	0.50064			35.76
0.7	0.56626	0.55265	0	0.56626	0.00436	2.32612	0.55265			39.475
0.8	0.64963	0.60453	0	0.64963	0.005	2.54451	0.60453			43.1807
0.9	0.73302	0.64987	0	0.73302	0.00564	2.73533	0.64987			46.4193
1	0.81624	0.69384	0	0.81624	0.00628	2.9204	0.69384			49.56
1.1	0.89954	0.73551	0	0.89954	0.00692	3.09582	0.73551			52.5364
1.2	0.98285	0.77564	0	0.98285	0.00756	3.26473	0.77564			55.4029
1.3	1.0663	0.81419	0	1.0663	0.0082	3.42695	0.81419			58.1564
1.4	1.14968	0.84862	0	1.14968	0.00884	3.57187	0.84862			60.6157
1.5	1.23296	0.88169	0	1.23296	0.00948	3.71109	0.88169			62.9779
1.6	1.31621	0.91462	0	1.31621	0.01012	3.84968	0.91462			65.33
1.7	1.3995	0.94429	0	1.3995	0.01077	3.97458	0.94429			67.4493
1.8	1.48291	0.9731	0	1.48291	0.01141	4.09583	0.9731			69.5071
1.9	1.56632	1.00481	0	1.56632	0.01205	4.2293	1.00481			71.7721
2	1.64966	1.02983	0	1.64966	0.01269	4.33463	1.02983			73.5593
2.1	1.73291	1.05707	0	1.73291	0.01333	4.44928	1.05707			75.505
2.2	1.81616	1.08278	0	1.81616	0.01397	4.55747	1.08278			77.3414
2.3	1.89953	1.10603	0	1.89953	0.01461	4.65534	1.10603			79.0021
2.4	1.98293	1.13381	0	1.98293	0.01525	4.77226	1.13381			80.9864
2.5	2.06629	1.15717	0	2.06629	0.01589	4.8706	1.15717			82.655
2.6	2.1497	1.18162	0	2.1497	0.01654	4.97352	1.18162			84.4014
2.7	2.23296	1.20638	0	2.23296	0.01718	5.07771	1.20638			86.17
2.8	2.31618	1.22729	0	2.31618	0.01782	5.16572	1.22729			87.6636
2.9	2.39946	1.25048	0	2.39946	0.01846	5.26336	1.25048			89.32
3	2.48289	1.26993	0	2.48289	0.0191	5.34522	1.26993			90.7093
3.1	2.56633	1.29109	0	2.56633	0.01974	5.43427	1.29109			92.2207
3.2	2.64969	1.31327	0	2.64969	0.02038	5.52763	1.31327			93.805
3.3	2.73296	1.33414	0	2.73296	0.02102	5.61549	1.33414			95.2957
3.4	2.81616	1.35368	0	2.81616	0.02166	5.6977	1.35368			96.6914
3.5	2.89949	1.37222	0	2.89949	0.0223	5.77576	1.37222			98.0157
3.6	2.9829	1.39286	0	2.9829	0.02295	5.86263	1.39286			99.49
3.7	3.06635	1.40903	0	3.06635	0.02359	5.93067	1.40903			100.645
3.8	3.14966	1.43206	0	3.14966	0.02423	6.02764	1.43206			102.29
3.9	3.23295	1.44996	0	3.23295	0.02487	6.10297	1.44996			103.569
4	3.31615	1.46974	0	3.31615	0.02551	6.18622	1.46974			104.981
4.1	3.39949	1.4876	0	3.39949	0.02615	6.26138	1.4876			106.257
4.2	3.48292	1.50463	0	3.48292	0.02679	6.33308	1.50463			107.474
4.3	3.56633	1.52417	0	3.56633	0.02743	6.41534	1.52417			108.869
4.4	3.64966	1.54253	0	3.64966	0.02807	6.49258	1.54253			110.181
4.5	3.73288	1.55944	0	3.73288	0.02871	6.56378	1.55944			111.389
4.6	3.81615	1.57939	0	3.81615	0.02935	6.64773	1.57939			112.814
4.7	3.89956	1.59578	0	3.89956	0.03	6.71672	1.59578			113.984
4.8	3.98297	1.61466	0	3.98297	0.03064	6.79618	1.61466			115.333
4.9	4.06627	1.63286	0	4.06627	0.03128	6.87282	1.63286			116.633
5	4.14963	1.64832	0	4.14963	0.03192	6.93789	1.64832			117.737
5.1	4.23288	1.66703	0	4.23288	0.03256	7.01663	1.66703			119.074
5.2	4.31615	1.68358	0	4.31615	0.0332	7.08628	1.68358			120.256
5.3	4.39954	1.70266	0	4.39954	0.03384	7.1666	1.70266			121.619
5.4	4.48294	1.71874	0	4.48294	0.03448	7.23428	1.71874			122.767
5.5	4.56629	1.73877	0	4.56629	0.03513	7.31857	1.73877			124.198
5.6	4.64966	1.75581	0	4.64966	0.03577	7.39031	1.75581			125.415
5.7	4.73291	1.77373	0	4.73291	0.03641	7.46573	1.77373			126.695
5.8	4.81611	1.7909	0	4.81611	0.03705	7.53801	1.7909			127.921
5.9	4.89955	1.80698	0	4.89955	0.03769	7.60569	1.80698			129.07
6	4.983	1.82452	0	4.983	0.03833	7.6795	1.82452			130.323
6.1	5.06635	1.84328	0	5.06635	0.03897	7.75846	1.84328			131.663
6.2	5.1496	1.86172	0	5.1496	0.03961	7.83608	1.86172			132.98
6.3	5.2329	1.87696	0	5.2329	0.04025	7.90023	1.87696			134.069
6.4	5.31618	1.89443	0	5.31618	0.04089	7.97377	1.89443			135.316
6.5	5.39953	1.91346	0	5.39953	0.04153	8.05385	1.91346			136.676
6.6	5.48299	1.93071	0	5.48299	0.04218	8.12647	1.93071			137.908
6.7	5.56633	1.94884	0	5.56633	0.04282	8.20278	1.94884			139.203
6.8	5.64963	1.96561	0	5.64963	0.04346	8.27337	1.96561			140.401
6.9	5.73281	1.98429	0	5.73281	0.0441	8.352	1.98429			141.735
7	5.81617	2.00151	0	5.81617	0.04474	8.42448	2.00151			142.965
7.1	5.89958	2.01915	0	5.89958	0.04538	8.4987	2.01915			144.225
7.2	5.983	2.0385	0	5.983	0.04602	8.58016	2.0385			145.607
7.3	6.06633	2.0553	0	6.06633	0.04666	8.65088	2.0553			146.807
7.4	6.14954	2.07212	0	6.14954	0.0473	8.72169	2.07212			148.009
7.5	6.23281	2.08971	0	6.23281	0.04794	8.7957	2.08971			149.265
7.6	6.31626	2.11091	0	6.31626	0.04859	8.88492	2.11091			150.779
7.7	6.3996	2.12623	0	6.3996	0.04923	8.94944	2.12623			151.874
7.8	6.48297	2.1451	0	6.48297	0.04987	9.02886	2.1451			153.221
7.9	6.56636	2.16375	0	6.56636	0.05051	9.10734	2.16375			154.554
8	6.64958	2.17982	0	6.64958	0.05115	9.17499	2.17982			155.701
8.1	6.73278	2.19822	0	6.73278	0.05179	9.25242	2.19822			157.016
8.2	6.81614	2.21605	0	6.81614	0.05243	9.32748	2.21605			158.289
8.3	6.89956	2.23325	0	6.89956	0.05307	9.39989	2.23325			159.518
8.4	6.98302	2.25159	0	6.98302	0.05372	9.47706	2.25159			160.828
8.5	7.06636	2.27007	0	7.06636	0.05436	9.55487	2.27007			162.148
8.6	7.14959	2.28881	0	7.14959	0.055	9.63373	2.28881			163.486
8.7	7.23282	2.30622	0	7.23282	0.05564	9.70702	2.30622			164.73
8.8	7.31616	2.3236	0	7.31616	0.05628	9.78017	2.3236			165.971
8.9	7.39961	2.34352	0	7.39961	0.05692	9.86399	2.34352			167.394
9	7.483	2.36055	0	7.483	0.05756	9.93569	2.36055			168.611
9.1	7.56634	2.37739	0	7.56634	0.0582	10.0066	2.37739			169.814
9.2	7.64959	2.39785	0	7.64959	0.05884	10.0927	2.39785			171.275
9.3	7.73282	2.416	0	7.73282	0.05948	10.1691	2.416			172.571
9.4	7.81615	2.43516	0	7.81615	0.06012	10.2497	2.43516			173.94
9.5	7.89965	2.45137	0	7.89965	0.06077	10.3179	2.45137			175.098
9.6	7.98298	2.47224	0	7.98298	0.06141	10.4058	2.47224			176.589
9.7	8.06631	2.49118	0	8.06631	0.06205	10.4855	2.49118			177.941
9.8	8.1496	2.50865	0	8.1496	0.06269	10.559	2.50865			179.189
9.9	8.23281	2.52725	0	8.23281	0.06333	10.6373	2.52725			180.518
10	8.31627	2.54594	0	8.31627	0.06397	10.716	2.54594			181.853
10.1	8.39962	2.56556	0	8.39962	0.06461	10.7986	2.56556			183.254
10.2	8.48301	2.58494	0	8.48301	0.06525	10.8801	2.58494			184.639
10.3	8.56624	2.60332	0	8.56624	0.06589	10.9575	2.60332			185.951
10.4	8.64954	2.62214	0	8.64954	0.06653	11.0367	2.62214			187.296
10.5	8.73282	2.6422	0	8.73282	0.06718	11.1212	2.6422			188.729
10.6	8.8162	2.66205	0	8.8162	0.06782	11.2047	2.66205			190.146
10.7	8.89963	2.6808	0	8.89963	0.06846	11.2836	2.6808			191.486
10.8	8.983	2.70042	0	8.983	0.0691	11.3662	2.70042			192.887
10.9	9.06628	2.71892	0	9.06628	0.06974	11.4441	2.71892			194.209
11	9.14953	2.73889	0	9.14953	0.07038	11.5282	2.73889			195.635
11.1	9.23281	2.75839	0	9.23281	0.07102	11.6102	2.75839			197.028
11.2	9.31618	2.77898	0	9.31618	0.07166	11.6969	2.77898			198.499
11.3	9.39964	2.79831	0	9.39964	0.0723	11.7782	2.79831			199.879
11.4	9.48296	2.81732	0	9.48296	0.07295	11.8583	2.81732			201.237
11.5	9.56624	2.84041	0	9.56624	0.07359	11.9555	2.84041			202.886
11.6	9.64951	2.86142	0	9.64951	0.07423	12.0439	2.86142			204.387
11.7	9.73286	2.8837	0	9.73286	0.07487	12.1377	2.8837			205.979
11.8	9.81623	2.90093	0	9.81623	0.07551	12.2102	2.90093			207.209
11.9	9.89969	2.92251	0	9.89969	0.07615	12.301	2.92251			208.751
12	9.98298	2.94333	0	9.98298	0.07679	12.3886	2.94333			210.238
12.1	10.0663	2.96477	0	10.0663	0.07743	12.4789	2.96477			211.769
12.2	10.1495	2.98598	0	10.1495	0.07807	12.5681	2.98598			213.284
12.3	10.2328	3.00643	0	10.2328	0.07871	12.6542	3.00643			214.745
12.4	10.3163	3.02634	0	10.3163	0.07936	12.738	3.02634			216.167
12.5	10.3997	3.05097	0	10.3997	0.08	12.8417	3.05097			217.926
12.6	10.483	3.07053	0	10.483	0.08064	12.924	3.07053			219.324
12.7	10.5662	3.09156	0	10.5662	0.08128	13.0125	3.09156			220.826
12.8	10.6495	3.11305	0	10.6495	0.08192	13.103	3.11305			222.361
12.9	10.7328	3.13567	0	10.7328	0.08256	13.1982	3.13567			223.976
13	10.8163	3.1575	0	10.8163	0.0832	13.2901	3.1575			225.536
13.1	10.8997	3.17913	0	10.8997	0.08384	13.3811	3.17913			227.081
13.2	10.983	3.20087	0	10.983	0.08448	13.4726	3.20087			228.634
13.3	11.0662	3.22271	0	11.0662	0.08512	13.5646	3.22271			230.194
13.4	11.1495	3.2448	0	11.1495	0.08577	13.6575	3.2448			231.771
13.5	11.2328	3.26734	0	11.2328	0.08641	13.7524	3.26734			233.381
13.6	11.3162	3.29063	0	11.3162	0.08705	13.8505	3.29063			235.045
13.7	11.3997	3.31282	0	11.3997	0.08769	13.9438	3.31282			236.63
13.8	11.483	3.33369	0	11.483	0.08833	14.0317	3.33369			238.121
13.9	11.5662	3.35766	0	11.5662	0.08897	14.1326	3.35766			239.833
14	11.6495	3.38232	0	11.6495	0.08961	14.2364	3.38232			241.594
14.1	11.7329	3.40267	0	11.7329	0.09025	14.322	3.40267			243.048
14.2	11.8163	3.42993	0	11.8163	0.09089	14.4368	3.42993			244.995
14.3	11.8997	3.45117	0	11.8997	0.09154	14.5262	3.45117			246.512
14.4	11.983	3.47751	0	11.983	0.09218	14.637	3.47751			248.394
14.5	12.0662	3.50073	0	12.0662	0.09282	14.7348	3.50073			250.052
14.6	12.1495	3.52218	0	12.1495	0.09346	14.8251	3.52218			251.584
14.7	12.2329	3.54784	0	12.2329	0.0941	14.9331	3.54784			253.417
14.8	12.3163	3.57307	0	12.3163	0.09474	15.0393	3.57307			255.219
14.9	12.3996	3.59744	0	12.3996	0.09538	15.1418	3.59744			256.96
15	12.483	3.62098	0	12.483	0.09602	15.2409	3.62098			258.641
15.1	12.5662	3.6467	0	12.5662	0.09666	15.3491	3.6467			260.479
15.2	12.6495	3.67246	0	12.6495	0.0973	15.4576	3.67246			262.319
15.3	12.7329	3.69619	0	12.7329	0.09795	15.5575	3.69619			264.014
15.4	12.8163	3.72113	0	12.8163	0.09859	15.6625	3.72113			265.795
15.5	12.8997	3.74816	0	12.8997	0.09923	15.7762	3.74816			267.726
15.6	12.9829	3.77402	0	12.9829	0.09987	15.8851	3.77402			269.573
15.7	13.0662	3.79968	0	13.0662	0.10051	15.9931	3.79968			271.406
15.8	13.1495	3.82383	0	13.1495	0.10115	16.0947	3.82383			273.131
15.9	13.2329	3.84816	0	13.2329	0.10179	16.1971	3.84816			274.869
16	13.3163	3.87594	0	13.3163	0.10243	16.3141	3.87594			276.853
16.1	13.3997	3.9021	0	13.3997	0.10307	16.4242	3.9021			278.721
16.2	13.483	3.92761	0	13.483	0.10371	16.5315	3.92761			280.544
16.3	13.5662	3.95563	0	13.5662	0.10436	16.6495	3.95563			282.545
16.4	13.6495	3.98142	0	13.6495	0.105	16.758	3.98142			284.387
16.5	13.7329	4.01124	0	13.7329	0.10564	16.8835	4.01124			286.517
16.6	13.8163	4.03734	0	13.8163	0.10628	16.9934	4.03734			288.381
16.7	13.8997	4.06446	0	13.8997	0.10692	17.1075	4.06446			290.319
16.8	13.9829	4.09213	0	13.9829	0.10756	17.224	4.09213			292.295
16.9	14.0662	4.12052	0	14.0662	0.1082	17.3435	4.12052			294.323
17	14.1495	4.14499	0	14.1495	0.10884	17.4465	4.14499			296.071
17.1	14.2329	4.17747	0	14.2329	0.10948	17.5832	4.17747			298.391
17.2	14.3163	4.20344	0	14.3163	0.11013	17.6925	4.20344			300.246
17.3	14.3997	4.23023	0	14.3997	0.11077	17.8053	4.23023			302.159
17.4	14.483	4.25835	0	14.483	0.11141	17.9236	4.25835			304.168
17.5	14.5661	4.28754	0	14.5661	0.11205	18.0465	4.28754			306.253
17.6	14.6495	4.31504	0	14.6495	0.11269	18.1622	4.31504			308.217
17.7	14.7329	4.34402	0	14.7329	0.11333	18.2842	4.34402			310.287
17.8	14.8163	4.37249	0	14.8163	0.11397	18.4041	4.37249			312.321
17.9	14.8997	4.40303	0	14.8997	0.11461	18.5326	4.40303			314.502
18	14.9829	4.43303	0	14.9829	0.11525	18.6589	4.43303			316.645
18.1	15.0662	4.46198	0	15.0662	0.11589	18.7807	4.46198			318.713
18.2	15.1495	4.49059	0	15.1495	0.11653	18.9012	4.49059			320.756
18.3	15.233	4.51956	0	15.233	0.11718	19.0231	4.51956			322.826
18.4	15.3164	4.55002	0	15.3164	0.11782	19.1513	4.55002			325.001
18.5	15.3997	4.58043	0	15.3997	0.11846	19.2793	4.58043			327.174
18.6	15.4829	4.61139	0	15.4829	0.1191	19.4096	4.61139			329.385
18.7	15.5662	4.64275	0	15.5662	0.11974	19.5416	4.64275			331.625
18.8	15.6495	4.67438	0	15.6495	0.12038	19.6747	4.67438			333.884
18.9	15.733	4.70683	0	15.733	0.12102	19.8113	4.70683			336.202
19	15.8163	4.73778	0	15.8163	0.12166	19.9416	4.73778			338.413
19.1	15.8996	4.76904	0	15.8996	0.1223	20.0731	4.76904			340.646
19.2	15.9828	4.80318	0	15.9828	0.12294	20.2168	4.80318			343.084
19.3	16.0662	4.83529	0	16.0662	0.12359	20.352	4.83529			345.378
19.4	16.1495	4.86639	0	16.1495	0.12423	20.4829	4.86639			347.599
19.5	16.233	4.90035	0	16.233	0.12487	20.6259	4.90035			350.025
19.6	16.3163	4.93071	0	16.3163	0.12551	20.7537	4.93071			352.194
19.7	16.3997	4.96461	0	16.3997	0.12615	20.8963	4.96461			354.615
19.8	16.4828	4.99577	0	16.4828	0.12679	21.0275	4.99577			356.841
19.9	16.5661	5.02953	0	16.5661	0.12743	21.1696	5.02953			359.252
20	16.6496	5.06365	0	16.6496	0.12807	21.3132	5.06365			361.689
20.1	16.7329	5.0936	0	16.7329	0.12871	21.4393	5.0936			363.829
20.2	16.8164	5.12764	0	16.8164	0.12936	21.5826	5.12764			366.26
20.3	16.8996	5.16219	0	16.8996	0.13	21.728	5.16219			368.728
20.4	16.9828	5.19465	0	16.9828	0.13064	21.8646	5.19465			371.046
20.5	17.0661	5.22665	0	17.0661	0.13128	21.9993	5.22665			373.332
20.6	17.1496	5.26436	0	17.1496	0.13192	22.158	5.26436			376.026
20.7	17.233	5.29831	0	17.233	0.13256	22.3009	5.29831			378.451
20.8	17.3163	5.33145	0	17.3163	0.1332	22.4404	5.33145			380.818
20.9	17.3996	5.36701	0	17.3996	0.13384	22.5901	5.36701			383.358
21	17.4828	5.40076	0	17.4828	0.13448	22.7321	5.40076			385.769
21.1	17.5662	5.4369	0	17.5662	0.13512	22.8842	5.4369			388.35
21.2	17.6496	5.47274	0	17.6496	0.13577	23.0351	5.47274			390.91
21.3	17.733	5.50871	0	17.733	0.13641	23.1865	5.50871			393.479
21.4	17.8163	5.54527	0	17.8163	0.13705	23.3403	5.54527			396.091
21.5	17.8996	5.5829	0	17.8996	0.13769	23.4988	5.5829			398.779
21.6	17.9828	5.61713	0	17.9828	0.13833	23.6428	5.61713			401.224
21.7	18.0662	5.65381	0	18.0662	0.13897	23.7972	5.65381			403.844
21.8	18.1496	5.68959	0	18.1496	0.13961	23.9478	5.68959			406.399
21.9	18.233	5.72561	0	18.233	0.14025	24.0994	5.72561			408.972
22	18.3163	5.76498	0	18.3163	0.14089	24.2651	5.76498			411.784
22.1	18.3996	5.79844	0	18.3996	0.14154	24.4059	5.79844			414.174
22.2	18.4828	5.83254	0	18.4828	0.14218	24.5495	5.83254			416.61
22.3	18.5662	5.86833	0	18.5662	0.14282	24.7001	5.86833			419.166
22.4	18.6496	5.90598	0	18.6496	0.14346	24.8586	5.90598			421.856
22.5	18.733	5.93999	0	18.733	0.1441	25.0018	5.93999			424.285
22.6	18.8163	5.97854	0	18.8163	0.14474	25.164	5.97854			427.039
22.7	18.8996	6.01544	0	18.8996	0.14538	25.3193	6.01544			429.674
22.8	18.9828	6.05242	0	18.9828	0.14602	25.475	6.05242			432.316
22.9	19.0662	6.09122	0	19.0662	0.14666	25.6383	6.09122			435.087
23	19.1496	6.12961	0	19.1496	0.1473	25.7999	6.12961			437.829
23.1	19.233	6.16935	0	19.233	0.14795	25.9671	6.16935			440.668
23.2	19.3163	6.20705	0	19.3163	0.14859	26.1258	6.20705			443.361
23.3	19.3995	6.24657	0	19.3995	0.14923	26.2922	6.24657			446.184
23.4	19.4828	6.28494	0	19.4828	0.14987	26.4537	6.28494			448.924
23.5	19.5662	6.32345	0	19.5662	0.15051	26.6157	6.32345			451.675
23.6	19.6496	5.54273	0	19.6496	0.15115	23.3297	5.54273			395.909
23.7	19.733	5.54646	0	19.733	0.15179	23.3454	5.54646			396.176
23.8	19.8163	5.57249	0	19.8163	0.15243	23.4549	5.57249			398.035
23.9	19.8995	5.60411	0	19.8995	0.15307	23.588	5.60411			400.294
24	19.9829	5.63353	0	19.9829	0.15371	23.7118	5.63353			402.395
24.1	20.0662	5.66474	0	20.0662	0.15436	23.8432	5.66474			404.624
24.2	20.1496	5.69789	0	20.1496	0.155	23.9827	5.69789			406.992
24.3	20.233	5.73205	0	20.233	0.15564	24.1265	5.73205			409.432
24.4	20.3163	5.76633	0	20.3163	0.15628	24.2708	5.76633			411.881
24.5	20.3995	4.85495	0	20.3995	0.15692	20.4348	4.85495			346.782
24.6	20.4828	4.60643	0	20.4828	0.15756	19.3887	4.60643			329.031
24.7	20.5662	4.59944	0	20.5662	0.1582	19.3593	4.59944			328.531
24.8	20.6497	4.61197	0	20.6497	0.15884	19.412	4.61197			329.426
24.9	20.733	4.63257	0	20.733	0.15948	19.4988	4.63257			330.898
25	20.8162	4.6537	0	20.8162	0.16012	19.5877	4.6537			332.407
25.1	20.8996	4.67545	0	20.8996	0.16077	19.6792	4.67545			333.961
25.2	20.9828	4.69624	0	20.9828	0.16141	19.7667	4.69624			335.446
25.3	21.0662	4.72052	0	21.0662	0.16205	19.8689	4.72052			337.18
25.4	21.1497	4.74695	0	21.1497	0.16269	19.9802	4.74695			339.068
25.5	21.233	4.7709	0	21.233	0.16333	20.081	4.7709			340.779
25.6	21.3163	4.80041	0	21.3163	0.16397	20.2052	4.80041			342.886
25.7	21.3996	4.8283	0	21.3996	0.16461	20.3226	4.8283			344.879
25.8	21.4828	4.85433	0	21.4828	0.16525	20.4322	4.85433			346.738
25.9	21.5663	4.88277	0	21.5663	0.16589	20.5518	4.88277			348.769
26	21.6497	4.91344	0	21.6497	0.16654	20.6809	4.91344			350.96
26.1	21.733	4.94248	0	21.733	0.16718	20.8032	4.94248			353.034
26.2	21.8162	4.97184	0	21.8162	0.16782	20.9267	4.97184			355.131
26.3	21.8995	5.00303	0	21.8995	0.16846	21.058	5.00303			357.359
26.4	21.9829	5.03283	0	21.9829	0.1691	21.1835	5.03283			359.488
26.5	22.0662	5.06368	0	22.0662	0.16974	21.3133	5.06368			361.691
26.6	22.1496	5.09362	0	22.1496	0.17038	21.4393	5.09362			363.83
26.7	22.233	5.12519	0	22.233	0.17102	21.5722	5.12519			366.085
26.8	22.3162	5.156	0	22.3162	0.17166	21.7019	5.156			368.286
26.9	22.3995	5.18717	0	22.3995	0.1723	21.8331	5.18717			370.512
27	22.4828	5.21883	0	22.4828	0.17294	21.9663	5.21883			372.774
27.1	22.5663	5.24996	0	22.5663	0.17359	22.0974	5.24996			374.997
27.2	22.6497	5.28161	0	22.6497	0.17423	22.2306	5.28161			377.258
27.3	22.733	5.3159	0	22.733	0.17487	22.3749	5.3159			379.707
27.4	22.8162	5.34926	0	22.8162	0.17551	22.5153	5.34926			382.09
27.5	22.8995	5.38208	0	22.8995	0.17615	22.6535	5.38208			384.434
27.6	22.9829	5.41604	0	22.9829	0.17679	22.7964	5.41604			386.86
27.7	23.0663	5.4483	0	23.0663	0.17743	22.9322	5.4483			389.164
27.8	23.1496	5.48387	0	23.1496	0.17807	23.0819	5.48387			391.705
27.9	23.233	5.51392	0	23.233	0.17872	23.2084	5.51392			393.851
28	23.3163	5.54834	0	23.3163	0.17936	23.3533	5.54834			396.31
28.1	23.3995	5.58197	0	23.3995	0.18	23.4948	5.58197			398.712
28.2	23.4829	5.61418	0	23.4829	0.18064	23.6304	5.61418			401.013
28.3	23.5663	5.65097	0	23.5663	0.18128	23.7853	5.65097			403.641
28.4	23.6497	5.6869	0	23.6497	0.18192	23.9365	5.6869			406.207
28.5	23.733	5.7196	0	23.733	0.18256	24.0741	5.7196			408.543
28.6	23.8162	5.75695	0	23.8162	0.1832	24.2313	5.75695			411.211
28.7	23.8995	5.79598	0	23.8995	0.18384	24.3956	5.79598			413.999
28.8	23.9829	5.82968	0	23.9829	0.18448	24.5375	5.82968			416.406
28.9	24.0663	5.86972	0	24.0663	0.18513	24.706	5.86972			419.266
29	24.1497	5.90745	0	24.1497	0.18577	24.8648	5.90745			421.961
29.1	24.233	5.94672	0	24.233	0.18641	25.0301	5.94672			424.766
29.2	24.3162	5.98291	0	24.3162	0.18705	25.1824	5.98291			427.351
29.3	24.3995	5.12527	0	24.3995	0.18769	21.5725	5.12527			366.091
29.4	24.4829	4.93892	0	24.4829	0.18833	20.7882	4.93892			352.78
29.5	24.5663	4.93006	0	24.5663	0.18897	20.7509	4.93006			352.147
29.6	24.6497	4.94672	0	24.6497	0.18961	20.821	4.94672			353.337
29.7	24.7329	4.96755	0	24.7329	0.19025	20.9087	4.96755			354.825
29.8	24.8162	4.99514	0	24.8162	0.19089	21.0248	4.99514			356.796
29.9	24.8995	5.02129	0	24.8995	0.19153	21.1349	5.02129			358.664
30	24.9829	5.0504	0	24.9829	0.19218	21.2574	5.0504			360.743
30.1	25.0663	5.04425	0	25.0663	0.19282	21.2315	5.04425			360.304
30.2	25.1497	5.06966	0	25.1497	0.19346	21.3385	5.06966			362.119
30.3	25.2329	5.02185	0	25.2329	0.1941	21.1373	5.02185			358.704
30.4	25.3162	5.04457	0	25.3162	0.19474	21.2329	5.04457			360.326
30.5	25.3995	5.07609	0	25.3995	0.19538	21.3656	5.07609			362.578
30.6	25.4829	5.10618	0	25.4829	0.19602	21.4922	5.10618			364.727
30.7	25.5663	5.13629	0	25.5663	0.19666	21.6189	5.13629			366.878
30.8	25.6497	5.16396	0	25.6497	0.19731	21.7354	5.16396			368.854
30.9	25.7329	5.15283	0	25.7329	0.19795	21.6886	5.15283			368.059
31	25.8162	5.16983	0	25.8162	0.19859	21.7601	5.16983			369.274
31.1	25.8995	5.19719	0	25.8995	0.19923	21.8753	5.19719			371.228
31.2	25.9829	5.22349	0	25.9829	0.19987	21.9859	5.22349			373.106
31.3	26.0663	5.25365	0	26.0663	0.20051	22.1129	5.25365			375.261
31.4	26.1497	5.28422	0	26.1497	0.20115	22.2416	5.28422			377.444
31.5	26.2329	5.31422	0	26.2329	0.20179	22.3679	5.31422			379.587
31.6	26.3162	5.34464	0	26.3162	0.20243	22.4959	5.34464			381.76
31.7	26.3996	5.37747	0	26.3996	0.20307	22.6341	5.37747			384.105
31.8	26.483	5.40601	0	26.483	0.20372	22.7542	5.40601			386.144
31.9	26.5663	5.44084	0	26.5663	0.20436	22.9008	5.44084			388.631
32	26.6496	5.47257	0	26.6496	0.205	23.0343	5.47257			390.898
32.1	26.7329	5.50608	0	26.7329	0.20564	23.1754	5.50608			393.291
32.2	26.8161	5.53744	0	26.8161	0.20628	23.3074	5.53744			395.531
32.3	26.8996	5.57257	0	26.8996	0.20692	23.4553	5.57257			398.041
32.4	26.983	5.60518	0	26.983	0.20756	23.5925	5.60518			400.37
32.5	27.0663	5.64419	0	27.0663	0.2082	23.7567	5.64419			403.156
32.6	27.1496	5.67495	0	27.1496	0.20884	23.8862	5.67495			405.354
32.7	27.2329	5.71125	0	27.2329	0.20948	24.039	5.71125			407.946
32.8	27.3162	5.74628	0	27.3162	0.21012	24.1864	5.74628			410.449
32.9	27.3995	5.78139	0	27.3995	0.21077	24.3342	5.78139			412.956
33	27.4829	5.5409	0	27.4829	0.21141	23.3219	5.5409			395.779
33.1	27.5664	5.5185	0	27.5664	0.21205	23.2277	5.5185			394.179
33.2	27.6496	5.53649	0	27.6496	0.21269	23.3034	5.53649			395.464
33.3	27.7329	5.55798	0	27.7329	0.21333	23.3939	5.55798			396.999
33.4	27.8162	5.58661	0	27.8162	0.21397	23.5144	5.58661			399.044
33.5	27.8996	5.61444	0	27.8996	0.21461	23.6315	5.61444			401.031
33.6	27.983	5.64139	0	27.983	0.21525	23.7449	5.64139			402.956
33.7	28.0663	5.67331	0	28.0663	0.21589	23.8793	5.67331			405.236
33.8	28.1496	5.70598	0	28.1496	0.21654	24.0168	5.70598			407.57
33.9	28.2328	5.73768	0	28.2328	0.21718	24.1502	5.73768			409.834
34	28.3162	5.76737	0	28.3162	0.21782	24.2752	5.76737			411.955
34.1	28.3996	5.80198	0	28.3996	0.21846	24.4209	5.80198			414.427
34.2	28.483	5.83263	0	28.483	0.2191	24.5499	5.83263			416.616
34.3	28.5663	5.86911	0	28.5663	0.21974	24.7034	5.86911			419.222
34.4	28.6496	5.90071	0	28.6496	0.22038	24.8364	5.90071			421.479
34.5	28.7328	5.93628	0	28.7328	0.22102	24.9861	5.93628			424.02
34.6	28.8162	5.96864	0	28.8162	0.22166	25.1224	5.96864			426.331
34.7	28.8996	5.99967	0	28.8996	0.2223	25.2529	5.99967			428.548
34.8	28.983	6.02982	0	28.983	0.22295	25.3799	6.02982			430.701
34.9	29.0663	6.05971	0	29.0663	0.22359	25.5057	6.05971			432.836
35	29.1496	6.07868	0	29.1496	0.22423	25.5855	6.07868			434.191
35.1	29.2328	6.08202	0	29.2328	0.22487	25.5996	6.08202			434.43
35.2	29.3161	6.10949	0	29.3161	0.22551	25.7152	6.10949			436.392
35.3	29.3996	6.14295	0	29.3996	0.22615	25.856	6.14295			438.782
35.4	29.483	6.17569	0	29.483	0.22679	25.9938	6.17569			441.121
35.5	29.5663	6.21046	0	29.5663	0.22743	26.1402	6.21046			443.604
35.6	29.6496	6.24265	0	29.6496	0.22807	26.2757	6.24265			445.904
35.7	29.7329	6.27847	0	29.7329	0.22871	26.4264	6.27847			448.462
35.8	29.8161	6.31298	0	29.8161	0.22935	26.5717	6.31298			450.927
35.9	29.8996	6.34948	0	29.8996	0.23	26.7253	6.34948			453.534
36	29.9829	6.38407	0	29.9829	0.23064	26.8709	6.38407			456.005
36.063	30.0353	5.11092	0	30.0353	0.23104	21.5122	5.11092			365.066
36.163	30.1187	4.18649	0	30.1187	0.23168	17.6212	4.18649			299.035
36.263	30.2021	4.18171	0	30.2021	0.23232	17.6011	4.18171			298.694
36.363	30.2855	4.19097	0	30.2855	0.23297	17.64	4.19097			299.355
36.463	30.3688	4.20381	0	30.3688	0.23361	17.6941	4.20381			300.272
36.563	30.4521	4.21905	0	30.4521	0.23425	17.7582	4.21905			301.361
36.663	30.5353	4.23706	0	30.5353	0.23489	17.834	4.23706			302.647
36.763	30.6187	4.22234	0	30.6187	0.23553	17.7721	4.22234			301.596
36.863	30.7021	4.2328	0	30.7021	0.23617	17.8161	4.2328			302.343
36.963	30.7855	4.25043	0	30.7855	0.23681	17.8903	4.25043			303.602
37.063	30.8688	4.27129	0	30.8688	0.23745	17.9781	4.27129			305.092
37.163	30.952	4.29126	0	30.952	0.23809	18.0622	4.29126			306.519
37.263	31.0353	4.31046	0	31.0353	0.23873	18.143	4.31046			307.89
37.363	31.1187	4.33277	0	31.1187	0.23937	18.2369	4.33277			309.484
37.463	31.2021	4.35376	0	31.2021	0.24002	18.3252	4.35376			310.983
37.563	31.2855	4.37656	0	31.2855	0.24066	18.4212	4.37656			312.611
37.663	31.3688	4.40023	0	31.3688	0.2413	18.5208	4.40023			314.302
37.763	31.4521	4.42395	0	31.4521	0.24194	18.6207	4.42395			315.996
37.863	31.5354	4.44765	0	31.5354	0.24258	18.7204	4.44765			317.689
37.963	31.6187	4.47232	0	31.6187	0.24322	18.8242	4.47232			319.451
38.063	31.7021	3.96593	0	31.7021	0.24386	16.6928	3.96593			283.281
38.163	31.7855	3.98334	0	31.7855	0.2445	16.7661	3.98334			284.524
38.263	31.8688	3.99777	0	31.8688	0.24514	16.8268	3.99777			285.555
38.363	31.952	4.01781	0	31.952	0.24578	16.9112	4.01781			286.986
38.463	32.0353	4.03781	0	32.0353	0.24643	16.9954	4.03781			288.415
38.563	32.1187	4.05905	0	32.1187	0.24707	17.0848	4.05905			289.932
38.663	32.2021	4.08289	0	32.2021	0.24771	17.1851	4.08289			291.635
38.763	32.2855	4.10429	0	32.2855	0.24835	17.2752	4.10429			293.164
38.863	32.3688	4.12575	0	32.3688	0.24899	17.3655	4.12575			294.696
38.963	32.452	3.99924	0	32.452	0.24963	16.833	3.99924			285.66
39.063	32.5354	4.00895	0	32.5354	0.25027	16.8739	4.00895			286.354
39.163	32.6187	4.02818	0	32.6187	0.25091	16.9548	4.02818			287.727
39.263	32.7021	4.05074	0	32.7021	0.25155	17.0498	4.05074			289.339
39.363	32.7855	4.07203	0	32.7855	0.2522	17.1394	4.07203			290.859
39.463	32.8688	4.0955	0	32.8688	0.25284	17.2382	4.0955			292.536
39.563	32.952	4.12158	0	32.952	0.25348	17.348	4.12158			294.399
39.663	33.0354	4.14151	0	33.0354	0.25412	17.4319	4.14151			295.822
39.763	33.1187	4.16859	0	33.1187	0.25476	17.5458	4.16859			297.756
39.863	33.2021	4.19419	0	33.2021	0.2554	17.6536	4.19419			299.585
39.963	33.2855	4.21643	0	33.2855	0.25604	17.7472	4.21643			301.174
40.063	33.3688	4.24349	0	33.3688	0.25668	17.8611	4.24349			303.106
40.163	33.452	4.27102	0	33.452	0.25732	17.977	4.27102			305.073
40.263	33.5354	4.29821	0	33.5354	0.25796	18.0914	4.29821			307.015
40.363	33.6188	4.3249	0	33.6188	0.25861	18.2037	4.3249			308.921
40.463	33.7021	4.35408	0	33.7021	0.25925	18.3266	4.35408			311.006
40.563	33.7855	4.37982	0	33.7855	0.25989	18.4349	4.37982			312.844
40.663	33.8687	4.40682	0	33.8687	0.26053	18.5485	4.40682			314.773
40.763	33.952	4.43367	0	33.952	0.26117	18.6616	4.43367			316.691
40.863	34.0353	4.46252	0	34.0353	0.26181	18.783	4.46252			318.751
40.963	34.1189	4.49057	0	34.1189	0.26245	18.9011	4.49057			320.755
41.063	34.2022	4.51981	0	34.2022	0.26309	19.0241	4.51981			322.844
41.163	34.2855	4.54828	0	34.2855	0.26373	19.144	4.54828			324.877
41.263	34.3687	4.57773	0	34.3687	0.26437	19.2679	4.57773			326.981
41.363	34.452	4.60814	0	34.452	0.26502	19.3959	4.60814			329.153
41.463	34.5353	4.63768	0	34.5353	0.26566	19.5203	4.63768			331.263
41.563	34.6188	4.66828	0	34.6188	0.2663	19.6491	4.66828			333.449
41.663	34.7022	4.69798	0	34.7022	0.26694	19.7741	4.69798			335.57
41.763	34.7855	4.72725	0	34.7855	0.26758	19.8972	4.72725			337.661
41.863	34.8687	4.75812	0	34.8687	0.26822	20.0272	4.75812			339.866
41.963	34.952	4.78867	0	34.952	0.26886	20.1558	4.78867			342.048
42.063	35.0353	4.81972	0	35.0353	0.2695	20.2865	4.81972			344.266
42.163	35.1187	4.85049	0	35.1187	0.27014	20.416	4.85049			346.464
42.263	35.2022	4.88212	0	35.2022	0.27079	20.5491	4.88212			348.723
42.363	35.2855	4.91423	0	35.2855	0.27143	20.6843	4.91423			351.016
42.463	35.3688	4.94555	0	35.3688	0.27207	20.8161	4.94555			353.254
42.563	35.452	4.9742	0	35.452	0.27271	20.9367	4.9742			355.3
42.663	35.5354	5.00828	0	35.5354	0.27335	21.0801	5.00828			357.734
42.763	35.6188	5.04299	0	35.6188	0.27399	21.2262	5.04299			360.214
42.863	35.7022	5.07283	0	35.7022	0.27463	21.3518	5.07283			362.345
42.963	35.7854	5.10604	0	35.7854	0.27527	21.4916	5.10604			364.717
43.063	35.8687	5.13778	0	35.8687	0.27591	21.6252	5.13778			366.984
43.163	35.952	5.1706	0	35.952	0.27655	21.7633	5.1706			369.329
43.263	36.0354	5.20252	0	36.0354	0.2772	21.8977	5.20252			371.609
43.363	36.1188	5.23672	0	36.1188	0.27784	22.0416	5.23672			374.051
43.463	36.2022	5.26799	0	36.2022	0.27848	22.1733	5.26799			376.285
43.563	36.2854	5.29931	0	36.2854	0.27912	22.3051	5.29931			378.522
43.663	36.3687	5.3323	0	36.3687	0.27976	22.4439	5.3323			380.879
43.763	36.452	5.36642	0	36.452	0.2804	22.5876	5.36642			383.316
43.863	36.5354	5.40004	0	36.5354	0.28104	22.7291	5.40004			385.717
43.963	36.6188	5.43236	0	36.6188	0.28168	22.8651	5.43236			388.026
44.063	36.7022	5.46318	0	36.7022	0.28232	22.9948	5.46318			390.227
44.163	36.7854	4.83393	0	36.7854	0.28296	20.3463	4.83393			345.281
44.263	36.8687	4.56358	0	36.8687	0.28361	19.2084	4.56358			325.97
44.363	36.952	4.58391	0	36.952	0.28425	19.2939	4.58391			327.422
44.463	37.0354	4.6088	0	37.0354	0.28489	19.3987	4.6088			329.2
44.563	37.1188	4.63711	0	37.1188	0.28553	19.5178	4.63711			331.222
44.663	37.2022	4.26838	0	37.2022	0.28617	17.9659	4.26838			304.884
44.763	37.2854	4.26198	0	37.2854	0.28681	17.9389	4.26198			304.427
44.863	37.3687	4.27934	0	37.3687	0.28745	18.012	4.27934			305.667
44.963	37.452	4.29161	0	37.452	0.28809	18.0636	4.29161			306.544
45.063	37.5354	4.30834	0	37.5354	0.28873	18.134	4.30834			307.739
45.163	37.6188	3.89828	0	37.6188	0.28938	16.4081	3.89828			278.449
45.263	37.7022	3.59551	0	37.7022	0.29002	15.1337	3.59551			256.822
45.363	37.7854	3.59918	0	37.7854	0.29066	15.1492	3.59918			257.084
45.463	37.8687	3.61134	0	37.8687	0.2913	15.2003	3.61134			257.953
45.563	37.952	3.62974	0	37.952	0.29194	15.2778	3.62974			259.267
45.663	38.0355	3.64586	0	38.0355	0.29258	15.3456	3.64586			260.419
45.763	38.1188	3.66457	0	38.1188	0.29322	15.4244	3.66457			261.755
45.863	38.2021	3.68572	0	38.2021	0.29386	15.5134	3.68572			263.266
45.963	38.2854	3.70645	0	38.2854	0.2945	15.6007	3.70645			264.746
46.063	38.3687	3.7302	0	38.3687	0.29514	15.7006	3.7302			266.443
46.163	38.452	3.7484	0	38.452	0.29578	15.7772	3.7484			267.743
46.263	38.5355	3.77291	0	38.5355	0.29643	15.8804	3.77291			269.494
46.363	38.6188	3.79643	0	38.6188	0.29707	15.9794	3.79643			271.174
46.463	38.7021	3.82004	0	38.7021	0.29771	16.0788	3.82004			272.86
46.563	38.7854	3.84271	0	38.7854	0.29835	16.1742	3.84271			274.479
46.663	38.8686	3.86695	0	38.8686	0.29899	16.2762	3.86695			276.211
46.763	38.952	3.89221	0	38.952	0.29963	16.3825	3.89221			278.015
46.863	39.0355	3.91773	0	39.0355	0.30027	16.4899	3.91773			279.838
46.963	39.1189	3.94359	0	39.1189	0.30091	16.5988	3.94359			281.685
47.063	39.2021	3.96798	0	39.2021	0.30155	16.7015	3.96798			283.427
47.163	39.2853	3.99359	0	39.2853	0.30219	16.8092	3.99359			285.256
47.263	39.3686	4.02066	0	39.3686	0.30284	16.9232	4.02066			287.19
47.363	39.452	4.04595	0	39.452	0.30348	17.0296	4.04595			288.996
47.463	39.5354	4.06888	0	39.5354	0.30412	17.1261	4.06888			290.634
47.563	39.6189	4.09487	0	39.6189	0.30476	17.2355	4.09487			292.491
47.663	39.7021	4.12188	0	39.7021	0.3054	17.3492	4.12188			294.42
47.763	39.7853	4.14965	0	39.7853	0.30604	17.4661	4.14965			296.404
47.863	39.8686	4.17802	0	39.8686	0.30668	17.5855	4.17802			298.43
47.963	39.952	4.20293	0	39.952	0.30732	17.6904	4.20293			300.209
48.063	40.0355	4.23015	0	40.0355	0.30797	17.8049	4.23015			302.154
48.163	40.1188	4.25896	0	40.1188	0.30861	17.9262	4.25896			304.211
48.263	40.2021	4.28444	0	40.2021	0.30925	18.0335	4.28444			306.031
48.363	40.2854	4.31335	0	40.2854	0.30989	18.1551	4.31335			308.096
48.463	40.3687	4.34182	0	40.3687	0.31053	18.275	4.34182			310.13
48.563	40.4521	4.36728	0	40.4521	0.31117	18.3821	4.36728			311.949
48.663	40.5354	4.39575	0	40.5354	0.31181	18.502	4.39575			313.982
48.763	40.6188	4.42249	0	40.6188	0.31245	18.6145	4.42249			315.892
48.863	40.7021	4.45065	0	40.7021	0.31309	18.733	4.45065			317.904
48.963	40.7853	4.481	0	40.7853	0.31373	18.8608	4.481			320.071
49.063	40.8686	4.50903	0	40.8686	0.31437	18.9788	4.50903			322.074
49.163	40.9521	4.53678	0	40.9521	0.31502	19.0955	4.53678			324.056
49.263	41.0355	4.56735	0	41.0355	0.31566	19.2243	4.56735			326.239
49.363	41.1188	4.59634	0	41.1188	0.3163	19.3462	4.59634			328.31
49.463	41.202	4.62598	0	41.202	0.31694	19.471	4.62598			330.427
49.563	41.2854	4.6551	0	41.2854	0.31758	19.5936	4.6551			332.507
49.663	41.3687	4.6835	0	41.3687	0.31822	19.7131	4.6835			334.536
49.763	41.4521	4.71258	0	41.4521	0.31886	19.8355	4.71258			336.613
49.863	41.5355	4.74315	0	41.5355	0.3195	19.9642	4.74315			338.796
49.963	41.6189	4.77078	0	41.6189	0.32015	20.0805	4.77078			340.77
50.063	41.702	4.80054	0	41.702	0.32078	20.2057	4.80054			342.896
50.163	41.7854	4.41415	0	41.7854	0.32143	18.5794	4.41415			315.296
50.263	41.8687	4.4373	0	41.8687	0.32207	18.6769	4.4373			316.95
50.363	41.9521	4.45902	0	41.9521	0.32271	18.7683	4.45902			318.501
50.463	42.0355	4.48733	0	42.0355	0.32335	18.8874	4.48733			320.524
50.563	42.1188	4.51385	0	42.1188	0.32399	18.999	4.51385			322.418
50.663	42.202	4.54373	0	42.202	0.32463	19.1248	4.54373			324.552
50.763	42.2853	4.5728	0	42.2853	0.32527	19.2472	4.5728			326.629
50.863	42.3687	4.60208	0	42.3687	0.32591	19.3704	4.60208			328.72
50.963	42.4521	4.63363	0	42.4521	0.32655	19.5032	4.63363			330.974
51.063	42.5355	4.66406	0	42.5355	0.3272	19.6313	4.66406			333.147
51.163	42.6188	4.69545	0	42.6188	0.32784	19.7634	4.69545			335.389
51.263	42.702	4.72445	0	42.702	0.32848	19.8855	4.72445			337.461
51.363	42.7853	4.75759	0	42.7853	0.32912	20.025	4.75759			339.828
51.463	42.8687	4.78923	0	42.8687	0.32976	20.1581	4.78923			342.088
51.563	42.9522	4.82382	0	42.9522	0.3304	20.3037	4.82382			344.559
51.663	43.0355	4.85634	0	43.0355	0.33104	20.4406	4.85634			346.881
51.763	43.1188	4.88758	0	43.1188	0.33168	20.5721	4.88758			349.113
51.863	43.202	4.9214	0	43.202	0.33232	20.7145	4.9214			351.529
51.963	43.2853	4.95478	0	43.2853	0.33296	20.8549	4.95478			353.913
52.063	43.3687	4.98622	0	43.3687	0.33361	20.9873	4.98622			356.159
52.163	43.4522	5.02033	0	43.4522	0.33425	21.1309	5.02033			358.595
52.263	43.5355	5.05427	0	43.5355	0.33489	21.2737	5.05427			361.019
52.363	43.6188	5.0888	0	43.6188	0.33553	21.4191	5.0888			363.486
52.463	43.702	5.12453	0	43.702	0.33617	21.5694	5.12453			366.038
52.563	43.7853	5.15712	0	43.7853	0.33681	21.7066	5.15712			368.366
52.663	43.8687	5.19164	0	43.8687	0.33745	21.8519	5.19164			370.831
52.763	43.9522	5.22525	0	43.9522	0.33809	21.9934	5.22525			373.232
52.863	44.0356	5.26103	0	44.0356	0.33874	22.144	5.26103			375.788
52.963	44.1188	5.29628	0	44.1188	0.33938	22.2924	5.29628			378.306
53.063	44.202	5.32942	0	44.202	0.34002	22.4318	5.32942			380.673
53.163	44.2853	5.36311	0	44.2853	0.34066	22.5736	5.36311			383.079
53.263	44.3687	5.39935	0	44.3687	0.3413	22.7262	5.39935			385.668
53.363	44.4522	5.4331	0	44.4522	0.34194	22.8682	5.4331			388.079
53.463	44.5354	5.46771	0	44.5354	0.34258	23.0139	5.46771			390.551
53.563	44.6187	5.50287	0	44.6187	0.34322	23.1619	5.50287			393.062
53.663	44.702	5.5417	0	44.702	0.34386	23.3253	5.5417			395.836
53.763	44.7854	5.57609	0	44.7854	0.3445	23.4701	5.57609			398.292
53.863	44.8688	5.6146	0	44.8688	0.34514	23.6322	5.6146			401.043
53.963	44.9522	5.64969	0	44.9522	0.34579	23.7799	5.64969			403.549
54.063	45.0355	5.6864	0	45.0355	0.34643	23.9344	5.6864			406.171
54.163	45.1187	5.72388	0	45.1187	0.34707	24.0921	5.72388			408.849
54.263	45.202	5.76083	0	45.202	0.34771	24.2477	5.76083			411.488
54.363	45.2854	5.80157	0	45.2854	0.34835	24.4191	5.80157			414.398
54.463	45.3688	5.8385	0	45.3688	0.34899	24.5746	5.8385			417.036
54.563	45.4522	5.87518	0	45.4522	0.34963	24.729	5.87518			419.656
54.663	45.5355	5.91248	0	45.5355	0.35027	24.886	5.91248			422.32
54.763	45.6187	5.95286	0	45.6187	0.35091	25.0559	5.95286			425.204
54.863	45.7019	5.99055	0	45.7019	0.35155	25.2145	5.99055			427.896
54.963	45.7854	6.02889	0	45.7854	0.3522	25.3759	6.02889			430.635
55.063	45.8687	6.07066	0	45.8687	0.35284	25.5518	6.07066			433.619
55.163	45.9521	6.10918	0	45.9521	0.35348	25.7139	6.10918			436.37
55.263	46.0355	6.14982	0	46.0355	0.35412	25.8849	6.14982			439.273
55.363	46.1187	6.18914	0	46.1187	0.35476	26.0504	6.18914			442.081
55.463	46.202	6.22949	0	46.202	0.3554	26.2203	6.22949			444.964
55.563	46.2854	6.26839	0	46.2854	0.35604	26.384	6.26839			447.742
55.663	46.3688	6.30818	0	46.3688	0.35668	26.5515	6.30818			450.584
55.763	46.4522	6.3498	0	46.4522	0.35732	26.7267	6.3498			453.557
55.863	46.5355	6.38878	0	46.5355	0.35797	26.8907	6.38878			456.341
55.963	46.6187	6.42774	0	46.6187	0.35861	27.0547	6.42774			459.124
56.063	46.702	6.46632	0	46.702	0.35925	27.2171	6.46632			461.88
56.163	46.7854	6.50535	0	46.7854	0.35989	27.3814	6.50535			464.668
56.263	46.8688	6.54532	0	46.8688	0.36053	27.5496	6.54532			467.523
56.363	46.9521	6.58316	0	46.9521	0.36117	27.7089	6.58316			470.226
56.463	47.0354	6.62109	0	47.0354	0.36181	27.8686	6.62109			472.935
56.563	47.1187	6.65914	0	47.1187	0.36245	28.0287	6.65914			475.653
56.663	47.202	6.69676	0	47.202	0.36309	28.187	6.69676			478.34
56.763	47.2854	6.73977	0	47.2854	0.36373	28.3681	6.73977			481.412
56.845	47.3539	5.43917	0	47.3539	0.36426	22.8938	5.43917			388.512
56.863	47.3689	4.14011	0	47.3689	0.36438	17.4259	4.14011			295.722
56.963	47.4522	3.47469	0	47.4522	0.36502	14.6252	3.47469			248.192
57.063	47.5355	3.45292	0	47.5355	0.36566	14.5335	3.45292			246.637
57.163	47.6187	3.45036	0	47.6187	0.3663	14.5228	3.45036			246.454
57.263	47.702	3.46156	0	47.702	0.36694	14.5699	3.46156			247.254
57.363	47.7854	3.47265	0	47.7854	0.36758	14.6166	3.47265			248.046
57.463	47.8688	3.48698	0	47.8688	0.36822	14.6769	3.48698			249.07
57.563	47.9522	3.50368	0	47.9522	0.36886	14.7472	3.50368			250.263
57.663	48.0354	3.51982	0	48.0354	0.3695	14.8151	3.51982			251.416
57.763	48.1187	3.53993	0	48.1187	0.37014	14.8998	3.53993			252.852
57.863	48.202	3.55774	0	48.202	0.37078	14.9747	3.55774			254.124
57.963	48.2854	3.57755	0	48.2854	0.37143	15.0581	3.57755			255.539
58.063	48.3689	3.59881	0	48.3689	0.37207	15.1476	3.59881			257.058
58.163	48.4522	3.62106	0	48.4522	0.37271	15.2413	3.62106			258.647
58.263	48.5354	3.64094	0	48.5354	0.37335	15.3249	3.64094			260.067
58.363	48.6187	3.66365	0	48.6187	0.37399	15.4205	3.66365			261.689
58.463	48.702	3.68672	0	48.702	0.37463	15.5176	3.68672			263.337
58.563	48.7854	3.70886	0	48.7854	0.37527	15.6108	3.70886			264.919
58.663	48.8689	3.7323	0	48.8689	0.37591	15.7095	3.7323			266.593
58.763	48.9521	3.75553	0	48.9521	0.37655	15.8072	3.75553			268.252
58.863	49.0354	3.77955	0	49.0354	0.3772	15.9083	3.77955			269.968
58.963	49.1187	3.80515	0	49.1187	0.37784	16.0161	3.80515			271.796
59.063	49.202	3.8276	0	49.202	0.37848	16.1106	3.8276			273.4
59.163	49.2854	3.85517	0	49.2854	0.37912	16.2266	3.85517			275.369
59.263	49.3688	3.87977	0	49.3688	0.37976	16.3302	3.87977			277.126
59.363	49.4521	3.90633	0	49.4521	0.3804	16.442	3.90633			279.024
59.463	49.5354	3.93017	0	49.5354	0.38104	16.5423	3.93017			280.726
59.563	49.6186	3.95652	0	49.6186	0.38168	16.6532	3.95652			282.609
59.663	49.702	3.98224	0	49.702	0.38232	16.7615	3.98224			284.446
59.763	49.7854	4.01001	0	49.7854	0.38296	16.8784	4.01001			286.429
59.863	49.8688	4.03726	0	49.8688	0.38361	16.9931	4.03726			288.376
59.963	49.9521	4.06242	0	49.9521	0.38425	17.0989	4.06242			290.173
60.063	50.0354	4.09053	0	50.0354	0.38489	17.2173	4.09053			292.181
60.163	50.1187	4.11803	0	50.1187	0.38553	17.333	4.11803			294.145
60.263	50.2021	4.14564	0	50.2021	0.38617	17.4492	4.14564			296.117
60.363	50.2855	4.17236	0	50.2855	0.38681	17.5617	4.17236			298.026
60.463	50.3689	4.20141	0	50.3689	0.38745	17.684	4.20141			300.101
60.563	50.4521	4.22878	0	50.4521	0.38809	17.7992	4.22878			302.056
60.663	50.5354	4.25713	0	50.5354	0.38873	17.9185	4.25713			304.081
60.763	50.6186	4.28608	0	50.6186	0.38937	18.0404	4.28608			306.149
60.863	50.7021	4.3149	0	50.7021	0.39002	18.1616	4.3149			308.207
60.963	50.7854	4.34548	0	50.7854	0.39066	18.2904	4.34548			310.391
61.063	50.8689	4.37378	0	50.8689	0.3913	18.4095	4.37378			312.413
61.163	50.9521	4.40425	0	50.9521	0.39194	18.5378	4.40425			314.589
61.263	51.0354	4.43057	0	51.0354	0.39258	18.6485	4.43057			316.469
61.363	51.1187	4.46213	0	51.1187	0.39322	18.7813	4.46213			318.724
61.463	51.2021	4.49285	0	51.2021	0.39386	18.9106	4.49285			320.918
61.563	51.2855	4.52367	0	51.2855	0.3945	19.0404	4.52367			323.119
61.663	51.3688	4.55542	0	51.3688	0.39514	19.174	4.55542			325.387
61.763	51.4521	4.58691	0	51.4521	0.39579	19.3066	4.58691			327.636
61.863	51.5354	4.6158	0	51.5354	0.39643	19.4282	4.6158			329.7
61.963	51.6187	4.64788	0	51.6187	0.39707	19.5632	4.64788			331.991
62.063	51.7021	4.67691	0	51.7021	0.39771	19.6854	4.67691			334.065
62.163	51.7855	4.70934	0	51.7855	0.39835	19.8219	4.70934			336.381
62.263	51.8688	4.74067	0	51.8688	0.39899	19.9537	4.74067			338.619
62.363	51.9521	4.76948	0	51.9521	0.39963	20.075	4.76948			340.677
62.463	52.0353	4.80251	0	52.0353	0.40027	20.214	4.80251			343.036
62.563	52.1187	4.83332	0	52.1187	0.40091	20.3437	4.83332			345.237
62.663	52.2021	4.86569	0	52.2021	0.40155	20.48	4.86569			347.549
62.763	52.2855	4.89697	0	52.2855	0.4022	20.6116	4.89697			349.784
62.863	52.3688	4.92699	0	52.3688	0.40284	20.738	4.92699			351.928
62.963	52.4521	4.69047	0	52.4521	0.40348	19.7424	4.69047			335.034
63.063	52.5353	4.6866	0	52.5353	0.40412	19.7262	4.6866			334.757
63.163	52.6187	4.71373	0	52.6187	0.40476	19.8404	4.71373			336.695
63.263	52.7021	4.74347	0	52.7021	0.4054	19.9655	4.74347			338.819
63.363	52.7855	4.77139	0	52.7855	0.40604	20.0831	4.77139			340.814
63.463	52.8688	4.80485	0	52.8688	0.40668	20.2239	4.80485			343.204
63.563	52.9521	4.8374	0	52.9521	0.40732	20.3609	4.8374			345.529
63.663	53.0353	4.86809	0	53.0353	0.40796	20.4901	4.86809			347.721
63.763	53.1187	4.90161	0	53.1187	0.40861	20.6312	4.90161			350.115
63.863	53.2021	4.933	0	53.2021	0.40925	20.7633	4.933			352.357
63.963	53.2855	4.96504	0	53.2855	0.40989	20.8981	4.96504			354.646
64.063	53.3688	4.99839	0	53.3688	0.41053	21.0385	4.99839			357.028
64.163	53.4521	5.03245	0	53.4521	0.41117	21.1819	5.03245			359.461
64.263	53.5354	5.06551	0	53.5354	0.41181	21.321	5.06551			361.822
64.363	53.6187	5.10113	0	53.6187	0.41245	21.4709	5.10113			364.366
64.463	53.7021	5.13307	0	53.7021	0.41309	21.6054	5.13307			366.648
64.563	53.7855	5.16349	0	53.7855	0.41373	21.7334	5.16349			368.821
64.663	53.8688	5.19986	0	53.8688	0.41438	21.8865	5.19986			371.419
64.763	53.9521	5.23417	0	53.9521	0.41502	22.0309	5.23417			373.869
64.863	54.0354	5.27012	0	54.0354	0.41566	22.1822	5.27012			376.437
64.963	54.1187	5.30341	0	54.1187	0.4163	22.3224	5.30341			378.815
65.063	54.2021	5.33854	0	54.2021	0.41694	22.4702	5.33854			381.324
65.163	54.2855	5.37614	0	54.2855	0.41758	22.6285	5.37614			384.01
65.263	54.3688	5.41175	0	54.3688	0.41822	22.7784	5.41175			386.554
65.363	54.452	5.44703	0	54.452	0.41886	22.9269	5.44703			389.074
65.463	54.5353	5.48304	0	54.5353	0.4195	23.0784	5.48304			391.646
65.563	54.6187	5.52123	0	54.6187	0.42014	23.2392	5.52123			394.374
65.663	54.7022	5.5555	0	54.7022	0.42079	23.3834	5.5555			396.821
65.763	54.7855	5.59344	0	54.7855	0.42143	23.5431	5.59344			399.531
65.834	54.8445	4.34158	0	54.8445	0.42188	18.274	4.34158			310.113
65.934	54.9278	3.30542	0	54.9278	0.42252	13.9127	3.30542			236.101
66.034	55.0113	3.28905	0	55.0113	0.42316	13.8438	3.28905			234.932
66.134	55.0947	3.28605	0	55.0947	0.42381	13.8312	3.28605			234.718
66.234	55.178	3.29303	0	55.178	0.42445	13.8605	3.29303			235.216
66.334	55.2612	3.20362	0	55.2612	0.42509	13.4842	3.20362			228.83
66.434	55.3445	3.21622	0	55.3445	0.42573	13.5372	3.21622			229.73
66.534	55.4278	3.22819	0	55.4278	0.42637	13.5877	3.22819			230.585
66.634	55.5113	3.2411	0	55.5113	0.42701	13.642	3.2411			231.507
66.734	55.5947	3.25885	0	55.5947	0.42765	13.7167	3.25885			232.775
66.834	55.678	3.27442	0	55.678	0.42829	13.7822	3.27442			233.887
66.934	55.7612	3.29226	0	55.7612	0.42893	13.8573	3.29226			235.161
67.034	55.8445	3.31009	0	55.8445	0.42957	13.9324	3.31009			236.435
67.134	55.9279	3.32829	0	55.9279	0.43021	14.009	3.32829			237.735
67.234	56.0113	3.34824	0	56.0113	0.43086	14.0929	3.34824			239.16
67.334	56.0947	3.36677	0	56.0947	0.4315	14.1709	3.36677			240.484
67.434	56.178	3.38813	0	56.178	0.43214	14.2608	3.38813			242.009
67.534	56.2612	3.40673	0	56.2612	0.43278	14.3391	3.40673			243.338
67.634	56.3445	3.42609	0	56.3445	0.43342	14.4206	3.42609			244.721
67.734	56.4279	3.44501	0	56.4279	0.43406	14.5002	3.44501			246.072
67.834	56.5113	3.46618	0	56.5113	0.4347	14.5893	3.46618			247.584
67.934	56.5947	3.48798	0	56.5947	0.43534	14.6811	3.48798			249.141
68.034	56.6779	3.51003	0	56.6779	0.43598	14.7739	3.51003			250.716
68.134	56.7612	3.53073	0	56.7612	0.43662	14.861	3.53073			252.195
68.234	56.8445	3.55368	0	56.8445	0.43727	14.9576	3.55368			253.834
68.334	56.9279	3.57361	0	56.9279	0.43791	15.0415	3.57361			255.258
68.434	57.0113	3.59552	0	57.0113	0.43855	15.1337	3.59552			256.823
68.534	57.0947	3.61617	0	57.0947	0.43919	15.2206	3.61617			258.298
68.634	57.1779	3.64111	0	57.1779	0.43983	15.3256	3.64111			260.079
68.734	57.2612	3.66176	0	57.2612	0.44047	15.4125	3.66176			261.554
68.834	57.3445	3.68217	0	57.3445	0.44111	15.4985	3.68217			263.012
68.934	57.4279	3.70621	0	57.4279	0.44175	15.5996	3.70621			264.729
69.034	57.5114	3.72917	0	57.5114	0.4424	15.6963	3.72917			266.369
69.134	57.5946	3.75208	0	57.5946	0.44304	15.7927	3.75208			268.006
69.234	57.678	3.7737	0	57.678	0.44368	15.8837	3.7737			269.55
69.334	57.7612	3.79789	0	57.7612	0.44432	15.9855	3.79789			271.278
69.434	57.8445	3.82055	0	57.8445	0.44496	16.0809	3.82055			272.896
69.534	57.9279	3.845	0	57.9279	0.4456	16.1838	3.845			274.643
69.634	58.0114	3.86579	0	58.0114	0.44624	16.2713	3.86579			276.128
69.734	58.0947	3.89211	0	58.0947	0.44688	16.3821	3.89211			278.008
69.834	58.178	3.91695	0	58.178	0.44752	16.4867	3.91695			279.782
69.934	58.2612	3.94059	0	58.2612	0.44816	16.5862	3.94059			281.471
70.034	58.3445	3.96614	0	58.3445	0.4488	16.6937	3.96614			283.296
70.134	58.4279	3.99311	0	58.4279	0.44945	16.8072	3.99311			285.222
70.234	58.5113	4.01824	0	58.5113	0.45009	16.913	4.01824			287.017
70.334	58.5946	4.04258	0	58.5946	0.45073	17.0155	4.04258			288.756
70.434	58.6779	4.0684	0	58.6779	0.45137	17.1241	4.0684			290.6
70.534	58.7612	4.09419	0	58.7612	0.45201	17.2327	4.09419			292.442
70.634	58.8445	4.12006	0	58.8445	0.45265	17.3416	4.12006			294.29
70.734	58.928	4.14601	0	58.928	0.45329	17.4508	4.14601			296.144
70.834	59.0113	4.17353	0	59.0113	0.45393	17.5666	4.17353			298.109
70.934	59.0947	4.19968	0	59.0947	0.45457	17.6767	4.19968			299.977
71.034	59.1779	4.22724	0	59.1779	0.45521	17.7927	4.22724			301.946
71.134	59.2612	4.2542	0	59.2612	0.45586	17.9062	4.2542			303.871
71.234	59.3445	4.28148	0	59.3445	0.4565	18.021	4.28148			305.82
71.334	59.428	4.30773	0	59.428	0.45714	18.1315	4.30773			307.695
71.434	59.5114	4.3368	0	59.5114	0.45778	18.2538	4.3368			309.771
71.534	59.5946	4.36298	0	59.5946	0.45842	18.364	4.36298			311.641
71.634	59.6779	4.39215	0	59.6779	0.45906	18.4868	4.39215			313.725
71.734	59.7611	4.41924	0	59.7611	0.4597	18.6008	4.41924			315.66
71.834	59.8445	4.44868	0	59.8445	0.46034	18.7247	4.44868			317.763
71.934	59.9279	4.47771	0	59.9279	0.46098	18.8469	4.47771			319.836
72.034	60.0113	4.50698	0	60.0113	0.46163	18.9701	4.50698			321.927
72.134	60.0947	4.53761	0	60.0947	0.46227	19.0991	4.53761			324.115
72.234	60.1779	4.56737	0	60.1779	0.46291	19.2243	4.56737			326.241
72.334	60.2612	4.59476	0	60.2612	0.46355	19.3396	4.59476			328.197
72.434	60.3446	3.44114	0	60.3446	0.46419	14.484	3.44114			245.796
72.534	60.428	3.28319	0	60.428	0.46483	13.8191	3.28319			234.514
72.634	60.5114	3.27764	0	60.5114	0.46547	13.7958	3.27764			234.117
72.734	60.5946	3.28949	0	60.5946	0.46611	13.8456	3.28949			234.964
72.834	60.6778	3.30229	0	60.6778	0.46675	13.8995	3.30229			235.878
72.934	60.7612	3.31949	0	60.7612	0.46739	13.9719	3.31949			237.106
73.034	60.8445	3.33618	0	60.8445	0.46803	14.0422	3.33618			238.299
73.134	60.928	3.35463	0	60.928	0.46868	14.1198	3.35463			239.616
73.234	61.0113	3.37282	0	61.0113	0.46932	14.1964	3.37282			240.916
73.334	61.0946	3.39359	0	61.0946	0.46996	14.2838	3.39359			242.399
73.434	61.1778	3.41176	0	61.1778	0.4706	14.3603	3.41176			243.697
73.534	61.2612	3.43401	0	61.2612	0.47124	14.454	3.43401			245.286
73.634	61.3446	3.45362	0	61.3446	0.47188	14.5365	3.45362			246.687
73.734	61.428	3.47631	0	61.428	0.47252	14.632	3.47631			248.308
73.834	61.5113	3.49747	0	61.5113	0.47316	14.721	3.49747			249.819
73.934	61.5946	3.51635	0	61.5946	0.4738	14.8005	3.51635			251.168
74.034	61.6778	3.53818	0	61.6778	0.47444	14.8924	3.53818			252.727
74.134	61.7612	3.56286	0	61.7612	0.47509	14.9963	3.56286			254.49
74.234	61.8446	3.58558	0	61.8446	0.47573	15.0919	3.58558			256.113
74.334	61.928	3.60607	0	61.928	0.47637	15.1782	3.60607			257.576
74.434	62.0113	3.63161	0	62.0113	0.47701	15.2857	3.63161			259.401
74.534	62.0946	3.65368	0	62.0946	0.47765	15.3785	3.65368			260.977
74.634	62.1778	3.67564	0	62.1778	0.47829	15.471	3.67564			262.546
74.734	62.2612	3.7013	0	62.2612	0.47893	15.579	3.7013			264.379
74.834	62.3445	3.72223	0	62.3445	0.47957	15.6671	3.72223			265.874
74.934	62.428	3.74609	0	62.428	0.48022	15.7675	3.74609			267.578
75.034	62.5114	3.77141	0	62.5114	0.48086	15.8741	3.77141			269.386
75.134	62.5945	3.7943	0	62.5945	0.4815	15.9704	3.7943			271.021
75.234	62.6778	3.81849	0	62.6778	0.48214	16.0722	3.81849			272.749
75.334	62.7612	3.84287	0	62.7612	0.48278	16.1749	3.84287			274.491
75.434	62.8446	3.8692	0	62.8446	0.48342	16.2857	3.8692			276.371
75.534	62.928	3.89301	0	62.928	0.48406	16.3859	3.89301			278.072
75.634	63.0113	3.91731	0	63.0113	0.4847	16.4882	3.91731			279.808
75.734	63.0946	3.94409	0	63.0946	0.48534	16.6009	3.94409			281.721
75.834	63.1778	3.96871	0	63.1778	0.48598	16.7045	3.96871			283.479
75.934	63.2612	3.99163	0	63.2612	0.48662	16.801	3.99163			285.116
76.034	63.3446	4.01869	0	63.3446	0.48727	16.9149	4.01869			287.049
76.134	63.428	4.04636	0	63.428	0.48791	17.0313	4.04636			289.026
76.234	63.5113	4.0737	0	63.5113	0.48855	17.1464	4.0737			290.979
76.334	63.5945	4.09896	0	63.5945	0.48919	17.2528	4.09896			292.783
76.434	63.6778	4.12458	0	63.6778	0.48983	17.3606	4.12458			294.613
76.534	63.7612	4.15248	0	63.7612	0.49047	17.478	4.15248			296.606
76.634	63.8447	4.17872	0	63.8447	0.49111	17.5885	4.17872			298.48
76.734	63.928	4.20722	0	63.928	0.49175	17.7084	4.20722			300.516
76.834	64.0113	4.23564	0	64.0113	0.49239	17.828	4.23564			302.546
76.934	64.0945	4.26148	0	64.0945	0.49303	17.9368	4.26148			304.391
77.034	64.1778	4.28912	0	64.1778	0.49368	18.0531	4.28912			306.366
77.134	64.2612	4.31528	0	64.2612	0.49432	18.1633	4.31528			308.234
77.234	64.3447	4.34441	0	64.3447	0.49496	18.2859	4.34441			310.315
77.334	64.428	4.37212	0	64.428	0.4956	18.4025	4.37212			312.294
77.434	64.5113	4.40088	0	64.5113	0.49624	18.5236	4.40088			314.349
77.534	64.5945	4.42994	0	64.5945	0.49688	18.6459	4.42994			316.424
77.634	64.6778	4.45994	0	64.6778	0.49752	18.7721	4.45994			318.567
77.734	64.7612	4.44339	0	64.7612	0.49816	18.7025	4.44339			317.385
77.834	64.8447	4.1527	0	64.8447	0.49881	17.4789	4.1527			296.621
77.934	64.928	4.16501	0	64.928	0.49945	17.5308	4.16501			297.501
78.034	65.0113	4.18254	0	65.0113	0.50009	17.6045	4.18254			298.753
78.134	65.0945	4.20355	0	65.0945	0.50073	17.693	4.20355			300.254
78.234	65.1779	4.22718	0	65.1779	0.50137	17.7924	4.22718			301.941
78.334	65.2612	4.25134	0	65.2612	0.50201	17.8941	4.25134			303.667
78.434	65.3447	4.27348	0	65.3447	0.50265	17.9873	4.27348			305.249
78.534	65.428	4.29917	0	65.428	0.50329	18.0954	4.29917			307.084
78.634	65.5113	4.31837	0	65.5113	0.50393	18.1763	4.31837			308.455
78.734	65.5945	4.23265	0	65.5945	0.50457	17.8155	4.23265			302.332
78.834	65.6778	4.24846	0	65.6778	0.50521	17.882	4.24846			303.461
78.934	65.7613	4.26744	0	65.7613	0.50586	17.9619	4.26744			304.817
79.034	65.8447	4.28792	0	65.8447	0.5065	18.0481	4.28792			306.28
79.134	65.928	4.31177	0	65.928	0.50714	18.1485	4.31177			307.984
79.234	66.0112	4.33322	0	66.0112	0.50778	18.2388	4.33322			309.516
79.334	66.0945	4.33126	0	66.0945	0.50842	18.2305	4.33126			309.376
79.434	66.1779	3.80077	0	66.1779	0.50906	15.9977	3.80077			271.484
79.534	66.2613	3.81366	0	66.2613	0.5097	16.0519	3.81366			272.404
79.634	66.3447	3.81877	0	66.3447	0.51034	16.0734	3.81877			272.769
79.734	66.428	3.83695	0	66.428	0.51098	16.1499	3.83695			274.068
79.834	66.5113	3.85506	0	66.5113	0.51163	16.2262	3.85506			275.361
79.934	66.5945	3.8771	0	66.5945	0.51227	16.3189	3.8771			276.936
80.034	66.6779	3.89452	0	66.6779	0.51291	16.3923	3.89452			278.18
80.134	66.7613	3.90084	0	66.7613	0.51355	16.4188	3.90084			278.631
80.234	66.8447	3.87198	0	66.8447	0.51419	16.2974	3.87198			276.57
80.334	66.928	3.89001	0	66.928	0.51483	16.3733	3.89001			277.858
80.434	67.0112	3.91039	0	67.0112	0.51547	16.4591	3.91039			279.314
80.534	67.0945	3.93096	0	67.0945	0.51611	16.5456	3.93096			280.783
80.634	67.1779	3.95159	0	67.1779	0.51675	16.6325	3.95159			282.256
80.734	67.2613	3.97237	0	67.2613	0.51739	16.7199	3.97237			283.741
80.834	67.3446	3.99627	0	67.3446	0.51804	16.8205	3.99627			285.448
80.934	67.428	4.01667	0	67.428	0.51868	16.9064	4.01667			286.905
81.034	67.5112	4.04153	0	67.5112	0.51932	17.011	4.04153			288.681
81.134	67.5945	4.06305	0	67.5945	0.51996	17.1016	4.06305			290.218
81.234	67.6779	4.08581	0	67.6779	0.5206	17.1974	4.08581			291.844
81.334	67.7613	4.11023	0	67.7613	0.52124	17.3002	4.11023			293.588
81.434	67.8447	4.13478	0	67.8447	0.52188	17.4035	4.13478			295.341
81.534	67.9279	4.15962	0	67.9279	0.52252	17.5081	4.15962			297.116
81.634	68.0112	4.18565	0	68.0112	0.52316	17.6177	4.18565			298.975
81.734	68.0945	4.21256	0	68.0945	0.5238	17.7309	4.21256			300.897
81.834	68.1779	4.23795	0	68.1779	0.52445	17.8378	4.23795			302.711
81.934	68.2613	4.26342	0	68.2613	0.52509	17.945	4.26342			304.53
82.034	68.3447	4.29216	0	68.3447	0.52573	18.0659	4.29216			306.583
82.134	68.4279	4.31626	0	68.4279	0.52637	18.1674	4.31626			308.304
82.234	68.5112	4.34429	0	68.5112	0.52701	18.2854	4.34429			310.306
82.334	68.5945	4.37196	0	68.5945	0.52765	18.4018	4.37196			312.283
82.434	68.6779	4.39795	0	68.6779	0.52829	18.5112	4.39795			314.139
82.534	68.7613	4.42824	0	68.7613	0.52893	18.6387	4.42824			316.303
82.634	68.8447	4.45341	0	68.8447	0.52957	18.7447	4.45341			318.101
82.734	68.9279	4.48273	0	68.9279	0.53021	18.8681	4.48273			320.195
82.834	69.0112	4.50949	0	69.0112	0.53086	18.9807	4.50949			322.106
82.934	69.0945	4.53833	0	69.0945	0.5315	19.1021	4.53833			324.166
83.034	69.1779	4.56786	0	69.1779	0.53214	19.2264	4.56786			326.276
83.134	69.2613	4.59492	0	69.2613	0.53278	19.3403	4.59492			328.209
83.234	69.3446	3.86459	0	69.3446	0.53342	16.2663	3.86459			276.042
83.334	69.4279	3.88467	0	69.4279	0.53406	16.3508	3.88467			277.476
83.434	69.5112	3.89711	0	69.5112	0.5347	16.4031	3.89711			278.365
83.534	69.5945	3.91578	0	69.5945	0.53534	16.4818	3.91578			279.699
83.634	69.6779	3.9371	0	69.6779	0.53598	16.5715	3.9371			281.221
83.734	69.7613	3.95837	0	69.7613	0.53663	16.661	3.95837			282.741
83.834	69.8447	3.98121	0	69.8447	0.53727	16.7571	3.98121			284.372
83.934	69.9279	3.9976	0	69.9279	0.53791	16.8261	3.9976			285.543
84.034	70.0112	4.02299	0	70.0112	0.53855	16.933	4.02299			287.356
84.134	70.0945	4.04704	0	70.0945	0.53919	17.0342	4.04704			289.074
84.234	70.178	4.0726	0	70.178	0.53983	17.1418	4.0726			290.9
84.334	70.2613	4.09985	0	70.2613	0.54047	17.2565	4.09985			292.846
84.434	70.3446	4.12464	0	70.3446	0.54111	17.3608	4.12464			294.617
84.534	70.4279	4.14976	0	70.4279	0.54175	17.4666	4.14976			296.411
84.634	70.5112	4.1762	0	70.5112	0.54239	17.5779	4.1762			298.3
84.734	70.5946	4.20353	0	70.5946	0.54304	17.6929	4.20353			300.252
84.834	70.678	4.22952	0	70.678	0.54368	17.8023	4.22952			302.109
84.934	70.7613	4.2573	0	70.7613	0.54432	17.9192	4.2573			304.093
85.034	70.8446	4.28238	0	70.8446	0.54496	18.0248	4.28238			305.884
85.134	70.9279	4.31017	0	70.9279	0.5456	18.1417	4.31017			307.869
85.234	71.0112	4.33786	0	71.0112	0.54624	18.2583	4.33786			309.847
85.334	71.0945	4.36643	0	71.0945	0.54688	18.3785	4.36643			311.888
85.434	71.178	4.39532	0	71.178	0.54752	18.5001	4.39532			313.951
85.534	71.2613	4.42231	0	71.2613	0.54816	18.6138	4.42231			315.879
85.634	71.3446	4.45049	0	71.3446	0.5488	18.7324	4.45049			317.892
85.734	71.4279	3.82601	0	71.4279	0.54945	16.1039	3.82601			273.286
85.834	71.5112	3.83985	0	71.5112	0.55009	16.1621	3.83985			274.275
85.934	71.5946	3.8539	0	71.5946	0.55073	16.2213	3.8539			275.279
86.034	71.6779	3.87387	0	71.6779	0.55137	16.3054	3.87387			276.705
86.134	71.7613	3.89452	0	71.7613	0.55201	16.3922	3.89452			278.18
86.234	71.8446	3.91358	0	71.8446	0.55265	16.4725	3.91358			279.541
86.334	71.9279	3.93599	0	71.9279	0.55329	16.5668	3.93599			281.142
86.434	72.0112	3.95902	0	72.0112	0.55393	16.6637	3.95902			282.787
86.534	72.0945	3.98148	0	72.0945	0.55457	16.7583	3.98148			284.391
86.634	72.178	4.00475	0	72.178	0.55522	16.8562	4.00475			286.054
86.734	72.2613	4.02861	0	72.2613	0.55586	16.9566	4.02861			287.758
86.834	72.3446	4.05267	0	72.3446	0.5565	17.0579	4.05267			289.476
86.934	72.4278	4.07601	0	72.4278	0.55714	17.1562	4.07601			291.144
87.034	72.5112	4.1016	0	72.5112	0.55778	17.2639	4.1016			292.971
87.134	72.5946	4.12582	0	72.5946	0.55842	17.3658	4.12582			294.701
87.234	72.678	4.15102	0	72.678	0.55906	17.4719	4.15102			296.501
87.334	72.7613	4.17427	0	72.7613	0.5597	17.5697	4.17427			298.162
87.434	72.8446	4.19788	0	72.8446	0.56034	17.6691	4.19788			299.849
87.534	72.9278	4.21782	0	72.9278	0.56098	17.7531	4.21782			301.273
87.634	73.0112	4.23538	0	73.0112	0.56162	17.827	4.23538			302.527
87.734	73.0946	4.25795	0	73.0946	0.56227	17.9219	4.25795			304.139
87.834	73.178	4.27793	0	73.178	0.56291	18.0061	4.27793			305.566
87.934	73.2613	4.22543	0	73.2613	0.56355	17.7851	4.22543			301.816
88.034	73.3446	4.23962	0	73.3446	0.56419	17.8448	4.23962			302.83
88.134	73.4278	4.25796	0	73.4278	0.56483	17.922	4.25796			304.14
88.234	73.5112	4.27881	0	73.5112	0.56547	18.0098	4.27881			305.629
88.334	73.5946	4.30039	0	73.5946	0.56611	18.1006	4.30039			307.171
88.434	73.678	4.32205	0	73.678	0.56675	18.1917	4.32205			308.718
88.534	73.7613	4.34374	0	73.7613	0.56739	18.283	4.34374			310.267
88.634	73.8446	4.36739	0	73.8446	0.56804	18.3826	4.36739			311.956
88.734	73.9278	4.38975	0	73.9278	0.56868	18.4767	4.38975			313.554
88.834	74.0112	4.41361	0	74.0112	0.56932	18.5771	4.41361			315.258
88.934	74.0946	4.43584	0	74.0946	0.56996	18.6707	4.43584			316.846
89.034	74.178	4.45648	0	74.178	0.5706	18.7576	4.45648			318.32
89.134	74.2613	4.47811	0	74.2613	0.57124	18.8486	4.47811			319.865
89.234	74.3446	4.49495	0	74.3446	0.57188	18.9195	4.49495			321.068
89.334	74.4278	4.51912	0	74.4278	0.57252	19.0212	4.51912			322.794
89.434	74.5112	4.54032	0	74.5112	0.57316	19.1105	4.54032			324.309
89.534	74.5946	4.56261	0	74.5946	0.5738	19.2043	4.56261			325.901
89.634	74.678	4.58862	0	74.678	0.57445	19.3137	4.58862			327.759
89.734	74.7613	4.60996	0	74.7613	0.57509	19.4036	4.60996			329.283
89.834	74.8445	4.53846	0	74.8445	0.57573	19.1026	4.53846			324.176
89.934	74.9278	4.55933	0	74.9278	0.57637	19.1905	4.55933			325.666
90.034	75.0112	4.5797	0	75.0112	0.57701	19.2762	4.5797			327.121
90.134	75.0947	4.59934	0	75.0947	0.57765	19.3589	4.59934			328.524
90.234	75.178	4.62299	0	75.178	0.57829	19.4584	4.62299			330.214
90.334	75.2613	4.64578	0	75.2613	0.57893	19.5543	4.64578			331.841
90.434	75.3445	4.66852	0	75.3445	0.57957	19.6501	4.66852			333.466
90.534	75.4278	4.69157	0	75.4278	0.58021	19.7471	4.69157			335.112
90.634	75.5112	4.71529	0	75.5112	0.58086	19.8469	4.71529			336.806
90.734	75.5947	4.73987	0	75.5947	0.5815	19.9504	4.73987			338.562
90.834	75.678	4.76194	0	75.678	0.58214	20.0433	4.76194			340.139
90.934	75.7613	4.78191	0	75.7613	0.58278	20.1273	4.78191			341.565
91.034	75.8445	4.8054	0	75.8445	0.58342	20.2262	4.8054			343.243
91.134	75.9279	4.82832	0	75.9279	0.58406	20.3227	4.82832			344.88
91.234	76.0112	4.8533	0	76.0112	0.5847	20.4278	4.8533			346.664
91.334	76.0947	4.87755	0	76.0947	0.58534	20.5299	4.87755			348.396
91.434	76.178	4.90084	0	76.178	0.58598	20.6279	4.90084			350.06
91.534	76.2612	4.92641	0	76.2612	0.58662	20.7355	4.92641			351.886
91.634	76.3445	4.71604	0	76.3445	0.58727	19.8501	4.71604			336.86
91.734	76.4278	4.52966	0	76.4278	0.58791	19.0656	4.52966			323.547
91.834	76.5112	4.5362	0	76.5112	0.58855	19.0931	4.5362			324.014
91.934	76.5946	4.55022	0	76.5946	0.58919	19.1521	4.55022			325.016
92.034	76.678	4.56502	0	76.678	0.58983	19.2144	4.56502			326.073
92.134	76.7613	4.58234	0	76.7613	0.59047	19.2873	4.58234			327.31
92.234	76.8445	4.60107	0	76.8445	0.59111	19.3662	4.60107			328.648
92.334	76.9278	4.61922	0	76.9278	0.59175	19.4426	4.61922			329.944
92.434	77.0113	4.63974	0	77.0113	0.59239	19.5289	4.63974			331.41
92.534	77.0947	4.66523	0	77.0947	0.59304	19.6362	4.66523			333.231
92.634	77.178	4.68352	0	77.178	0.59368	19.7132	4.68352			334.537
92.734	77.2612	4.70818	0	77.2612	0.59432	19.817	4.70818			336.299
92.834	77.3445	4.72701	0	77.3445	0.59496	19.8963	4.72701			337.644
92.934	77.4278	4.48016	0	77.4278	0.5956	18.8572	4.48016			320.011
93.034	77.5113	4.40476	0	77.5113	0.59624	18.5399	4.40476			314.626
93.134	77.5947	4.38194	0	77.5947	0.59688	18.4438	4.38194			312.996
93.234	77.678	4.39908	0	77.678	0.59752	18.516	4.39908			314.22
93.334	77.7613	4.41502	0	77.7613	0.59816	18.5831	4.41502			315.359
93.434	77.8445	4.42297	0	77.8445	0.5988	18.6165	4.42297			315.926
93.534	77.9278	4.44445	0	77.9278	0.59944	18.7069	4.44445			317.461
93.634	78.0113	4.46371	0	78.0113	0.60009	18.788	4.46371			318.836
93.734	78.0947	4.26164	0	78.0947	0.60073	17.9375	4.26164			304.403
93.834	78.178	4.04863	0	78.178	0.60137	17.0409	4.04863			289.188
93.934	78.2613	4.05723	0	78.2613	0.60201	17.0771	4.05723			289.802
94.034	78.3444	4.07037	0	78.3444	0.60265	17.1324	4.07037			290.741
94.134	78.4279	4.08726	0	78.4279	0.60329	17.2035	4.08726			291.947
94.234	78.5113	4.10444	0	78.5113	0.60393	17.2758	4.10444			293.174
94.334	78.5947	4.12237	0	78.5947	0.60457	17.3513	4.12237			294.455
94.434	78.678	4.14138	0	78.678	0.60522	17.4313	4.14138			295.813
94.534	78.7613	4.16019	0	78.7613	0.60586	17.5105	4.16019			297.156
94.634	78.8445	4.17262	0	78.8445	0.6065	17.5628	4.17262			298.044
94.734	78.9279	4.17334	0	78.9279	0.60714	17.5658	4.17334			298.096
94.834	79.0113	4.18866	0	79.0113	0.60778	17.6303	4.18866			299.19
94.934	79.0947	4.2071	0	79.0947	0.60842	17.7079	4.2071			300.507
95.034	79.178	4.22496	0	79.178	0.60906	17.7831	4.22496			301.783
95.134	79.2612	4.24763	0	79.2612	0.6097	17.8785	4.24763			303.402
95.234	79.3445	4.26855	0	79.3445	0.61034	17.9666	4.26855			304.896
95.334	79.4279	4.29165	0	79.4279	0.61098	18.0638	4.29165			306.546
95.434	79.5113	4.3119	0	79.5113	0.61163	18.149	4.3119			307.993
95.534	79.5946	4.33615	0	79.5946	0.61227	18.2511	4.33615			309.725
95.634	79.6779	4.35983	0	79.6779	0.61291	18.3508	4.35983			311.416
95.734	79.7612	4.38334	0	79.7612	0.61355	18.4497	4.38334			313.096
95.834	79.8445	4.40321	0	79.8445	0.61419	18.5334	4.40321			314.515
95.934	79.9279	4.42512	0	79.9279	0.61483	18.6256	4.42512			316.08
96.034	80.0113	4.44833	0	80.0113	0.61547	18.7233	4.44833			317.738
96.134	80.0947	4.47257	0	80.0947	0.61611	18.8253	4.47257			319.469
96.234	80.1779	4.49754	0	80.1779	0.61675	18.9304	4.49754			321.253
96.334	80.2612	4.52112	0	80.2612	0.61739	19.0296	4.52112			322.937
96.434	80.3445	4.54833	0	80.3445	0.61803	19.1442	4.54833			324.881
96.534	80.4279	4.5724	0	80.4279	0.61868	19.2455	4.5724			326.6
96.634	80.5113	4.5965	0	80.5113	0.61932	19.3469	4.5965			328.321
96.734	80.5947	4.62083	0	80.5947	0.61996	19.4493	4.62083			330.059
96.834	80.6779	4.64644	0	80.6779	0.6206	19.5571	4.64644			331.889
96.934	80.7612	4.67357	0	80.7612	0.62124	19.6713	4.67357			333.826
97.034	80.8445	4.69647	0	80.8445	0.62188	19.7677	4.69647			335.462
97.134	80.9279	4.72153	0	80.9279	0.62252	19.8732	4.72153			337.252
97.234	81.0113	4.74819	0	81.0113	0.62316	19.9854	4.74819			339.156
97.334	81.0947	4.77517	0	81.0947	0.62381	20.099	4.77517			341.084
97.434	81.1779	4.8006	0	81.1779	0.62445	20.206	4.8006			342.9
97.534	81.2612	4.82418	0	81.2612	0.62509	20.3053	4.82418			344.584
97.634	81.3445	4.85159	0	81.3445	0.62573	20.4206	4.85159			346.542
97.734	81.4279	4.87837	0	81.4279	0.62637	20.5333	4.87837			348.455
97.834	81.5114	4.9032	0	81.5114	0.62701	20.6378	4.9032			350.229
97.934	81.5946	4.93097	0	81.5946	0.62765	20.7547	4.93097			352.212
98.034	81.6779	4.95523	0	81.6779	0.62829	20.8568	4.95523			353.945
98.134	81.7612	4.98282	0	81.7612	0.62893	20.973	4.98282			355.916
98.234	81.8445	5.00807	0	81.8445	0.62957	21.0792	5.00807			357.719
98.334	81.9279	5.0358	0	81.9279	0.63021	21.196	5.0358			359.7
98.434	82.0113	5.05871	0	82.0113	0.63086	21.2924	5.05871			361.336
98.534	82.0946	5.0838	0	82.0946	0.6315	21.398	5.0838			363.129
98.634	82.1779	5.06139	0	82.1779	0.63214	21.3037	5.06139			361.528
98.734	82.2612	4.57981	0	82.2612	0.63278	19.2767	4.57981			327.129
98.834	82.3445	4.58761	0	82.3445	0.63342	19.3095	4.58761			327.686
98.934	82.428	4.60131	0	82.428	0.63406	19.3672	4.60131			328.665
99.034	82.5114	4.59493	0	82.5114	0.6347	19.3403	4.59493			328.209
99.134	82.5946	4.5727	0	82.5946	0.63534	19.2467	4.5727			326.621
99.234	82.6779	3.75123	0	82.6779	0.63598	15.7891	3.75123			267.945
99.334	82.7612	3.74772	0	82.7612	0.63662	15.7744	3.74772			267.694
99.434	82.8445	3.74511	0	82.8445	0.63727	15.7634	3.74511			267.508
99.534	82.928	3.75109	0	82.928	0.63791	15.7886	3.75109			267.935
99.634	83.0113	3.75771	0	83.0113	0.63855	15.8164	3.75771			268.408
99.734	83.0946	3.76499	0	83.0946	0.63919	15.8471	3.76499			268.928
99.834	83.1779	3.77268	0	83.1779	0.63983	15.8794	3.77268			269.477
99.934	83.2612	3.78336	0	83.2612	0.64047	15.9244	3.78336			270.24
100.034	83.3445	3.79339	0	83.3445	0.64111	15.9666	3.79339			270.956
100.134	83.428	3.7956	0	83.428	0.64175	15.9759	3.7956			271.114
100.234	83.5113	3.8036	0	83.5113	0.64239	16.0096	3.8036			271.686
100.334	83.5946	3.81679	0	83.5946	0.64304	16.0651	3.81679			272.628
100.434	83.6778	3.81133	0	83.6778	0.64368	16.0421	3.81133			272.238
100.534	83.7612	3.81959	0	83.7612	0.64432	16.0769	3.81959			272.828
100.634	83.8446	3.8331	0	83.8446	0.64496	16.1337	3.8331			273.793
100.734	83.928	3.84787	0	83.928	0.6456	16.1959	3.84787			274.848
100.834	84.0113	3.86454	0	84.0113	0.64624	16.2661	3.86454			276.039
100.934	84.0946	3.8785	0	84.0946	0.64688	16.3248	3.8785			277.036
101.034	84.1778	3.87427	0	84.1778	0.64752	16.307	3.87427			276.734
101.134	84.2612	3.79723	0	84.2612	0.64816	15.9827	3.79723			271.231
101.234	84.3446	3.81116	0	84.3446	0.6488	16.0414	3.81116			272.226
101.334	84.428	3.82297	0	84.428	0.64945	16.0911	3.82297			273.069
101.434	84.5113	3.83903	0	84.5113	0.65009	16.1587	3.83903			274.216
101.534	84.5946	3.85466	0	84.5946	0.65073	16.2245	3.85466			275.333
101.634	84.6779	3.8717	0	84.6779	0.65137	16.2962	3.8717			276.55
101.734	84.7611	3.88695	0	84.7611	0.65201	16.3604	3.88695			277.639
101.834	84.8446	3.90113	0	84.8446	0.65265	16.4201	3.90113			278.652
101.934	84.928	3.91819	0	84.928	0.65329	16.4919	3.91819			279.871
102.034	85.0113	3.93487	0	85.0113	0.65393	16.5621	3.93487			281.062
102.134	85.0945	3.95322	0	85.0945	0.65457	16.6393	3.95322			282.373
102.234	85.1778	3.96934	0	85.1778	0.65521	16.7072	3.96934			283.524
102.334	85.2612	3.98767	0	85.2612	0.65586	16.7843	3.98767			284.834
102.434	85.3446	4.00401	0	85.3446	0.6565	16.8531	4.00401			286.001
102.534	85.428	4.00618	0	85.428	0.65714	16.8622	4.00618			286.156
102.634	85.5113	4.01717	0	85.5113	0.65778	16.9085	4.01717			286.941
102.734	85.5945	4.03271	0	85.5945	0.65842	16.9739	4.03271			288.051
102.834	85.6778	4.0489	0	85.6778	0.65906	17.042	4.0489			289.207
102.934	85.7612	4.06035	0	85.7612	0.6597	17.0902	4.06035			290.025
103.034	85.8446	4.06711	0	85.8446	0.66034	17.1187	4.06711			290.508
103.134	85.928	4.08222	0	85.928	0.66098	17.1823	4.08222			291.587
103.209	85.9904	4.09479	0	85.9904	0.66146	17.2352	4.09479			292.485

## Sheet: Specimen_RawData_3
测试 : 速率 1	10	mm/min
最大值 载荷 : 拉伸应变 (位移)在最大值 载荷	0.02677	mm/mm
最大值 载荷 : 拉伸应力在最大值 载荷	1.29639	MPa
最大值 载荷 : 最大值 载荷	0.308	N
试样属性 : 试样标识
试样属性 : 面积	0.23758	mm^2
时间	位移	载荷	PIP 计数	拉伸位移	拉伸应变 (位移)	拉伸应力	强力			Force/width	Interfacial toughness
(s)	(mm)	(N)		(mm)	(mm/mm)	(MPa)	(N/tex)			(N/m)	J/m2
0	0	-0.10204	0	0	0	-0.42948	-0.10204			-9.27636	507.05
0.1	0.01085	-0.09803	0	0.01085	8e-05	-0.41263	-0.09803			-8.91182
0.2	0.02993	-0.09447	0	0.02993	0.00023	-0.39763	-0.09447			-8.58818
0.3	0.0465	-0.0911	0	0.0465	0.00036	-0.38343	-0.0911			-8.28182
0.4	0.06322	-0.08668	0	0.06322	0.00049	-0.36484	-0.08668			-7.88
0.5	0.07976	-0.08303	0	0.07976	0.00061	-0.3495	-0.08303			-7.54818
0.6	0.09649	-0.08085	0	0.09649	0.00074	-0.3403	-0.08085			-7.35
0.7	0.11334	-0.07717	0	0.11334	0.00087	-0.3248	-0.07717			-7.01545
0.8	0.12995	-0.07459	0	0.12995	0.001	-0.31397	-0.07459			-6.78091
0.9	0.14676	-0.07007	0	0.14676	0.00113	-0.29494	-0.07007			-6.37
1	0.16329	-0.0669	0	0.16329	0.00126	-0.28157	-0.0669			-6.08182
1.1	0.17981	-0.06354	0	0.17981	0.00138	-0.26745	-0.06354			-5.77636
1.2	0.19654	-0.06005	0	0.19654	0.00151	-0.25276	-0.06005			-5.45909
1.3	0.21313	-0.05729	0	0.21313	0.00164	-0.24112	-0.05729			-5.20818
1.4	0.22983	-0.05611	0	0.22983	0.00177	-0.23618	-0.05611			-5.10091
1.5	0.24669	-0.05279	0	0.24669	0.0019	-0.22221	-0.05279			-4.79909
1.6	0.26327	-0.05088	0	0.26327	0.00203	-0.21414	-0.05088			-4.62545
1.7	0.28007	-0.04975	0	0.28007	0.00215	-0.2094	-0.04975			-4.52273
1.8	0.29662	-0.04694	0	0.29662	0.00228	-0.19758	-0.04694			-4.26727
1.9	0.31312	-0.04235	0	0.31312	0.00241	-0.17827	-0.04235			-3.85
2	0.32993	-0.04009	0	0.32993	0.00254	-0.16873	-0.04009			-3.64455
2.1	0.34649	-0.03637	0	0.34649	0.00267	-0.1531	-0.03637			-3.30636
2.2	0.36321	-0.03623	0	0.36321	0.00279	-0.1525	-0.03623			-3.29364
2.3	0.38005	-0.03359	0	0.38005	0.00292	-0.1414	-0.03359			-3.05364
2.4	0.39656	-0.03151	0	0.39656	0.00305	-0.13264	-0.03151			-2.86455
2.5	0.41337	-0.02822	0	0.41337	0.00318	-0.11878	-0.02822			-2.56545
2.6	0.42997	-0.0257	0	0.42997	0.00331	-0.10819	-0.0257			-2.33636
2.7	0.44646	-0.02468	0	0.44646	0.00343	-0.10388	-0.02468			-2.24364
2.8	0.46324	-0.02035	0	0.46324	0.00356	-0.08565	-0.02035			-1.85
2.9	0.47986	-0.01801	0	0.47986	0.00369	-0.0758	-0.01801			-1.63727
3	0.49647	-0.01518	0	0.49647	0.00382	-0.0639	-0.01518			-1.38
3.1	0.51336	-0.01232	0	0.51336	0.00395	-0.05187	-0.01232			-1.12
3.2	0.53	-0.00993	0	0.53	0.00408	-0.04181	-0.00993			-0.902727
3.3	0.5467	-0.01016	0	0.5467	0.00421	-0.04274	-0.01016			-0.923636
3.4	0.5633	-0.00836	0	0.5633	0.00433	-0.03521	-0.00836			-0.76
3.5	0.57978	-0.00705	0	0.57978	0.00446	-0.02968	-0.00705			-0.640909
3.6	0.59654	-0.00415	0	0.59654	0.00459	-0.01747	-0.00415			-0.377273
3.7	0.61312	-0.0022	0	0.61312	0.00472	-0.00927	-0.0022			-0.2
3.8	0.6299	9e-05	0	0.6299	0.00485	0.00039	9e-05			0.00818182
3.9	0.64678	0.00173	0	0.64678	0.00498	0.00729	0.00173			0.157273
4	0.6633	0.00291	0	0.6633	0.0051	0.01224	0.00291			0.264545
4.1	0.68002	0.0052	0	0.68002	0.00523	0.02188	0.0052			0.472727
4.2	0.69657	0.00817	0	0.69657	0.00536	0.03438	0.00817			0.742727
4.3	0.71305	0.00928	0	0.71305	0.00548	0.03906	0.00928			0.843636
4.4	0.72992	0.01149	0	0.72992	0.00561	0.04838	0.01149			1.04455
4.5	0.74652	0.01287	0	0.74652	0.00574	0.05419	0.01287			1.17
4.6	0.76327	0.01449	0	0.76327	0.00587	0.061	0.01449			1.31727
4.7	0.78008	0.01807	0	0.78008	0.006	0.07606	0.01807			1.64273
4.8	0.79658	0.01913	0	0.79658	0.00613	0.08053	0.01913			1.73909
4.9	0.81324	0.01984	0	0.81324	0.00626	0.08351	0.01984			1.80364
5	0.82998	0.02054	0	0.82998	0.00638	0.08646	0.02054			1.86727
5.1	0.84646	0.02219	0	0.84646	0.00651	0.09339	0.02219			2.01727
5.2	0.86325	0.02767	0	0.86325	0.00664	0.11646	0.02767			2.51545
5.3	0.87989	0.02778	0	0.87989	0.00677	0.11693	0.02778			2.52545
5.4	0.89654	0.02901	0	0.89654	0.0069	0.12211	0.02901			2.63727
5.5	0.91338	0.03132	0	0.91338	0.00703	0.13184	0.03132			2.84727
5.6	0.92999	0.03295	0	0.92999	0.00715	0.13868	0.03295			2.99545
5.7	0.9466	0.03407	0	0.9466	0.00728	0.1434	0.03407			3.09727
5.8	0.96325	0.03626	0	0.96325	0.00741	0.15263	0.03626			3.29636
5.9	0.97976	0.0379	0	0.97976	0.00754	0.1595	0.0379			3.44545
6	0.99654	0.04036	0	0.99654	0.00767	0.16989	0.04036			3.66909
6.1	1.01315	0.04066	0	1.01315	0.00779	0.17116	0.04066			3.69636
6.2	1.03	0.04388	0	1.03	0.00792	0.18471	0.04388			3.98909
6.3	1.04682	0.04425	0	1.04682	0.00805	0.18624	0.04425			4.02273
6.4	1.06326	0.04537	0	1.06326	0.00818	0.19095	0.04537			4.12455
6.5	1.07989	0.04811	0	1.07989	0.00831	0.20251	0.04811			4.37364
6.6	1.0965	0.0521	0	1.0965	0.00843	0.2193	0.0521			4.73636
6.7	1.11304	0.05264	0	1.11304	0.00856	0.22155	0.05264			4.78545
6.8	1.12996	0.05414	0	1.12996	0.00869	0.22787	0.05414			4.92182
6.9	1.14664	0.05416	0	1.14664	0.00882	0.22794	0.05416			4.92364
7	1.16328	0.05656	0	1.16328	0.00895	0.23805	0.05656			5.14182
7.1	1.18009	0.05734	0	1.18009	0.00908	0.24137	0.05734			5.21273
7.2	1.1965	0.06	0	1.1965	0.0092	0.25255	0.06			5.45455
7.3	1.2131	0.0621	0	1.2131	0.00933	0.2614	0.0621			5.64545
7.4	1.22994	0.06201	0	1.22994	0.00946	0.26102	0.06201			5.63727
7.5	1.24648	0.06416	0	1.24648	0.00959	0.27004	0.06416			5.83273
7.6	1.26328	0.06746	0	1.26328	0.00972	0.28394	0.06746			6.13273
7.7	1.27996	0.06787	0	1.27996	0.00985	0.28568	0.06787			6.17
7.8	1.29655	0.07026	0	1.29655	0.00997	0.29574	0.07026			6.38727
7.9	1.31334	0.07186	0	1.31334	0.0101	0.30245	0.07186			6.53273
8	1.32995	0.07201	0	1.32995	0.01023	0.30309	0.07201			6.54636
8.1	1.34654	0.07769	0	1.34654	0.01036	0.32701	0.07769			7.06273
8.2	1.36325	0.07611	0	1.36325	0.01049	0.32035	0.07611			6.91909
8.3	1.37979	0.07876	0	1.37979	0.01061	0.33151	0.07876			7.16
8.4	1.39654	0.08134	0	1.39654	0.01074	0.34238	0.08134			7.39455
8.5	1.41322	0.08259	0	1.41322	0.01087	0.34762	0.08259			7.50818
8.6	1.42999	0.08471	0	1.42999	0.011	0.35654	0.08471			7.70091
8.7	1.44683	0.08554	0	1.44683	0.01113	0.36004	0.08554			7.77636
8.8	1.46323	0.0883	0	1.46323	0.01126	0.37166	0.0883			8.02727
8.9	1.4798	0.08784	0	1.4798	0.01138	0.36973	0.08784			7.98545
9	1.4965	0.0898	0	1.4965	0.01151	0.37795	0.0898			8.16364
9.1	1.51299	0.09295	0	1.51299	0.01164	0.39125	0.09295			8.45
9.2	1.53	0.09246	0	1.53	0.01177	0.38917	0.09246			8.40545
9.3	1.54673	0.09682	0	1.54673	0.0119	0.40751	0.09682			8.80182
9.4	1.56333	0.0978	0	1.56333	0.01203	0.41165	0.0978			8.89091
9.5	1.58005	0.09968	0	1.58005	0.01215	0.41954	0.09968			9.06182
9.6	1.59647	0.10096	0	1.59647	0.01228	0.42496	0.10096			9.17818
9.7	1.61308	0.10231	0	1.61308	0.01241	0.43063	0.10231			9.30091
9.8	1.62991	0.1024	0	1.62991	0.01254	0.431	0.1024			9.30909
9.9	1.64649	0.10507	0	1.64649	0.01267	0.44223	0.10507			9.55182
10	1.66333	0.10703	0	1.66333	0.01279	0.45049	0.10703			9.73
10.1	1.68004	0.10881	0	1.68004	0.01292	0.45799	0.10881			9.89182
10.2	1.69658	0.11025	0	1.69658	0.01305	0.46403	0.11025			10.0227
10.3	1.71326	0.11415	0	1.71326	0.01318	0.48047	0.11415			10.3773
10.4	1.72987	0.11453	0	1.72987	0.01331	0.48208	0.11453			10.4118
10.5	1.74651	0.11573	0	1.74651	0.01343	0.4871	0.11573			10.5209
10.6	1.76327	0.11749	0	1.76327	0.01356	0.49451	0.11749			10.6809
10.7	1.7798	0.11902	0	1.7798	0.01369	0.50097	0.11902			10.82
10.8	1.79655	0.12037	0	1.79655	0.01382	0.50664	0.12037			10.9427
10.9	1.81327	0.12171	0	1.81327	0.01395	0.51229	0.12171			11.0645
11	1.83	0.12421	0	1.83	0.01408	0.5228	0.12421			11.2918
11.1	1.84678	0.12598	0	1.84678	0.01421	0.53026	0.12598			11.4527
11.2	1.86322	0.12722	0	1.86322	0.01433	0.53547	0.12722			11.5655
11.3	1.87975	0.12999	0	1.87975	0.01446	0.54713	0.12999			11.8173
11.4	1.89648	0.13051	0	1.89648	0.01459	0.54934	0.13051			11.8645
11.5	1.91306	0.13166	0	1.91306	0.01472	0.55417	0.13166			11.9691
11.6	1.93002	0.1355	0	1.93002	0.01485	0.57033	0.1355			12.3182
11.7	1.9468	0.13705	0	1.9468	0.01498	0.57686	0.13705			12.4591
11.8	1.96327	0.13815	0	1.96327	0.0151	0.58147	0.13815			12.5591
11.9	1.98	0.13979	0	1.98	0.01523	0.58838	0.13979			12.7082
12	1.99641	0.14088	0	1.99641	0.01536	0.59298	0.14088			12.8073
12.1	2.01304	0.14201	0	2.01304	0.01548	0.59775	0.14201			12.91
12.2	2.02993	0.14613	0	2.02993	0.01561	0.61505	0.14613			13.2845
12.3	2.04659	0.14747	0	2.04659	0.01574	0.6207	0.14747			13.4064
12.4	2.06336	0.14948	0	2.06336	0.01587	0.62918	0.14948			13.5891
12.5	2.08003	0.14937	0	2.08003	0.016	0.62871	0.14937			13.5791
12.6	2.09652	0.15197	0	2.09652	0.01613	0.63964	0.15197			13.8155
12.7	2.11322	0.15332	0	2.11322	0.01626	0.64533	0.15332			13.9382
12.8	2.12987	0.15659	0	2.12987	0.01638	0.65909	0.15659			14.2355
12.9	2.14651	0.15797	0	2.14651	0.01651	0.66491	0.15797			14.3609
13	2.16331	0.16024	0	2.16331	0.01664	0.67447	0.16024			14.5673
13.1	2.17982	0.16097	0	2.17982	0.01677	0.67752	0.16097			14.6336
13.2	2.19658	0.16383	0	2.19658	0.0169	0.68956	0.16383			14.8936
13.3	2.21338	0.1657	0	2.21338	0.01703	0.69744	0.1657			15.0636
13.4	2.22994	0.16819	0	2.22994	0.01715	0.7079	0.16819			15.29
13.5	2.2467	0.16784	0	2.2467	0.01728	0.70645	0.16784			15.2582
13.6	2.26318	0.17114	0	2.26318	0.01741	0.72033	0.17114			15.5582
13.7	2.27971	0.17476	0	2.27971	0.01754	0.73559	0.17476			15.8873
13.8	2.29652	0.17447	0	2.29652	0.01767	0.73435	0.17447			15.8609
13.9	2.3131	0.17571	0	2.3131	0.01779	0.73957	0.17571			15.9736
14	2.33005	0.17852	0	2.33005	0.01792	0.7514	0.17852			16.2291
14.1	2.34686	0.18127	0	2.34686	0.01805	0.76298	0.18127			16.4791
14.2	2.36322	0.18181	0	2.36322	0.01818	0.76527	0.18181			16.5282
14.3	2.3799	0.18542	0	2.3799	0.01831	0.78045	0.18542			16.8564
14.4	2.39646	0.18666	0	2.39646	0.01843	0.78565	0.18666			16.9691
14.5	2.41303	0.18782	0	2.41303	0.01856	0.79055	0.18782			17.0745
14.6	2.43002	0.19069	0	2.43002	0.01869	0.80265	0.19069			17.3355
14.7	2.44663	0.19113	0	2.44663	0.01882	0.80449	0.19113			17.3755
14.8	2.46339	0.1929	0	2.46339	0.01895	0.81194	0.1929			17.5364
14.9	2.48006	0.1962	0	2.48006	0.01908	0.82582	0.1962			17.8364
15	2.49643	0.1979	0	2.49643	0.0192	0.83298	0.1979			17.9909
15.1	2.51319	0.20107	0	2.51319	0.01933	0.8463	0.20107			18.2791
15.2	2.52989	0.20108	0	2.52989	0.01946	0.84637	0.20108			18.28
15.3	2.5465	0.2016	0	2.5465	0.01959	0.84854	0.2016			18.3273
15.4	2.56333	0.20593	0	2.56333	0.01972	0.86679	0.20593			18.7209
15.5	2.57987	0.20734	0	2.57987	0.01985	0.8727	0.20734			18.8491
15.6	2.59662	0.20987	0	2.59662	0.01997	0.88334	0.20987			19.0791
15.7	2.61332	0.2095	0	2.61332	0.0201	0.8818	0.2095			19.0455
15.8	2.62989	0.21307	0	2.62989	0.02023	0.89683	0.21307			19.37
15.9	2.64663	0.21309	0	2.64663	0.02036	0.8969	0.21309			19.3718
16	2.66325	0.21803	0	2.66325	0.02049	0.91772	0.21803			19.8209
16.1	2.67974	0.21986	0	2.67974	0.02061	0.9254	0.21986			19.9873
16.2	2.69662	0.22055	0	2.69662	0.02074	0.92831	0.22055			20.05
16.3	2.71321	0.22536	0	2.71321	0.02087	0.94857	0.22536			20.4873
16.4	2.73006	0.22523	0	2.73006	0.021	0.94801	0.22523			20.4755
16.5	2.74679	0.22611	0	2.74679	0.02113	0.95173	0.22611			20.5555
16.6	2.76316	0.22978	0	2.76316	0.02126	0.96715	0.22978			20.8891
16.7	2.77984	0.23038	0	2.77984	0.02138	0.96967	0.23038			20.9436
16.8	2.79649	0.23305	0	2.79649	0.02151	0.98091	0.23305			21.1864
16.9	2.81303	0.2349	0	2.81303	0.02164	0.98873	0.2349			21.3545
17	2.83004	0.23782	0	2.83004	0.02177	1.00099	0.23782			21.62
17.1	2.84673	0.23992	0	2.84673	0.0219	1.00983	0.23992			21.8109
17.2	2.86333	0.24262	0	2.86333	0.02203	1.0212	0.24262			22.0564
17.3	2.87999	0.24422	0	2.87999	0.02215	1.02792	0.24422			22.2018
17.4	2.89641	0.24692	0	2.89641	0.02228	1.03931	0.24692			22.4473
17.5	2.91317	0.24944	0	2.91317	0.02241	1.04989	0.24944			22.6764
17.6	2.9299	0.24867	0	2.9299	0.02254	1.04667	0.24867			22.6064
17.7	2.9465	0.25339	0	2.9465	0.02267	1.06651	0.25339			23.0355
17.8	2.96341	0.25524	0	2.96341	0.0228	1.07434	0.25524			23.2036
17.9	2.97996	0.25747	0	2.97996	0.02292	1.0837	0.25747			23.4064
18	2.99658	0.25697	0	2.99658	0.02305	1.08162	0.25697			23.3609
18.1	3.01328	0.26154	0	3.01328	0.02318	1.10085	0.26154			23.7764
18.2	3.02983	0.26304	0	3.02983	0.02331	1.10716	0.26304			23.9127
18.3	3.04658	0.26597	0	3.04658	0.02344	1.11948	0.26597			24.1791
18.4	3.06325	0.26794	0	3.06325	0.02356	1.12777	0.26794			24.3582
18.5	3.07981	0.26833	0	3.07981	0.02369	1.12944	0.26833			24.3936
18.6	3.09667	0.27179	0	3.09667	0.02382	1.14396	0.27179			24.7082
18.7	3.1133	0.27204	0	3.1133	0.02395	1.14502	0.27204			24.7309
18.8	3.12998	0.27564	0	3.12998	0.02408	1.16017	0.27564			25.0582
18.9	3.14678	0.27809	0	3.14678	0.02421	1.17051	0.27809			25.2809
19	3.16315	0.27958	0	3.16315	0.02433	1.17676	0.27958			25.4164
19.1	3.17984	0.28086	0	3.17984	0.02446	1.18218	0.28086			25.5327
19.2	3.19652	0.28486	0	3.19652	0.02459	1.199	0.28486			25.8964
19.3	3.2131	0.28496	0	3.2131	0.02472	1.1994	0.28496			25.9055
19.4	3.23012	0.28668	0	3.23012	0.02485	1.20667	0.28668			26.0618
19.5	3.24675	0.28971	0	3.24675	0.02498	1.21941	0.28971			26.3373
19.6	3.2633	0.29055	0	3.2633	0.0251	1.22295	0.29055			26.4136
19.7	3.27993	0.2945	0	3.27993	0.02523	1.23957	0.2945			26.7727
19.8	3.2964	0.29634	0	3.2964	0.02536	1.24731	0.29634			26.94
19.9	3.31315	0.29843	0	3.31315	0.02549	1.2561	0.29843			27.13
20	3.32995	0.299	0	3.32995	0.02561	1.25849	0.299			27.1818
20.1	3.34656	0.30373	0	3.34656	0.02574	1.27841	0.30373			27.6118
20.2	3.36341	0.30537	0	3.36341	0.02587	1.28534	0.30537			27.7609
20.3	3.38005	0.3075	0	3.38005	0.026	1.29428	0.3075			27.9545
20.4	3.39651	0.30977	0	3.39651	0.02613	1.30382	0.30977			28.1609
20.5	3.41324	0.31225	0	3.41324	0.02626	1.31427	0.31225			28.3864
20.6	3.42984	0.31467	0	3.42984	0.02638	1.32446	0.31467			28.6064
20.7	3.44651	0.31424	0	3.44651	0.02651	1.32267	0.31424			28.5673
20.8	3.46329	0.31762	0	3.46329	0.02664	1.33688	0.31762			28.8745
20.9	3.47985	0.32051	0	3.47985	0.02677	1.34903	0.32051			29.1373
21	3.49671	0.324	0	3.49671	0.0269	1.36372	0.324			29.4545
21.1	3.51335	0.32309	0	3.51335	0.02703	1.3599	0.32309			29.3718
21.2	3.5299	0.32722	0	3.5299	0.02715	1.37729	0.32722			29.7473
21.3	3.54662	0.32822	0	3.54662	0.02728	1.3815	0.32822			29.8382
21.4	3.5632	0.33315	0	3.5632	0.02741	1.40223	0.33315			30.2864
21.5	3.57979	0.33315	0	3.57979	0.02754	1.40224	0.33315			30.2864
21.6	3.59656	0.33616	0	3.59656	0.02767	1.41493	0.33616			30.56
21.7	3.61317	0.3381	0	3.61317	0.02779	1.42308	0.3381			30.7364
21.8	3.63012	0.34023	0	3.63012	0.02792	1.43207	0.34023			30.93
21.9	3.64675	0.34399	0	3.64675	0.02805	1.44787	0.34399			31.2718
22	3.66325	0.34676	0	3.66325	0.02818	1.45953	0.34676			31.5236
22.1	3.67984	0.34679	0	3.67984	0.02831	1.45964	0.34679			31.5264
22.2	3.69645	0.35003	0	3.69645	0.02843	1.47329	0.35003			31.8209
22.3	3.71312	0.3525	0	3.71312	0.02856	1.48371	0.3525			32.0455
22.4	3.72998	0.35594	0	3.72998	0.02869	1.49817	0.35594			32.3582
22.5	3.74665	0.35631	0	3.74665	0.02882	1.49975	0.35631			32.3918
22.6	3.76339	0.36072	0	3.76339	0.02895	1.51828	0.36072			32.7927
22.7	3.78	0.36345	0	3.78	0.02908	1.5298	0.36345			33.0409
22.8	3.7965	0.36373	0	3.7965	0.0292	1.53098	0.36373			33.0664
22.9	3.81322	0.36673	0	3.81322	0.02933	1.54357	0.36673			33.3391
23	3.82981	0.3694	0	3.82981	0.02946	1.55482	0.3694			33.5818
23.1	3.84651	0.37218	0	3.84651	0.02959	1.56654	0.37218			33.8345
23.2	3.86335	0.37486	0	3.86335	0.02972	1.57781	0.37486			34.0782
23.3	3.87993	0.37576	0	3.87993	0.02985	1.5816	0.37576			34.16
23.4	3.89675	0.37919	0	3.89675	0.02998	1.59605	0.37919			34.4718
23.5	3.91331	0.38165	0	3.91331	0.0301	1.6064	0.38165			34.6955
23.6	3.92982	0.38231	0	3.92982	0.03023	1.60917	0.38231			34.7555
23.7	3.94661	0.38476	0	3.94661	0.03036	1.61946	0.38476			34.9782
23.8	3.96316	0.38893	0	3.96316	0.03049	1.63703	0.38893			35.3573
23.9	3.97984	0.39052	0	3.97984	0.03061	1.64372	0.39052			35.5018
24	3.99668	0.39132	0	3.99668	0.03074	1.64707	0.39132			35.5745
24.1	4.01323	0.39565	0	4.01323	0.03087	1.66533	0.39565			35.9682
24.2	4.03006	0.39605	0	4.03006	0.031	1.66699	0.39605			36.0045
24.3	4.04671	0.39979	0	4.04671	0.03113	1.68273	0.39979			36.3445
24.4	4.06311	0.39994	0	4.06311	0.03125	1.68336	0.39994			36.3582
24.5	4.07992	0.40551	0	4.07992	0.03138	1.7068	0.40551			36.8645
24.6	4.09646	0.40705	0	4.09646	0.03151	1.71331	0.40705			37.0045
24.7	4.11313	0.40865	0	4.11313	0.03164	1.72005	0.40865			37.15
24.8	4.13005	0.41219	0	4.13005	0.03177	1.73491	0.41219			37.4718
24.9	4.14668	0.41315	0	4.14668	0.0319	1.73898	0.41315			37.5591
25	4.16339	0.41555	0	4.16339	0.03203	1.74909	0.41555			37.7773
25.1	4.17994	0.4161	0	4.17994	0.03215	1.75138	0.4161			37.8273
25.2	4.19648	0.42023	0	4.19648	0.03228	1.76879	0.42023			38.2027
25.3	4.21321	0.42263	0	4.21321	0.03241	1.77889	0.42263			38.4209
25.4	4.22985	0.42404	0	4.22985	0.03254	1.78482	0.42404			38.5491
25.5	4.2465	0.42706	0	4.2465	0.03267	1.79752	0.42706			38.8236
25.6	4.26343	0.42973	0	4.26343	0.0328	1.80876	0.42973			39.0664
25.7	4.27998	0.4336	0	4.27998	0.03292	1.82505	0.4336			39.4182
25.8	4.29665	0.43419	0	4.29665	0.03305	1.82751	0.43419			39.4718
25.9	4.31324	0.43592	0	4.31324	0.03318	1.8348	0.43592			39.6291
26	4.32979	0.43961	0	4.32979	0.03331	1.85034	0.43961			39.9645
26.1	4.34658	0.44087	0	4.34658	0.03344	1.85567	0.44087			40.0791
26.2	4.36319	0.44458	0	4.36319	0.03356	1.87127	0.44458			40.4164
26.3	4.37987	0.44583	0	4.37987	0.03369	1.87651	0.44583			40.53
26.4	4.39673	0.44885	0	4.39673	0.03382	1.88924	0.44885			40.8045
26.5	4.41328	0.45312	0	4.41328	0.03395	1.90719	0.45312			41.1927
26.6	4.42995	0.45553	0	4.42995	0.03408	1.91735	0.45553			41.4118
26.7	4.44663	0.45372	0	4.44663	0.0342	1.90971	0.45372			41.2473
26.8	4.46311	0.45836	0	4.46311	0.03433	1.92925	0.45836			41.6691
26.9	4.47991	0.45952	0	4.47991	0.03446	1.93415	0.45952			41.7745
27	4.49653	0.46189	0	4.49653	0.03459	1.9441	0.46189			41.99
27.1	4.51319	0.46432	0	4.51319	0.03472	1.95434	0.46432			42.2109
27.2	4.53002	0.46828	0	4.53002	0.03485	1.971	0.46828			42.5709
27.3	4.54664	0.47052	0	4.54664	0.03497	1.98046	0.47052			42.7745
27.4	4.56332	0.47138	0	4.56332	0.0351	1.98405	0.47138			42.8527
27.5	4.57995	0.47579	0	4.57995	0.03523	2.00264	0.47579			43.2536
27.6	4.59644	0.4769	0	4.59644	0.03536	2.00729	0.4769			43.3545
27.7	4.61319	0.47924	0	4.61319	0.03549	2.01714	0.47924			43.5673
27.8	4.62982	0.48286	0	4.62982	0.03561	2.0324	0.48286			43.8964
27.9	4.64661	0.48358	0	4.64661	0.03574	2.0354	0.48358			43.9618
28	4.66347	0.4863	0	4.66347	0.03587	2.04688	0.4863			44.2091
28.1	4.67996	0.48905	0	4.67996	0.036	2.05843	0.48905			44.4591
28.2	4.6966	0.49051	0	4.6966	0.03613	2.06457	0.49051			44.5918
28.3	4.71319	0.49372	0	4.71319	0.03626	2.07808	0.49372			44.8836
28.4	4.72969	0.49654	0	4.72969	0.03638	2.08998	0.49654			45.14
28.5	4.7466	0.49831	0	4.7466	0.03651	2.09739	0.49831			45.3009
28.6	4.76328	0.50069	0	4.76328	0.03664	2.10741	0.50069			45.5173
28.7	4.77994	0.5016	0	4.77994	0.03677	2.11126	0.5016			45.6
28.8	4.79675	0.50471	0	4.79675	0.0369	2.12434	0.50471			45.8827
28.9	4.8132	0.50658	0	4.8132	0.03702	2.13224	0.50658			46.0527
29	4.82986	0.50969	0	4.82986	0.03715	2.14532	0.50969			46.3355
29.1	4.84663	0.51083	0	4.84663	0.03728	2.15009	0.51083			46.4391
29.2	4.86314	0.51571	0	4.86314	0.03741	2.17065	0.51571			46.8827
29.3	4.87995	0.51952	0	4.87995	0.03754	2.18671	0.51952			47.2291
29.4	4.8966	0.52065	0	4.8966	0.03767	2.19144	0.52065			47.3318
29.5	4.91322	0.52257	0	4.91322	0.03779	2.19952	0.52257			47.5064
29.6	4.93002	0.52523	0	4.93002	0.03792	2.21071	0.52523			47.7482
29.7	4.94664	0.5282	0	4.94664	0.03805	2.22321	0.5282			48.0182
29.8	4.96322	0.53048	0	4.96322	0.03818	2.23283	0.53048			48.2255
29.9	4.9799	0.53435	0	4.9799	0.03831	2.24912	0.53435			48.5773
30	4.99643	0.53701	0	4.99643	0.03843	2.26031	0.53701			48.8191
30.1	5.0132	0.53735	0	5.0132	0.03856	2.26174	0.53735			48.85
30.2	5.02991	0.54206	0	5.02991	0.03869	2.28155	0.54206			49.2782
30.3	5.04665	0.54247	0	5.04665	0.03882	2.2833	0.54247			49.3155
30.4	5.06347	0.54383	0	5.06347	0.03895	2.28902	0.54383			49.4391
30.5	5.07992	0.54855	0	5.07992	0.03908	2.30889	0.54855			49.8682
30.6	5.09652	0.55049	0	5.09652	0.0392	2.31706	0.55049			50.0445
30.7	5.1132	0.55157	0	5.1132	0.03933	2.3216	0.55157			50.1427
30.8	5.12963	0.55501	0	5.12963	0.03946	2.33606	0.55501			50.4555
30.9	5.14662	0.55663	0	5.14662	0.03959	2.3429	0.55663			50.6027
31	5.16335	0.55927	0	5.16335	0.03972	2.35398	0.55927			50.8427
31.1	5.17994	0.56138	0	5.17994	0.03985	2.36289	0.56138			51.0345
31.2	5.19678	0.56643	0	5.19678	0.03998	2.38413	0.56643			51.4936
31.3	5.21316	0.56725	0	5.21316	0.0401	2.3876	0.56725			51.5682
31.4	5.22976	0.56985	0	5.22976	0.04023	2.39852	0.56985			51.8045
31.5	5.24661	0.57358	0	5.24661	0.04036	2.41421	0.57358			52.1436
31.6	5.26313	0.57665	0	5.26313	0.04049	2.42716	0.57665			52.4227
31.7	5.27997	0.57845	0	5.27997	0.04062	2.43472	0.57845			52.5864
31.8	5.29671	0.57994	0	5.29671	0.04074	2.44101	0.57994			52.7218
31.9	5.31319	0.58329	0	5.31319	0.04087	2.45509	0.58329			53.0264
32	5.32998	0.58637	0	5.32998	0.041	2.46807	0.58637			53.3064
32.1	5.34658	0.58879	0	5.34658	0.04113	2.47827	0.58879			53.5264
32.2	5.36319	0.59148	0	5.36319	0.04126	2.48956	0.59148			53.7709
32.3	5.37991	0.59355	0	5.37991	0.04138	2.49827	0.59355			53.9591
32.4	5.39641	0.59732	0	5.39641	0.04151	2.51417	0.59732			54.3018
32.5	5.41318	0.5962	0	5.41318	0.04164	2.50943	0.5962			54.2
32.6	5.42995	0.6003	0	5.42995	0.04177	2.52672	0.6003			54.5727
32.7	5.4467	0.60354	0	5.4467	0.0419	2.54035	0.60354			54.8673
32.8	5.46347	0.6046	0	5.46347	0.04203	2.54478	0.6046			54.9636
32.9	5.47983	0.60636	0	5.47983	0.04215	2.55219	0.60636			55.1236
33	5.49646	0.61061	0	5.49646	0.04228	2.5701	0.61061			55.51
33.1	5.51317	0.61243	0	5.51317	0.04241	2.57777	0.61243			55.6755
33.2	5.52973	0.61452	0	5.52973	0.04254	2.58653	0.61452			55.8655
33.3	5.54664	0.6185	0	5.54664	0.04267	2.60328	0.6185			56.2273
33.4	5.56345	0.61823	0	5.56345	0.0428	2.60215	0.61823			56.2027
33.5	5.57997	0.6223	0	5.57997	0.04292	2.61931	0.6223			56.5727
33.6	5.59664	0.6243	0	5.59664	0.04305	2.62773	0.6243			56.7545
33.7	5.61313	0.62698	0	5.61313	0.04318	2.63901	0.62698			56.9982
33.8	5.62968	0.63042	0	5.62968	0.04331	2.65346	0.63042			57.3109
33.9	5.6466	0.63373	0	5.6466	0.04344	2.66742	0.63373			57.6118
34	5.66324	0.63454	0	5.66324	0.04356	2.67081	0.63454			57.6855
34.1	5.68001	0.63886	0	5.68001	0.04369	2.68899	0.63886			58.0782
34.2	5.69673	0.64165	0	5.69673	0.04382	2.70076	0.64165			58.3318
34.3	5.71319	0.64386	0	5.71319	0.04395	2.71006	0.64386			58.5327
34.4	5.7299	0.64448	0	5.7299	0.04408	2.71265	0.64448			58.5891
34.5	5.74656	0.65005	0	5.74656	0.0442	2.7361	0.65005			59.0955
34.6	5.76317	0.65371	0	5.76317	0.04433	2.7515	0.65371			59.4282
34.7	5.77993	0.65385	0	5.77993	0.04446	2.75211	0.65385			59.4409
34.8	5.79652	0.65561	0	5.79652	0.04459	2.75948	0.65561			59.6009
34.9	5.81326	0.6578	0	5.81326	0.04472	2.76872	0.6578			59.8
35	5.82993	0.66183	0	5.82993	0.04485	2.78566	0.66183			60.1664
35.1	5.84666	0.66479	0	5.84666	0.04497	2.79813	0.66479			60.4355
35.2	5.86336	0.66664	0	5.86336	0.0451	2.80594	0.66664			60.6036
35.3	5.87989	0.66917	0	5.87989	0.04523	2.81656	0.66917			60.8336
35.4	5.89645	0.67422	0	5.89645	0.04536	2.83782	0.67422			61.2927
35.5	5.91312	0.67728	0	5.91312	0.04549	2.85069	0.67728			61.5709
35.6	5.92977	0.67867	0	5.92977	0.04561	2.85656	0.67867			61.6973
35.7	5.94673	0.68163	0	5.94673	0.04574	2.86902	0.68163			61.9664
35.8	5.96344	0.68478	0	5.96344	0.04587	2.88229	0.68478			62.2527
35.9	5.97996	0.68787	0	5.97996	0.046	2.8953	0.68787			62.5336
36	5.9966	0.68926	0	5.9966	0.04613	2.90114	0.68926			62.66
36.1	6.01309	0.69283	0	6.01309	0.04625	2.91616	0.69283			62.9845
36.2	6.02971	0.69735	0	6.02971	0.04638	2.93519	0.69735			63.3955
36.3	6.04665	0.69904	0	6.04665	0.04651	2.94229	0.69904			63.5491
36.4	6.0633	0.70261	0	6.0633	0.04664	2.95732	0.70261			63.8736
36.5	6.08002	0.70387	0	6.08002	0.04677	2.96261	0.70387			63.9882
36.6	6.09671	0.70676	0	6.09671	0.0469	2.97478	0.70676			64.2509
36.7	6.11313	0.70856	0	6.11313	0.04702	2.98237	0.70856			64.4145
36.8	6.12986	0.71127	0	6.12986	0.04715	2.99379	0.71127			64.6609
36.9	6.14654	0.71472	0	6.14654	0.04728	3.0083	0.71472			64.9745
37	6.16318	0.71829	0	6.16318	0.04741	3.02334	0.71829			65.2991
37.1	6.17999	0.7204	0	6.17999	0.04754	3.03221	0.7204			65.4909
37.2	6.19657	0.72271	0	6.19657	0.04767	3.04193	0.72271			65.7009
37.3	6.21326	0.72334	0	6.21326	0.04779	3.0446	0.72334			65.7582
37.4	6.22999	0.72759	0	6.22999	0.04792	3.06246	0.72759			66.1445
37.5	6.24656	0.73146	0	6.24656	0.04805	3.07875	0.73146			66.4964
37.6	6.26335	0.73174	0	6.26335	0.04818	3.07993	0.73174			66.5218
37.7	6.27986	0.73507	0	6.27986	0.04831	3.09394	0.73507			66.8245
37.8	6.29638	0.73858	0	6.29638	0.04843	3.10872	0.73858			67.1436
37.9	6.31326	0.74098	0	6.31326	0.04856	3.11882	0.74098			67.3618
38	6.32982	0.74405	0	6.32982	0.04869	3.13174	0.74405			67.6409
38.1	6.34674	0.74776	0	6.34674	0.04882	3.14737	0.74776			67.9782
38.2	6.36347	0.74904	0	6.36347	0.04895	3.15274	0.74904			68.0945
38.3	6.37985	0.75292	0	6.37985	0.04908	3.16907	0.75292			68.4473
38.4	6.39652	0.75638	0	6.39652	0.0492	3.18367	0.75638			68.7618
38.5	6.41315	0.75714	0	6.41315	0.04933	3.18687	0.75714			68.8309
38.6	6.42971	0.7596	0	6.42971	0.04946	3.19721	0.7596			69.0545
38.7	6.44668	0.76349	0	6.44668	0.04959	3.21358	0.76349			69.4082
38.8	6.46336	0.76607	0	6.46336	0.04972	3.22443	0.76607			69.6427
38.9	6.48002	0.7717	0	6.48002	0.04985	3.24811	0.7717			70.1545
39	6.4967	0.77247	0	6.4967	0.04997	3.25135	0.77247			70.2245
39.1	6.51308	0.77507	0	6.51308	0.0501	3.26231	0.77507			70.4609
39.2	6.52984	0.77729	0	6.52984	0.05023	3.27167	0.77729			70.6627
39.3	6.54657	0.7809	0	6.54657	0.05036	3.28684	0.7809			70.9909
39.4	6.56318	0.78258	0	6.56318	0.05049	3.29393	0.78258			71.1436
39.5	6.58008	0.78655	0	6.58008	0.05062	3.31062	0.78655			71.5045
39.6	6.59659	0.78904	0	6.59659	0.05074	3.3211	0.78904			71.7309
39.7	6.61329	0.79477	0	6.61329	0.05087	3.34525	0.79477			72.2518
39.8	6.62998	0.79494	0	6.62998	0.051	3.34593	0.79494			72.2673
39.9	6.64647	0.79907	0	6.64647	0.05113	3.36332	0.79907			72.6427
40	6.66328	0.80182	0	6.66328	0.05126	3.37492	0.80182			72.8927
40.1	6.67991	0.80555	0	6.67991	0.05138	3.39059	0.80555			73.2318
40.2	6.6964	0.80847	0	6.6964	0.05151	3.40289	0.80847			73.4973
40.3	6.71329	0.81182	0	6.71329	0.05164	3.41701	0.81182			73.8018
40.4	6.72995	0.81564	0	6.72995	0.05177	3.43308	0.81564			74.1491
40.5	6.7467	0.81896	0	6.7467	0.0519	3.44706	0.81896			74.4509
40.6	6.76343	0.82033	0	6.76343	0.05203	3.45283	0.82033			74.5755
40.7	6.77981	0.82447	0	6.77981	0.05215	3.47024	0.82447			74.9518
40.8	6.79652	0.82699	0	6.79652	0.05228	3.48085	0.82699			75.1809
40.9	6.81318	0.83097	0	6.81318	0.05241	3.49758	0.83097			75.5427
41	6.82975	0.83239	0	6.82975	0.05254	3.50356	0.83239			75.6718
41.1	6.84677	0.83708	0	6.84678	0.05267	3.52332	0.83708			76.0982
41.2	6.8634	0.83903	0	6.8634	0.0528	3.53153	0.83903			76.2755
41.3	6.88001	0.84094	0	6.88001	0.05292	3.53958	0.84094			76.4491
41.4	6.89665	0.84631	0	6.89665	0.05305	3.56215	0.84631			76.9373
41.5	6.91307	0.8509	0	6.91307	0.05318	3.5815	0.8509			77.3545
41.6	6.92982	0.85077	0	6.92982	0.05331	3.58096	0.85077			77.3427
41.7	6.94656	0.85729	0	6.94656	0.05344	3.60838	0.85729			77.9355
41.8	6.96324	0.85883	0	6.96324	0.05356	3.61486	0.85883			78.0755
41.9	6.9801	0.86132	0	6.9801	0.05369	3.62533	0.86132			78.3018
42	6.99665	0.86484	0	6.99665	0.05382	3.64014	0.86484			78.6218
42.1	7.01323	0.86669	0	7.01323	0.05395	3.64793	0.86669			78.79
42.2	7.02993	0.87076	0	7.02993	0.05408	3.66508	0.87076			79.16
42.3	7.04647	0.87355	0	7.04647	0.0542	3.67682	0.87355			79.4136
42.4	7.06322	0.87606	0	7.06322	0.05433	3.68738	0.87606			79.6418
42.5	7.07997	0.88064	0	7.07997	0.05446	3.70665	0.88064			80.0582
42.6	7.09648	0.88239	0	7.09648	0.05459	3.71404	0.88239			80.2173
42.7	7.11339	0.88546	0	7.11339	0.05472	3.72695	0.88546			80.4964
42.8	7.12998	0.8893	0	7.12998	0.05485	3.74311	0.8893			80.8455
42.9	7.14662	0.89311	0	7.14662	0.05497	3.75915	0.89311			81.1918
43	7.16333	0.89529	0	7.16333	0.0551	3.76831	0.89529			81.39
43.1	7.1798	0.89844	0	7.1798	0.05523	3.78157	0.89844			81.6764
43.2	7.19647	0.90127	0	7.19647	0.05536	3.79351	0.90127			81.9336
43.3	7.21324	0.90587	0	7.21324	0.05549	3.81284	0.90587			82.3518
43.4	7.22982	0.90888	0	7.22982	0.05561	3.82551	0.90888			82.6255
43.5	7.24681	0.9095	0	7.24681	0.05574	3.82813	0.9095			82.6818
43.6	7.26339	0.91533	0	7.26339	0.05587	3.85268	0.91533			83.2118
43.7	7.27992	0.91754	0	7.27992	0.056	3.86197	0.91754			83.4127
43.8	7.29661	0.92177	0	7.29661	0.05613	3.87979	0.92177			83.7973
43.9	7.31306	0.92381	0	7.31306	0.05625	3.88835	0.92381			83.9827
44	7.32981	0.92597	0	7.32981	0.05638	3.89745	0.92597			84.1791
44.1	7.34665	0.93043	0	7.34665	0.05651	3.91621	0.93043			84.5845
44.2	7.36326	0.93244	0	7.36326	0.05664	3.92469	0.93244			84.7673
44.3	7.38008	0.93631	0	7.38008	0.05677	3.94099	0.93631			85.1191
44.4	7.39667	0.93879	0	7.39667	0.0569	3.95141	0.93879			85.3445
44.5	7.41316	0.94231	0	7.41316	0.05702	3.96623	0.94231			85.6645
44.6	7.42992	0.94595	0	7.42992	0.05715	3.98154	0.94595			85.9955
44.7	7.44646	0.94737	0	7.44646	0.05728	3.98755	0.94737			86.1245
44.8	7.4632	0.95059	0	7.4632	0.05741	4.00108	0.95059			86.4173
44.9	7.48002	0.95465	0	7.48002	0.05754	4.01816	0.95465			86.7864
45	7.49655	0.95687	0	7.49655	0.05767	4.02753	0.95687			86.9882
45.1	7.51339	0.96089	0	7.51339	0.0578	4.04444	0.96089			87.3536
45.2	7.52998	0.96294	0	7.52998	0.05792	4.05306	0.96294			87.54
45.3	7.54653	0.96592	0	7.54653	0.05805	4.0656	0.96592			87.8109
45.4	7.56332	0.96971	0	7.56332	0.05818	4.08155	0.96971			88.1555
45.5	7.5798	0.97411	0	7.5798	0.05831	4.10007	0.97411			88.5555
45.6	7.59647	0.97783	0	7.59647	0.05843	4.11576	0.97783			88.8936
45.7	7.61334	0.9796	0	7.61334	0.05856	4.12321	0.9796			89.0545
45.8	7.62992	0.9838	0	7.62992	0.05869	4.14088	0.9838			89.4364
45.9	7.64676	0.98707	0	7.64676	0.05882	4.15463	0.98707			89.7336
46	7.66339	0.98787	0	7.66339	0.05895	4.15799	0.98787			89.8064
46.1	7.67983	0.99557	0	7.67983	0.05908	4.19042	0.99557			90.5064
46.2	7.69656	0.99686	0	7.69656	0.0592	4.19584	0.99686			90.6236
46.3	7.71311	1.0004	0	7.71311	0.05933	4.21073	1.0004			90.9455
46.4	7.72982	1.00474	0	7.72982	0.05946	4.22901	1.00474			91.34
46.5	7.74668	1.00762	0	7.74668	0.05959	4.24113	1.00762			91.6018
46.6	7.76332	1.00967	0	7.76332	0.05972	4.24977	1.00967			91.7882
46.7	7.78008	1.01668	0	7.78008	0.05985	4.27925	1.01668			92.4255
46.8	7.79663	1.01953	0	7.79663	0.05997	4.29125	1.01953			92.6845
46.9	7.81311	1.02124	0	7.81311	0.0601	4.29847	1.02124			92.84
47	7.82988	1.02651	0	7.82988	0.06023	4.32065	1.02651			93.3191
47.1	7.84649	1.02892	0	7.84649	0.06036	4.33079	1.02892			93.5382
47.2	7.86321	1.03283	0	7.86321	0.06049	4.34722	1.03283			93.8936
47.3	7.88004	1.03621	0	7.88004	0.06062	4.36146	1.03621			94.2009
47.4	7.89663	1.03922	0	7.89663	0.06074	4.37414	1.03922			94.4745
47.5	7.91338	1.04231	0	7.91338	0.06087	4.38713	1.04231			94.7555
47.6	7.92992	1.04689	0	7.92992	0.061	4.40642	1.04689			95.1718
47.7	7.94646	1.04943	0	7.94646	0.06113	4.41709	1.04943			95.4027
47.8	7.96327	1.0526	0	7.96327	0.06126	4.43046	1.0526			95.6909
47.9	7.97987	1.05697	0	7.97987	0.06138	4.44885	1.05697			96.0882
48	7.99653	1.05987	0	7.99653	0.06151	4.46105	1.05987			96.3518
48.1	8.01339	1.06209	0	8.01339	0.06164	4.47041	1.06209			96.5536
48.2	8.02993	1.06499	0	8.02993	0.06177	4.48258	1.06499			96.8173
48.3	8.04666	1.06948	0	8.04666	0.0619	4.50148	1.06948			97.2255
48.4	8.06333	1.07274	0	8.06333	0.06203	4.51521	1.07274			97.5218
48.5	8.07979	1.07532	0	8.07979	0.06215	4.52609	1.07532			97.7564
48.6	8.09658	1.07948	0	8.09658	0.06228	4.54361	1.07948			98.1345
48.7	8.11315	1.08295	0	8.11315	0.06241	4.55822	1.08295			98.45
48.8	8.12982	1.085	0	8.12982	0.06254	4.56682	1.085			98.6364
48.9	8.14673	1.08885	0	8.14673	0.06267	4.58304	1.08885			98.9864
49	8.16333	1.09297	0	8.16333	0.06279	4.60036	1.09297			99.3609
49.1	8.17999	1.09697	0	8.17999	0.06292	4.61721	1.09697			99.7245
49.2	8.19663	1.09957	0	8.19663	0.06305	4.62816	1.09957			99.9609
49.3	8.21311	1.10486	0	8.21311	0.06318	4.65042	1.10486			100.442
49.4	8.22986	1.10619	0	8.22986	0.06331	4.65603	1.10619			100.563
49.5	8.24649	1.10757	0	8.24649	0.06343	4.66183	1.10757			100.688
49.6	8.26325	1.11227	0	8.26325	0.06356	4.68161	1.11227			101.115
49.7	8.28011	1.11377	0	8.28011	0.06369	4.68792	1.11377			101.252
49.8	8.2966	1.11631	0	8.2966	0.06382	4.69862	1.11631			101.483
49.9	8.31333	1.12187	0	8.31333	0.06395	4.722	1.12187			101.988
50	8.32985	1.12463	0	8.32985	0.06408	4.73365	1.12463			102.239
50.1	8.34637	1.12895	0	8.34637	0.0642	4.7518	1.12895			102.632
50.2	8.36327	1.13216	0	8.36327	0.06433	4.76531	1.13216			102.924
50.3	8.37989	1.136	0	8.37989	0.06446	4.7815	1.136			103.273
50.4	8.39663	1.14004	0	8.39663	0.06459	4.7985	1.14004			103.64
50.5	8.41344	1.14231	0	8.41344	0.06472	4.80804	1.14231			103.846
50.6	8.42989	1.14336	0	8.42989	0.06485	4.81247	1.14336			103.942
50.7	8.44654	1.14765	0	8.44654	0.06497	4.8305	1.14765			104.332
50.8	8.46329	1.15207	0	8.46329	0.0651	4.84913	1.15207			104.734
50.9	8.4798	1.15513	0	8.4798	0.06523	4.862	1.15513			105.012
51	8.49655	1.15923	0	8.49655	0.06536	4.87925	1.15923			105.385
51.1	8.51325	1.1627	0	8.51325	0.06549	4.89386	1.1627			105.7
51.2	8.52984	1.16474	0	8.52984	0.06561	4.90247	1.16474			105.885
51.3	8.54668	1.16936	0	8.54668	0.06574	4.92189	1.16936			106.305
51.4	8.56332	1.1717	0	8.56332	0.06587	4.93175	1.1717			106.518
51.5	8.57996	1.17338	0	8.57996	0.066	4.93881	1.17338			106.671
51.6	8.59658	1.17925	0	8.59658	0.06613	4.96354	1.17925			107.205
51.7	8.6131	1.18228	0	8.6131	0.06625	4.97626	1.18228			107.48
51.8	8.62988	1.18518	0	8.62988	0.06638	4.98851	1.18518			107.744
51.9	8.64654	1.18758	0	8.64654	0.06651	4.99861	1.18758			107.962
52	8.66328	1.1907	0	8.66328	0.06664	5.01171	1.1907			108.245
52.1	8.68017	1.19444	0	8.68017	0.06677	5.02747	1.19444			108.585
52.2	8.69659	1.19691	0	8.69659	0.0669	5.03786	1.19691			108.81
52.3	8.71319	1.19949	0	8.71319	0.06702	5.04872	1.19949			109.045
52.4	8.72982	1.20025	0	8.72982	0.06715	5.05191	1.20025			109.114
52.5	8.74635	1.20345	0	8.74635	0.06728	5.0654	1.20345			109.405
52.6	8.7633	1.2071	0	8.7633	0.06741	5.08074	1.2071			109.736
52.7	8.78	1.20719	0	8.78	0.06754	5.08112	1.20719			109.745
52.8	8.79662	1.212	0	8.79662	0.06767	5.10138	1.212			110.182
52.9	8.81345	1.2153	0	8.81345	0.0678	5.11527	1.2153			110.482
53	8.82983	1.217	0	8.82983	0.06792	5.12243	1.217			110.636
53.1	8.84643	1.21908	0	8.84643	0.06805	5.13116	1.21908			110.825
53.2	8.86327	1.22361	0	8.86327	0.06818	5.15023	1.22361			111.237
53.3	8.87982	1.22508	0	8.87982	0.06831	5.15643	1.22508			111.371
53.4	8.89663	1.22805	0	8.89663	0.06844	5.16894	1.22805			111.641
53.5	8.9133	1.23281	0	8.9133	0.06856	5.18895	1.23281			112.074
53.6	8.92987	1.23619	0	8.92987	0.06869	5.20321	1.23619			112.381
53.7	8.94666	1.23899	0	8.94666	0.06882	5.21497	1.23899			112.635
53.8	8.96325	1.23946	0	8.96325	0.06895	5.21696	1.23946			112.678
53.9	8.9799	1.24414	0	8.9799	0.06908	5.23666	1.24414			113.104
54	8.99661	1.2485	0	8.99661	0.0692	5.25501	1.2485			113.5
54.1	9.01304	1.25182	0	9.01304	0.06933	5.26899	1.25182			113.802
54.2	9.0299	1.2569	0	9.0299	0.06946	5.29036	1.2569			114.264
54.3	9.04661	1.25763	0	9.04661	0.06959	5.29344	1.25763			114.33
54.4	9.06333	1.26257	0	9.06333	0.06972	5.31424	1.26257			114.779
54.5	9.08008	1.26521	0	9.08008	0.06985	5.32536	1.26521			115.019
54.6	9.09656	1.27083	0	9.09656	0.06997	5.34897	1.27083			115.53
54.7	9.11313	1.27277	0	9.11313	0.0701	5.35714	1.27277			115.706
54.8	9.12985	1.27919	0	9.12985	0.07023	5.3842	1.27919			116.29
54.9	9.14633	1.28049	0	9.14633	0.07036	5.38965	1.28049			116.408
55	9.16331	1.28486	0	9.16331	0.07049	5.40805	1.28486			116.805
55.1	9.18013	1.28995	0	9.18013	0.07062	5.42948	1.28995			117.268
55.2	9.19663	1.29134	0	9.19663	0.07074	5.43533	1.29134			117.395
55.3	9.21335	1.29583	0	9.21335	0.07087	5.4542	1.29583			117.803
55.4	9.22979	1.29838	0	9.22979	0.071	5.46495	1.29838			118.035
55.5	9.24636	1.30499	0	9.24636	0.07113	5.4928	1.30499			118.635
55.6	9.2633	1.30622	0	9.2633	0.07126	5.49794	1.30622			118.747
55.7	9.27987	1.31189	0	9.27987	0.07138	5.52182	1.31189			119.263
55.8	9.29664	1.3143	0	9.29664	0.07151	5.53195	1.3143			119.482
55.9	9.31341	1.31979	0	9.31341	0.07164	5.55509	1.31979			119.981
56	9.32985	1.32196	0	9.32985	0.07177	5.56419	1.32196			120.178
56.1	9.34661	1.32424	0	9.34661	0.0719	5.5738	1.32424			120.385
56.2	9.36326	1.3293	0	9.36326	0.07203	5.59512	1.3293			120.845
56.3	9.37982	1.33159	0	9.37982	0.07215	5.60472	1.33159			121.054
56.4	9.39662	1.3372	0	9.39662	0.07228	5.62837	1.3372			121.564
56.5	9.41313	1.33874	0	9.41313	0.07241	5.63485	1.33874			121.704
56.6	9.4299	1.34176	0	9.4299	0.07254	5.64754	1.34176			121.978
56.7	9.44667	1.34585	0	9.44667	0.07267	5.66477	1.34585			122.35
56.8	9.46329	1.35014	0	9.46329	0.07279	5.6828	1.35014			122.74
56.9	9.48007	1.35455	0	9.48007	0.07292	5.70137	1.35455			123.141
57	9.49653	1.35784	0	9.49653	0.07305	5.71521	1.35784			123.44
57.1	9.51307	1.36186	0	9.51307	0.07318	5.73215	1.36186			123.805
57.2	9.52985	1.36452	0	9.52985	0.07331	5.74333	1.36452			124.047
57.3	9.54642	1.36806	0	9.54642	0.07343	5.75826	1.36806			124.369
57.4	9.56337	1.37189	0	9.56337	0.07356	5.77437	1.37189			124.717
57.5	9.58015	1.37526	0	9.58015	0.07369	5.78855	1.37526			125.024
57.6	9.59661	1.37887	0	9.59661	0.07382	5.80373	1.37887			125.352
57.7	9.61326	1.38296	0	9.61326	0.07395	5.82095	1.38296			125.724
57.8	9.62982	1.38532	0	9.62982	0.07408	5.83088	1.38532			125.938
57.9	9.64636	1.38863	0	9.64636	0.0742	5.84484	1.38863			126.239
58	9.66329	1.39249	0	9.66329	0.07433	5.86108	1.39249			126.59
58.1	9.67994	1.39539	0	9.67994	0.07446	5.87327	1.39539			126.854
58.2	9.69666	1.39968	0	9.69666	0.07459	5.89133	1.39968			127.244
58.3	9.71339	1.40386	0	9.71339	0.07472	5.90892	1.40386			127.624
58.4	9.72984	1.40616	0	9.72984	0.07484	5.91863	1.40616			127.833
58.5	9.74653	1.41085	0	9.74653	0.07497	5.93834	1.41085			128.259
58.6	9.76323	1.41363	0	9.76323	0.0751	5.95003	1.41363			128.512
58.7	9.77985	1.41777	0	9.77985	0.07523	5.96747	1.41777			128.888
58.8	9.79659	1.42121	0	9.79659	0.07536	5.98197	1.42121			129.201
58.9	9.81316	1.42325	0	9.81316	0.07549	5.99055	1.42325			129.386
59	9.82994	1.42587	0	9.82994	0.07561	6.00157	1.42587			129.625
59.1	9.84668	1.43074	0	9.84668	0.07574	6.02208	1.43074			130.067
59.2	9.86326	1.43359	0	9.86326	0.07587	6.03407	1.43359			130.326
59.3	9.88002	1.43784	0	9.88002	0.076	6.05193	1.43784			130.713
59.4	9.89652	1.44156	0	9.89652	0.07613	6.0676	1.44156			131.051
59.5	9.91306	1.44666	0	9.91306	0.07625	6.08909	1.44666			131.515
59.6	9.92987	1.44857	0	9.92987	0.07638	6.0971	1.44857			131.688
59.7	9.94651	1.45418	0	9.94651	0.07651	6.12074	1.45418			132.198
59.8	9.96339	1.45728	0	9.96339	0.07664	6.13378	1.45728			132.48
59.9	9.98016	1.46047	0	9.98016	0.07677	6.14721	1.46047			132.77
60	9.99656	1.46245	0	9.99656	0.0769	6.15553	1.46245			132.95
60.1	10.0132	1.46835	0	10.0132	0.07702	6.18035	1.46835			133.486
60.2	10.0298	1.46949	0	10.0298	0.07715	6.18515	1.46949			133.59
60.3	10.0464	1.47519	0	10.0464	0.07728	6.20917	1.47519			134.108
60.4	10.0634	1.47701	0	10.0634	0.07741	6.21681	1.47701			134.274
60.5	10.08	1.48142	0	10.08	0.07754	6.23538	1.48142			134.675
60.6	10.0967	1.48568	0	10.0967	0.07767	6.25329	1.48568			135.062
60.7	10.1133	1.48863	0	10.1133	0.07779	6.26574	1.48863			135.33
60.8	10.1298	1.49193	0	10.1298	0.07792	6.2796	1.49193			135.63
60.9	10.1465	1.49699	0	10.1465	0.07805	6.3009	1.49699			136.09
61	10.1632	1.50179	0	10.1632	0.07818	6.32111	1.50179			136.526
61.1	10.1799	1.50404	0	10.1799	0.07831	6.3306	1.50404			136.731
61.2	10.1967	1.50899	0	10.1967	0.07844	6.35141	1.50899			137.181
61.3	10.2133	1.51103	0	10.2133	0.07856	6.36001	1.51103			137.366
61.4	10.2299	1.51648	0	10.2299	0.07869	6.38294	1.51648			137.862
61.5	10.2466	1.51873	0	10.2466	0.07882	6.39244	1.51873			138.066
61.6	10.2632	1.52169	0	10.2632	0.07895	6.40489	1.52169			138.335
61.7	10.2799	1.52722	0	10.2799	0.07908	6.42815	1.52722			138.838
61.8	10.2966	1.5299	0	10.2966	0.0792	6.43943	1.5299			139.082
61.9	10.3131	1.5349	0	10.3131	0.07933	6.46048	1.5349			139.536
62	10.3299	1.53672	0	10.3299	0.07946	6.46815	1.53672			139.702
62.1	10.3466	1.54234	0	10.3466	0.07959	6.49179	1.54234			140.213
62.2	10.3634	1.54634	0	10.3634	0.07972	6.50864	1.54634			140.576
62.3	10.3801	1.55047	0	10.3801	0.07985	6.526	1.55047			140.952
62.4	10.3965	1.55621	0	10.3965	0.07997	6.55016	1.55621			141.474
62.5	10.4132	1.5595	0	10.4132	0.0801	6.56404	1.5595			141.773
62.6	10.4298	1.56218	0	10.4298	0.08023	6.57531	1.56218			142.016
62.7	10.4464	1.56811	0	10.4464	0.08036	6.60025	1.56811			142.555
62.8	10.4634	1.56948	0	10.4634	0.08049	6.60602	1.56948			142.68
62.9	10.4801	1.57574	0	10.4801	0.08062	6.63239	1.57574			143.249
63	10.4967	1.57886	0	10.4967	0.08074	6.64551	1.57886			143.533
63.1	10.5133	1.58234	0	10.5133	0.08087	6.66016	1.58234			143.849
63.2	10.5297	1.58581	0	10.5297	0.081	6.67474	1.58581			144.165
63.3	10.5465	1.58789	0	10.5465	0.08113	6.68351	1.58789			144.354
63.4	10.5633	1.59183	0	10.5633	0.08126	6.7001	1.59183			144.712
63.5	10.5799	1.59614	0	10.5799	0.08138	6.71824	1.59614			145.104
63.6	10.5968	1.60004	0	10.5968	0.08151	6.73465	1.60004			145.458
63.7	10.6133	1.6038	0	10.6133	0.08164	6.75049	1.6038			145.8
63.8	10.6299	1.60605	0	10.6299	0.08177	6.75997	1.60605			146.005
63.9	10.6466	1.61221	0	10.6466	0.0819	6.78588	1.61221			146.565
64	10.6632	1.61432	0	10.6632	0.08202	6.79475	1.61432			146.756
64.1	10.6799	1.61839	0	10.6799	0.08215	6.81187	1.61839			147.126
64.2	10.6966	1.62131	0	10.6966	0.08228	6.82419	1.62131			147.392
64.3	10.7131	1.62544	0	10.7131	0.08241	6.84156	1.62544			147.767
64.4	10.73	1.62747	0	10.73	0.08254	6.85013	1.62747			147.952
64.5	10.7466	1.63239	0	10.7466	0.08267	6.87081	1.63239			148.399
64.6	10.7634	1.63561	0	10.7634	0.08279	6.88436	1.63561			148.692
64.7	10.78	1.63984	0	10.78	0.08292	6.90218	1.63984			149.076
64.8	10.7964	1.64217	0	10.7964	0.08305	6.91199	1.64217			149.288
64.9	10.8131	1.64651	0	10.8131	0.08318	6.93024	1.64651			149.683
65	10.8299	1.65151	0	10.8299	0.08331	6.95129	1.65151			150.137
65.1	10.8465	1.65321	0	10.8465	0.08343	6.95844	1.65321			150.292
65.2	10.8635	1.6578	0	10.8635	0.08357	6.97779	1.6578			150.709
65.3	10.8801	1.66403	0	10.8801	0.08369	7.00401	1.66403			151.275
65.4	10.8966	1.66502	0	10.8966	0.08382	7.00817	1.66502			151.365
65.5	10.9133	1.66832	0	10.9133	0.08395	7.02204	1.66832			151.665
65.6	10.9298	1.67123	0	10.9298	0.08408	7.03428	1.67123			151.93
65.7	10.9465	1.67529	0	10.9465	0.0842	7.05137	1.67529			152.299
65.8	10.9633	1.67786	0	10.9633	0.08433	7.06219	1.67786			152.533
65.9	10.9799	1.68179	0	10.9799	0.08446	7.07877	1.68179			152.89
66	10.9968	1.68501	0	10.9968	0.08459	7.09229	1.68501			153.183
66.1	11.0133	1.68672	0	11.0133	0.08472	7.0995	1.68672			153.338
66.2	11.0299	1.6888	0	11.0299	0.08485	7.10827	1.6888			153.527
66.3	11.0466	1.69331	0	11.0466	0.08497	7.12724	1.69331			153.937
66.4	11.0631	1.69824	0	11.0631	0.0851	7.148	1.69824			154.385
66.5	11.0799	1.70026	0	11.0799	0.08523	7.15647	1.70026			154.569
66.6	11.0966	1.70264	0	11.0966	0.08536	7.16651	1.70264			154.785
66.7	11.1132	1.70655	0	11.1132	0.08549	7.18298	1.70655			155.141
66.8	11.1301	1.71007	0	11.1301	0.08562	7.19779	1.71007			155.461
66.9	11.1467	1.7146	0	11.1467	0.08574	7.21686	1.7146			155.873
67	11.1632	1.718	0	11.1632	0.08587	7.23116	1.718			156.182
67.1	11.18	1.7208	0	11.18	0.086	7.24293	1.7208			156.436
67.2	11.1965	1.72486	0	11.1965	0.08613	7.26002	1.72486			156.805
67.3	11.2132	1.72783	0	11.2132	0.08626	7.27253	1.72783			157.075
67.4	11.2299	1.73013	0	11.2299	0.08638	7.28221	1.73013			157.285
67.5	11.2465	1.73298	0	11.2465	0.08651	7.29422	1.73298			157.544
67.6	11.2634	1.73637	0	11.2634	0.08664	7.30847	1.73637			157.852
67.7	11.2801	1.73803	0	11.2801	0.08677	7.31545	1.73803			158.003
67.8	11.2965	1.74162	0	11.2965	0.0869	7.33059	1.74162			158.329
67.9	11.3133	1.74518	0	11.3133	0.08703	7.34555	1.74518			158.653
68	11.3298	1.75008	0	11.3298	0.08715	7.36617	1.75008			159.098
68.1	11.3465	1.7517	0	11.3465	0.08728	7.373	1.7517			159.245
68.2	11.3633	1.75529	0	11.3633	0.08741	7.38811	1.75529			159.572
68.3	11.38	1.75704	0	11.38	0.08754	7.3955	1.75704			159.731
68.4	11.3967	1.76133	0	11.3967	0.08767	7.41353	1.76133			160.121
68.5	11.4133	1.76411	0	11.4133	0.08779	7.42525	1.76411			160.374
68.6	11.4298	1.76873	0	11.4298	0.08792	7.4447	1.76873			160.794
68.7	11.4466	1.77429	0	11.4466	0.08805	7.4681	1.77429			161.299
68.8	11.4632	1.77477	0	11.4632	0.08818	7.47009	1.77477			161.343
68.9	11.4799	1.78004	0	11.4799	0.08831	7.49228	1.78004			161.822
69	11.4967	1.78292	0	11.4967	0.08844	7.5044	1.78292			162.084
69.1	11.5132	1.7854	0	11.5132	0.08856	7.51485	1.7854			162.309
69.2	11.5301	1.79082	0	11.5301	0.08869	7.53764	1.79082			162.802
69.3	11.5466	1.79316	0	11.5466	0.08882	7.5475	1.79316			163.015
69.4	11.5631	1.79755	0	11.5631	0.08895	7.56598	1.79755			163.414
69.5	11.58	1.8018	0	11.58	0.08908	7.58388	1.8018			163.8
69.6	11.5965	1.80391	0	11.5965	0.0892	7.59276	1.80391			163.992
69.7	11.6132	1.81076	0	11.6132	0.08933	7.62159	1.81076			164.615
69.8	11.63	1.81321	0	11.63	0.08946	7.6319	1.81321			164.837
69.9	11.6466	1.81513	0	11.6466	0.08959	7.64001	1.81513			165.012
70	11.6634	1.81907	0	11.6634	0.08972	7.65655	1.81907			165.37
70.1	11.68	1.82177	0	11.68	0.08985	7.66792	1.82177			165.615
70.2	11.6964	1.82841	0	11.6964	0.08997	7.6959	1.82841			166.219
70.3	11.7133	1.83185	0	11.7133	0.0901	7.71037	1.83185			166.532
70.4	11.7298	1.83616	0	11.7298	0.09023	7.72849	1.83616			166.924
70.5	11.7465	1.83823	0	11.7465	0.09036	7.73721	1.83823			167.112
70.6	11.7634	1.84209	0	11.7634	0.09049	7.75347	1.84209			167.463
70.7	11.78	1.84474	0	11.78	0.09062	7.76461	1.84474			167.704
70.8	11.7967	1.84987	0	11.7967	0.09074	7.78622	1.84987			168.17
70.9	11.8133	1.85372	0	11.8133	0.09087	7.80243	1.85372			168.52
71	11.8298	1.85823	0	11.8298	0.091	7.82141	1.85823			168.93
71.1	11.8465	1.8622	0	11.8465	0.09113	7.83811	1.8622			169.291
71.2	11.8632	1.86501	0	11.8632	0.09126	7.84994	1.86501			169.546
71.3	11.8799	1.87078	0	11.8799	0.09138	7.87422	1.87078			170.071
71.4	11.8968	1.87357	0	11.8968	0.09151	7.88595	1.87357			170.325
71.5	11.9133	1.87617	0	11.9133	0.09164	7.89691	1.87617			170.561
71.6	11.93	1.88316	0	11.93	0.09177	7.92631	1.88316			171.196
71.7	11.9465	1.88725	0	11.9465	0.0919	7.94352	1.88725			171.568
71.8	11.9631	1.88985	0	11.9631	0.09202	7.95446	1.88985			171.805
71.9	11.9799	1.89348	0	11.9799	0.09215	7.96975	1.89348			172.135
72	11.9965	1.89647	0	11.9965	0.09228	7.98236	1.89647			172.406
72.1	12.0133	1.90119	0	12.0133	0.09241	8.00222	1.90119			172.835
72.2	12.0301	1.904	0	12.0301	0.09254	8.01403	1.904			173.091
72.3	12.0466	1.909	0	12.0466	0.09267	8.03508	1.909			173.545
72.4	12.0633	1.91469	0	12.0633	0.09279	8.05902	1.91469			174.063
72.5	12.08	1.91774	0	12.08	0.09292	8.07188	1.91774			174.34
72.6	12.0965	1.92147	0	12.0965	0.09305	8.08756	1.92147			174.679
72.7	12.1132	1.92702	0	12.1132	0.09318	8.11093	1.92702			175.184
72.8	12.1299	1.93196	0	12.1299	0.09331	8.13173	1.93196			175.633
72.9	12.1465	1.93347	0	12.1465	0.09343	8.13806	1.93347			175.77
73	12.1634	1.93923	0	12.1634	0.09356	8.16231	1.93923			176.294
73.1	12.18	1.94483	0	12.18	0.09369	8.18591	1.94483			176.803
73.2	12.1966	1.94807	0	12.1966	0.09382	8.19953	1.94807			177.097
73.3	12.2133	1.95433	0	12.2133	0.09395	8.22591	1.95433			177.666
73.4	12.2298	1.95657	0	12.2298	0.09408	8.23529	1.95657			177.87
73.5	12.2465	1.96077	0	12.2465	0.0942	8.25299	1.96077			178.252
73.6	12.2631	1.96768	0	12.2631	0.09433	8.28209	1.96768			178.88
73.7	12.28	1.96936	0	12.28	0.09446	8.28916	1.96936			179.033
73.8	12.2968	1.9751	0	12.2968	0.09459	8.31331	1.9751			179.555
73.9	12.3133	1.97963	0	12.3133	0.09472	8.33236	1.97963			179.966
74	12.3299	1.98342	0	12.3299	0.09485	8.34834	1.98342			180.311
74.1	12.3465	1.98889	0	12.3465	0.09497	8.37134	1.98889			180.808
74.2	12.363	1.99333	0	12.363	0.0951	8.39006	1.99333			181.212
74.3	12.38	1.99788	0	12.38	0.09523	8.4092	1.99788			181.625
74.4	12.3966	2.00229	0	12.3966	0.09536	8.42775	2.00229			182.026
74.5	12.4133	2.00566	0	12.4133	0.09549	8.44193	2.00566			182.333
74.6	12.4301	2.01062	0	12.4301	0.09562	8.46283	2.01062			182.784
74.7	12.4465	2.01461	0	12.4465	0.09574	8.47959	2.01461			183.146
74.8	12.4632	2.01978	0	12.4632	0.09587	8.50135	2.01978			183.616
74.9	12.4799	2.02414	0	12.4799	0.096	8.51971	2.02414			184.013
75	12.4965	2.02977	0	12.4965	0.09613	8.54343	2.02977			184.525
75.1	12.5133	2.03352	0	12.5133	0.09626	8.55918	2.03352			184.865
75.2	12.53	2.03825	0	12.53	0.09638	8.57912	2.03825			185.295
75.3	12.5465	2.04187	0	12.5465	0.09651	8.59436	2.04187			185.625
75.4	12.5633	2.0473	0	12.5633	0.09664	8.6172	2.0473			186.118
75.5	12.5799	2.05156	0	12.5799	0.09677	8.63512	2.05156			186.505
75.6	12.5966	2.05559	0	12.5966	0.0969	8.6521	2.05559			186.872
75.7	12.6133	2.05927	0	12.6133	0.09703	8.66759	2.05927			187.206
75.8	12.6297	2.06341	0	12.6297	0.09715	8.685	2.06341			187.583
75.9	12.6465	2.06665	0	12.6465	0.09728	8.69866	2.06665			187.877
76	12.6632	2.07129	0	12.6632	0.09741	8.71817	2.07129			188.299
76.1	12.68	2.07553	0	12.68	0.09754	8.73602	2.07553			188.685
76.2	12.6968	2.08166	0	12.6968	0.09767	8.76183	2.08166			189.242
76.3	12.7133	2.08313	0	12.7133	0.09779	8.76802	2.08313			189.375
76.4	12.7298	2.08671	0	12.7298	0.09792	8.78308	2.08671			189.701
76.5	12.7465	2.08906	0	12.7465	0.09805	8.79298	2.08906			189.915
76.6	12.763	2.09339	0	12.763	0.09818	8.81119	2.09339			190.308
76.7	12.78	2.09794	0	12.78	0.09831	8.83035	2.09794			190.722
76.8	12.7967	2.1008	0	12.7967	0.09844	8.8424	2.1008			190.982
76.9	12.8133	2.10316	0	12.8133	0.09856	8.85234	2.10316			191.196
77	12.8301	2.10736	0	12.8301	0.09869	8.87001	2.10736			191.578
77.1	12.8464	2.11114	0	12.8464	0.09882	8.88591	2.11114			191.922
77.2	12.8631	2.11329	0	12.8631	0.09895	8.89494	2.11329			192.117
77.3	12.88	2.11786	0	12.88	0.09908	8.91418	2.11786			192.533
77.4	12.8965	2.11891	0	12.8965	0.0992	8.91862	2.11891			192.628
77.5	12.9133	2.12168	0	12.9133	0.09933	8.93025	2.12168			192.88
77.6	12.93	2.12343	0	12.93	0.09946	8.93764	2.12343			193.039
77.7	12.9466	2.12453	0	12.9466	0.09959	8.94227	2.12453			193.139
77.8	12.9633	2.12773	0	12.9633	0.09972	8.95573	2.12773			193.43
77.9	12.9799	2.12724	0	12.9799	0.09985	8.95366	2.12724			193.385
78	12.9965	2.12741	0	12.9965	0.09997	8.95441	2.12741			193.401
78.1	13.0133	2.12778	0	13.0133	0.1001	8.95594	2.12778			193.435
78.2	13.0298	2.12722	0	13.0298	0.10023	8.95361	2.12722			193.384
78.3	13.0465	2.12987	0	13.0465	0.10036	8.96475	2.12987			193.625
78.4	13.0633	2.12904	0	13.0633	0.10049	8.96124	2.12904			193.549
78.5	13.08	2.1293	0	13.08	0.10062	8.96234	2.1293			193.573
78.6	13.0968	2.13172	0	13.0968	0.10074	8.97251	2.13172			193.793
78.7	13.1132	2.12724	0	13.1132	0.10087	8.95366	2.12724			193.385
78.8	13.1297	2.12434	0	13.1297	0.101	8.94148	2.12434			193.122
78.9	13.1465	2.12324	0	13.1465	0.10113	8.93683	2.12324			193.022
79	13.1631	2.11891	0	13.1631	0.10125	8.9186	2.11891			192.628
79.1	13.18	2.11324	0	13.18	0.10138	8.89473	2.11324			192.113
79.2	13.1968	2.10403	0	13.1968	0.10151	8.85597	2.10403			191.275
79.3	13.2133	2.09879	0	13.2133	0.10164	8.83391	2.09879			190.799
79.4	13.2299	2.0882	0	13.2299	0.10177	8.78934	2.0882			189.836
79.5	13.2465	2.04214	0	13.2465	0.1019	8.59549	2.04214			185.649
79.6	13.263	2.01837	0	13.263	0.10202	8.49542	2.01837			183.488
79.7	13.28	2.01126	0	13.28	0.10215	8.46549	2.01126			182.842
79.8	13.2966	2.00354	0	13.2966	0.10228	8.433	2.00354			182.14
79.9	13.3133	1.99983	0	13.3133	0.10241	8.41738	1.99983			181.803
80	13.33	1.99771	0	13.33	0.10254	8.40847	1.99771			181.61
80.1	13.3466	1.99892	0	13.3466	0.10267	8.41356	1.99892			181.72
80.2	13.3632	2.00274	0	13.3632	0.10279	8.42964	2.00274			182.067
80.3	13.3799	2.00561	0	13.3799	0.10292	8.44172	2.00561			182.328
80.4	13.3965	2.00865	0	13.3965	0.10305	8.45452	2.00865			182.605
80.5	13.4133	2.01352	0	13.4133	0.10318	8.47501	2.01352			183.047
80.6	13.4299	2.01905	0	13.4299	0.10331	8.49829	2.01905			183.55
80.7	13.4465	2.02103	0	13.4465	0.10343	8.50661	2.02103			183.73
80.8	13.4634	2.02424	0	13.4634	0.10356	8.52013	2.02424			184.022
80.9	13.4799	2.03103	0	13.4799	0.10369	8.54873	2.03103			184.639
81	13.4967	2.03541	0	13.4967	0.10382	8.56716	2.03541			185.037
81.1	13.5132	2.03787	0	13.5132	0.10395	8.57751	2.03787			185.261
81.2	13.5297	2.04361	0	13.5297	0.10407	8.60166	2.04361			185.783
81.3	13.5465	2.04893	0	13.5465	0.1042	8.62404	2.04893			186.266
81.4	13.5632	2.05166	0	13.5632	0.10433	8.63554	2.05166			186.515
81.5	13.58	2.05515	0	13.58	0.10446	8.65022	2.05515			186.832
81.6	13.5968	2.0593	0	13.5968	0.10459	8.66772	2.0593			187.209
81.7	13.6133	2.06111	0	13.6133	0.10472	8.67532	2.06111			187.374
81.8	13.6299	2.06467	0	13.6299	0.10485	8.6903	2.06467			187.697
81.9	13.6465	2.06774	0	13.6465	0.10497	8.70322	2.06774			187.976
82	13.663	2.06926	0	13.663	0.1051	8.70964	2.06926			188.115
82.1	13.68	2.07285	0	13.68	0.10523	8.72475	2.07285			188.441
82.2	13.6967	2.0721	0	13.6967	0.10536	8.72159	2.0721			188.373
82.3	13.7134	2.06923	0	13.7134	0.10549	8.7095	2.06923			188.112
82.4	13.73	2.07271	0	13.73	0.10562	8.72417	2.07271			188.428
82.5	13.7464	2.07509	0	13.7464	0.10574	8.73419	2.07509			188.645
82.6	13.7632	2.07829	0	13.7632	0.10587	8.74766	2.07829			188.935
82.7	13.7799	2.08358	0	13.7799	0.106	8.7699	2.08358			189.416
82.8	13.7966	2.08592	0	13.7966	0.10613	8.77976	2.08592			189.629
82.9	13.8133	2.093	0	13.8133	0.10626	8.80955	2.093			190.273
83	13.8299	2.09696	0	13.8299	0.10638	8.82622	2.09696			190.633
83.1	13.8466	2.0993	0	13.8466	0.10651	8.83605	2.0993			190.845
83.2	13.8633	2.1065	0	13.8633	0.10664	8.86638	2.1065			191.5
83.3	13.8799	2.11254	0	13.8799	0.10677	8.89181	2.11254			192.049
83.4	13.8966	2.11561	0	13.8966	0.1069	8.90471	2.11561			192.328
83.5	13.9132	2.12074	0	13.9132	0.10702	8.9263	2.12074			192.795
83.6	13.9297	2.12564	0	13.9297	0.10715	8.94695	2.12564			193.24
83.7	13.9466	2.13137	0	13.9466	0.10728	8.97107	2.13137			193.761
83.8	13.9633	2.1351	0	13.9633	0.10741	8.98677	2.1351			194.1
83.9	13.9801	2.14098	0	13.9801	0.10754	9.01153	2.14098			194.635
84	13.9968	2.14613	0	13.9968	0.10767	9.03318	2.14613			195.103
84.1	14.0132	2.14854	0	14.0132	0.10779	9.04331	2.14854			195.322
84.2	14.0298	2.15303	0	14.0298	0.10792	9.06224	2.15303			195.73
84.3	14.0465	2.15868	0	14.0465	0.10805	9.08602	2.15868			196.244
84.4	14.063	2.16305	0	14.063	0.10818	9.10441	2.16305			196.641
84.5	14.0801	2.16981	0	14.0801	0.10831	9.13285	2.16981			197.255
84.6	14.0967	2.17315	0	14.0967	0.10844	9.14691	2.17315			197.559
84.7	14.1134	2.17947	0	14.1134	0.10856	9.17351	2.17947			198.134
84.8	14.13	2.18326	0	14.13	0.10869	9.18948	2.18326			198.478
84.9	14.1464	2.19024	0	14.1464	0.10882	9.21884	2.19024			199.113
85	14.1631	2.19489	0	14.1631	0.10895	9.23843	2.19489			199.535
85.1	14.1799	2.19856	0	14.1799	0.10908	9.25388	2.19856			199.869
85.2	14.1965	2.20317	0	14.1965	0.1092	9.27325	2.20317			200.288
85.3	14.2134	2.20897	0	14.2134	0.10933	9.29769	2.20897			200.815
85.4	14.23	2.21113	0	14.23	0.10946	9.30675	2.21113			201.012
85.5	14.2466	2.2166	0	14.2466	0.10959	9.32979	2.2166			201.509
85.6	14.2633	2.22033	0	14.2633	0.10972	9.34549	2.22033			201.848
85.7	14.2798	2.22519	0	14.2798	0.10984	9.36594	2.22519			202.29
85.8	14.2966	2.22725	0	14.2966	0.10997	9.37461	2.22725			202.477
85.9	14.3133	2.23158	0	14.3133	0.1101	9.39285	2.23158			202.871
86	14.3298	2.23724	0	14.3298	0.11023	9.41666	2.23724			203.385
86.1	14.3467	2.2423	0	14.3467	0.11036	9.43799	2.2423			203.845
86.2	14.3633	2.246	0	14.3633	0.11049	9.45353	2.246			204.182
86.3	14.38	2.25112	0	14.38	0.11062	9.47507	2.25112			204.647
86.4	14.3967	2.25509	0	14.3967	0.11074	9.49178	2.25509			205.008
86.5	14.4132	2.25892	0	14.4132	0.11087	9.50793	2.25892			205.356
86.6	14.4298	2.26251	0	14.4298	0.111	9.52301	2.26251			205.683
86.7	14.4465	2.26712	0	14.4465	0.11113	9.54245	2.26712			206.102
86.8	14.4631	2.27026	0	14.4631	0.11125	9.55567	2.27026			206.387
86.9	14.4801	2.27442	0	14.4801	0.11139	9.57316	2.27442			206.765
87	14.4967	2.27742	0	14.4967	0.11151	9.58577	2.27742			207.038
87.1	14.5133	2.28413	0	14.5133	0.11164	9.61402	2.28413			207.648
87.2	14.53	2.28812	0	14.53	0.11177	9.63082	2.28812			208.011
87.3	14.5464	2.29073	0	14.5464	0.1119	9.64181	2.29073			208.248
87.4	14.5631	2.29617	0	14.5631	0.11202	9.66472	2.29617			208.743
87.5	14.58	2.30087	0	14.58	0.11215	9.68451	2.30087			209.17
87.6	14.5966	2.30335	0	14.5966	0.11228	9.69492	2.30335			209.395
87.7	14.6134	2.30992	0	14.6134	0.11241	9.72256	2.30992			209.993
87.8	14.63	2.31382	0	14.63	0.11254	9.73902	2.31382			210.347
87.9	14.6466	2.3163	0	14.6466	0.11267	9.74942	2.3163			210.573
88	14.6633	2.31591	0	14.6633	0.11279	9.7478	2.31591			210.537
88.1	14.6798	2.31905	0	14.6798	0.11292	9.76103	2.31905			210.823
88.2	14.6966	2.32287	0	14.6966	0.11305	9.77709	2.32287			211.17
88.3	14.7133	2.32671	0	14.7133	0.11318	9.79324	2.32671			211.519
88.4	14.7299	2.32853	0	14.7299	0.11331	9.80089	2.32853			211.685
88.5	14.7467	2.33399	0	14.7467	0.11344	9.82391	2.33399			212.181
88.6	14.7633	2.33589	0	14.7633	0.11356	9.8319	2.33589			212.354
88.7	14.7799	2.34212	0	14.7799	0.11369	9.85812	2.34212			212.92
88.8	14.7967	2.3477	0	14.7967	0.11382	9.8816	2.3477			213.427
88.9	14.8132	2.35021	0	14.8132	0.11395	9.89215	2.35021			213.655
89	14.8298	2.35511	0	14.8298	0.11408	9.91278	2.35511			214.101
89.1	14.8466	2.35896	0	14.8466	0.1142	9.92902	2.35896			214.451
89.2	14.8632	2.36297	0	14.8632	0.11433	9.94589	2.36297			214.815
89.3	14.8801	2.36924	0	14.8801	0.11446	9.97225	2.36924			215.385
89.4	14.8967	2.3758	0	14.8967	0.11459	9.99987	2.3758			215.982
89.5	14.9132	2.379	0	14.9132	0.11472	10.0134	2.379			216.273
89.6	14.9299	2.38276	0	14.9299	0.11485	10.0292	2.38276			216.615
89.7	14.9464	2.38872	0	14.9464	0.11497	10.0542	2.38872			217.156
89.8	14.9631	2.39627	0	14.9631	0.1151	10.0861	2.39627			217.843
89.9	14.98	2.40049	0	14.98	0.11523	10.1038	2.40049			218.226
90	14.9966	2.40622	0	14.9966	0.11536	10.1279	2.40622			218.747
90.1	15.0135	2.40842	0	15.0135	0.11549	10.1372	2.40842			218.947
90.2	15.03	2.41472	0	15.03	0.11562	10.1637	2.41472			219.52
90.3	15.0465	2.41921	0	15.0465	0.11574	10.1826	2.41921			219.928
90.4	15.0632	2.4253	0	15.0632	0.11587	10.2082	2.4253			220.482
90.5	15.0798	2.42962	0	15.0798	0.116	10.2264	2.42962			220.875
90.6	15.0966	2.43446	0	15.0966	0.11613	10.2468	2.43446			221.315
90.7	15.1134	2.4402	0	15.1134	0.11626	10.2709	2.4402			221.836
90.8	15.1299	2.44463	0	15.1299	0.11638	10.2896	2.44463			222.239
90.9	15.1467	2.4503	0	15.1467	0.11651	10.3134	2.4503			222.755
91	15.1633	2.45414	0	15.1633	0.11664	10.3296	2.45414			223.104
91.1	15.1798	2.46144	0	15.1798	0.11677	10.3604	2.46144			223.767
91.2	15.1966	2.46536	0	15.1966	0.1169	10.3768	2.46536			224.124
91.3	15.2131	2.46932	0	15.2131	0.11702	10.3935	2.46932			224.484
91.4	15.2298	2.47688	0	15.2298	0.11715	10.4253	2.47688			225.171
91.5	15.2467	2.47815	0	15.2467	0.11728	10.4307	2.47815			225.286
91.6	15.2632	2.48358	0	15.2632	0.11741	10.4535	2.48358			225.78
91.7	15.2801	2.48909	0	15.2801	0.11754	10.4767	2.48909			226.281
91.8	15.2967	2.49393	0	15.2967	0.11767	10.4971	2.49393			226.721
91.9	15.3131	2.49699	0	15.3131	0.11779	10.51	2.49699			226.999
92	15.3299	2.50178	0	15.3299	0.11792	10.5301	2.50178			227.435
92.1	15.3465	2.50592	0	15.3465	0.11805	10.5475	2.50592			227.811
92.2	15.3632	2.51348	0	15.3632	0.11818	10.5794	2.51348			228.498
92.3	15.3801	2.51851	0	15.3801	0.11831	10.6005	2.51851			228.955
92.4	15.3966	2.52193	0	15.3966	0.11844	10.6149	2.52193			229.266
92.5	15.4134	2.52824	0	15.4134	0.11856	10.6415	2.52824			229.84
92.6	15.4299	2.53436	0	15.4299	0.11869	10.6672	2.53436			230.396
92.7	15.4464	2.53843	0	15.4464	0.11882	10.6844	2.53843			230.766
92.8	15.4632	2.54564	0	15.4632	0.11895	10.7147	2.54564			231.422
92.9	15.4798	2.55227	0	15.4798	0.11908	10.7426	2.55227			232.025
93	15.4966	2.55808	0	15.4966	0.1192	10.7671	2.55808			232.553
93.1	15.5134	2.56389	0	15.5134	0.11933	10.7915	2.56389			233.081
93.2	15.5299	2.5682	0	15.5299	0.11946	10.8097	2.5682			233.473
93.3	15.5467	2.5722	0	15.5467	0.11959	10.8265	2.5722			233.836
93.4	15.5632	2.57863	0	15.5632	0.11972	10.8536	2.57863			234.421
93.5	15.5798	2.58375	0	15.5798	0.11984	10.8751	2.58375			234.886
93.6	15.5967	2.58849	0	15.5967	0.11997	10.8951	2.58849			235.317
93.7	15.6132	2.59316	0	15.6132	0.1201	10.9148	2.59316			235.742
93.8	15.6299	2.60121	0	15.6299	0.12023	10.9486	2.60121			236.474
93.9	15.6467	2.60577	0	15.6467	0.12036	10.9678	2.60577			236.888
94	15.6633	2.61072	0	15.6633	0.12049	10.9887	2.61072			237.338
94.1	15.6799	2.615	0	15.6799	0.12062	11.0067	2.615			237.727
94.2	15.6966	2.62052	0	15.6966	0.12074	11.0299	2.62052			238.229
94.3	15.7132	2.62467	0	15.7132	0.12087	11.0474	2.62467			238.606
94.4	15.7299	2.62681	0	15.7299	0.121	11.0564	2.62681			238.801
94.5	15.7465	2.63315	0	15.7465	0.12113	11.0831	2.63315			239.377
94.6	15.7632	2.63858	0	15.7632	0.12126	11.1059	2.63858			239.871
94.7	15.78	2.6444	0	15.78	0.12138	11.1304	2.6444			240.4
94.8	15.7967	2.64746	0	15.7967	0.12151	11.1433	2.64746			240.678
94.9	15.8133	2.65394	0	15.8133	0.12164	11.1706	2.65394			241.267
95	15.8299	2.65864	0	15.8299	0.12177	11.1904	2.65864			241.695
95.1	15.8464	2.66348	0	15.8464	0.1219	11.2107	2.66348			242.135
95.2	15.8632	2.66702	0	15.8632	0.12202	11.2256	2.66702			242.456
95.3	15.8798	2.6712	0	15.8798	0.12215	11.2432	2.6712			242.836
95.4	15.8966	2.67831	0	15.8966	0.12228	11.2732	2.67831			243.483
95.5	15.9135	2.6833	0	15.9135	0.12241	11.2942	2.6833			243.936
95.6	15.93	2.68843	0	15.93	0.12254	11.3158	2.68843			244.403
95.7	15.9466	2.6825	0	15.9466	0.12267	11.2908	2.6825			243.864
95.8	15.9632	2.67155	0	15.9632	0.12279	11.2447	2.67155			242.868
95.9	15.9797	2.67538	0	15.9797	0.12292	11.2608	2.67538			243.216
96	15.9966	2.67992	0	15.9966	0.12305	11.2799	2.67992			243.629
96.1	16.0133	2.6866	0	16.0133	0.12318	11.3081	2.6866			244.236
96.2	16.03	2.6881	0	16.03	0.12331	11.3144	2.6881			244.373
96.3	16.0468	2.69405	0	16.0468	0.12344	11.3394	2.69405			244.914
96.4	16.0632	2.7001	0	16.0632	0.12356	11.3649	2.7001			245.464
96.5	16.0798	2.70432	0	16.0798	0.12369	11.3826	2.70432			245.847
96.6	16.0966	2.70943	0	16.0966	0.12382	11.4041	2.70943			246.312
96.7	16.1131	2.71248	0	16.1131	0.12395	11.417	2.71248			246.589
96.8	16.1299	2.7165	0	16.1299	0.12408	11.4339	2.7165			246.955
96.9	16.1466	2.72271	0	16.1466	0.1242	11.46	2.72271			247.519
97	16.1632	2.72916	0	16.1632	0.12433	11.4872	2.72916			248.105
97.1	16.18	2.73315	0	16.18	0.12446	11.504	2.73315			248.468
97.2	16.1966	2.73725	0	16.1966	0.12459	11.5213	2.73725			248.841
97.3	16.2132	2.74092	0	16.2132	0.12472	11.5367	2.74092			249.175
97.4	16.2299	2.74786	0	16.2299	0.12485	11.5659	2.74786			249.805
97.5	16.2464	2.75094	0	16.2464	0.12497	11.5789	2.75094			250.085
97.6	16.2632	2.75616	0	16.2632	0.1251	11.6008	2.75616			250.56
97.7	16.2799	2.76334	0	16.2799	0.12523	11.6311	2.76334			251.213
97.8	16.2967	2.7707	0	16.2967	0.12536	11.6621	2.7707			251.882
97.9	16.3135	2.77224	0	16.3135	0.12549	11.6685	2.77224			252.022
98	16.33	2.77741	0	16.33	0.12562	11.6903	2.77741			252.492
98.1	16.3465	2.78346	0	16.3465	0.12574	11.7157	2.78346			253.042
98.2	16.3632	2.78976	0	16.3632	0.12587	11.7423	2.78976			253.615
98.3	16.3797	2.79327	0	16.3797	0.126	11.757	2.79327			253.934
98.4	16.3967	2.79934	0	16.3967	0.12613	11.7826	2.79934			254.485
98.5	16.4134	2.80519	0	16.4134	0.12626	11.8072	2.80519			255.017
98.6	16.43	2.81119	0	16.43	0.12638	11.8325	2.81119			255.563
98.7	16.4467	2.81686	0	16.4467	0.12651	11.8563	2.81686			256.078
98.8	16.4632	2.82221	0	16.4632	0.12664	11.8788	2.82221			256.565
98.9	16.4797	2.82801	0	16.4797	0.12677	11.9033	2.82801			257.092
99	16.4966	2.8321	0	16.4966	0.1269	11.9205	2.8321			257.464
99.1	16.5131	2.83846	0	16.5131	0.12702	11.9472	2.83846			258.042
99.2	16.53	2.84656	0	16.53	0.12715	11.9813	2.84656			258.778
99.3	16.5467	2.85073	0	16.5467	0.12728	11.9989	2.85073			259.157
99.4	16.5632	2.85971	0	16.5632	0.12741	12.0367	2.85971			259.974
99.5	16.58	2.86277	0	16.58	0.12754	12.0496	2.86277			260.252
99.6	16.5966	2.86763	0	16.5966	0.12767	12.07	2.86763			260.694
99.7	16.6132	2.87134	0	16.6132	0.12779	12.0856	2.87134			261.031
99.8	16.6299	2.87558	0	16.6299	0.12792	12.1035	2.87558			261.416
99.9	16.6464	2.88266	0	16.6464	0.12805	12.1333	2.88266			262.06
100	16.6632	2.88861	0	16.6632	0.12818	12.1583	2.88861			262.601
100.1	16.6799	2.89439	0	16.6799	0.12831	12.1827	2.89439			263.126
100.2	16.6966	2.89923	0	16.6966	0.12844	12.203	2.89923			263.566
100.3	16.7135	2.90521	0	16.7135	0.12857	12.2282	2.90521			264.11
100.4	16.7299	2.90991	0	16.7299	0.12869	12.248	2.90991			264.537
100.5	16.7464	2.91552	0	16.7464	0.12882	12.2716	2.91552			265.047
100.6	16.7632	2.921	0	16.7632	0.12895	12.2947	2.921			265.545
100.7	16.7797	2.92698	0	16.7797	0.12907	12.3198	2.92698			266.089
100.8	16.7967	2.934	0	16.7967	0.12921	12.3494	2.934			266.727
100.9	16.8134	2.93582	0	16.8134	0.12933	12.357	2.93582			266.893
101	16.83	2.93869	0	16.83	0.12946	12.3691	2.93869			267.154
101.1	16.8467	2.94364	0	16.8467	0.12959	12.39	2.94364			267.604
101.2	16.8631	2.95161	0	16.8631	0.12972	12.4235	2.95161			268.328
101.3	16.8797	2.95555	0	16.8797	0.12984	12.4401	2.95555			268.686
101.4	16.8967	2.96202	0	16.8967	0.12997	12.4673	2.96202			269.275
101.5	16.9132	2.9672	0	16.9132	0.1301	12.4891	2.9672			269.745
101.6	16.93	2.97444	0	16.93	0.13023	12.5196	2.97444			270.404
101.7	16.9467	2.97949	0	16.9467	0.13036	12.5408	2.97949			270.863
101.8	16.9632	2.98555	0	16.9632	0.13049	12.5663	2.98555			271.414
101.9	16.9799	2.99149	0	16.9799	0.13061	12.5913	2.99149			271.954
102	16.9965	2.99653	0	16.9965	0.13074	12.6126	2.99653			272.412
102.1	17.0132	3.00148	0	17.0132	0.13087	12.6334	3.00148			272.862
102.2	17.0299	3.00773	0	17.0299	0.131	12.6597	3.00773			273.43
102.3	17.0465	3.01361	0	17.0465	0.13113	12.6845	3.01361			273.965
102.4	17.0633	3.02079	0	17.0633	0.13126	12.7147	3.02079			274.617
102.5	17.08	3.02565	0	17.08	0.13138	12.7351	3.02565			275.059
102.6	17.0966	3.02964	0	17.0966	0.13151	12.7519	3.02964			275.422
102.7	17.1134	3.03569	0	17.1134	0.13164	12.7774	3.03569			275.972
102.8	17.1299	3.04098	0	17.1299	0.13177	12.7997	3.04098			276.453
102.9	17.1464	3.04542	0	17.1464	0.1319	12.8184	3.04542			276.856
103	17.1632	3.05128	0	17.1632	0.13202	12.843	3.05128			277.389
103.1	17.1797	3.05717	0	17.1797	0.13215	12.8678	3.05717			277.925
103.2	17.1967	3.06339	0	17.1967	0.13228	12.894	3.06339			278.49
103.3	17.2135	3.06587	0	17.2135	0.13241	12.9044	3.06587			278.715
103.4	17.2299	3.06922	0	17.2299	0.13254	12.9185	3.06922			279.02
103.5	17.2466	3.07768	0	17.2466	0.13267	12.9541	3.07768			279.789
103.6	17.2631	3.08085	0	17.2631	0.13279	12.9675	3.08085			280.077
103.7	17.2797	3.08619	0	17.2797	0.13292	12.9899	3.08619			280.563
103.8	17.2966	3.0932	0	17.2966	0.13305	13.0195	3.0932			281.2
103.9	17.3133	3.09872	0	17.3133	0.13318	13.0427	3.09872			281.702
104	17.33	3.10357	0	17.33	0.13331	13.0631	3.10357			282.143
104.1	17.3467	3.10926	0	17.3467	0.13344	13.0871	3.10926			282.66
104.2	17.3632	3.11321	0	17.3632	0.13356	13.1037	3.11321			283.019
104.3	17.3799	3.1199	0	17.3799	0.13369	13.1319	3.1199			283.627
104.4	17.3965	3.12282	0	17.3965	0.13382	13.1441	3.12282			283.893
104.5	17.4132	3.12759	0	17.4132	0.13395	13.1642	3.12759			284.326
104.6	17.43	3.13334	0	17.43	0.13408	13.1884	3.13334			284.849
104.7	17.4465	3.13861	0	17.4465	0.1342	13.2106	3.13861			285.328
104.8	17.4633	3.14603	0	17.4633	0.13433	13.2418	3.14603			286.003
104.9	17.48	3.15014	0	17.48	0.13446	13.2591	3.15014			286.376
105	17.4966	3.15457	0	17.4966	0.13459	13.2778	3.15457			286.779
105.1	17.5133	3.16161	0	17.5133	0.13472	13.3074	3.16161			287.419
105.2	17.5299	3.16567	0	17.5299	0.13485	13.3245	3.16567			287.788
105.3	17.5464	3.16888	0	17.5464	0.13497	13.338	3.16888			288.08
105.4	17.5632	3.17549	0	17.5632	0.1351	13.3658	3.17549			288.681
105.5	17.5799	3.17947	0	17.5799	0.13523	13.3826	3.17947			289.043
105.6	17.5967	3.18356	0	17.5967	0.13536	13.3998	3.18356			289.415
105.7	17.6135	3.18713	0	17.6135	0.13549	13.4148	3.18713			289.739
105.8	17.6299	3.19188	0	17.6299	0.13561	13.4348	3.19188			290.171
105.9	17.6465	3.19749	0	17.6465	0.13574	13.4584	3.19749			290.681
106	17.6631	3.20237	0	17.6631	0.13587	13.479	3.20237			291.125
106.1	17.6797	3.20565	0	17.6797	0.136	13.4927	3.20565			291.423
106.2	17.6967	3.21148	0	17.6967	0.13613	13.5173	3.21148			291.953
106.3	17.7133	3.21658	0	17.7133	0.13626	13.5388	3.21658			292.416
106.4	17.73	3.22076	0	17.73	0.13638	13.5564	3.22076			292.796
106.5	17.7467	3.22712	0	17.7467	0.13651	13.5831	3.22712			293.375
106.6	17.7631	3.23049	0	17.7631	0.13664	13.5973	3.23049			293.681
106.7	17.7798	3.23715	0	17.7798	0.13677	13.6253	3.23715			294.286
106.8	17.7966	3.24052	0	17.7966	0.1369	13.6395	3.24052			294.593
106.9	17.8132	3.24805	0	17.8132	0.13702	13.6712	3.24805			295.277
107	17.83	3.25356	0	17.83	0.13715	13.6944	3.25356			295.778
107.1	17.8466	3.26051	0	17.8466	0.13728	13.7237	3.26051			296.41
107.2	17.8633	3.26778	0	17.8633	0.13741	13.7543	3.26778			297.071
107.3	17.88	3.27178	0	17.88	0.13754	13.7711	3.27178			297.435
107.4	17.8965	3.27889	0	17.8965	0.13767	13.801	3.27889			298.081
107.5	17.9133	3.28504	0	17.9133	0.13779	13.8269	3.28504			298.64
107.6	17.9299	3.28697	0	17.9299	0.13792	13.835	3.28697			298.815
107.7	17.9464	3.29266	0	17.9464	0.13805	13.859	3.29266			299.333
107.8	17.9633	3.29788	0	17.9633	0.13818	13.881	3.29788			299.807
107.9	17.98	3.30456	0	17.98	0.13831	13.9091	3.30456			300.415
108	17.9967	3.31155	0	17.9967	0.13844	13.9385	3.31155			301.05
108.1	18.0134	3.31775	0	18.0134	0.13856	13.9646	3.31775			301.614
108.2	18.0298	3.32342	0	18.0298	0.13869	13.9885	3.32342			302.129
108.3	18.0465	3.32974	0	18.0465	0.13882	14.0151	3.32974			302.704
108.4	18.0632	3.335	0	18.0632	0.13895	14.0372	3.335			303.182
108.5	18.0798	3.34242	0	18.0798	0.13908	14.0684	3.34242			303.856
108.6	18.0968	3.349	0	18.0968	0.13921	14.0961	3.349			304.455
108.7	18.1134	3.35491	0	18.1134	0.13933	14.121	3.35491			304.992
108.8	18.13	3.36027	0	18.13	0.13946	14.1436	3.36027			305.479
108.9	18.1466	3.36641	0	18.1466	0.13959	14.1694	3.36641			306.037
109	18.163	3.37129	0	18.163	0.13972	14.1899	3.37129			306.481
109.1	18.1798	3.3777	0	18.1798	0.13984	14.2169	3.3777			307.064
109.2	18.1966	3.38437	0	18.1966	0.13997	14.245	3.38437			307.67
109.3	18.2132	3.39081	0	18.2132	0.1401	14.2721	3.39081			308.255
109.4	18.2301	3.39708	0	18.2301	0.14023	14.2985	3.39708			308.825
109.5	18.2467	3.403	0	18.2467	0.14036	14.3234	3.403			309.364
109.6	18.2632	3.40617	0	18.2632	0.14049	14.3368	3.40617			309.652
109.7	18.28	3.41373	0	18.28	0.14062	14.3686	3.41373			310.339
109.8	18.2965	3.41871	0	18.2965	0.14074	14.3895	3.41871			310.792
109.9	18.3132	3.42456	0	18.3132	0.14087	14.4142	3.42456			311.324
110	18.3299	3.42947	0	18.3299	0.141	14.4348	3.42947			311.77
110.1	18.3465	3.43826	0	18.3465	0.14113	14.4718	3.43826			312.569
110.2	18.3634	3.44359	0	18.3634	0.14126	14.4942	3.44359			313.054
110.3	18.38	3.44653	0	18.38	0.14138	14.5067	3.44653			313.321
110.4	18.3966	3.45477	0	18.3966	0.14151	14.5413	3.45477			314.07
110.5	18.4134	3.46205	0	18.4134	0.14164	14.572	3.46205			314.732
110.6	18.4298	3.46665	0	18.4298	0.14177	14.5913	3.46665			315.15
110.7	18.4464	3.47224	0	18.4464	0.1419	14.6148	3.47224			315.658
110.8	18.4633	3.47617	0	18.4633	0.14203	14.6314	3.47617			316.015
110.9	18.4798	3.48516	0	18.4798	0.14215	14.6692	3.48516			316.833
111	18.4968	3.49127	0	18.4968	0.14228	14.695	3.49127			317.388
111.1	18.5134	3.49679	0	18.5134	0.14241	14.7182	3.49679			317.89
111.2	18.5299	3.50148	0	18.5299	0.14254	14.7379	3.50148			318.316
111.3	18.5466	3.50822	0	18.5466	0.14267	14.7663	3.50822			318.929
111.4	18.5631	3.51536	0	18.5631	0.14279	14.7963	3.51536			319.578
111.5	18.5798	3.52259	0	18.5798	0.14292	14.8268	3.52259			320.235
111.6	18.5966	3.52823	0	18.5966	0.14305	14.8505	3.52823			320.748
111.7	18.6133	3.53295	0	18.6133	0.14318	14.8704	3.53295			321.177
111.8	18.6301	3.53932	0	18.6301	0.14331	14.8972	3.53932			321.756
111.9	18.6467	3.54569	0	18.6467	0.14344	14.924	3.54569			322.335
112	18.6632	3.55028	0	18.6632	0.14356	14.9434	3.55028			322.753
112.1	18.6799	3.55564	0	18.6799	0.14369	14.9659	3.55564			323.24
112.2	18.6965	3.56136	0	18.6965	0.14382	14.99	3.56136			323.76
112.3	18.7132	3.56874	0	18.7132	0.14395	15.021	3.56874			324.431
112.4	18.73	3.57486	0	18.73	0.14408	15.0468	3.57486			324.987
112.5	18.7466	3.58014	0	18.7466	0.1442	15.069	3.58014			325.467
112.6	18.7634	3.58692	0	18.7634	0.14433	15.0976	3.58692			326.084
112.7	18.78	3.59347	0	18.78	0.14446	15.1251	3.59347			326.679
112.8	18.7965	3.59799	0	18.7965	0.14459	15.1442	3.59799			327.09
112.9	18.8133	3.60473	0	18.8133	0.14472	15.1725	3.60473			327.703
113	18.8298	3.60905	0	18.8298	0.14484	15.1907	3.60905			328.095
113.1	18.8465	3.61654	0	18.8465	0.14497	15.2222	3.61654			328.776
113.2	18.8633	3.62118	0	18.8633	0.1451	15.2417	3.62118			329.198
113.3	18.8799	3.62913	0	18.8799	0.14523	15.2752	3.62913			329.921
113.4	18.8968	3.63371	0	18.8968	0.14536	15.2945	3.63371			330.337
113.5	18.9133	3.63906	0	18.9133	0.14549	15.317	3.63906			330.824
113.6	18.9298	3.64571	0	18.9298	0.14561	15.345	3.64571			331.428
113.7	18.9466	3.65127	0	18.9466	0.14574	15.3684	3.65127			331.934
113.8	18.9631	3.65672	0	18.9631	0.14587	15.3913	3.65672			332.429
113.9	18.9798	3.66297	0	18.9798	0.146	15.4176	3.66297			332.997
114	18.9967	3.66789	0	18.9967	0.14613	15.4383	3.66789			333.445
114.1	19.0133	3.67362	0	19.0133	0.14626	15.4625	3.67362			333.965
114.2	19.0301	3.68097	0	19.0301	0.14639	15.4934	3.68097			334.634
114.3	19.0466	3.68555	0	19.0466	0.14651	15.5127	3.68555			335.05
114.4	19.0631	3.69179	0	19.0631	0.14664	15.539	3.69179			335.617
114.5	19.0799	3.69768	0	19.0799	0.14677	15.5638	3.69768			336.153
114.6	19.0965	3.70432	0	19.0965	0.1469	15.5917	3.70432			336.756
114.7	19.1132	3.70885	0	19.1132	0.14702	15.6108	3.70885			337.168
114.8	19.13	3.71531	0	19.13	0.14715	15.638	3.71531			337.755
114.9	19.1466	3.72096	0	19.1466	0.14728	15.6617	3.72096			338.269
115	19.1634	3.72976	0	19.1634	0.14741	15.6988	3.72976			339.069
115.1	19.1799	3.73403	0	19.1799	0.14754	15.7167	3.73403			339.457
115.2	19.1964	3.74089	0	19.1964	0.14766	15.7456	3.74089			340.081
115.3	19.2133	3.74753	0	19.2133	0.14779	15.7736	3.74753			340.685
115.4	19.2298	3.75141	0	19.2298	0.14792	15.7899	3.75141			341.037
115.5	19.2465	3.75668	0	19.2465	0.14805	15.8121	3.75668			341.516
115.6	19.2634	3.76137	0	19.2634	0.14818	15.8318	3.76137			341.943
115.7	19.2799	3.7674	0	19.2799	0.14831	15.8572	3.7674			342.491
115.8	19.2966	3.77169	0	19.2966	0.14844	15.8753	3.77169			342.881
115.9	19.3133	3.77628	0	19.3133	0.14856	15.8946	3.77628			343.298
116	19.3298	3.78211	0	19.3298	0.14869	15.9191	3.78211			343.828
116.1	19.3466	3.78804	0	19.3466	0.14882	15.9441	3.78804			344.367
116.2	19.3632	3.79327	0	19.3632	0.14895	15.9661	3.79327			344.843
116.3	19.3798	3.79794	0	19.3798	0.14908	15.9857	3.79794			345.267
116.4	19.3967	3.80501	0	19.3967	0.14921	16.0155	3.80501			345.91
116.5	19.4133	3.80917	0	19.4133	0.14933	16.033	3.80917			346.288
116.6	19.43	3.8134	0	19.43	0.14946	16.0508	3.8134			346.673
116.7	19.4466	3.81586	0	19.4466	0.14959	16.0612	3.81586			346.896
116.8	19.4631	3.82026	0	19.4631	0.14972	16.0797	3.82026			347.296
116.9	19.4799	3.82311	0	19.4799	0.14985	16.0917	3.82311			347.555
117	19.4965	3.82755	0	19.4965	0.14997	16.1104	3.82755			347.959
117.1	19.5133	3.83462	0	19.5133	0.1501	16.1401	3.83462			348.602
117.2	19.5301	3.83819	0	19.5301	0.15023	16.1552	3.83819			348.926
117.3	19.5466	3.84378	0	19.5466	0.15036	16.1787	3.84378			349.435
117.4	19.5633	3.84805	0	19.5633	0.15049	16.1966	3.84805			349.823
117.5	19.5799	3.8532	0	19.5799	0.15061	16.2184	3.8532			350.291
117.6	19.5964	3.85914	0	19.5964	0.15074	16.2433	3.85914			350.831
117.7	19.6133	3.86602	0	19.6133	0.15087	16.2723	3.86602			351.456
117.8	19.6299	3.87122	0	19.6299	0.151	16.2942	3.87122			351.929
117.9	19.6466	3.87635	0	19.6466	0.15113	16.3158	3.87635			352.395
118	19.6634	3.88295	0	19.6634	0.15126	16.3436	3.88295			352.995
118.1	19.6799	3.88815	0	19.6799	0.15138	16.3655	3.88815			353.468
118.2	19.6965	3.89496	0	19.6965	0.15151	16.3941	3.89496			354.087
118.3	19.7133	3.90107	0	19.7133	0.15164	16.4198	3.90107			354.643
118.4	19.7298	3.90559	0	19.7298	0.15177	16.4388	3.90559			355.054
118.5	19.7466	3.91149	0	19.7466	0.1519	16.4637	3.91149			355.59
118.6	19.7632	3.91732	0	19.7632	0.15203	16.4882	3.91732			356.12
118.7	19.7798	3.92506	0	19.7798	0.15215	16.5208	3.92506			356.824
118.8	19.7967	3.9277	0	19.7967	0.15228	16.5319	3.9277			357.064
118.9	19.8133	3.93793	0	19.8133	0.15241	16.575	3.93793			357.994
119	19.8299	3.94211	0	19.8299	0.15254	16.5926	3.94211			358.374
119.1	19.8466	3.94925	0	19.8466	0.15267	16.6226	3.94925			359.023
119.2	19.8631	3.95346	0	19.8631	0.15279	16.6403	3.95346			359.405
119.3	19.8798	3.96244	0	19.8798	0.15292	16.6781	3.96244			360.222
119.4	19.8965	3.96738	0	19.8965	0.15305	16.6989	3.96738			360.671
119.5	19.9133	3.97205	0	19.9133	0.15318	16.7186	3.97205			361.095
119.6	19.9302	3.97927	0	19.9302	0.15331	16.749	3.97927			361.752
119.7	19.9466	3.98569	0	19.9466	0.15344	16.776	3.98569			362.335
119.8	19.9632	3.99027	0	19.9632	0.15356	16.7953	3.99027			362.752
119.9	19.9798	3.99633	0	19.9798	0.15369	16.8208	3.99633			363.303
120	19.9963	4.00105	0	19.9963	0.15382	16.8406	4.00105			363.732
120.1	20.0133	4.00634	0	20.0133	0.15395	16.8629	4.00634			364.213
120.2	20.03	4.01456	0	20.03	0.15408	16.8975	4.01456			364.96
120.3	20.0466	4.02114	0	20.0466	0.1542	16.9252	4.02114			365.558
120.4	20.0634	4.0274	0	20.0634	0.15433	16.9515	4.0274			366.127
120.5	20.0799	4.035	0	20.0799	0.15446	16.9836	4.035			366.818
120.6	20.0965	4.04112	0	20.0965	0.15459	17.0093	4.04112			367.375
120.7	20.1133	4.04667	0	20.1133	0.15472	17.0327	4.04667			367.879
120.8	20.1298	4.0539	0	20.1298	0.15484	17.0631	4.0539			368.536
120.9	20.1466	4.05741	0	20.1466	0.15497	17.0779	4.05741			368.855
121	20.1633	4.06629	0	20.1633	0.1551	17.1152	4.06629			369.663
121.1	20.1799	4.07204	0	20.1799	0.15523	17.1395	4.07204			370.185
121.2	20.1967	4.07602	0	20.1967	0.15536	17.1562	4.07602			370.547
121.3	20.2132	4.08361	0	20.2132	0.15549	17.1882	4.08361			371.237
121.4	20.2298	4.08952	0	20.2298	0.15561	17.213	4.08952			371.775
121.5	20.2466	4.09711	0	20.2466	0.15574	17.245	4.09711			372.465
121.6	20.2631	4.10101	0	20.2631	0.15587	17.2614	4.10101			372.819
121.7	20.2799	4.10868	0	20.2799	0.156	17.2936	4.10868			373.516
121.8	20.2966	4.11435	0	20.2966	0.15613	17.3175	4.11435			374.032
121.9	20.3133	4.12121	0	20.3133	0.15626	17.3464	4.12121			374.655
122	20.3302	4.12727	0	20.3302	0.15639	17.3719	4.12727			375.206
122.1	20.3466	4.13207	0	20.3466	0.15651	17.3921	4.13207			375.643
122.2	20.3631	4.13989	0	20.3631	0.15664	17.425	4.13989			376.354
122.3	20.3798	4.14681	0	20.3798	0.15677	17.4542	4.14681			376.983
122.4	20.3964	4.15334	0	20.3964	0.15689	17.4816	4.15334			377.576
122.5	20.4133	4.15701	0	20.4133	0.15703	17.4971	4.15701			377.91
122.6	20.4301	4.1651	0	20.4301	0.15715	17.5311	4.1651			378.645
122.7	20.4467	4.17337	0	20.4467	0.15728	17.5659	4.17337			379.397
122.8	20.4633	4.1765	0	20.4633	0.15741	17.5791	4.1765			379.682
122.9	20.4798	4.18467	0	20.4798	0.15754	17.6135	4.18467			380.425
123	20.4963	4.19165	0	20.4963	0.15766	17.6429	4.19165			381.059
123.1	20.5133	4.19871	0	20.5133	0.15779	17.6726	4.19871			381.701
123.2	20.5299	4.20527	0	20.5299	0.15792	17.7002	4.20527			382.297
123.3	20.5466	4.2096	0	20.5466	0.15805	17.7185	4.2096			382.691
123.4	20.5633	4.21691	0	20.5633	0.15818	17.7492	4.21691			383.355
123.5	20.5799	4.22228	0	20.5799	0.15831	17.7718	4.22228			383.844
123.6	20.5966	4.22905	0	20.5966	0.15844	17.8003	4.22905			384.459
123.7	20.6132	4.2371	0	20.6132	0.15856	17.8342	4.2371			385.191
123.8	20.6299	4.24464	0	20.6299	0.15869	17.8659	4.24464			385.876
123.9	20.6466	4.24795	0	20.6466	0.15882	17.8799	4.24795			386.177
124	20.6631	4.25654	0	20.6631	0.15895	17.916	4.25654			386.958
124.1	20.6799	4.26161	0	20.6799	0.15908	17.9373	4.26161			387.419
124.2	20.6966	4.26789	0	20.6966	0.1592	17.9638	4.26789			387.99
124.3	20.7133	4.27393	0	20.7133	0.15933	17.9892	4.27393			388.539
124.4	20.7301	4.2809	0	20.7301	0.15946	18.0186	4.2809			389.173
124.5	20.7465	4.28866	0	20.7465	0.15959	18.0512	4.28866			389.878
124.6	20.7631	4.29423	0	20.7631	0.15972	18.0747	4.29423			390.385
124.7	20.7798	4.30074	0	20.7798	0.15984	18.1021	4.30074			390.976
124.8	20.7964	4.3088	0	20.7964	0.15997	18.136	4.3088			391.709
124.9	20.8134	4.31495	0	20.8134	0.1601	18.1619	4.31495			392.268
125	20.8302	4.32086	0	20.8302	0.16023	18.1867	4.32086			392.805
125.1	20.8466	4.32697	0	20.8466	0.16036	18.2125	4.32697			393.361
125.2	20.8633	4.33547	0	20.8633	0.16049	18.2482	4.33547			394.134
125.3	20.8798	4.34282	0	20.8798	0.16061	18.2792	4.34282			394.802
125.4	20.8964	4.34999	0	20.8964	0.16074	18.3093	4.34999			395.454
125.5	20.9133	4.35668	0	20.9133	0.16087	18.3375	4.35668			396.062
125.6	20.9299	4.36331	0	20.9299	0.161	18.3654	4.36331			396.665
125.7	20.9467	4.36968	0	20.9467	0.16113	18.3922	4.36968			397.244
125.8	20.9634	4.3764	0	20.9634	0.16126	18.4205	4.3764			397.855
125.9	20.9798	4.38254	0	20.9798	0.16138	18.4464	4.38254			398.413
126	20.9965	4.38899	0	20.9965	0.16151	18.4735	4.38899			398.999
126.1	21.0132	4.39772	0	21.0132	0.16164	18.5102	4.39772			399.793
126.2	21.0298	4.40278	0	21.0298	0.16177	18.5316	4.40278			400.253
126.3	21.0466	4.40834	0	21.0466	0.1619	18.555	4.40834			400.758
126.4	21.0632	4.41864	0	21.0632	0.16202	18.5983	4.41864			401.695
126.5	21.0799	4.42202	0	21.0799	0.16215	18.6125	4.42202			402.002
126.6	21.0967	4.43068	0	21.0967	0.16228	18.649	4.43068			402.789
126.7	21.1133	4.43624	0	21.1133	0.16241	18.6724	4.43624			403.295
126.8	21.13	4.44327	0	21.13	0.16254	18.702	4.44327			403.934
126.9	21.1465	4.44941	0	21.1465	0.16267	18.7278	4.44941			404.492
127	21.1631	4.45438	0	21.1631	0.16279	18.7487	4.45438			404.944
127.1	21.1799	4.45936	0	21.1799	0.16292	18.7697	4.45936			405.396
127.2	21.1965	4.46523	0	21.1965	0.16305	18.7944	4.46523			405.93
127.3	21.2134	4.47168	0	21.2134	0.16318	18.8216	4.47168			406.516
127.4	21.2302	4.47553	0	21.2302	0.16331	18.8378	4.47553			406.866
127.5	21.2466	4.48066	0	21.2466	0.16344	18.8594	4.48066			407.333
127.6	21.2632	4.48438	0	21.2632	0.16356	18.875	4.48438			407.671
127.7	21.2798	4.48911	0	21.2798	0.16369	18.8949	4.48911			408.101
127.8	21.2964	4.4947	0	21.2964	0.16382	18.9185	4.4947			408.609
127.9	21.3133	4.49959	0	21.3133	0.16395	18.939	4.49959			409.054
128	21.33	4.50434	0	21.33	0.16408	18.959	4.50434			409.485
128.1	21.3467	4.51212	0	21.3467	0.16421	18.9918	4.51212			410.193
128.2	21.3634	4.51541	0	21.3634	0.16433	19.0056	4.51541			410.492
128.3	21.3798	4.52174	0	21.3798	0.16446	19.0323	4.52174			411.067
128.4	21.3965	4.52846	0	21.3965	0.16459	19.0605	4.52846			411.678
128.5	21.4132	4.53458	0	21.4132	0.16472	19.0863	4.53458			412.235
128.6	21.4298	4.53904	0	21.4298	0.16484	19.1051	4.53904			412.64
128.7	21.4467	4.54592	0	21.4467	0.16497	19.134	4.54592			413.265
128.8	21.4633	4.55222	0	21.4633	0.1651	19.1606	4.55222			413.838
128.9	21.4799	4.55843	0	21.4799	0.16523	19.1867	4.55843			414.403
129	21.4966	4.56381	0	21.4966	0.16536	19.2093	4.56381			414.892
129.1	21.5132	4.57057	0	21.5132	0.16549	19.2378	4.57057			415.506
129.2	21.5299	4.57533	0	21.5299	0.16562	19.2578	4.57533			415.939
129.3	21.5465	4.58224	0	21.5465	0.16574	19.2869	4.58224			416.567
129.4	21.5631	4.58915	0	21.5631	0.16587	19.316	4.58915			417.195
129.5	21.58	4.59705	0	21.58	0.166	19.3492	4.59705			417.914
129.6	21.5966	4.60264	0	21.5966	0.16613	19.3728	4.60264			418.422
129.7	21.6134	4.60908	0	21.6134	0.16626	19.3999	4.60908			419.007
129.8	21.6301	4.61652	0	21.6301	0.16639	19.4312	4.61652			419.684
129.9	21.6465	4.62054	0	21.6465	0.16651	19.4481	4.62054			420.049
130	21.6632	4.63202	0	21.6632	0.16664	19.4964	4.63202			421.093
130.1	21.6798	4.63744	0	21.6798	0.16677	19.5192	4.63744			421.585
130.2	21.6964	4.64377	0	21.6964	0.1669	19.5459	4.64377			422.161
130.3	21.7134	4.65113	0	21.7134	0.16703	19.5769	4.65113			422.83
130.4	21.73	4.65728	0	21.73	0.16715	19.6028	4.65728			423.389
130.5	21.7467	4.66561	0	21.7467	0.16728	19.6378	4.66561			424.146
130.6	21.7633	4.67374	0	21.7633	0.16741	19.672	4.67374			424.885
130.7	21.7797	4.67974	0	21.7797	0.16754	19.6973	4.67974			425.431
130.8	21.7965	4.68684	0	21.7965	0.16767	19.7272	4.68684			426.076
130.9	21.8133	4.69417	0	21.8133	0.16779	19.758	4.69417			426.743
131	21.8299	4.70159	0	21.8299	0.16792	19.7893	4.70159			427.417
131.1	21.8468	4.70855	0	21.8468	0.16805	19.8186	4.70855			428.05
131.2	21.8633	4.71639	0	21.8633	0.16818	19.8515	4.71639			428.763
131.3	21.8799	4.72322	0	21.8799	0.16831	19.8803	4.72322			429.384
131.4	21.8966	4.72923	0	21.8966	0.16844	19.9056	4.72923			429.93
131.5	21.9132	4.73627	0	21.9132	0.16856	19.9352	4.73627			430.57
131.6	21.9299	4.74206	0	21.9299	0.16869	19.9596	4.74206			431.096
131.7	21.9466	4.74699	0	21.9466	0.16882	19.9804	4.74699			431.545
131.8	21.9631	4.75509	0	21.9631	0.16895	20.0144	4.75509			432.281
131.9	21.98	4.7596	0	21.98	0.16908	20.0334	4.7596			432.691
132	21.9966	4.76513	0	21.9966	0.1692	20.0567	4.76513			433.194
132.1	22.0133	4.77416	0	22.0133	0.16933	20.0947	4.77416			434.015
132.2	22.03	4.77996	0	22.03	0.16946	20.1191	4.77996			434.542
132.3	22.0465	4.78615	0	22.0465	0.16959	20.1452	4.78615			435.105
132.4	22.0631	4.79372	0	22.0631	0.16972	20.1771	4.79372			435.793
132.5	22.0799	4.80056	0	22.0799	0.16985	20.2058	4.80056			436.415
132.6	22.0965	4.80839	0	22.0965	0.16997	20.2388	4.80839			437.126
132.7	22.1134	4.81543	0	22.1134	0.1701	20.2684	4.81543			437.766
132.8	22.1301	4.82358	0	22.1301	0.17023	20.3027	4.82358			438.507
132.9	22.1466	4.82846	0	22.1466	0.17036	20.3233	4.82846			438.951
133	22.1633	4.83807	0	22.1633	0.17049	20.3637	4.83807			439.825
133.1	22.1797	4.84467	0	22.1797	0.17061	20.3915	4.84467			440.425
133.2	22.1965	4.85074	0	22.1965	0.17074	20.417	4.85074			440.976
133.3	22.2133	4.8571	0	22.2133	0.17087	20.4438	4.8571			441.555
133.4	22.2299	4.8649	0	22.2299	0.171	20.4766	4.8649			442.264
133.5	22.2467	4.87151	0	22.2467	0.17113	20.5045	4.87151			442.865
133.6	22.2634	4.87832	0	22.2634	0.17126	20.5331	4.87832			443.484
133.7	22.2798	4.88367	0	22.2798	0.17138	20.5557	4.88367			443.97
133.8	22.2965	4.89273	0	22.2965	0.17151	20.5938	4.89273			444.794
133.9	22.3132	4.89872	0	22.3132	0.17164	20.619	4.89872			445.338
134	22.3298	4.90596	0	22.3298	0.17177	20.6495	4.90596			445.996
134.1	22.3466	4.91374	0	22.3466	0.1719	20.6822	4.91374			446.704
134.2	22.3632	4.92103	0	22.3632	0.17202	20.7129	4.92103			447.366
134.3	22.3801	4.92902	0	22.3801	0.17215	20.7465	4.92902			448.093
134.4	22.3967	4.93216	0	22.3967	0.17228	20.7598	4.93216			448.378
134.5	22.4132	4.94079	0	22.4132	0.17241	20.7961	4.94079			449.163
134.6	22.43	4.94848	0	22.43	0.17254	20.8285	4.94848			449.862
134.7	22.4465	4.95597	0	22.4465	0.17267	20.86	4.95597			450.543
134.8	22.4632	4.96274	0	22.4632	0.17279	20.8885	4.96274			451.158
134.9	22.48	4.96834	0	22.48	0.17292	20.912	4.96834			451.667
135	22.4965	4.97731	0	22.4965	0.17305	20.9498	4.97731			452.483
135.1	22.5134	4.98205	0	22.5134	0.17318	20.9698	4.98205			452.914
135.2	22.53	4.9895	0	22.53	0.17331	21.0011	4.9895			453.591
135.3	22.5465	4.99664	0	22.5465	0.17343	21.0311	4.99664			454.24
135.4	22.5632	5.00433	0	22.5632	0.17356	21.0635	5.00433			454.939
135.5	22.5798	5.01169	0	22.5798	0.17369	21.0945	5.01169			455.608
135.6	22.5965	5.01761	0	22.5965	0.17382	21.1194	5.01761			456.146
135.7	22.6133	5.02726	0	22.6133	0.17395	21.16	5.02726			457.024
135.8	22.63	5.03457	0	22.63	0.17408	21.1908	5.03457			457.688
135.9	22.6467	5.03956	0	22.6467	0.17421	21.2118	5.03956			458.142
136	22.6633	5.04839	0	22.6633	0.17433	21.249	5.04839			458.945
136.1	22.6798	5.05662	0	22.6798	0.17446	21.2836	5.05662			459.693
136.2	22.6965	5.06138	0	22.6965	0.17459	21.3036	5.06138			460.125
136.3	22.7131	5.0706	0	22.7131	0.17472	21.3424	5.0706			460.964
136.4	22.7299	5.07773	0	22.7299	0.17485	21.3724	5.07773			461.612
136.5	22.7467	5.08286	0	22.7467	0.17497	21.394	5.08286			462.078
136.6	22.7633	5.09013	0	22.7633	0.1751	21.4246	5.09013			462.739
136.7	22.78	5.0983	0	22.78	0.17523	21.459	5.0983			463.482
136.8	22.7966	5.10357	0	22.7966	0.17536	21.4812	5.10357			463.961
136.9	22.8131	5.11121	0	22.8131	0.17549	21.5134	5.11121			464.655
137	22.83	5.11731	0	22.83	0.17561	21.539	5.11731			465.21
137.1	22.8465	5.12418	0	22.8465	0.17574	21.5679	5.12418			465.835
137.2	22.8632	5.12802	0	22.8632	0.17587	21.5841	5.12802			466.184
137.3	22.88	5.13606	0	22.88	0.176	21.618	5.13606			466.915
137.4	22.8966	5.14124	0	22.8966	0.17613	21.6398	5.14124			467.385
137.5	22.9134	5.14761	0	22.9134	0.17626	21.6666	5.14761			467.965
137.6	22.93	5.15374	0	22.93	0.17638	21.6924	5.15374			468.522
137.7	22.9465	5.15738	0	22.9465	0.17651	21.7077	5.15738			468.853
137.8	22.9632	5.16227	0	22.9632	0.17664	21.7283	5.16227			469.297
137.9	22.9798	5.16672	0	22.9798	0.17677	21.747	5.16672			469.702
138	22.9965	5.17405	0	22.9965	0.1769	21.7779	5.17405			470.368
138.1	23.0134	5.18002	0	23.0134	0.17703	21.803	5.18002			470.911
138.2	23.03	5.18644	0	23.03	0.17715	21.83	5.18644			471.495
138.3	23.0467	5.1939	0	23.0467	0.17728	21.8614	5.1939			472.173
138.4	23.0633	5.20098	0	23.0633	0.17741	21.8912	5.20098			472.816
138.5	23.0798	5.20807	0	23.0798	0.17754	21.921	5.20807			473.461
138.6	23.0965	5.21014	0	23.0965	0.17767	21.9298	5.21014			473.649
138.7	23.1132	5.22134	0	23.1132	0.17779	21.9769	5.22134			474.667
138.8	23.1299	5.22644	0	23.1299	0.17792	21.9984	5.22644			475.131
138.9	23.1468	5.23358	0	23.1468	0.17805	22.0284	5.23358			475.78
139	23.1633	5.23859	0	23.1633	0.17818	22.0495	5.23859			476.235
139.1	23.18	5.24734	0	23.18	0.17831	22.0863	5.24734			477.031
139.2	23.1965	5.2542	0	23.1965	0.17843	22.1152	5.2542			477.655
139.3	23.2131	5.26219	0	23.2131	0.17856	22.1489	5.26219			478.381
139.4	23.2299	5.26949	0	23.2299	0.17869	22.1796	5.26949			479.045
139.5	23.2465	5.27619	0	23.2465	0.17882	22.2078	5.27619			479.654
139.6	23.2632	5.28384	0	23.2632	0.17895	22.24	5.28384			480.349
139.7	23.2801	5.29116	0	23.2801	0.17908	22.2708	5.29116			481.015
139.8	23.2966	5.30009	0	23.2966	0.1792	22.3084	5.30009			481.826
139.9	23.3133	5.30805	0	23.3133	0.17933	22.3419	5.30805			482.55
140	23.33	5.31665	0	23.33	0.17946	22.3781	5.31665			483.332
140.1	23.3465	5.32005	0	23.3465	0.17959	22.3924	5.32005			483.641
140.2	23.3632	5.32945	0	23.3632	0.17972	22.4319	5.32945			484.495
140.3	23.3799	5.33641	0	23.3799	0.17985	22.4613	5.33641			485.128
140.4	23.3965	5.34315	0	23.3965	0.17997	22.4896	5.34315			485.741
140.5	23.4134	5.35068	0	23.4134	0.1801	22.5213	5.35068			486.425
140.6	23.43	5.35718	0	23.43	0.18023	22.5487	5.35718			487.016
140.7	23.4466	5.36522	0	23.4466	0.18036	22.5825	5.36522			487.747
140.8	23.4633	5.37179	0	23.4633	0.18049	22.6102	5.37179			488.345
140.9	23.4798	5.3774	0	23.4798	0.18061	22.6338	5.3774			488.855
141	23.4965	5.38696	0	23.4965	0.18074	22.674	5.38696			489.724
141.1	23.5132	5.39498	0	23.5132	0.18087	22.7078	5.39498			490.453
141.2	23.5299	5.40088	0	23.5299	0.181	22.7326	5.40088			490.989
141.3	23.5468	5.40804	0	23.5468	0.18113	22.7628	5.40804			491.64
141.4	23.5633	5.41567	0	23.5633	0.18126	22.7949	5.41567			492.334
141.5	23.5799	5.42386	0	23.5799	0.18138	22.8293	5.42386			493.078
141.6	23.5965	5.43179	0	23.5965	0.18151	22.8627	5.43179			493.799
141.7	23.613	5.43879	0	23.613	0.18164	22.8922	5.43879			494.435
141.8	23.63	5.44526	0	23.63	0.18177	22.9194	5.44526			495.024
141.9	23.6467	5.45415	0	23.6467	0.1819	22.9568	5.45415			495.832
142	23.6633	5.45993	0	23.6633	0.18203	22.9811	5.45993			496.357
142.1	23.6801	5.46705	0	23.6801	0.18215	23.0111	5.46705			497.005
142.2	23.6965	5.47435	0	23.6965	0.18228	23.0419	5.47435			497.668
142.3	23.7131	5.4826	0	23.7131	0.18241	23.0766	5.4826			498.418
142.4	23.7299	5.48926	0	23.7299	0.18254	23.1046	5.48926			499.024
142.5	23.7465	5.49549	0	23.7465	0.18267	23.1308	5.49549			499.59
142.6	23.7632	5.50238	0	23.7632	0.18279	23.1598	5.50238			500.216
142.7	23.7799	5.51087	0	23.7799	0.18292	23.1956	5.51087			500.988
142.8	23.7965	5.51631	0	23.7965	0.18305	23.2185	5.51631			501.483
142.9	23.8133	5.52184	0	23.8133	0.18318	23.2417	5.52184			501.985
143	23.8299	5.52859	0	23.8299	0.18331	23.2702	5.52859			502.599
143.1	23.8466	5.53721	0	23.8466	0.18343	23.3064	5.53721			503.383
143.2	23.8633	5.54265	0	23.8633	0.18356	23.3293	5.54265			503.877
143.3	23.8798	5.55198	0	23.8798	0.18369	23.3686	5.55198			504.725
143.4	23.8965	5.55753	0	23.8965	0.18382	23.3919	5.55753			505.23
143.5	23.9132	5.56484	0	23.9132	0.18395	23.4227	5.56484			505.895
143.6	23.93	5.56157	0	23.93	0.18408	23.409	5.56157			505.597
143.7	23.9468	5.56271	0	23.9468	0.18421	23.4137	5.56271			505.701
143.8	23.9633	5.56657	0	23.9633	0.18433	23.43	5.56657			506.052
143.9	23.9798	5.57403	0	23.9798	0.18446	23.4614	5.57403			506.73
144	23.9965	5.57755	0	23.9965	0.18459	23.4762	5.57755			507.05
144.014	23.9989	5.0006	0	23.9989	0.18461	21.0478	5.0006			454.6

## Sheet: Interfacial toughness
		Interfacial toughness (J/m2)			Average	STDEV
		Sample 1	Sample 2	Sample 3	509.08	28.73
		538.77	481.41	507.05
