# Supplementary material for: Surface hydrophobization of hydrogels via interface dynamics-induced network reconfiguration
Source: Nat Commun. 2024 Jan 3;15:239. doi: 10.1038/s41467-023-44646-5 (PMC10764767; doi:10.1038/s41467-023-44646-5)
Supplement: Supplementary file 10 — Source data [file 41467_2023_44646_MOESM10_ESM.zip › Source data/Figure 4g,i,j/Interfacial water penetration depth_Con hydrogel.xlsx]

## Sheet: philic-2_RGB_FITC-Results
	Depth (mm)		Average	SD
1	342.222		284.44	52.21
2	302.222
3	275.556
4	217.778
