# Supplementary material for: Surface hydrophobization of hydrogels via interface dynamics-induced network reconfiguration
Source: Nat Commun. 2024 Jan 3;15:239. doi: 10.1038/s41467-023-44646-5 (PMC10764767; doi:10.1038/s41467-023-44646-5)
Supplement: Supplementary file 10 — Source data [file 41467_2023_44646_MOESM10_ESM.zip › Source data/Figure 4g,i,j/Transdermal penetration depth_Con hydrogel.xlsx]

## Sheet: Con hydrogel
60 min	Depth (mm)
1	52.5		41.28	10.46
2	27.6
3	45
4	40
0 min	Depth (mm)
1	18.33		25.42	7.86
2	23.33
3	36.67
4	23.33
