# Supplementary material for: Surface hydrophobization of hydrogels via interface dynamics-induced network reconfiguration
Source: Nat Commun. 2024 Jan 3;15:239. doi: 10.1038/s41467-023-44646-5 (PMC10764767; doi:10.1038/s41467-023-44646-5)
Supplement: Supplementary file 10 — Source data [file 41467_2023_44646_MOESM10_ESM.zip › Source data/Figure 4g,i,j/Transdermal penetration depth_DNR hydrogel.xlsx]

## Sheet: philic-2_RGB_FITC-Results
60 min	Depth (mm)
1	153.011		204.11	44.15
2	216.708
3	257.549
4	189.159
0 min	Depth (mm)
1	30.104		24.61	8.34
2	33.3333
3	18.3333
4	16.6667
