# Supplementary material for: Surface hydrophobization of hydrogels via interface dynamics-induced network reconfiguration
Source: Nat Commun. 2024 Jan 3;15:239. doi: 10.1038/s41467-023-44646-5 (PMC10764767; doi:10.1038/s41467-023-44646-5)
Supplement: Supplementary file 10 — Source data [file 41467_2023_44646_MOESM10_ESM.zip › Source data/Figure S10/ATR-FTIR_Con hydrogel.CSV]

3.996747e+002	0.000000e+000
4.001569e+002	9.879008e+001
4.006390e+002	9.647454e+001
4.011211e+002	9.514516e+001
4.016032e+002	9.542104e+001
4.020853e+002	9.462946e+001
4.025674e+002	9.484486e+001
4.030496e+002	9.430166e+001
4.035317e+002	9.447396e+001
4.040138e+002	9.405718e+001
4.044959e+002	9.418301e+001
4.049780e+002	9.382919e+001
4.054601e+002	9.391986e+001
4.059423e+002	9.361801e+001
4.064244e+002	9.370168e+001
4.069065e+002	9.345364e+001
4.073886e+002	9.353236e+001
4.078707e+002	9.330871e+001
4.083528e+002	9.335571e+001
4.088350e+002	9.312843e+001
4.093171e+002	9.315178e+001
4.097992e+002	9.293906e+001
4.102813e+002	9.295179e+001
4.107634e+002	9.276942e+001
4.112455e+002	9.281330e+001
4.117277e+002	9.266992e+001
4.122098e+002	9.272449e+001
4.126919e+002	9.259363e+001
4.131740e+002	9.263871e+001
4.136561e+002	9.252187e+001
4.141382e+002	9.255501e+001
4.146204e+002	9.242847e+001
4.151025e+002	9.246100e+001
4.155846e+002	9.234264e+001
4.160667e+002	9.236000e+001
4.165488e+002	9.222828e+001
4.170309e+002	9.222723e+001
4.175131e+002	9.209284e+001
4.179952e+002	9.209396e+001
4.184773e+002	9.196984e+001
4.189594e+002	9.198218e+001
4.194415e+002	9.189877e+001
4.199236e+002	9.193341e+001
4.204058e+002	9.185685e+001
4.208879e+002	9.188680e+001
4.213700e+002	9.181893e+001
4.218521e+002	9.184164e+001
4.223342e+002	9.175655e+001
4.228163e+002	9.177095e+001
4.232985e+002	9.168693e+001
4.237806e+002	9.168528e+001
4.242627e+002	9.158848e+001
4.247448e+002	9.158514e+001
4.252269e+002	9.150436e+001
4.257090e+002	9.152200e+001
4.261912e+002	9.146929e+001
4.266733e+002	9.150776e+001
4.271554e+002	9.146912e+001
4.276375e+002	9.150586e+001
4.281196e+002	9.146392e+001
4.286017e+002	9.149503e+001
4.290839e+002	9.145818e+001
4.295660e+002	9.149607e+001
4.300481e+002	9.146790e+001
4.305302e+002	9.150616e+001
4.310123e+002	9.146767e+001
4.314944e+002	9.147918e+001
4.319766e+002	9.140799e+001
4.324587e+002	9.138799e+001
4.329408e+002	9.130177e+001
4.334229e+002	9.128002e+001
4.339050e+002	9.120624e+001
4.343871e+002	9.120308e+001
4.348693e+002	9.114465e+001
4.353514e+002	9.114362e+001
4.358335e+002	9.107989e+001
4.363156e+002	9.107191e+001
4.367977e+002	9.102032e+001
4.372798e+002	9.101063e+001
4.377620e+002	9.095534e+001
4.382441e+002	9.097059e+001
4.387262e+002	9.093709e+001
4.392083e+002	9.095896e+001
4.396904e+002	9.092529e+001
4.401725e+002	9.094009e+001
4.406547e+002	9.090240e+001
4.411368e+002	9.091470e+001
4.416189e+002	9.087749e+001
4.421010e+002	9.089523e+001
4.425831e+002	9.086321e+001
4.430652e+002	9.087098e+001
4.435474e+002	9.082688e+001
4.440295e+002	9.081725e+001
4.445116e+002	9.076586e+001
4.449937e+002	9.076839e+001
4.454758e+002	9.072391e+001
4.459579e+002	9.073145e+001
4.464401e+002	9.070079e+001
4.469222e+002	9.071477e+001
4.474043e+002	9.068458e+001
4.478864e+002	9.069761e+001
4.483685e+002	9.066193e+001
4.488506e+002	9.066468e+001
4.493328e+002	9.064649e+001
4.498149e+002	9.066056e+001
4.502970e+002	9.062936e+001
4.507791e+002	9.062624e+001
4.512612e+002	9.057471e+001
4.517433e+002	9.055612e+001
4.522255e+002	9.049620e+001
4.527076e+002	9.048232e+001
4.531897e+002	9.043801e+001
4.536718e+002	9.044324e+001
4.541539e+002	9.041733e+001
4.546360e+002	9.042944e+001
4.551182e+002	9.040405e+001
4.556003e+002	9.041169e+001
4.560824e+002	9.038223e+001
4.565645e+002	9.039291e+001
4.570466e+002	9.036759e+001
4.575287e+002	9.038674e+001
4.580109e+002	9.038327e+001
4.584930e+002	9.039309e+001
4.589751e+002	9.036695e+001
4.594572e+002	9.038557e+001
4.599393e+002	9.034540e+001
4.604214e+002	9.034379e+001
4.609036e+002	9.031769e+001
4.613857e+002	9.032164e+001
4.618678e+002	9.029436e+001
4.623499e+002	9.028975e+001
4.628320e+002	9.024763e+001
4.633141e+002	9.023047e+001
4.637963e+002	9.018191e+001
4.642784e+002	9.016190e+001
4.647605e+002	9.011700e+001
4.652426e+002	9.010293e+001
4.657247e+002	9.006544e+001
4.662068e+002	9.006257e+001
4.666890e+002	9.003935e+001
4.671711e+002	9.004476e+001
4.676532e+002	9.002534e+001
4.681353e+002	9.003848e+001
4.686174e+002	9.002878e+001
4.690995e+002	9.003700e+001
4.695817e+002	9.001685e+001
4.700638e+002	9.002135e+001
4.705459e+002	8.999018e+001
4.710280e+002	8.999313e+001
4.715101e+002	8.996964e+001
4.719922e+002	8.997562e+001
4.724744e+002	8.995075e+001
4.729565e+002	8.994966e+001
4.734386e+002	8.992501e+001
4.739207e+002	8.992072e+001
4.744028e+002	8.988555e+001
4.748849e+002	8.987480e+001
4.753671e+002	8.984540e+001
4.758492e+002	8.983015e+001
4.763313e+002	8.979975e+001
4.768134e+002	8.980608e+001
4.772955e+002	8.978650e+001
4.777776e+002	8.979655e+001
4.782598e+002	8.978169e+001
4.787419e+002	8.978687e+001
4.792240e+002	8.976683e+001
4.797061e+002	8.977545e+001
4.801882e+002	8.976593e+001
4.806703e+002	8.978382e+001
4.811525e+002	8.977921e+001
4.816346e+002	8.978096e+001
4.821167e+002	8.974826e+001
4.825988e+002	8.973230e+001
4.830809e+002	8.968978e+001
4.835630e+002	8.967549e+001
4.840452e+002	8.962680e+001
4.845273e+002	8.960854e+001
4.850094e+002	8.957834e+001
4.854915e+002	8.957185e+001
4.859736e+002	8.953279e+001
4.864557e+002	8.952129e+001
4.869379e+002	8.948328e+001
4.874200e+002	8.945663e+001
4.879021e+002	8.940581e+001
4.883842e+002	8.937338e+001
4.888663e+002	8.932183e+001
4.893484e+002	8.928104e+001
4.898306e+002	8.921776e+001
4.903127e+002	8.917907e+001
4.907948e+002	8.912643e+001
4.912769e+002	8.910979e+001
4.917590e+002	8.907430e+001
4.922411e+002	8.906541e+001
4.927233e+002	8.904715e+001
4.932054e+002	8.903576e+001
4.936875e+002	8.900334e+001
4.941696e+002	8.898887e+001
4.946517e+002	8.894345e+001
4.951339e+002	8.891590e+001
4.956160e+002	8.886903e+001
4.960981e+002	8.884402e+001
4.965802e+002	8.880390e+001
4.970623e+002	8.876875e+001
4.975444e+002	8.871603e+001
4.980266e+002	8.869152e+001
4.985087e+002	8.862963e+001
4.989908e+002	8.860392e+001
4.994729e+002	8.857992e+001
4.999550e+002	8.856060e+001
5.004371e+002	8.852482e+001
5.009193e+002	8.851031e+001
5.014014e+002	8.847453e+001
5.018835e+002	8.845808e+001
5.023656e+002	8.841698e+001
5.028477e+002	8.839815e+001
5.033299e+002	8.836082e+001
5.038120e+002	8.833971e+001
5.042941e+002	8.829350e+001
5.047762e+002	8.825768e+001
5.052583e+002	8.818973e+001
5.057404e+002	8.813951e+001
5.062226e+002	8.808914e+001
5.067047e+002	8.805838e+001
5.071868e+002	8.802198e+001
5.076689e+002	8.801833e+001
5.081510e+002	8.800301e+001
5.086331e+002	8.800892e+001
5.091153e+002	8.799057e+001
5.095974e+002	8.799082e+001
5.100795e+002	8.796635e+001
5.105616e+002	8.797380e+001
5.110437e+002	8.794466e+001
5.115258e+002	8.794347e+001
5.120079e+002	8.793176e+001
5.124901e+002	8.792350e+001
5.129722e+002	8.788725e+001
5.134543e+002	8.786298e+001
5.139364e+002	8.782191e+001
5.144185e+002	8.779240e+001
5.149006e+002	8.774969e+001
5.153828e+002	8.772073e+001
5.158649e+002	8.767691e+001
5.163470e+002	8.764201e+001
5.168291e+002	8.759042e+001
5.173112e+002	8.755068e+001
5.177933e+002	8.750726e+001
5.182755e+002	8.747633e+001
5.187576e+002	8.745282e+001
5.192397e+002	8.746030e+001
5.197218e+002	8.746312e+001
5.202039e+002	8.749023e+001
5.206860e+002	8.750884e+001
5.211682e+002	8.754797e+001
5.216503e+002	8.757899e+001
5.221324e+002	8.763014e+001
5.226145e+002	8.767165e+001
5.230966e+002	8.772595e+001
5.235787e+002	8.776587e+001
5.240609e+002	8.781174e+001
5.245430e+002	8.783177e+001
5.250251e+002	8.785842e+001
5.255072e+002	8.786755e+001
5.259893e+002	8.789161e+001
5.264714e+002	8.791006e+001
5.269536e+002	8.794505e+001
5.274357e+002	8.797105e+001
5.279178e+002	8.801505e+001
5.283999e+002	8.805017e+001
5.288821e+002	8.809998e+001
5.293641e+002	8.814346e+001
5.298463e+002	8.820282e+001
5.303284e+002	8.825452e+001
5.308105e+002	8.831662e+001
5.312926e+002	8.836324e+001
5.317748e+002	8.841197e+001
5.322568e+002	8.844044e+001
5.327390e+002	8.847081e+001
5.332211e+002	8.848548e+001
5.337032e+002	8.850851e+001
5.341853e+002	8.852155e+001
5.346675e+002	8.854502e+001
5.351495e+002	8.855744e+001
5.356317e+002	8.857755e+001
5.361138e+002	8.858532e+001
5.365959e+002	8.860233e+001
5.370780e+002	8.861160e+001
5.375602e+002	8.863529e+001
5.380422e+002	8.865426e+001
5.385244e+002	8.868637e+001
5.390065e+002	8.870631e+001
5.394886e+002	8.873371e+001
5.399707e+002	8.874512e+001
5.404529e+002	8.875867e+001
5.409349e+002	8.876011e+001
5.414171e+002	8.876891e+001
5.418992e+002	8.877431e+001
5.423813e+002	8.879253e+001
5.428634e+002	8.880446e+001
5.433456e+002	8.882773e+001
5.438276e+002	8.883881e+001
5.443098e+002	8.885926e+001
5.447919e+002	8.887163e+001
5.452740e+002	8.889538e+001
5.457561e+002	8.891148e+001
5.462383e+002	8.893614e+001
5.467203e+002	8.895468e+001
5.472025e+002	8.898112e+001
5.476846e+002	8.899879e+001
5.481667e+002	8.902426e+001
5.486488e+002	8.904237e+001
5.491310e+002	8.906973e+001
5.496130e+002	8.909161e+001
5.500952e+002	8.912257e+001
5.505773e+002	8.914498e+001
5.510594e+002	8.917201e+001
5.515415e+002	8.918684e+001
5.520237e+002	8.920578e+001
5.525057e+002	8.921693e+001
5.529879e+002	8.923313e+001
5.534700e+002	8.923994e+001
5.539521e+002	8.925510e+001
5.544342e+002	8.926340e+001
5.549164e+002	8.927893e+001
5.553984e+002	8.928745e+001
5.558806e+002	8.930471e+001
5.563627e+002	8.931576e+001
5.568448e+002	8.933550e+001
5.573269e+002	8.934885e+001
5.578091e+002	8.936730e+001
5.582911e+002	8.937442e+001
5.587733e+002	8.938042e+001
5.592554e+002	8.937230e+001
5.597375e+002	8.936818e+001
5.602196e+002	8.935700e+001
5.607018e+002	8.935562e+001
5.611838e+002	8.935331e+001
5.616660e+002	8.936248e+001
5.621481e+002	8.936797e+001
5.626302e+002	8.937870e+001
5.631123e+002	8.937933e+001
5.635945e+002	8.938322e+001
5.640765e+002	8.937773e+001
5.645587e+002	8.937816e+001
5.650408e+002	8.937263e+001
5.655229e+002	8.937495e+001
5.660050e+002	8.937152e+001
5.664872e+002	8.937465e+001
5.669692e+002	8.937140e+001
5.674514e+002	8.937508e+001
5.679335e+002	8.937549e+001
5.684156e+002	8.938129e+001
5.688977e+002	8.938646e+001
5.693799e+002	8.939928e+001
5.698619e+002	8.940553e+001
5.703441e+002	8.941673e+001
5.708262e+002	8.941601e+001
5.713083e+002	8.941837e+001
5.717904e+002	8.941215e+001
5.722726e+002	8.941350e+001
5.727546e+002	8.940820e+001
5.732368e+002	8.941164e+001
5.737189e+002	8.940871e+001
5.742010e+002	8.940937e+001
5.746831e+002	8.939941e+001
5.751653e+002	8.939131e+001
5.756473e+002	8.937404e+001
5.761295e+002	8.936269e+001
5.766116e+002	8.934690e+001
5.770938e+002	8.934014e+001
5.775758e+002	8.932937e+001
5.780580e+002	8.932576e+001
5.785400e+002	8.931564e+001
5.790222e+002	8.931104e+001
5.795043e+002	8.930000e+001
5.799865e+002	8.929574e+001
5.804685e+002	8.928645e+001
5.809507e+002	8.928417e+001
5.814327e+002	8.927573e+001
5.819149e+002	8.927232e+001
5.823970e+002	8.926140e+001
5.828792e+002	8.925567e+001
5.833612e+002	8.924424e+001
5.838434e+002	8.924036e+001
5.843254e+002	8.923225e+001
5.848076e+002	8.923097e+001
5.852897e+002	8.922270e+001
5.857719e+002	8.921751e+001
5.862539e+002	8.920243e+001
5.867361e+002	8.918979e+001
5.872181e+002	8.916847e+001
5.877003e+002	8.915212e+001
5.881824e+002	8.913007e+001
5.886646e+002	8.911386e+001
5.891466e+002	8.909034e+001
5.896288e+002	8.906949e+001
5.901108e+002	8.903825e+001
5.905930e+002	8.900849e+001
5.910751e+002	8.896993e+001
5.915573e+002	8.893674e+001
5.920393e+002	8.889912e+001
5.925215e+002	8.886977e+001
5.930035e+002	8.883615e+001
5.934857e+002	8.880817e+001
5.939678e+002	8.877168e+001
5.944500e+002	8.873650e+001
5.949320e+002	8.868930e+001
5.954142e+002	8.864111e+001
5.958962e+002	8.857959e+001
5.963784e+002	8.851675e+001
5.968605e+002	8.844132e+001
5.973427e+002	8.836712e+001
5.978247e+002	8.828493e+001
5.983069e+002	8.821047e+001
5.987889e+002	8.813515e+001
5.992711e+002	8.807337e+001
5.997532e+002	8.801324e+001
6.002354e+002	8.796483e+001
6.007174e+002	8.791294e+001
6.011996e+002	8.786668e+001
6.016816e+002	8.781303e+001
6.021638e+002	8.776524e+001
6.026459e+002	8.771476e+001
6.031281e+002	8.767729e+001
6.036101e+002	8.764420e+001
6.040923e+002	8.762827e+001
6.045743e+002	8.761720e+001
6.050565e+002	8.762025e+001
6.055386e+002	8.762405e+001
6.060208e+002	8.763816e+001
6.065029e+002	8.765116e+001
6.069850e+002	8.767377e+001
6.074671e+002	8.769498e+001
6.079492e+002	8.772405e+001
6.084313e+002	8.774862e+001
6.089135e+002	8.777661e+001
6.093956e+002	8.779620e+001
6.098777e+002	8.781673e+001
6.103598e+002	8.782868e+001
6.108419e+002	8.784290e+001
6.113240e+002	8.785071e+001
6.118062e+002	8.786238e+001
6.122883e+002	8.786861e+001
6.127704e+002	8.787907e+001
6.132525e+002	8.788477e+001
6.137346e+002	8.789576e+001
6.142167e+002	8.790356e+001
6.146989e+002	8.791763e+001
6.151810e+002	8.792848e+001
6.156631e+002	8.794405e+001
6.161452e+002	8.795421e+001
6.166273e+002	8.796732e+001
6.171094e+002	8.797524e+001
6.175916e+002	8.798828e+001
6.180737e+002	8.799955e+001
6.185558e+002	8.801835e+001
6.190379e+002	8.803559e+001
6.195200e+002	8.805754e+001
6.200021e+002	8.807347e+001
6.204843e+002	8.808977e+001
6.209664e+002	8.809804e+001
6.214485e+002	8.810768e+001
6.219306e+002	8.811309e+001
6.224127e+002	8.812448e+001
6.228948e+002	8.813517e+001
6.233770e+002	8.815250e+001
6.238591e+002	8.816693e+001
6.243412e+002	8.818382e+001
6.248233e+002	8.819373e+001
6.253054e+002	8.820349e+001
6.257875e+002	8.820601e+001
6.262697e+002	8.820985e+001
6.267518e+002	8.820871e+001
6.272339e+002	8.821071e+001
6.277160e+002	8.820907e+001
6.281981e+002	8.821159e+001
6.286802e+002	8.821204e+001
6.291624e+002	8.821881e+001
6.296445e+002	8.822601e+001
6.301266e+002	8.824101e+001
6.306087e+002	8.825607e+001
6.310908e+002	8.827603e+001
6.315729e+002	8.829160e+001
6.320551e+002	8.830737e+001
6.325372e+002	8.831578e+001
6.330193e+002	8.832394e+001
6.335014e+002	8.832686e+001
6.339835e+002	8.833277e+001
6.344656e+002	8.833631e+001
6.349478e+002	8.834390e+001
6.354299e+002	8.834835e+001
6.359120e+002	8.835497e+001
6.363941e+002	8.835709e+001
6.368762e+002	8.836140e+001
6.373583e+002	8.836298e+001
6.378405e+002	8.836926e+001
6.383226e+002	8.837496e+001
6.388047e+002	8.838599e+001
6.392868e+002	8.839565e+001
6.397689e+002	8.840884e+001
6.402510e+002	8.841911e+001
6.407332e+002	8.843214e+001
6.412153e+002	8.844263e+001
6.416974e+002	8.845645e+001
6.421795e+002	8.846787e+001
6.426616e+002	8.848154e+001
6.431437e+002	8.849085e+001
6.436259e+002	8.850027e+001
6.441080e+002	8.850417e+001
6.445901e+002	8.850842e+001
6.450722e+002	8.850884e+001
6.455543e+002	8.851176e+001
6.460364e+002	8.851266e+001
6.465186e+002	8.851672e+001
6.470007e+002	8.851862e+001
6.474828e+002	8.852330e+001
6.479649e+002	8.852618e+001
6.484470e+002	8.853294e+001
6.489291e+002	8.853947e+001
6.494113e+002	8.855065e+001
6.498934e+002	8.856093e+001
6.503755e+002	8.857348e+001
6.508576e+002	8.858236e+001
6.513397e+002	8.859169e+001
6.518218e+002	8.859805e+001
6.523040e+002	8.860818e+001
6.527861e+002	8.862051e+001
6.532682e+002	8.864143e+001
6.537503e+002	8.866728e+001
6.542324e+002	8.870106e+001
6.547145e+002	8.873627e+001
6.551967e+002	8.877420e+001
6.556788e+002	8.880882e+001
6.561609e+002	8.884294e+001
6.566430e+002	8.887277e+001
6.571251e+002	8.890247e+001
6.576072e+002	8.892880e+001
6.580894e+002	8.895528e+001
6.585715e+002	8.897823e+001
6.590536e+002	8.900116e+001
6.595357e+002	8.902145e+001
6.600178e+002	8.904395e+001
6.604999e+002	8.906725e+001
6.609821e+002	8.909617e+001
6.614642e+002	8.912834e+001
6.619463e+002	8.916650e+001
6.624284e+002	8.920645e+001
6.629105e+002	8.924957e+001
6.633926e+002	8.929186e+001
6.638748e+002	8.933578e+001
6.643569e+002	8.937933e+001
6.648390e+002	8.942635e+001
6.653211e+002	8.947553e+001
6.658032e+002	8.952959e+001
6.662853e+002	8.958487e+001
6.667675e+002	8.964082e+001
6.672496e+002	8.969187e+001
6.677317e+002	8.973903e+001
6.682138e+002	8.978366e+001
6.686959e+002	8.983405e+001
6.691780e+002	8.988981e+001
6.696602e+002	8.994780e+001
6.701423e+002	9.000155e+001
6.706244e+002	9.005293e+001
6.711065e+002	9.010329e+001
6.715886e+002	9.015758e+001
6.720707e+002	9.021606e+001
6.725529e+002	9.028034e+001
6.730350e+002	9.034743e+001
6.735171e+002	9.041650e+001
6.739992e+002	9.048416e+001
6.744813e+002	9.055074e+001
6.749634e+002	9.061515e+001
6.754456e+002	9.067971e+001
6.759277e+002	9.074455e+001
6.764098e+002	9.081191e+001
6.768919e+002	9.088118e+001
6.773740e+002	9.095338e+001
6.778561e+002	9.102728e+001
6.783383e+002	9.110340e+001
6.788204e+002	9.118050e+001
6.793025e+002	9.125867e+001
6.797846e+002	9.133598e+001
6.802667e+002	9.141160e+001
6.807488e+002	9.148315e+001
6.812310e+002	9.155022e+001
6.817131e+002	9.161206e+001
6.821952e+002	9.167043e+001
6.826773e+002	9.172676e+001
6.831594e+002	9.178402e+001
6.836415e+002	9.184357e+001
6.841237e+002	9.190703e+001
6.846058e+002	9.197372e+001
6.850879e+002	9.204311e+001
6.855700e+002	9.211319e+001
6.860521e+002	9.218301e+001
6.865342e+002	9.225108e+001
6.870164e+002	9.231721e+001
6.874985e+002	9.238069e+001
6.879806e+002	9.244194e+001
6.884627e+002	9.250060e+001
6.889448e+002	9.255732e+001
6.894269e+002	9.261205e+001
6.899091e+002	9.266570e+001
6.903912e+002	9.271834e+001
6.908733e+002	9.277078e+001
6.913554e+002	9.282272e+001
6.918375e+002	9.287444e+001
6.923196e+002	9.292510e+001
6.928018e+002	9.297462e+001
6.932839e+002	9.302209e+001
6.937660e+002	9.306757e+001
6.942481e+002	9.311037e+001
6.947302e+002	9.315082e+001
6.952123e+002	9.318840e+001
6.956945e+002	9.322372e+001
6.961766e+002	9.325656e+001
6.966587e+002	9.328792e+001
6.971408e+002	9.331788e+001
6.976229e+002	9.334757e+001
6.981050e+002	9.337691e+001
6.985872e+002	9.340666e+001
6.990693e+002	9.343611e+001
6.995514e+002	9.346552e+001
7.000335e+002	9.349386e+001
7.005156e+002	9.352135e+001
7.009977e+002	9.354718e+001
7.014799e+002	9.357201e+001
7.019620e+002	9.359537e+001
7.024441e+002	9.361815e+001
7.029262e+002	9.363987e+001
7.034083e+002	9.366126e+001
7.038904e+002	9.368154e+001
7.043726e+002	9.370113e+001
7.048547e+002	9.371890e+001
7.053368e+002	9.373524e+001
7.058189e+002	9.374910e+001
7.063010e+002	9.376122e+001
7.067831e+002	9.377108e+001
7.072653e+002	9.378007e+001
7.077474e+002	9.378809e+001
7.082295e+002	9.379676e+001
7.087116e+002	9.380572e+001
7.091937e+002	9.381603e+001
7.096758e+002	9.382658e+001
7.101580e+002	9.383779e+001
7.106401e+002	9.384811e+001
7.111222e+002	9.385799e+001
7.116043e+002	9.386620e+001
7.120864e+002	9.387375e+001
7.125685e+002	9.387993e+001
7.130507e+002	9.388607e+001
7.135328e+002	9.389143e+001
7.140149e+002	9.389723e+001
7.144970e+002	9.390233e+001
7.149791e+002	9.390759e+001
7.154612e+002	9.391152e+001
7.159434e+002	9.391473e+001
7.164255e+002	9.391555e+001
7.169076e+002	9.391470e+001
7.173897e+002	9.391080e+001
7.178718e+002	9.390514e+001
7.183539e+002	9.389712e+001
7.188361e+002	9.388902e+001
7.193182e+002	9.386440e+001
7.198003e+002	9.384248e+001
7.202824e+002	9.382285e+001
7.207645e+002	9.380695e+001
7.212466e+002	9.379263e+001
7.217288e+002	9.377976e+001
7.222109e+002	9.376530e+001
7.226930e+002	9.374931e+001
7.231751e+002	9.372974e+001
7.236572e+002	9.370812e+001
7.241393e+002	9.368378e+001
7.246215e+002	9.365916e+001
7.251036e+002	9.363380e+001
7.255857e+002	9.360969e+001
7.260678e+002	9.358542e+001
7.265499e+002	9.356203e+001
7.270320e+002	9.353729e+001
7.275142e+002	9.351201e+001
7.279963e+002	9.348420e+001
7.284784e+002	9.345538e+001
7.289605e+002	9.342432e+001
7.294426e+002	9.339321e+001
7.299247e+002	9.336111e+001
7.304069e+002	9.333021e+001
7.308890e+002	9.329922e+001
7.313711e+002	9.327001e+001
7.318532e+002	9.324094e+001
7.323353e+002	9.321372e+001
7.328174e+002	9.318662e+001
7.332996e+002	9.316128e+001
7.337817e+002	9.313576e+001
7.342638e+002	9.311146e+001
7.347459e+002	9.308624e+001
7.352280e+002	9.306159e+001
7.357101e+002	9.303572e+001
7.361923e+002	9.301077e+001
7.366744e+002	9.298544e+001
7.371565e+002	9.296210e+001
7.376386e+002	9.293900e+001
7.381207e+002	9.291751e+001
7.386028e+002	9.289467e+001
7.390850e+002	9.287090e+001
7.395671e+002	9.284303e+001
7.400492e+002	9.281219e+001
7.405313e+002	9.277652e+001
7.410134e+002	9.273866e+001
7.414955e+002	9.269767e+001
7.419777e+002	9.265646e+001
7.424598e+002	9.261348e+001
7.429419e+002	9.257079e+001
7.434240e+002	9.252620e+001
7.439061e+002	9.248185e+001
7.443882e+002	9.243623e+001
7.448704e+002	9.239249e+001
7.453525e+002	9.234961e+001
7.458346e+002	9.231042e+001
7.463167e+002	9.227250e+001
7.467988e+002	9.223685e+001
7.472809e+002	9.219955e+001
7.477631e+002	9.216119e+001
7.482452e+002	9.211859e+001
7.487273e+002	9.207411e+001
7.492094e+002	9.202639e+001
7.496915e+002	9.197890e+001
7.501736e+002	9.193023e+001
7.506558e+002	9.188283e+001
7.511379e+002	9.183379e+001
7.516200e+002	9.178468e+001
7.521021e+002	9.173241e+001
7.525842e+002	9.167940e+001
7.530663e+002	9.162363e+001
7.535485e+002	9.156834e+001
7.540306e+002	9.151142e+001
7.545127e+002	9.145535e+001
7.549948e+002	9.139700e+001
7.554769e+002	9.133839e+001
7.559590e+002	9.127673e+001
7.564412e+002	9.121518e+001
7.569233e+002	9.115221e+001
7.574054e+002	9.109166e+001
7.578875e+002	9.103146e+001
7.583696e+002	9.097400e+001
7.588517e+002	9.091544e+001
7.593339e+002	9.085704e+001
7.598160e+002	9.079490e+001
7.602981e+002	9.073117e+001
7.607802e+002	9.066370e+001
7.612623e+002	9.059650e+001
7.617444e+002	9.052760e+001
7.622266e+002	9.046025e+001
7.627087e+002	9.039121e+001
7.631908e+002	9.032291e+001
7.636729e+002	9.025217e+001
7.641550e+002	9.018243e+001
7.646371e+002	9.011169e+001
7.651193e+002	9.004409e+001
7.656014e+002	8.997707e+001
7.660835e+002	8.991333e+001
7.665656e+002	8.984859e+001
7.670477e+002	8.978455e+001
7.675298e+002	8.971715e+001
7.680120e+002	8.964942e+001
7.684941e+002	8.957877e+001
7.689762e+002	8.950911e+001
7.694583e+002	8.943739e+001
7.699404e+002	8.936618e+001
7.704225e+002	8.929082e+001
7.709047e+002	8.921342e+001
7.713868e+002	8.913021e+001
7.718689e+002	8.904543e+001
7.723510e+002	8.895755e+001
7.728331e+002	8.887202e+001
7.733152e+002	8.878665e+001
7.737974e+002	8.870456e+001
7.742795e+002	8.862064e+001
7.747616e+002	8.853606e+001
7.752437e+002	8.844549e+001
7.757258e+002	8.835178e+001
7.762079e+002	8.825198e+001
7.766901e+002	8.815103e+001
7.771722e+002	8.804634e+001
7.776543e+002	8.794167e+001
7.781364e+002	8.783231e+001
7.786185e+002	8.772050e+001
7.791006e+002	8.760130e+001
7.795828e+002	8.747847e+001
7.800649e+002	8.734921e+001
7.805470e+002	8.721901e+001
7.810291e+002	8.708519e+001
7.815112e+002	8.695203e+001
7.819933e+002	8.681467e+001
7.824755e+002	8.667599e+001
7.829576e+002	8.653098e+001
7.834397e+002	8.638396e+001
7.839218e+002	8.623171e+001
7.844039e+002	8.607981e+001
7.848860e+002	8.592458e+001
7.853682e+002	8.576978e+001
7.858503e+002	8.560955e+001
7.863324e+002	8.544673e+001
7.868145e+002	8.527629e+001
7.872966e+002	8.510373e+001
7.877787e+002	8.492678e+001
7.882609e+002	8.475253e+001
7.887430e+002	8.457780e+001
7.892251e+002	8.440694e+001
7.897072e+002	8.423357e+001
7.901893e+002	8.406047e+001
7.906714e+002	8.388235e+001
7.911536e+002	8.370545e+001
7.916357e+002	8.352834e+001
7.921178e+002	8.335954e+001
7.925999e+002	8.319676e+001
7.930820e+002	8.304486e+001
7.935641e+002	8.289700e+001
7.940463e+002	8.275497e+001
7.945284e+002	8.261217e+001
7.950105e+002	8.247358e+001
7.954926e+002	8.233704e+001
7.959747e+002	8.221063e+001
7.964568e+002	8.209233e+001
7.969390e+002	8.198706e+001
7.974211e+002	8.188841e+001
7.979032e+002	8.179786e+001
7.983853e+002	8.170848e+001
7.988674e+002	8.162387e+001
7.993495e+002	8.154083e+001
7.998317e+002	8.146559e+001
8.003138e+002	8.139542e+001
8.007959e+002	8.133434e+001
8.012780e+002	8.127679e+001
8.017601e+002	8.122478e+001
8.022422e+002	8.117336e+001
8.027244e+002	8.112701e+001
8.032065e+002	8.108410e+001
8.036886e+002	8.105071e+001
8.041707e+002	8.102486e+001
8.046528e+002	8.100986e+001
8.051349e+002	8.100097e+001
8.056171e+002	8.099977e+001
8.060992e+002	8.100246e+001
8.065813e+002	8.101271e+001
8.070634e+002	8.102901e+001
8.075455e+002	8.105505e+001
8.080276e+002	8.108739e+001
8.085098e+002	8.112600e+001
8.089919e+002	8.116508e+001
8.094740e+002	8.120461e+001
8.099561e+002	8.124249e+001
8.104382e+002	8.128375e+001
8.109203e+002	8.133108e+001
8.114025e+002	8.139067e+001
8.118846e+002	8.146265e+001
8.123667e+002	8.154733e+001
8.128489e+002	8.163901e+001
8.133309e+002	8.173426e+001
8.138131e+002	8.182824e+001
8.142952e+002	8.192113e+001
8.147773e+002	8.201331e+001
8.152594e+002	8.210842e+001
8.157416e+002	8.220766e+001
8.162236e+002	8.231220e+001
8.167058e+002	8.241995e+001
8.171879e+002	8.252927e+001
8.176700e+002	8.263783e+001
8.181521e+002	8.274556e+001
8.186343e+002	8.285299e+001
8.191163e+002	8.296172e+001
8.195985e+002	8.307252e+001
8.200806e+002	8.318511e+001
8.205627e+002	8.329820e+001
8.210448e+002	8.341002e+001
8.215270e+002	8.351968e+001
8.220090e+002	8.362691e+001
8.224912e+002	8.373298e+001
8.229733e+002	8.383846e+001
8.234554e+002	8.394395e+001
8.239375e+002	8.404787e+001
8.244197e+002	8.414868e+001
8.249017e+002	8.424365e+001
8.253839e+002	8.433220e+001
8.258660e+002	8.441388e+001
8.263481e+002	8.449111e+001
8.268302e+002	8.456548e+001
8.273124e+002	8.463993e+001
8.277944e+002	8.471472e+001
8.282766e+002	8.479083e+001
8.287587e+002	8.486674e+001
8.292408e+002	8.494264e+001
8.297229e+002	8.501713e+001
8.302051e+002	8.509100e+001
8.306871e+002	8.516296e+001
8.311693e+002	8.523335e+001
8.316514e+002	8.529983e+001
8.321335e+002	8.536218e+001
8.326156e+002	8.541858e+001
8.330978e+002	8.547060e+001
8.335798e+002	8.551876e+001
8.340620e+002	8.556676e+001
8.345441e+002	8.561572e+001
8.350262e+002	8.566809e+001
8.355083e+002	8.572229e+001
8.359905e+002	8.577795e+001
8.364725e+002	8.583158e+001
8.369547e+002	8.588287e+001
8.374368e+002	8.592999e+001
8.379189e+002	8.597498e+001
8.384010e+002	8.601785e+001
8.388832e+002	8.606111e+001
8.393652e+002	8.610359e+001
8.398474e+002	8.614583e+001
8.403295e+002	8.618495e+001
8.408116e+002	8.622108e+001
8.412937e+002	8.625243e+001
8.417759e+002	8.628136e+001
8.422579e+002	8.630839e+001
8.427401e+002	8.633738e+001
8.432222e+002	8.636885e+001
8.437043e+002	8.640517e+001
8.441864e+002	8.644454e+001
8.446686e+002	8.648695e+001
8.451506e+002	8.652874e+001
8.456328e+002	8.656919e+001
8.461149e+002	8.660491e+001
8.465970e+002	8.663635e+001
8.470791e+002	8.666189e+001
8.475613e+002	8.668400e+001
8.480433e+002	8.670287e+001
8.485255e+002	8.672214e+001
8.490076e+002	8.674211e+001
8.494897e+002	8.676537e+001
8.499718e+002	8.679012e+001
8.504540e+002	8.681650e+001
8.509360e+002	8.684068e+001
8.514182e+002	8.686216e+001
8.519003e+002	8.687811e+001
8.523824e+002	8.689043e+001
8.528645e+002	8.689915e+001
8.533467e+002	8.690849e+001
8.538287e+002	8.691931e+001
8.543109e+002	8.693490e+001
8.547930e+002	8.695386e+001
8.552751e+002	8.697680e+001
8.557572e+002	8.700031e+001
8.562394e+002	8.702420e+001
8.567214e+002	8.704543e+001
8.572036e+002	8.706497e+001
8.576857e+002	8.708115e+001
8.581678e+002	8.709592e+001
8.586499e+002	8.710802e+001
8.591321e+002	8.711951e+001
8.596141e+002	8.712928e+001
8.600963e+002	8.713952e+001
8.605784e+002	8.714928e+001
8.610605e+002	8.716086e+001
8.615426e+002	8.717297e+001
8.620248e+002	8.718720e+001
8.625068e+002	8.720136e+001
8.629890e+002	8.721642e+001
8.634711e+002	8.723000e+001
8.639532e+002	8.724332e+001
8.644353e+002	8.725441e+001
8.649175e+002	8.726477e+001
8.653995e+002	8.727235e+001
8.658817e+002	8.727837e+001
8.663638e+002	8.728062e+001
8.668459e+002	8.728073e+001
8.673280e+002	8.727753e+001
8.678102e+002	8.727405e+001
8.682922e+002	8.727030e+001
8.687744e+002	8.726964e+001
8.692565e+002	8.727124e+001
8.697386e+002	8.727659e+001
8.702207e+002	8.728270e+001
8.707029e+002	8.728956e+001
8.711849e+002	8.729397e+001
8.716671e+002	8.729701e+001
8.721492e+002	8.729730e+001
8.726313e+002	8.729764e+001
8.731134e+002	8.729742e+001
8.735956e+002	8.729910e+001
8.740776e+002	8.730087e+001
8.745598e+002	8.730395e+001
8.750419e+002	8.730592e+001
8.755240e+002	8.730817e+001
8.760061e+002	8.730907e+001
8.764883e+002	8.731072e+001
8.769703e+002	8.731158e+001
8.774525e+002	8.731310e+001
8.779346e+002	8.731267e+001
8.784167e+002	8.731102e+001
8.788988e+002	8.730579e+001
8.793810e+002	8.729909e+001
8.798630e+002	8.729052e+001
8.803452e+002	8.728394e+001
8.808273e+002	8.727966e+001
8.813094e+002	8.728071e+001
8.817915e+002	8.728536e+001
8.822737e+002	8.729427e+001
8.827557e+002	8.730392e+001
8.832379e+002	8.731441e+001
8.837200e+002	8.732281e+001
8.842021e+002	8.733063e+001
8.846842e+002	8.733620e+001
8.851664e+002	8.734165e+001
8.856484e+002	8.734521e+001
8.861306e+002	8.734844e+001
8.866127e+002	8.734914e+001
8.870948e+002	8.734895e+001
8.875769e+002	8.734623e+001
8.880591e+002	8.734344e+001
8.885411e+002	8.733942e+001
8.890233e+002	8.733649e+001
8.895054e+002	8.733269e+001
8.899875e+002	8.732934e+001
8.904696e+002	8.732384e+001
8.909518e+002	8.731750e+001
8.914338e+002	8.730839e+001
8.919160e+002	8.729887e+001
8.923981e+002	8.728786e+001
8.928802e+002	8.727800e+001
8.933623e+002	8.726781e+001
8.938445e+002	8.725915e+001
8.943265e+002	8.724985e+001
8.948087e+002	8.724151e+001
8.952908e+002	8.723219e+001
8.957729e+002	8.722405e+001
8.962550e+002	8.721568e+001
8.967372e+002	8.720930e+001
8.972192e+002	8.720319e+001
8.977014e+002	8.719907e+001
8.981835e+002	8.719465e+001
8.986656e+002	8.719141e+001
8.991477e+002	8.718710e+001
8.996299e+002	8.718330e+001
9.001119e+002	8.717780e+001
9.005941e+002	8.717215e+001
9.010762e+002	8.716405e+001
9.015583e+002	8.715524e+001
9.020404e+002	8.714397e+001
9.025226e+002	8.713293e+001
9.030046e+002	8.712143e+001
9.034868e+002	8.711279e+001
9.039689e+002	8.710617e+001
9.044510e+002	8.710399e+001
9.049331e+002	8.710387e+001
9.054153e+002	8.710674e+001
9.058973e+002	8.710928e+001
9.063795e+002	8.711225e+001
9.068616e+002	8.711279e+001
9.073438e+002	8.711250e+001
9.078258e+002	8.710922e+001
9.083080e+002	8.710492e+001
9.087900e+002	8.709757e+001
9.092722e+002	8.708934e+001
9.097543e+002	8.707864e+001
9.102365e+002	8.706847e+001
9.107185e+002	8.705808e+001
9.112007e+002	8.705089e+001
9.116828e+002	8.704567e+001
9.121649e+002	8.704449e+001
9.126470e+002	8.704417e+001
9.131292e+002	8.704508e+001
9.136113e+002	8.704337e+001
9.140934e+002	8.704004e+001
9.145755e+002	8.703309e+001
9.150576e+002	8.702595e+001
9.155397e+002	8.701855e+001
9.160219e+002	8.701514e+001
9.165040e+002	8.701495e+001
9.169861e+002	8.702030e+001
9.174682e+002	8.702808e+001
9.179503e+002	8.703870e+001
9.184324e+002	8.704811e+001
9.189146e+002	8.705712e+001
9.193967e+002	8.706299e+001
9.198788e+002	8.706830e+001
9.203609e+002	8.707188e+001
9.208430e+002	8.707729e+001
9.213251e+002	8.708347e+001
9.218073e+002	8.709334e+001
9.222894e+002	8.710468e+001
9.227715e+002	8.711926e+001
9.232536e+002	8.713394e+001
9.237357e+002	8.715013e+001
9.242178e+002	8.716489e+001
9.247000e+002	8.718034e+001
9.251821e+002	8.719452e+001
9.256642e+002	8.721039e+001
9.261463e+002	8.722630e+001
9.266284e+002	8.724505e+001
9.271105e+002	8.726431e+001
9.275927e+002	8.728591e+001
9.280748e+002	8.730666e+001
9.285569e+002	8.732800e+001
9.290390e+002	8.734675e+001
9.295211e+002	8.736481e+001
9.300032e+002	8.737964e+001
9.304854e+002	8.739374e+001
9.309675e+002	8.740500e+001
9.314496e+002	8.741623e+001
9.319317e+002	8.742549e+001
9.324138e+002	8.743584e+001
9.328959e+002	8.744560e+001
9.333781e+002	8.745806e+001
9.338602e+002	8.747153e+001
9.343423e+002	8.748901e+001
9.348244e+002	8.750828e+001
9.353065e+002	8.753158e+001
9.357886e+002	8.755589e+001
9.362708e+002	8.758297e+001
9.367529e+002	8.760953e+001
9.372350e+002	8.763734e+001
9.377171e+002	8.766328e+001
9.381992e+002	8.768938e+001
9.386813e+002	8.771283e+001
9.391635e+002	8.773621e+001
9.396456e+002	8.775737e+001
9.401277e+002	8.777965e+001
9.406098e+002	8.780152e+001
9.410919e+002	8.782660e+001
9.415740e+002	8.785301e+001
9.420562e+002	8.788358e+001
9.425383e+002	8.791533e+001
9.430204e+002	8.795015e+001
9.435025e+002	8.798461e+001
9.439846e+002	8.802081e+001
9.444667e+002	8.805602e+001
9.449489e+002	8.809320e+001
9.454310e+002	8.813010e+001
9.459131e+002	8.816965e+001
9.463952e+002	8.820907e+001
9.468773e+002	8.825049e+001
9.473594e+002	8.829054e+001
9.478416e+002	8.833129e+001
9.483237e+002	8.836974e+001
9.488058e+002	8.840868e+001
9.492879e+002	8.844584e+001
9.497700e+002	8.848445e+001
9.502521e+002	8.852237e+001
9.507343e+002	8.856264e+001
9.512164e+002	8.860280e+001
9.516985e+002	8.864571e+001
9.521806e+002	8.868875e+001
9.526627e+002	8.873470e+001
9.531448e+002	8.878082e+001
9.536270e+002	8.882954e+001
9.541091e+002	8.887783e+001
9.545912e+002	8.892791e+001
9.550733e+002	8.897666e+001
9.555554e+002	8.902660e+001
9.560375e+002	8.907504e+001
9.565197e+002	8.912484e+001
9.570018e+002	8.917353e+001
9.574839e+002	8.922398e+001
9.579660e+002	8.927357e+001
9.584481e+002	8.932502e+001
9.589302e+002	8.937564e+001
9.594124e+002	8.942824e+001
9.598945e+002	8.948013e+001
9.603766e+002	8.953400e+001
9.608587e+002	8.958684e+001
9.613408e+002	8.964088e+001
9.618229e+002	8.969287e+001
9.623051e+002	8.974509e+001
9.627872e+002	8.979469e+001
9.632693e+002	8.984469e+001
9.637514e+002	8.989297e+001
9.642335e+002	8.994292e+001
9.647156e+002	8.999236e+001
9.651978e+002	9.004420e+001
9.656799e+002	9.009572e+001
9.661620e+002	9.014934e+001
9.666441e+002	9.020210e+001
9.671262e+002	9.025643e+001
9.676083e+002	9.030956e+001
9.680905e+002	9.036384e+001
9.685726e+002	9.041620e+001
9.690547e+002	9.046863e+001
9.695368e+002	9.051780e+001
9.700189e+002	9.056578e+001
9.705010e+002	9.060969e+001
9.709832e+002	9.065231e+001
9.714653e+002	9.069154e+001
9.719474e+002	9.073057e+001
9.724295e+002	9.076741e+001
9.729116e+002	9.080509e+001
9.733937e+002	9.084133e+001
9.738759e+002	9.087892e+001
9.743580e+002	9.091553e+001
9.748401e+002	9.095379e+001
9.753222e+002	9.099117e+001
9.758043e+002	9.102995e+001
9.762864e+002	9.106701e+001
9.767686e+002	9.110421e+001
9.772507e+002	9.113847e+001
9.777328e+002	9.117214e+001
9.782149e+002	9.120309e+001
9.786970e+002	9.123472e+001
9.791791e+002	9.126559e+001
9.796613e+002	9.129919e+001
9.801434e+002	9.133354e+001
9.806255e+002	9.137110e+001
9.811076e+002	9.140896e+001
9.815897e+002	9.144878e+001
9.820718e+002	9.148733e+001
9.825540e+002	9.152624e+001
9.830361e+002	9.156243e+001
9.835182e+002	9.159760e+001
9.840003e+002	9.162875e+001
9.844824e+002	9.165778e+001
9.849645e+002	9.168224e+001
9.854467e+002	9.170499e+001
9.859288e+002	9.172475e+001
9.864109e+002	9.174538e+001
9.868930e+002	9.176610e+001
9.873751e+002	9.179047e+001
9.878572e+002	9.181678e+001
9.883394e+002	9.184724e+001
9.888215e+002	9.187894e+001
9.893036e+002	9.191331e+001
9.897857e+002	9.194724e+001
9.902678e+002	9.198235e+001
9.907499e+002	9.201580e+001
9.912321e+002	9.204944e+001
9.917142e+002	9.208059e+001
9.921963e+002	9.211114e+001
9.926784e+002	9.213869e+001
9.931605e+002	9.216570e+001
9.936426e+002	9.219041e+001
9.941248e+002	9.221580e+001
9.946069e+002	9.224027e+001
9.950890e+002	9.226637e+001
9.955711e+002	9.229176e+001
9.960532e+002	9.231819e+001
9.965353e+002	9.234296e+001
9.970175e+002	9.236781e+001
9.974996e+002	9.239057e+001
9.979817e+002	9.241360e+001
9.984638e+002	9.243502e+001
9.989459e+002	9.245711e+001
9.994280e+002	9.247765e+001
9.999102e+002	9.249845e+001
1.000392e+003	9.251726e+001
1.000874e+003	9.253622e+001
1.001357e+003	9.255371e+001
1.001839e+003	9.257248e+001
1.002321e+003	9.259101e+001
1.002803e+003	9.261156e+001
1.003285e+003	9.263174e+001
1.003767e+003	9.265288e+001
1.004249e+003	9.267212e+001
1.004731e+003	9.269093e+001
1.005213e+003	9.270729e+001
1.005696e+003	9.272365e+001
1.006178e+003	9.273868e+001
1.006660e+003	9.275493e+001
1.007142e+003	9.277065e+001
1.007624e+003	9.278757e+001
1.008106e+003	9.280335e+001
1.008588e+003	9.281949e+001
1.009070e+003	9.283378e+001
1.009552e+003	9.284818e+001
1.010035e+003	9.286083e+001
1.010517e+003	9.287365e+001
1.010999e+003	9.288451e+001
1.011481e+003	9.289487e+001
1.011963e+003	9.290234e+001
1.012445e+003	9.290836e+001
1.012927e+003	9.291092e+001
1.013409e+003	9.291183e+001
1.013892e+003	9.290932e+001
1.014374e+003	9.290517e+001
1.014856e+003	9.289748e+001
1.015338e+003	9.288797e+001
1.015820e+003	9.287495e+001
1.016302e+003	9.286073e+001
1.016784e+003	9.284437e+001
1.017266e+003	9.282874e+001
1.017748e+003	9.281310e+001
1.018231e+003	9.279991e+001
1.018713e+003	9.278767e+001
1.019195e+003	9.277800e+001
1.019677e+003	9.276877e+001
1.020159e+003	9.276116e+001
1.020641e+003	9.275305e+001
1.021123e+003	9.274574e+001
1.021605e+003	9.273721e+001
1.022088e+003	9.272883e+001
1.022570e+003	9.271867e+001
1.023052e+003	9.270831e+001
1.023534e+003	9.269628e+001
1.024016e+003	9.268466e+001
1.024498e+003	9.267233e+001
1.024980e+003	9.266134e+001
1.025462e+003	9.265013e+001
1.025944e+003	9.264000e+001
1.026427e+003	9.262865e+001
1.026909e+003	9.261706e+001
1.027391e+003	9.260313e+001
1.027873e+003	9.258843e+001
1.028355e+003	9.257165e+001
1.028837e+003	9.255470e+001
1.029319e+003	9.253615e+001
1.029801e+003	9.251728e+001
1.030283e+003	9.249593e+001
1.030766e+003	9.247304e+001
1.031248e+003	9.244669e+001
1.031730e+003	9.241861e+001
1.032212e+003	9.238789e+001
1.032694e+003	9.235701e+001
1.033176e+003	9.232510e+001
1.033658e+003	9.229405e+001
1.034140e+003	9.226212e+001
1.034623e+003	9.223035e+001
1.035105e+003	9.219674e+001
1.035587e+003	9.216266e+001
1.036069e+003	9.212689e+001
1.036551e+003	9.209162e+001
1.037033e+003	9.205605e+001
1.037515e+003	9.202221e+001
1.037997e+003	9.198878e+001
1.038479e+003	9.195714e+001
1.038962e+003	9.192555e+001
1.039444e+003	9.189533e+001
1.039926e+003	9.186504e+001
1.040408e+003	9.183648e+001
1.040890e+003	9.180856e+001
1.041372e+003	9.178315e+001
1.041854e+003	9.175904e+001
1.042336e+003	9.173795e+001
1.042819e+003	9.171854e+001
1.043301e+003	9.170248e+001
1.043783e+003	9.168847e+001
1.044265e+003	9.167812e+001
1.044747e+003	9.166983e+001
1.045229e+003	9.166479e+001
1.045711e+003	9.166094e+001
1.046193e+003	9.165915e+001
1.046676e+003	9.165747e+001
1.047158e+003	9.165719e+001
1.047640e+003	9.165694e+001
1.048122e+003	9.165854e+001
1.048604e+003	9.166080e+001
1.049086e+003	9.166539e+001
1.049568e+003	9.167062e+001
1.050050e+003	9.167757e+001
1.050532e+003	9.168423e+001
1.051015e+003	9.169169e+001
1.051497e+003	9.169814e+001
1.051979e+003	9.170498e+001
1.052461e+003	9.171062e+001
1.052943e+003	9.171649e+001
1.053425e+003	9.172098e+001
1.053907e+003	9.172558e+001
1.054389e+003	9.172899e+001
1.054871e+003	9.173321e+001
1.055354e+003	9.173754e+001
1.055836e+003	9.174451e+001
1.056318e+003	9.175353e+001
1.056800e+003	9.176674e+001
1.057282e+003	9.178291e+001
1.057764e+003	9.180338e+001
1.058246e+003	9.182626e+001
1.058728e+003	9.185242e+001
1.059210e+003	9.187978e+001
1.059693e+003	9.190920e+001
1.060175e+003	9.193863e+001
1.060657e+003	9.196896e+001
1.061139e+003	9.199829e+001
1.061621e+003	9.202787e+001
1.062103e+003	9.205634e+001
1.062585e+003	9.208556e+001
1.063067e+003	9.211469e+001
1.063550e+003	9.214576e+001
1.064032e+003	9.217757e+001
1.064514e+003	9.221133e+001
1.064996e+003	9.224508e+001
1.065478e+003	9.227953e+001
1.065960e+003	9.231273e+001
1.066442e+003	9.234601e+001
1.066924e+003	9.237819e+001
1.067406e+003	9.241119e+001
1.067889e+003	9.244392e+001
1.068371e+003	9.247778e+001
1.068853e+003	9.251085e+001
1.069335e+003	9.254381e+001
1.069817e+003	9.257452e+001
1.070299e+003	9.260396e+001
1.070781e+003	9.263071e+001
1.071263e+003	9.265643e+001
1.071746e+003	9.268004e+001
1.072228e+003	9.270293e+001
1.072710e+003	9.272359e+001
1.073192e+003	9.274296e+001
1.073674e+003	9.275947e+001
1.074156e+003	9.277456e+001
1.074638e+003	9.278743e+001
1.075120e+003	9.280004e+001
1.075603e+003	9.281178e+001
1.076085e+003	9.282411e+001
1.076567e+003	9.283566e+001
1.077049e+003	9.284707e+001
1.077531e+003	9.285667e+001
1.078013e+003	9.286536e+001
1.078495e+003	9.287207e+001
1.078977e+003	9.287846e+001
1.079459e+003	9.288383e+001
1.079942e+003	9.288968e+001
1.080424e+003	9.289483e+001
1.080906e+003	9.290017e+001
1.081388e+003	9.290420e+001
1.081870e+003	9.290771e+001
1.082352e+003	9.290959e+001
1.082834e+003	9.291100e+001
1.083316e+003	9.291107e+001
1.083798e+003	9.291095e+001
1.084281e+003	9.290958e+001
1.084763e+003	9.290792e+001
1.085245e+003	9.290484e+001
1.085727e+003	9.290130e+001
1.086209e+003	9.289626e+001
1.086691e+003	9.289057e+001
1.087173e+003	9.288296e+001
1.087655e+003	9.287390e+001
1.088137e+003	9.286188e+001
1.088620e+003	9.284746e+001
1.089102e+003	9.282967e+001
1.089584e+003	9.280972e+001
1.090066e+003	9.278721e+001
1.090548e+003	9.276340e+001
1.091030e+003	9.273746e+001
1.091512e+003	9.270978e+001
1.091994e+003	9.267880e+001
1.092477e+003	9.264457e+001
1.092959e+003	9.260586e+001
1.093441e+003	9.256351e+001
1.093923e+003	9.251726e+001
1.094405e+003	9.246854e+001
1.094887e+003	9.241719e+001
1.095369e+003	9.236414e+001
1.095851e+003	9.230848e+001
1.096333e+003	9.225058e+001
1.096816e+003	9.218936e+001
1.097298e+003	9.212540e+001
1.097780e+003	9.205817e+001
1.098262e+003	9.198864e+001
1.098744e+003	9.191656e+001
1.099226e+003	9.184292e+001
1.099708e+003	9.176730e+001
1.100190e+003	9.169054e+001
1.100673e+003	9.161223e+001
1.101155e+003	9.153308e+001
1.101637e+003	9.145259e+001
1.102119e+003	9.137122e+001
1.102601e+003	9.128820e+001
1.103083e+003	9.120392e+001
1.103565e+003	9.111782e+001
1.104047e+003	9.103079e+001
1.104530e+003	9.094305e+001
1.105012e+003	9.085604e+001
1.105494e+003	9.077016e+001
1.105976e+003	9.068654e+001
1.106458e+003	9.060494e+001
1.106940e+003	9.052573e+001
1.107422e+003	9.044815e+001
1.107904e+003	9.037248e+001
1.108386e+003	9.029820e+001
1.108869e+003	9.022605e+001
1.109351e+003	9.015594e+001
1.109833e+003	9.008890e+001
1.110315e+003	9.002505e+001
1.110797e+003	8.996548e+001
1.111279e+003	8.991045e+001
1.111761e+003	8.986108e+001
1.112243e+003	8.981753e+001
1.112725e+003	8.978064e+001
1.113208e+003	8.975007e+001
1.113690e+003	8.972627e+001
1.114172e+003	8.970869e+001
1.114654e+003	8.969798e+001
1.115136e+003	8.969404e+001
1.115618e+003	8.969807e+001
1.116100e+003	8.971027e+001
1.116582e+003	8.973169e+001
1.117064e+003	8.976192e+001
1.117547e+003	8.980121e+001
1.118029e+003	8.984842e+001
1.118511e+003	8.990346e+001
1.118993e+003	8.996526e+001
1.119475e+003	9.003415e+001
1.119957e+003	9.010947e+001
1.120439e+003	9.019173e+001
1.120921e+003	9.028020e+001
1.121404e+003	9.037506e+001
1.121886e+003	9.047512e+001
1.122368e+003	9.058011e+001
1.122850e+003	9.068845e+001
1.123332e+003	9.079951e+001
1.123814e+003	9.091139e+001
1.124296e+003	9.102309e+001
1.124778e+003	9.113236e+001
1.125260e+003	9.123790e+001
1.125743e+003	9.133746e+001
1.126225e+003	9.142986e+001
1.126707e+003	9.151343e+001
1.127189e+003	9.158779e+001
1.127671e+003	9.165221e+001
1.128153e+003	9.170695e+001
1.128635e+003	9.175164e+001
1.129117e+003	9.178624e+001
1.129600e+003	9.180975e+001
1.130082e+003	9.182114e+001
1.130564e+003	9.181884e+001
1.131046e+003	9.180160e+001
1.131528e+003	9.176826e+001
1.132010e+003	9.171832e+001
1.132492e+003	9.165165e+001
1.132974e+003	9.156837e+001
1.133457e+003	9.146896e+001
1.133939e+003	9.135376e+001
1.134421e+003	9.122359e+001
1.134903e+003	9.107893e+001
1.135385e+003	9.092093e+001
1.135867e+003	9.074975e+001
1.136349e+003	9.056613e+001
1.136831e+003	9.036932e+001
1.137313e+003	9.015952e+001
1.137796e+003	8.993566e+001
1.138278e+003	8.969853e+001
1.138760e+003	8.944792e+001
1.139242e+003	8.918565e+001
1.139724e+003	8.891166e+001
1.140206e+003	8.862723e+001
1.140688e+003	8.833082e+001
1.141170e+003	8.802264e+001
1.141652e+003	8.770061e+001
1.142135e+003	8.736574e+001
1.142617e+003	8.701717e+001
1.143099e+003	8.665733e+001
1.143581e+003	8.628539e+001
1.144063e+003	8.590275e+001
1.144545e+003	8.550640e+001
1.145027e+003	8.509631e+001
1.145509e+003	8.466923e+001
1.145991e+003	8.422692e+001
1.146474e+003	8.376885e+001
1.146956e+003	8.329941e+001
1.147438e+003	8.281853e+001
1.147920e+003	8.232913e+001
1.148402e+003	8.182792e+001
1.148884e+003	8.131527e+001
1.149366e+003	8.078729e+001
1.149848e+003	8.024682e+001
1.150331e+003	7.969379e+001
1.150813e+003	7.913485e+001
1.151295e+003	7.857092e+001
1.151777e+003	7.800655e+001
1.152259e+003	7.743815e+001
1.152741e+003	7.686643e+001
1.153223e+003	7.628638e+001
1.153705e+003	7.570127e+001
1.154188e+003	7.511070e+001
1.154670e+003	7.452254e+001
1.155152e+003	7.393774e+001
1.155634e+003	7.336188e+001
1.156116e+003	7.279091e+001
1.156598e+003	7.222626e+001
1.157080e+003	7.166284e+001
1.157562e+003	7.110537e+001
1.158044e+003	7.055425e+001
1.158527e+003	7.001908e+001
1.159009e+003	6.950092e+001
1.159491e+003	6.900559e+001
1.159973e+003	6.852738e+001
1.160455e+003	6.806661e+001
1.160937e+003	6.761618e+001
1.161419e+003	6.718019e+001
1.161901e+003	6.675800e+001
1.162384e+003	6.635918e+001
1.162866e+003	6.598398e+001
1.163348e+003	6.563767e+001
1.163830e+003	6.531327e+001
1.164312e+003	6.501009e+001
1.164794e+003	6.471959e+001
1.165276e+003	6.444470e+001
1.165758e+003	6.418324e+001
1.166240e+003	6.394333e+001
1.166723e+003	6.372363e+001
1.167205e+003	6.352834e+001
1.167687e+003	6.335007e+001
1.168169e+003	6.318860e+001
1.168651e+003	6.303657e+001
1.169133e+003	6.289819e+001
1.169615e+003	6.277234e+001
1.170097e+003	6.266705e+001
1.170579e+003	6.258032e+001
1.171062e+003	6.251458e+001
1.171544e+003	6.246095e+001
1.172026e+003	6.241749e+001
1.172508e+003	6.237642e+001
1.172990e+003	6.234161e+001
1.173472e+003	6.231293e+001
1.173954e+003	6.229900e+001
1.174436e+003	6.229930e+001
1.174918e+003	6.231672e+001
1.175401e+003	6.234325e+001
1.175883e+003	6.237661e+001
1.176365e+003	6.240915e+001
1.176847e+003	6.244365e+001
1.177329e+003	6.247974e+001
1.177811e+003	6.252505e+001
1.178293e+003	6.257937e+001
1.178775e+003	6.264539e+001
1.179258e+003	6.271632e+001
1.179740e+003	6.279005e+001
1.180222e+003	6.285983e+001
1.180704e+003	6.292787e+001
1.181186e+003	6.299378e+001
1.181668e+003	6.306385e+001
1.182150e+003	6.313757e+001
1.182632e+003	6.321671e+001
1.183115e+003	6.329518e+001
1.183597e+003	6.337123e+001
1.184079e+003	6.343976e+001
1.184561e+003	6.350407e+001
1.185043e+003	6.356516e+001
1.185525e+003	6.362942e+001
1.186007e+003	6.369702e+001
1.186489e+003	6.376935e+001
1.186971e+003	6.384056e+001
1.187454e+003	6.390814e+001
1.187936e+003	6.396702e+001
1.188418e+003	6.401933e+001
1.188900e+003	6.406611e+001
1.189382e+003	6.411326e+001
1.189864e+003	6.416137e+001
1.190346e+003	6.421169e+001
1.190828e+003	6.425894e+001
1.191311e+003	6.430048e+001
1.191793e+003	6.433164e+001
1.192275e+003	6.435439e+001
1.192757e+003	6.437045e+001
1.193239e+003	6.438625e+001
1.193721e+003	6.440401e+001
1.194203e+003	6.442642e+001
1.194685e+003	6.445018e+001
1.195167e+003	6.447376e+001
1.195650e+003	6.449331e+001
1.196132e+003	6.451022e+001
1.196614e+003	6.452500e+001
1.197096e+003	6.454175e+001
1.197578e+003	6.456024e+001
1.198060e+003	6.458045e+001
1.198542e+003	6.459727e+001
1.199024e+003	6.460783e+001
1.199506e+003	6.460839e+001
1.199989e+003	6.460101e+001
1.200471e+003	6.458802e+001
1.200953e+003	6.457528e+001
1.201435e+003	6.456467e+001
1.201917e+003	6.455746e+001
1.202399e+003	6.454934e+001
1.202881e+003	6.453722e+001
1.203363e+003	6.451663e+001
1.203845e+003	6.448835e+001
1.204328e+003	6.445361e+001
1.204810e+003	6.441737e+001
1.205292e+003	6.438121e+001
1.205774e+003	6.434644e+001
1.206256e+003	6.430932e+001
1.206738e+003	6.426716e+001
1.207220e+003	6.421600e+001
1.207702e+003	6.415664e+001
1.208185e+003	6.409024e+001
1.208667e+003	6.402133e+001
1.209149e+003	6.395110e+001
1.209631e+003	6.388049e+001
1.210113e+003	6.380568e+001
1.210595e+003	6.372431e+001
1.211077e+003	6.363314e+001
1.211559e+003	6.353413e+001
1.212042e+003	6.342976e+001
1.212524e+003	6.332578e+001
1.213006e+003	6.322413e+001
1.213488e+003	6.312575e+001
1.213970e+003	6.302592e+001
1.214452e+003	6.292083e+001
1.214934e+003	6.280544e+001
1.215416e+003	6.268016e+001
1.215898e+003	6.254637e+001
1.216381e+003	6.240966e+001
1.216863e+003	6.227256e+001
1.217345e+003	6.213738e+001
1.217827e+003	6.200108e+001
1.218309e+003	6.186140e+001
1.218791e+003	6.171438e+001
1.219273e+003	6.156092e+001
1.219755e+003	6.140209e+001
1.220238e+003	6.124268e+001
1.220720e+003	6.108377e+001
1.221202e+003	6.092632e+001
1.221684e+003	6.076586e+001
1.222166e+003	6.059953e+001
1.222648e+003	6.042315e+001
1.223130e+003	6.023824e+001
1.223612e+003	6.004667e+001
1.224094e+003	5.985422e+001
1.224577e+003	5.966254e+001
1.225059e+003	5.947274e+001
1.225541e+003	5.928001e+001
1.226023e+003	5.908102e+001
1.226505e+003	5.887129e+001
1.226987e+003	5.865276e+001
1.227469e+003	5.842807e+001
1.227951e+003	5.820443e+001
1.228434e+003	5.798475e+001
1.228916e+003	5.777132e+001
1.229398e+003	5.755973e+001
1.229880e+003	5.734679e+001
1.230362e+003	5.712743e+001
1.230844e+003	5.690313e+001
1.231326e+003	5.667596e+001
1.231808e+003	5.645301e+001
1.232291e+003	5.623710e+001
1.232773e+003	5.603089e+001
1.233255e+003	5.583030e+001
1.233737e+003	5.563277e+001
1.234219e+003	5.543386e+001
1.234701e+003	5.523583e+001
1.235183e+003	5.504142e+001
1.235665e+003	5.485822e+001
1.236147e+003	5.468925e+001
1.236630e+003	5.453698e+001
1.237112e+003	5.439691e+001
1.237594e+003	5.426577e+001
1.238076e+003	5.413845e+001
1.238558e+003	5.401628e+001
1.239040e+003	5.390112e+001
1.239522e+003	5.379937e+001
1.240004e+003	5.371291e+001
1.240486e+003	5.364293e+001
1.240969e+003	5.358416e+001
1.241451e+003	5.353267e+001
1.241933e+003	5.348333e+001
1.242415e+003	5.343740e+001
1.242897e+003	5.339724e+001
1.243379e+003	5.336924e+001
1.243861e+003	5.335585e+001
1.244343e+003	5.335817e+001
1.244825e+003	5.337138e+001
1.245308e+003	5.339127e+001
1.245790e+003	5.341311e+001
1.246272e+003	5.343757e+001
1.246754e+003	5.346706e+001
1.247236e+003	5.350712e+001
1.247718e+003	5.356026e+001
1.248200e+003	5.362700e+001
1.248682e+003	5.370322e+001
1.249165e+003	5.378471e+001
1.249647e+003	5.386748e+001
1.250129e+003	5.395174e+001
1.250611e+003	5.403996e+001
1.251093e+003	5.413619e+001
1.251575e+003	5.424243e+001
1.252057e+003	5.435773e+001
1.252539e+003	5.447794e+001
1.253021e+003	5.459816e+001
1.253504e+003	5.471541e+001
1.253986e+003	5.483001e+001
1.254468e+003	5.494569e+001
1.254950e+003	5.506683e+001
1.255432e+003	5.519674e+001
1.255914e+003	5.533456e+001
1.256396e+003	5.547725e+001
1.256878e+003	5.561966e+001
1.257361e+003	5.575938e+001
1.257843e+003	5.589597e+001
1.258325e+003	5.603349e+001
1.258807e+003	5.617567e+001
1.259289e+003	5.632645e+001
1.259771e+003	5.648489e+001
1.260253e+003	5.664878e+001
1.260735e+003	5.681257e+001
1.261218e+003	5.697387e+001
1.261700e+003	5.713063e+001
1.262182e+003	5.728579e+001
1.262664e+003	5.744061e+001
1.263146e+003	5.759798e+001
1.263628e+003	5.775570e+001
1.264110e+003	5.791257e+001
1.264592e+003	5.806413e+001
1.265074e+003	5.821062e+001
1.265557e+003	5.835179e+001
1.266039e+003	5.849285e+001
1.266521e+003	5.863605e+001
1.267003e+003	5.878543e+001
1.267485e+003	5.893879e+001
1.267967e+003	5.909535e+001
1.268449e+003	5.925029e+001
1.268931e+003	5.940409e+001
1.269413e+003	5.955589e+001
1.269896e+003	5.971090e+001
1.270378e+003	5.987025e+001
1.270860e+003	6.003753e+001
1.271342e+003	6.020900e+001
1.271824e+003	6.038324e+001
1.272306e+003	6.055396e+001
1.272788e+003	6.072156e+001
1.273270e+003	6.088458e+001
1.273752e+003	6.104895e+001
1.274235e+003	6.121610e+001
1.274717e+003	6.139098e+001
1.275199e+003	6.157038e+001
1.275681e+003	6.175388e+001
1.276163e+003	6.193468e+001
1.276645e+003	6.211245e+001
1.277127e+003	6.228363e+001
1.277609e+003	6.245262e+001
1.278092e+003	6.261923e+001
1.278574e+003	6.278846e+001
1.279056e+003	6.295792e+001
1.279538e+003	6.312950e+001
1.280020e+003	6.329861e+001
1.280502e+003	6.346745e+001
1.280984e+003	6.363365e+001
1.281466e+003	6.380214e+001
1.281948e+003	6.397168e+001
1.282431e+003	6.414603e+001
1.282913e+003	6.432078e+001
1.283395e+003	6.449667e+001
1.283877e+003	6.466799e+001
1.284359e+003	6.483706e+001
1.284841e+003	6.500166e+001
1.285323e+003	6.516798e+001
1.285805e+003	6.533581e+001
1.286288e+003	6.551069e+001
1.286770e+003	6.568932e+001
1.287252e+003	6.587363e+001
1.287734e+003	6.605793e+001
1.288216e+003	6.624421e+001
1.288698e+003	6.642888e+001
1.289180e+003	6.661673e+001
1.289662e+003	6.680572e+001
1.290145e+003	6.700029e+001
1.290627e+003	6.719632e+001
1.291109e+003	6.739601e+001
1.291591e+003	6.759402e+001
1.292073e+003	6.779321e+001
1.292555e+003	6.799010e+001
1.293037e+003	6.818960e+001
1.293519e+003	6.838911e+001
1.294001e+003	6.859283e+001
1.294484e+003	6.879645e+001
1.294966e+003	6.900263e+001
1.295448e+003	6.920676e+001
1.295930e+003	6.941302e+001
1.296412e+003	6.961910e+001
1.296894e+003	6.983123e+001
1.297376e+003	7.004742e+001
1.297858e+003	7.027216e+001
1.298340e+003	7.050037e+001
1.298823e+003	7.073352e+001
1.299305e+003	7.096474e+001
1.299787e+003	7.119576e+001
1.300269e+003	7.142152e+001
1.300751e+003	7.164610e+001
1.301233e+003	7.186629e+001
1.301715e+003	7.208697e+001
1.302197e+003	7.230466e+001
1.302679e+003	7.252363e+001
1.303162e+003	7.274002e+001
1.303644e+003	7.295805e+001
1.304126e+003	7.317415e+001
1.304608e+003	7.339263e+001
1.305090e+003	7.360947e+001
1.305572e+003	7.382781e+001
1.306054e+003	7.404237e+001
1.306536e+003	7.425565e+001
1.307019e+003	7.446260e+001
1.307501e+003	7.466680e+001
1.307983e+003	7.486470e+001
1.308465e+003	7.506102e+001
1.308947e+003	7.525252e+001
1.309429e+003	7.544334e+001
1.309911e+003	7.562917e+001
1.310393e+003	7.581333e+001
1.310875e+003	7.599142e+001
1.311358e+003	7.616736e+001
1.311840e+003	7.633797e+001
1.312322e+003	7.650825e+001
1.312804e+003	7.667548e+001
1.313286e+003	7.684400e+001
1.313768e+003	7.700967e+001
1.314250e+003	7.717506e+001
1.314732e+003	7.733492e+001
1.315215e+003	7.749158e+001
1.315697e+003	7.764050e+001
1.316179e+003	7.778538e+001
1.316661e+003	7.792324e+001
1.317143e+003	7.805894e+001
1.317625e+003	7.819014e+001
1.318107e+003	7.832154e+001
1.318589e+003	7.845000e+001
1.319072e+003	7.857912e+001
1.319554e+003	7.870457e+001
1.320036e+003	7.882910e+001
1.320518e+003	7.894817e+001
1.321000e+003	7.906475e+001
1.321482e+003	7.917486e+001
1.321964e+003	7.928203e+001
1.322446e+003	7.938280e+001
1.322928e+003	7.948083e+001
1.323411e+003	7.957277e+001
1.323893e+003	7.966235e+001
1.324375e+003	7.974641e+001
1.324857e+003	7.982883e+001
1.325339e+003	7.990664e+001
1.325821e+003	7.998375e+001
1.326303e+003	8.005699e+001
1.326785e+003	8.012990e+001
1.327267e+003	8.019897e+001
1.327750e+003	8.026739e+001
1.328232e+003	8.033151e+001
1.328714e+003	8.039442e+001
1.329196e+003	8.045252e+001
1.329678e+003	8.050892e+001
1.330160e+003	8.056004e+001
1.330642e+003	8.060920e+001
1.331124e+003	8.065323e+001
1.331606e+003	8.069589e+001
1.332089e+003	8.073466e+001
1.332571e+003	8.077358e+001
1.333053e+003	8.081015e+001
1.333535e+003	8.084805e+001
1.334017e+003	8.088409e+001
1.334499e+003	8.092113e+001
1.334981e+003	8.095538e+001
1.335463e+003	8.098944e+001
1.335946e+003	8.101962e+001
1.336428e+003	8.104879e+001
1.336910e+003	8.107376e+001
1.337392e+003	8.109814e+001
1.337874e+003	8.111976e+001
1.338356e+003	8.114378e+001
1.338838e+003	8.116978e+001
1.339320e+003	8.120391e+001
1.339802e+003	8.124506e+001
1.340285e+003	8.129633e+001
1.340767e+003	8.135238e+001
1.341249e+003	8.141287e+001
1.341731e+003	8.147128e+001
1.342213e+003	8.152822e+001
1.342695e+003	8.157938e+001
1.343177e+003	8.162778e+001
1.343659e+003	8.167113e+001
1.344142e+003	8.171378e+001
1.344624e+003	8.175397e+001
1.345106e+003	8.179575e+001
1.345588e+003	8.183647e+001
1.346070e+003	8.187897e+001
1.346552e+003	8.191965e+001
1.347034e+003	8.196096e+001
1.347516e+003	8.199963e+001
1.347999e+003	8.203870e+001
1.348481e+003	8.207536e+001
1.348963e+003	8.211279e+001
1.349445e+003	8.214782e+001
1.349927e+003	8.218302e+001
1.350409e+003	8.221478e+001
1.350891e+003	8.224561e+001
1.351373e+003	8.227257e+001
1.351855e+003	8.229898e+001
1.352338e+003	8.232265e+001
1.352820e+003	8.234727e+001
1.353302e+003	8.237041e+001
1.353784e+003	8.239537e+001
1.354266e+003	8.241922e+001
1.354748e+003	8.244492e+001
1.355230e+003	8.246967e+001
1.355712e+003	8.249646e+001
1.356194e+003	8.252237e+001
1.356677e+003	8.255008e+001
1.357159e+003	8.257611e+001
1.357641e+003	8.260246e+001
1.358123e+003	8.262543e+001
1.358605e+003	8.264739e+001
1.359087e+003	8.266543e+001
1.359569e+003	8.268307e+001
1.360051e+003	8.269851e+001
1.360533e+003	8.271603e+001
1.361016e+003	8.273430e+001
1.361498e+003	8.275788e+001
1.361980e+003	8.278551e+001
1.362462e+003	8.282123e+001
1.362944e+003	8.286189e+001
1.363426e+003	8.290839e+001
[truncated: 5,469 more rows]
