# Supplementary material for: Surface hydrophobization of hydrogels via interface dynamics-induced network reconfiguration
Source: Nat Commun. 2024 Jan 3;15:239. doi: 10.1038/s41467-023-44646-5 (PMC10764767; doi:10.1038/s41467-023-44646-5)
Supplement: Supplementary file 10 — Source data [file 41467_2023_44646_MOESM10_ESM.zip › Source data/Figure S10/ATR-FTIR_DNR hydrogel.CSV]

3.996747e+002	0.000000e+000
4.001569e+002	9.886729e+001
4.006390e+002	9.797261e+001
4.011211e+002	9.767027e+001
4.016032e+002	9.726407e+001
4.020853e+002	9.709579e+001
4.025674e+002	9.682716e+001
4.030496e+002	9.671976e+001
4.035317e+002	9.650909e+001
4.040138e+002	9.641816e+001
4.044959e+002	9.622206e+001
4.049780e+002	9.612491e+001
4.054601e+002	9.593649e+001
4.059423e+002	9.584875e+001
4.064244e+002	9.569303e+001
4.069065e+002	9.564001e+001
4.073886e+002	9.552387e+001
4.078707e+002	9.549380e+001
4.083528e+002	9.538940e+001
4.088350e+002	9.535780e+001
4.093171e+002	9.525677e+001
4.097992e+002	9.522344e+001
4.102813e+002	9.510999e+001
4.107634e+002	9.506742e+001
4.112455e+002	9.496325e+001
4.117277e+002	9.491708e+001
4.122098e+002	9.480592e+001
4.126919e+002	9.474706e+001
4.131740e+002	9.463415e+001
4.136561e+002	9.459006e+001
4.141382e+002	9.449237e+001
4.146204e+002	9.445790e+001
4.151025e+002	9.438570e+001
4.155846e+002	9.436484e+001
4.160667e+002	9.429121e+001
4.165488e+002	9.425982e+001
4.170309e+002	9.418412e+001
4.175131e+002	9.416149e+001
4.179952e+002	9.411442e+001
4.184773e+002	9.412488e+001
4.189594e+002	9.410683e+001
4.194415e+002	9.413660e+001
4.199236e+002	9.410239e+001
4.204058e+002	9.409262e+001
4.208879e+002	9.402554e+001
4.213700e+002	9.399988e+001
4.218521e+002	9.392242e+001
4.223342e+002	9.388718e+001
4.228163e+002	9.381776e+001
4.232985e+002	9.378900e+001
4.237806e+002	9.370560e+001
4.242627e+002	9.365234e+001
4.247448e+002	9.355824e+001
4.252269e+002	9.350320e+001
4.257090e+002	9.341734e+001
4.261912e+002	9.338476e+001
4.266733e+002	9.333148e+001
4.271554e+002	9.332255e+001
4.276375e+002	9.327998e+001
4.281196e+002	9.326943e+001
4.286017e+002	9.321548e+001
4.290839e+002	9.319054e+001
4.295660e+002	9.312321e+001
4.300481e+002	9.308806e+001
4.305302e+002	9.301997e+001
4.310123e+002	9.298482e+001
4.314944e+002	9.291723e+001
4.319766e+002	9.288236e+001
4.324587e+002	9.281939e+001
4.329408e+002	9.279507e+001
4.334229e+002	9.274622e+001
4.339050e+002	9.273536e+001
4.343871e+002	9.269792e+001
4.348693e+002	9.268956e+001
4.353514e+002	9.264360e+001
4.358335e+002	9.261958e+001
4.363156e+002	9.256155e+001
4.367977e+002	9.253999e+001
4.372798e+002	9.248201e+001
4.377620e+002	9.246069e+001
4.382441e+002	9.242157e+001
4.387262e+002	9.241487e+001
4.392083e+002	9.238132e+001
4.396904e+002	9.237358e+001
4.401725e+002	9.233376e+001
4.406547e+002	9.231876e+001
4.411368e+002	9.227666e+001
4.416189e+002	9.226228e+001
4.421010e+002	9.221732e+001
4.425831e+002	9.219376e+001
4.430652e+002	9.213853e+001
4.435474e+002	9.210232e+001
4.440295e+002	9.203638e+001
4.445116e+002	9.199216e+001
4.449937e+002	9.194621e+001
4.454758e+002	9.192911e+001
4.459579e+002	9.189845e+001
4.464401e+002	9.190350e+001
4.469222e+002	9.188593e+001
4.474043e+002	9.189351e+001
4.478864e+002	9.187478e+001
4.483685e+002	9.186885e+001
4.488506e+002	9.183366e+001
4.493328e+002	9.183022e+001
4.498149e+002	9.178331e+001
4.502970e+002	9.175095e+001
4.507791e+002	9.168507e+001
4.512612e+002	9.163713e+001
4.517433e+002	9.156792e+001
4.522255e+002	9.153269e+001
4.527076e+002	9.149366e+001
4.531897e+002	9.149096e+001
4.536718e+002	9.147937e+001
4.541539e+002	9.149622e+001
4.546360e+002	9.148505e+001
4.551182e+002	9.148735e+001
4.556003e+002	9.145583e+001
4.560824e+002	9.143861e+001
4.565645e+002	9.139532e+001
4.570466e+002	9.137084e+001
4.575287e+002	9.132855e+001
4.580109e+002	9.131506e+001
4.584930e+002	9.126953e+001
4.589751e+002	9.124721e+001
4.594572e+002	9.121048e+001
4.599393e+002	9.118448e+001
4.604214e+002	9.114319e+001
4.609036e+002	9.112906e+001
4.613857e+002	9.109289e+001
4.618678e+002	9.107665e+001
4.623499e+002	9.103275e+001
4.628320e+002	9.100632e+001
4.633141e+002	9.095766e+001
4.637963e+002	9.093919e+001
4.642784e+002	9.090585e+001
4.647605e+002	9.090550e+001
4.652426e+002	9.088761e+001
4.657247e+002	9.089751e+001
4.662068e+002	9.088879e+001
4.666890e+002	9.089719e+001
4.671711e+002	9.087653e+001
4.676532e+002	9.086795e+001
4.681353e+002	9.083231e+001
4.686174e+002	9.081053e+001
4.690995e+002	9.075594e+001
4.695817e+002	9.071310e+001
4.700638e+002	9.064277e+001
4.705459e+002	9.058272e+001
4.710280e+002	9.051382e+001
4.715101e+002	9.046877e+001
4.719922e+002	9.041742e+001
4.724744e+002	9.039890e+001
4.729565e+002	9.036980e+001
4.734386e+002	9.037560e+001
4.739207e+002	9.036333e+001
4.744028e+002	9.036170e+001
4.748849e+002	9.033924e+001
4.753671e+002	9.032927e+001
4.758492e+002	9.028232e+001
4.763313e+002	9.025388e+001
4.768134e+002	9.021304e+001
4.772955e+002	9.019019e+001
4.777776e+002	9.015759e+001
4.782598e+002	9.014719e+001
4.787419e+002	9.012061e+001
4.792240e+002	9.011459e+001
4.797061e+002	9.009907e+001
4.801882e+002	9.010726e+001
4.806703e+002	9.009851e+001
4.811525e+002	9.010473e+001
4.816346e+002	9.007829e+001
4.821167e+002	9.005721e+001
4.825988e+002	9.000906e+001
4.830809e+002	8.997537e+001
4.835630e+002	8.992381e+001
4.840452e+002	8.987870e+001
4.845273e+002	8.981764e+001
4.850094e+002	8.977734e+001
4.854915e+002	8.971945e+001
4.859736e+002	8.966853e+001
4.864557e+002	8.960713e+001
4.869379e+002	8.956382e+001
4.874200e+002	8.950169e+001
4.879021e+002	8.946122e+001
4.883842e+002	8.940633e+001
4.888663e+002	8.937164e+001
4.893484e+002	8.931538e+001
4.898306e+002	8.927467e+001
4.903127e+002	8.921996e+001
4.907948e+002	8.918906e+001
4.912769e+002	8.915426e+001
4.917590e+002	8.913916e+001
4.922411e+002	8.910994e+001
4.927233e+002	8.910596e+001
4.932054e+002	8.906896e+001
4.936875e+002	8.904485e+001
4.941696e+002	8.899384e+001
4.946517e+002	8.894592e+001
4.951339e+002	8.887976e+001
4.956160e+002	8.882623e+001
4.960981e+002	8.875571e+001
4.965802e+002	8.870153e+001
4.970623e+002	8.862345e+001
4.975444e+002	8.856007e+001
4.980266e+002	8.848726e+001
4.985087e+002	8.841982e+001
4.989908e+002	8.834962e+001
4.994729e+002	8.831778e+001
4.999550e+002	8.826373e+001
5.004371e+002	8.822746e+001
5.009193e+002	8.817853e+001
5.014014e+002	8.814221e+001
5.018835e+002	8.809377e+001
5.023656e+002	8.805756e+001
5.028477e+002	8.801244e+001
5.033299e+002	8.799035e+001
5.038120e+002	8.795689e+001
5.042941e+002	8.794036e+001
5.047762e+002	8.790489e+001
5.052583e+002	8.787622e+001
5.057404e+002	8.782508e+001
5.062226e+002	8.779123e+001
5.067047e+002	8.773570e+001
5.071868e+002	8.769833e+001
5.076689e+002	8.764886e+001
5.081510e+002	8.761503e+001
5.086331e+002	8.757042e+001
5.091153e+002	8.754073e+001
5.095974e+002	8.750391e+001
5.100795e+002	8.748227e+001
5.105616e+002	8.746289e+001
5.110437e+002	8.745078e+001
5.115258e+002	8.742790e+001
5.120079e+002	8.741918e+001
5.124901e+002	8.738279e+001
5.129722e+002	8.735208e+001
5.134543e+002	8.729462e+001
5.139364e+002	8.724899e+001
5.144185e+002	8.718727e+001
5.149006e+002	8.714693e+001
5.153828e+002	8.709579e+001
5.158649e+002	8.706730e+001
5.163470e+002	8.702531e+001
5.168291e+002	8.700324e+001
5.173112e+002	8.696738e+001
5.177933e+002	8.696938e+001
5.182755e+002	8.692760e+001
5.187576e+002	8.693217e+001
5.192397e+002	8.693925e+001
5.197218e+002	8.695925e+001
5.202039e+002	8.696869e+001
5.206860e+002	8.698810e+001
5.211682e+002	8.699442e+001
5.216503e+002	8.701422e+001
5.221324e+002	8.702444e+001
5.226145e+002	8.705043e+001
5.230966e+002	8.706432e+001
5.235787e+002	8.709296e+001
5.240609e+002	8.710571e+001
5.245430e+002	8.712126e+001
5.250251e+002	8.712315e+001
5.255072e+002	8.713812e+001
5.259893e+002	8.714400e+001
5.264714e+002	8.717039e+001
5.269536e+002	8.718192e+001
5.274357e+002	8.720300e+001
5.279178e+002	8.720844e+001
5.283999e+002	8.722276e+001
5.288821e+002	8.721978e+001
5.293641e+002	8.723076e+001
5.298463e+002	8.723067e+001
5.303284e+002	8.724880e+001
5.308105e+002	8.725669e+001
5.312926e+002	8.727966e+001
5.317748e+002	8.728735e+001
5.322568e+002	8.730575e+001
5.327390e+002	8.730734e+001
5.332211e+002	8.732110e+001
5.337032e+002	8.732133e+001
5.341853e+002	8.733632e+001
5.346675e+002	8.733817e+001
5.351495e+002	8.735282e+001
5.356317e+002	8.735196e+001
5.361138e+002	8.736298e+001
5.365959e+002	8.736051e+001
5.370780e+002	8.737425e+001
5.375602e+002	8.737957e+001
5.380422e+002	8.740392e+001
5.385244e+002	8.741940e+001
5.390065e+002	8.744848e+001
5.394886e+002	8.746550e+001
5.399707e+002	8.749321e+001
5.404529e+002	8.750468e+001
5.409349e+002	8.752946e+001
5.414171e+002	8.753947e+001
5.418992e+002	8.756567e+001
5.423813e+002	8.757767e+001
5.428634e+002	8.759839e+001
5.433456e+002	8.760152e+001
5.438276e+002	8.760464e+001
5.443098e+002	8.759125e+001
5.447919e+002	8.758876e+001
5.452740e+002	8.757612e+001
5.457561e+002	8.757582e+001
5.462383e+002	8.756366e+001
5.467203e+002	8.756811e+001
5.472025e+002	8.755893e+001
5.476846e+002	8.756279e+001
5.481667e+002	8.755311e+001
5.486488e+002	8.755872e+001
5.491310e+002	8.755451e+001
5.496130e+002	8.756945e+001
5.500952e+002	8.757644e+001
5.505773e+002	8.760001e+001
5.510594e+002	8.761057e+001
5.515415e+002	8.763136e+001
5.520237e+002	8.763616e+001
5.525057e+002	8.765459e+001
5.529879e+002	8.765269e+001
5.534700e+002	8.765795e+001
5.539521e+002	8.764764e+001
5.544342e+002	8.764748e+001
5.549164e+002	8.763242e+001
5.553984e+002	8.762939e+001
5.558806e+002	8.761497e+001
5.563627e+002	8.761527e+001
5.568448e+002	8.760614e+001
5.573269e+002	8.761269e+001
5.578091e+002	8.760796e+001
5.582911e+002	8.761508e+001
5.587733e+002	8.760698e+001
5.592554e+002	8.760503e+001
5.597375e+002	8.759138e+001
5.602196e+002	8.759199e+001
5.607018e+002	8.758081e+001
5.611838e+002	8.758496e+001
5.616660e+002	8.757610e+001
5.621481e+002	8.757503e+001
5.626302e+002	8.755359e+001
5.631123e+002	8.753789e+001
5.635945e+002	8.750503e+001
5.640765e+002	8.748435e+001
5.645587e+002	8.745483e+001
5.650408e+002	8.744467e+001
5.655229e+002	8.742913e+001
5.660050e+002	8.743204e+001
5.664872e+002	8.742522e+001
5.669692e+002	8.743187e+001
5.674514e+002	8.742448e+001
5.679335e+002	8.743003e+001
5.684156e+002	8.741353e+001
5.688977e+002	8.741231e+001
5.693799e+002	8.739711e+001
5.698619e+002	8.739019e+001
5.703441e+002	8.736816e+001
5.708262e+002	8.735287e+001
5.713083e+002	8.732404e+001
5.717904e+002	8.730772e+001
5.722726e+002	8.728387e+001
5.727546e+002	8.727514e+001
5.732368e+002	8.725910e+001
5.737189e+002	8.725579e+001
5.742010e+002	8.723772e+001
5.746831e+002	8.722559e+001
5.751653e+002	8.719514e+001
5.756473e+002	8.717134e+001
5.761295e+002	8.713404e+001
5.766116e+002	8.710999e+001
5.770938e+002	8.707809e+001
5.775758e+002	8.706203e+001
5.780580e+002	8.703759e+001
5.785400e+002	8.702647e+001
5.790222e+002	8.700436e+001
5.795043e+002	8.699385e+001
5.799865e+002	8.697190e+001
5.804685e+002	8.696165e+001
5.809507e+002	8.694000e+001
5.814327e+002	8.692957e+001
5.819149e+002	8.690726e+001
5.823970e+002	8.689622e+001
5.828792e+002	8.687434e+001
5.833612e+002	8.686517e+001
5.838434e+002	8.684596e+001
5.843254e+002	8.683826e+001
5.848076e+002	8.681705e+001
5.852897e+002	8.680222e+001
5.857719e+002	8.676933e+001
5.862539e+002	8.674087e+001
5.867361e+002	8.669654e+001
5.872181e+002	8.666195e+001
5.877003e+002	8.661855e+001
5.881824e+002	8.659133e+001
5.886646e+002	8.655812e+001
5.891466e+002	8.653931e+001
5.896288e+002	8.650927e+001
5.901108e+002	8.648709e+001
5.905930e+002	8.644857e+001
5.910751e+002	8.641585e+001
5.915573e+002	8.636827e+001
5.920393e+002	8.633020e+001
5.925215e+002	8.628141e+001
5.930035e+002	8.624495e+001
5.934857e+002	8.619874e+001
5.939678e+002	8.616431e+001
5.944500e+002	8.611899e+001
5.949320e+002	8.608408e+001
5.954142e+002	8.603687e+001
5.958962e+002	8.599815e+001
5.963784e+002	8.594471e+001
5.968605e+002	8.589726e+001
5.973427e+002	8.583376e+001
5.978247e+002	8.577711e+001
5.983069e+002	8.570815e+001
5.987889e+002	8.565188e+001
5.992711e+002	8.558964e+001
5.997532e+002	8.554465e+001
6.002354e+002	8.549484e+001
6.007174e+002	8.545967e+001
6.011996e+002	8.541473e+001
6.016816e+002	8.537939e+001
6.021638e+002	8.533139e+001
6.026459e+002	8.529311e+001
6.031281e+002	8.524483e+001
6.036101e+002	8.520991e+001
6.040923e+002	8.516807e+001
6.045743e+002	8.514114e+001
6.050565e+002	8.510748e+001
6.055386e+002	8.508833e+001
6.060208e+002	8.506232e+001
6.065029e+002	8.505105e+001
6.069850e+002	8.503298e+001
6.074671e+002	8.502857e+001
6.079492e+002	8.501460e+001
6.084313e+002	8.501009e+001
6.089135e+002	8.499171e+001
6.093956e+002	8.497993e+001
6.098777e+002	8.495407e+001
6.103598e+002	8.493722e+001
6.108419e+002	8.491038e+001
6.113240e+002	8.489664e+001
6.118062e+002	8.487558e+001
6.122883e+002	8.486830e+001
6.127704e+002	8.485300e+001
6.132525e+002	8.485036e+001
6.137346e+002	8.483921e+001
6.142167e+002	8.484112e+001
6.146989e+002	8.483521e+001
6.151810e+002	8.484241e+001
6.156631e+002	8.484052e+001
6.161452e+002	8.484913e+001
6.166273e+002	8.484562e+001
6.171094e+002	8.485028e+001
6.175916e+002	8.484216e+001
6.180737e+002	8.484308e+001
6.185558e+002	8.483279e+001
6.190379e+002	8.483275e+001
6.195200e+002	8.482190e+001
6.200021e+002	8.482104e+001
6.204843e+002	8.480936e+001
6.209664e+002	8.480856e+001
6.214485e+002	8.479881e+001
6.219306e+002	8.480204e+001
6.224127e+002	8.479753e+001
6.228948e+002	8.480513e+001
6.233770e+002	8.480183e+001
6.238591e+002	8.480594e+001
6.243412e+002	8.479465e+001
6.248233e+002	8.478815e+001
6.253054e+002	8.476675e+001
6.257875e+002	8.475349e+001
6.262697e+002	8.473027e+001
6.267518e+002	8.471995e+001
6.272339e+002	8.470294e+001
6.277160e+002	8.470025e+001
6.281981e+002	8.469115e+001
6.286802e+002	8.469631e+001
6.291624e+002	8.469528e+001
6.296445e+002	8.470869e+001
6.301266e+002	8.471516e+001
6.306087e+002	8.473344e+001
6.310908e+002	8.474015e+001
6.315729e+002	8.475282e+001
6.320551e+002	8.474872e+001
6.325372e+002	8.474773e+001
6.330193e+002	8.473074e+001
6.335014e+002	8.472096e+001
6.339835e+002	8.470115e+001
6.344656e+002	8.469421e+001
6.349478e+002	8.468079e+001
6.354299e+002	8.468073e+001
6.359120e+002	8.467211e+001
6.363941e+002	8.467352e+001
6.368762e+002	8.466335e+001
6.373583e+002	8.466151e+001
6.378405e+002	8.464796e+001
6.383226e+002	8.464364e+001
6.388047e+002	8.462907e+001
6.392868e+002	8.462523e+001
6.397689e+002	8.461256e+001
6.402510e+002	8.461179e+001
6.407332e+002	8.460297e+001
6.412153e+002	8.460592e+001
6.416974e+002	8.459927e+001
6.421795e+002	8.460122e+001
6.426616e+002	8.458949e+001
6.431437e+002	8.458257e+001
6.436259e+002	8.456010e+001
6.441080e+002	8.454359e+001
6.445901e+002	8.451586e+001
6.450722e+002	8.450040e+001
6.455543e+002	8.448006e+001
6.460364e+002	8.447620e+001
6.465186e+002	8.446841e+001
6.470007e+002	8.447477e+001
6.474828e+002	8.447283e+001
6.479649e+002	8.448038e+001
6.484470e+002	8.447623e+001
6.489291e+002	8.448002e+001
6.494113e+002	8.447231e+001
6.498934e+002	8.447368e+001
6.503755e+002	8.446490e+001
6.508576e+002	8.446648e+001
6.513397e+002	8.445924e+001
6.518218e+002	8.446391e+001
6.523040e+002	8.446147e+001
6.527861e+002	8.447224e+001
6.532682e+002	8.447623e+001
6.537503e+002	8.449233e+001
6.542324e+002	8.449947e+001
6.547145e+002	8.451624e+001
6.551967e+002	8.452234e+001
6.556788e+002	8.453775e+001
6.561609e+002	8.454350e+001
6.566430e+002	8.455991e+001
6.571251e+002	8.456728e+001
6.576072e+002	8.458429e+001
6.580894e+002	8.458988e+001
6.585715e+002	8.460243e+001
6.590536e+002	8.460218e+001
6.595357e+002	8.460998e+001
6.600178e+002	8.460871e+001
6.604999e+002	8.462067e+001
6.609821e+002	8.462835e+001
6.614642e+002	8.465187e+001
6.619463e+002	8.467082e+001
6.624284e+002	8.470280e+001
6.629105e+002	8.472634e+001
6.633926e+002	8.475961e+001
6.638748e+002	8.478307e+001
6.643569e+002	8.481703e+001
6.648390e+002	8.484354e+001
6.653211e+002	8.488314e+001
6.658032e+002	8.491677e+001
6.662853e+002	8.496269e+001
6.667675e+002	8.499914e+001
6.672496e+002	8.504232e+001
6.677317e+002	8.507126e+001
6.682138e+002	8.510743e+001
6.686959e+002	8.513719e+001
6.691780e+002	8.518220e+001
6.696602e+002	8.521986e+001
6.701423e+002	8.526531e+001
6.706244e+002	8.529901e+001
6.711065e+002	8.534199e+001
6.715886e+002	8.537762e+001
6.720707e+002	8.542646e+001
6.725529e+002	8.546991e+001
6.730350e+002	8.552599e+001
6.735171e+002	8.557431e+001
6.739992e+002	8.563206e+001
6.744813e+002	8.567934e+001
6.749634e+002	8.573441e+001
6.754456e+002	8.577869e+001
6.759277e+002	8.583116e+001
6.764098e+002	8.587362e+001
6.768919e+002	8.592495e+001
6.773740e+002	8.596704e+001
6.778561e+002	8.601894e+001
6.783383e+002	8.606297e+001
6.788204e+002	8.611820e+001
6.793025e+002	8.616666e+001
6.797846e+002	8.622633e+001
6.802667e+002	8.627806e+001
6.807488e+002	8.633877e+001
6.812310e+002	8.638918e+001
6.817131e+002	8.644685e+001
6.821952e+002	8.649409e+001
6.826773e+002	8.654974e+001
6.831594e+002	8.659697e+001
6.836415e+002	8.665437e+001
6.841237e+002	8.670422e+001
6.846058e+002	8.676369e+001
6.850879e+002	8.681417e+001
6.855700e+002	8.687234e+001
6.860521e+002	8.691995e+001
6.865342e+002	8.697410e+001
6.870164e+002	8.701715e+001
6.874985e+002	8.706638e+001
6.879806e+002	8.710436e+001
6.884627e+002	8.714848e+001
6.889448e+002	8.718188e+001
6.894269e+002	8.722252e+001
6.899091e+002	8.725428e+001
6.903912e+002	8.729515e+001
6.908733e+002	8.732868e+001
6.913554e+002	8.737167e+001
6.918375e+002	8.740652e+001
6.923196e+002	8.744884e+001
6.928018e+002	8.748070e+001
6.932839e+002	8.751791e+001
6.937660e+002	8.754346e+001
6.942481e+002	8.757397e+001
6.947302e+002	8.759313e+001
6.952123e+002	8.761770e+001
6.956945e+002	8.763134e+001
6.961766e+002	8.765061e+001
6.966587e+002	8.765945e+001
6.971408e+002	8.767477e+001
6.976229e+002	8.768126e+001
6.981050e+002	8.769628e+001
6.985872e+002	8.770467e+001
6.990693e+002	8.772318e+001
6.995514e+002	8.773566e+001
7.000335e+002	8.775749e+001
7.005156e+002	8.777153e+001
7.009977e+002	8.779255e+001
7.014799e+002	8.780356e+001
7.019620e+002	8.781985e+001
7.024441e+002	8.782526e+001
7.029262e+002	8.783562e+001
7.034083e+002	8.783526e+001
7.038904e+002	8.784011e+001
7.043726e+002	8.783459e+001
7.048547e+002	8.783463e+001
7.053368e+002	8.782506e+001
7.058189e+002	8.782222e+001
7.063010e+002	8.781140e+001
7.067831e+002	8.780914e+001
7.072653e+002	8.780055e+001
7.077474e+002	8.780133e+001
7.082295e+002	8.779557e+001
7.087116e+002	8.779786e+001
7.091937e+002	8.779173e+001
7.096758e+002	8.779177e+001
7.101580e+002	8.778227e+001
7.106401e+002	8.777889e+001
7.111222e+002	8.776707e+001
7.116043e+002	8.776304e+001
7.120864e+002	8.775226e+001
7.125685e+002	8.775022e+001
7.130507e+002	8.774141e+001
7.135328e+002	8.774037e+001
7.140149e+002	8.773113e+001
7.144970e+002	8.772819e+001
7.149791e+002	8.771595e+001
7.154612e+002	8.770933e+001
7.159434e+002	8.769300e+001
7.164255e+002	8.768173e+001
7.169076e+002	8.766001e+001
7.173897e+002	8.764249e+001
7.178718e+002	8.761406e+001
7.183539e+002	8.759020e+001
7.188361e+002	8.755724e+001
7.193182e+002	8.753204e+001
7.198003e+002	8.750184e+001
7.202824e+002	8.748334e+001
7.207645e+002	8.746240e+001
7.212466e+002	8.745347e+001
7.217288e+002	8.744009e+001
7.222109e+002	8.743496e+001
7.226930e+002	8.742110e+001
7.231751e+002	8.741171e+001
7.236572e+002	8.739111e+001
7.241393e+002	8.737406e+001
7.246215e+002	8.734636e+001
7.251036e+002	8.732367e+001
7.255857e+002	8.729221e+001
7.260678e+002	8.726748e+001
7.265499e+002	8.723525e+001
7.270320e+002	8.721043e+001
7.275142e+002	8.717832e+001
7.279963e+002	8.715363e+001
7.284784e+002	8.712179e+001
7.289605e+002	8.709776e+001
7.294426e+002	8.706730e+001
7.299247e+002	8.704543e+001
7.304069e+002	8.701774e+001
7.308890e+002	8.699879e+001
7.313711e+002	8.697366e+001
7.318532e+002	8.695634e+001
7.323353e+002	8.693175e+001
7.328174e+002	8.691398e+001
7.332996e+002	8.688821e+001
7.337817e+002	8.686884e+001
7.342638e+002	8.684135e+001
7.347459e+002	8.682020e+001
7.352280e+002	8.679087e+001
7.357101e+002	8.676787e+001
7.361923e+002	8.673685e+001
7.366744e+002	8.671255e+001
7.371565e+002	8.668091e+001
7.376386e+002	8.665669e+001
7.381207e+002	8.662566e+001
7.386028e+002	8.660212e+001
7.390850e+002	8.657138e+001
7.395671e+002	8.654742e+001
7.400492e+002	8.651556e+001
7.405313e+002	8.649010e+001
7.410134e+002	8.645676e+001
7.414955e+002	8.642997e+001
7.419777e+002	8.639528e+001
7.424598e+002	8.636665e+001
7.429419e+002	8.632931e+001
7.434240e+002	8.629723e+001
7.439061e+002	8.625632e+001
7.443882e+002	8.622163e+001
7.448704e+002	8.618019e+001
7.453525e+002	8.614758e+001
7.458346e+002	8.611031e+001
7.463167e+002	8.608247e+001
7.467988e+002	8.604860e+001
7.472809e+002	8.602119e+001
7.477631e+002	8.598429e+001
7.482452e+002	8.595108e+001
7.487273e+002	8.590736e+001
7.492094e+002	8.586817e+001
7.496915e+002	8.582062e+001
7.501736e+002	8.577995e+001
7.506558e+002	8.573243e+001
7.511379e+002	8.569205e+001
7.516200e+002	8.564413e+001
7.521021e+002	8.560243e+001
7.525842e+002	8.555289e+001
7.530663e+002	8.551010e+001
7.535485e+002	8.546053e+001
7.540306e+002	8.541847e+001
7.545127e+002	8.536937e+001
7.549948e+002	8.532637e+001
7.554769e+002	8.527429e+001
7.559590e+002	8.522659e+001
7.564412e+002	8.516938e+001
7.569233e+002	8.511769e+001
7.574054e+002	8.505880e+001
7.578875e+002	8.500790e+001
7.583696e+002	8.495128e+001
7.588517e+002	8.490262e+001
7.593339e+002	8.484698e+001
7.598160e+002	8.479763e+001
7.602981e+002	8.473998e+001
7.607802e+002	8.468850e+001
7.612623e+002	8.462985e+001
7.617444e+002	8.457855e+001
7.622266e+002	8.452055e+001
7.627087e+002	8.446913e+001
7.631908e+002	8.440939e+001
7.636729e+002	8.435466e+001
7.641550e+002	8.429092e+001
7.646371e+002	8.423283e+001
7.651193e+002	8.416734e+001
7.656014e+002	8.410915e+001
7.660835e+002	8.404446e+001
7.665656e+002	8.398671e+001
7.670477e+002	8.392124e+001
7.675298e+002	8.386155e+001
7.680120e+002	8.379382e+001
7.684941e+002	8.373263e+001
7.689762e+002	8.366478e+001
7.694583e+002	8.360447e+001
7.699404e+002	8.353725e+001
7.704225e+002	8.347584e+001
7.709047e+002	8.340504e+001
7.713868e+002	8.333804e+001
7.718689e+002	8.326120e+001
7.723510e+002	8.318954e+001
7.728331e+002	8.311060e+001
7.733152e+002	8.303938e+001
7.737974e+002	8.296208e+001
7.742795e+002	8.289181e+001
7.747616e+002	8.281340e+001
7.752437e+002	8.273970e+001
7.757258e+002	8.265652e+001
7.762079e+002	8.257819e+001
7.766901e+002	8.249152e+001
7.771722e+002	8.241083e+001
7.776543e+002	8.232185e+001
7.781364e+002	8.223740e+001
7.786185e+002	8.214241e+001
7.791006e+002	8.205002e+001
7.795828e+002	8.194656e+001
7.800649e+002	8.184682e+001
7.805470e+002	8.173807e+001
7.810291e+002	8.163456e+001
7.815112e+002	8.152185e+001
7.819933e+002	8.141211e+001
7.824755e+002	8.128976e+001
7.829576e+002	8.116749e+001
7.834397e+002	8.103184e+001
7.839218e+002	8.089811e+001
7.844039e+002	8.075479e+001
7.848860e+002	8.061739e+001
7.853682e+002	8.047282e+001
7.858503e+002	8.033420e+001
7.863324e+002	8.018665e+001
7.868145e+002	8.004301e+001
7.872966e+002	7.988985e+001
7.877787e+002	7.974209e+001
7.882609e+002	7.958788e+001
7.887430e+002	7.944219e+001
7.892251e+002	7.929163e+001
7.897072e+002	7.914905e+001
7.901893e+002	7.899971e+001
7.906714e+002	7.885671e+001
7.911536e+002	7.870709e+001
7.916357e+002	7.856612e+001
7.921178e+002	7.842213e+001
7.925999e+002	7.828980e+001
7.930820e+002	7.815543e+001
7.935641e+002	7.803136e+001
7.940463e+002	7.790282e+001
7.945284e+002	7.778322e+001
7.950105e+002	7.766038e+001
7.954926e+002	7.755044e+001
7.959747e+002	7.744238e+001
7.964568e+002	7.735106e+001
7.969390e+002	7.726215e+001
7.974211e+002	7.718701e+001
7.979032e+002	7.710941e+001
7.983853e+002	7.704139e+001
7.988674e+002	7.696949e+001
7.993495e+002	7.690901e+001
7.998317e+002	7.684831e+001
8.003138e+002	7.680212e+001
8.007959e+002	7.675624e+001
8.012780e+002	7.672264e+001
8.017601e+002	7.668573e+001
8.022422e+002	7.665848e+001
8.027244e+002	7.662802e+001
8.032065e+002	7.661003e+001
8.036886e+002	7.659254e+001
8.041707e+002	7.658990e+001
8.046528e+002	7.658690e+001
8.051349e+002	7.659496e+001
8.056171e+002	7.659776e+001
8.060992e+002	7.660841e+001
8.065813e+002	7.661403e+001
8.070634e+002	7.663112e+001
8.075455e+002	7.664821e+001
8.080276e+002	7.668052e+001
8.085098e+002	7.671320e+001
8.089919e+002	7.675808e+001
8.094740e+002	7.679858e+001
8.099561e+002	7.684748e+001
8.104382e+002	7.689098e+001
8.109203e+002	7.694493e+001
8.114025e+002	7.699682e+001
8.118846e+002	7.706158e+001
8.123667e+002	7.712402e+001
8.128489e+002	7.719641e+001
8.133309e+002	7.726241e+001
8.138131e+002	7.733548e+001
8.142952e+002	7.740193e+001
8.147773e+002	7.747779e+001
8.152594e+002	7.755030e+001
8.157416e+002	7.763428e+001
8.162236e+002	7.771423e+001
8.167058e+002	7.780248e+001
8.171879e+002	7.788268e+001
8.176700e+002	7.796861e+001
8.181521e+002	7.804681e+001
8.186343e+002	7.813379e+001
8.191163e+002	7.821703e+001
8.195985e+002	7.831175e+001
8.200806e+002	7.840247e+001
8.205627e+002	7.850130e+001
8.210448e+002	7.859125e+001
8.215270e+002	7.868501e+001
8.220090e+002	7.876793e+001
8.224912e+002	7.885547e+001
8.229733e+002	7.893473e+001
8.234554e+002	7.902129e+001
8.239375e+002	7.910098e+001
8.244197e+002	7.918768e+001
8.249017e+002	7.926634e+001
8.253839e+002	7.935103e+001
8.258660e+002	7.942773e+001
8.263481e+002	7.951138e+001
8.268302e+002	7.958783e+001
8.273124e+002	7.967069e+001
8.277944e+002	7.974400e+001
8.282766e+002	7.981995e+001
8.287587e+002	7.988274e+001
8.292408e+002	7.994624e+001
8.297229e+002	7.999736e+001
8.302051e+002	8.005225e+001
8.306871e+002	8.009876e+001
8.311693e+002	8.015225e+001
8.316514e+002	8.019858e+001
8.321335e+002	8.025089e+001
8.326156e+002	8.029401e+001
8.330978e+002	8.034150e+001
8.335798e+002	8.037965e+001
8.340620e+002	8.042351e+001
8.345441e+002	8.046012e+001
8.350262e+002	8.050395e+001
8.355083e+002	8.054073e+001
8.359905e+002	8.058361e+001
8.364725e+002	8.061793e+001
8.369547e+002	8.065758e+001
8.374368e+002	8.068940e+001
8.379189e+002	8.072837e+001
8.384010e+002	8.076146e+001
8.388832e+002	8.080247e+001
8.393652e+002	8.083654e+001
8.398474e+002	8.087607e+001
8.403295e+002	8.090613e+001
8.408116e+002	8.094040e+001
8.412937e+002	8.096612e+001
8.417759e+002	8.099860e+001
8.422579e+002	8.102544e+001
8.427401e+002	8.106051e+001
8.432222e+002	8.108904e+001
8.437043e+002	8.112274e+001
8.441864e+002	8.114611e+001
8.446686e+002	8.117192e+001
8.451506e+002	8.118715e+001
8.456328e+002	8.120710e+001
8.461149e+002	8.122018e+001
8.465970e+002	8.124136e+001
8.470791e+002	8.125738e+001
8.475613e+002	8.128107e+001
8.480433e+002	8.129799e+001
8.485255e+002	8.132117e+001
8.490076e+002	8.133755e+001
8.494897e+002	8.136163e+001
8.499718e+002	8.138103e+001
8.504540e+002	8.140934e+001
8.509360e+002	8.143214e+001
8.514182e+002	8.146083e+001
8.519003e+002	8.147999e+001
8.523824e+002	8.150165e+001
8.528645e+002	8.151254e+001
8.533467e+002	8.152731e+001
8.538287e+002	8.153461e+001
8.543109e+002	8.154935e+001
8.547930e+002	8.155896e+001
8.552751e+002	8.157632e+001
8.557572e+002	8.158733e+001
8.562394e+002	8.160446e+001
8.567214e+002	8.161451e+001
8.572036e+002	8.163138e+001
8.576857e+002	8.164288e+001
8.581678e+002	8.166271e+001
8.586499e+002	8.167726e+001
8.591321e+002	8.169819e+001
8.596141e+002	8.171056e+001
8.600963e+002	8.172589e+001
8.605784e+002	8.173066e+001
8.610605e+002	8.173872e+001
8.615426e+002	8.173884e+001
8.620248e+002	8.174605e+001
8.625068e+002	8.174887e+001
8.629890e+002	8.176090e+001
8.634711e+002	8.176880e+001
8.639532e+002	8.178452e+001
8.644353e+002	8.179388e+001
8.649175e+002	8.180881e+001
8.653995e+002	8.181551e+001
8.658817e+002	8.182634e+001
8.663638e+002	8.182808e+001
8.668459e+002	8.183359e+001
8.673280e+002	8.183047e+001
8.678102e+002	8.183260e+001
8.682922e+002	8.182847e+001
8.687744e+002	8.183221e+001
8.692565e+002	8.183174e+001
8.697386e+002	8.183949e+001
8.702207e+002	8.184129e+001
8.707029e+002	8.184790e+001
8.711849e+002	8.184486e+001
8.716671e+002	8.184419e+001
8.721492e+002	8.183388e+001
8.726313e+002	8.182858e+001
8.731134e+002	8.181799e+001
8.735956e+002	8.181674e+001
8.740776e+002	8.181289e+001
8.745598e+002	8.181851e+001
8.750419e+002	8.181946e+001
8.755240e+002	8.182666e+001
8.760061e+002	8.182633e+001
8.764883e+002	8.183077e+001
8.769703e+002	8.182772e+001
8.774525e+002	8.183039e+001
8.779346e+002	8.182649e+001
8.784167e+002	8.182852e+001
8.788988e+002	8.182352e+001
8.793810e+002	8.182380e+001
8.798630e+002	8.181704e+001
8.803452e+002	8.181661e+001
8.808273e+002	8.181115e+001
8.813094e+002	8.181419e+001
8.817915e+002	8.181359e+001
8.822737e+002	8.182140e+001
8.827557e+002	8.182397e+001
8.832379e+002	8.183240e+001
8.837200e+002	8.183300e+001
8.842021e+002	8.183755e+001
8.846842e+002	8.183347e+001
8.851664e+002	8.183340e+001
8.856484e+002	8.182522e+001
8.861306e+002	8.182156e+001
8.866127e+002	8.181021e+001
8.870948e+002	8.180377e+001
8.875769e+002	8.179031e+001
8.880591e+002	8.178281e+001
8.885411e+002	8.176964e+001
8.890233e+002	8.176376e+001
8.895054e+002	8.175315e+001
8.899875e+002	8.175026e+001
8.904696e+002	8.174272e+001
8.909518e+002	8.174287e+001
8.914338e+002	8.173849e+001
8.919160e+002	8.174190e+001
8.923981e+002	8.174050e+001
8.928802e+002	8.174584e+001
8.933623e+002	8.174448e+001
8.938445e+002	8.174734e+001
8.943265e+002	8.174131e+001
8.948087e+002	8.173852e+001
8.952908e+002	8.172756e+001
8.957729e+002	8.172223e+001
8.962550e+002	8.171198e+001
8.967372e+002	8.171015e+001
8.972192e+002	8.170480e+001
8.977014e+002	8.170737e+001
8.981835e+002	8.170435e+001
8.986656e+002	8.170660e+001
8.991477e+002	8.170113e+001
8.996299e+002	8.169992e+001
9.001119e+002	8.169127e+001
9.005941e+002	8.168793e+001
9.010762e+002	8.167832e+001
9.015583e+002	8.167484e+001
9.020404e+002	8.166550e+001
9.025226e+002	8.166270e+001
9.030046e+002	8.165483e+001
9.034868e+002	8.165467e+001
9.039689e+002	8.165079e+001
9.044510e+002	8.165540e+001
9.049331e+002	8.165585e+001
9.054153e+002	8.166290e+001
9.058973e+002	8.166291e+001
9.063795e+002	8.166643e+001
9.068616e+002	8.166056e+001
9.073438e+002	8.165736e+001
9.078258e+002	8.164554e+001
9.083080e+002	8.163827e+001
9.087900e+002	8.162471e+001
9.092722e+002	8.161767e+001
9.097543e+002	8.160558e+001
9.102365e+002	8.160053e+001
9.107185e+002	8.159056e+001
9.112007e+002	8.158759e+001
9.116828e+002	8.157964e+001
9.121649e+002	8.157860e+001
9.126470e+002	8.157236e+001
9.131292e+002	8.157265e+001
9.136113e+002	8.156746e+001
9.140934e+002	8.156886e+001
9.145755e+002	8.156535e+001
9.150576e+002	8.156960e+001
9.155397e+002	8.157031e+001
9.160219e+002	8.157981e+001
9.165040e+002	8.158607e+001
9.169861e+002	8.160040e+001
9.174682e+002	8.161003e+001
9.179503e+002	8.162589e+001
9.184324e+002	8.163537e+001
9.189146e+002	8.164996e+001
9.193967e+002	8.165783e+001
9.198788e+002	8.167109e+001
9.203609e+002	8.167832e+001
9.208430e+002	8.169176e+001
9.213251e+002	8.170004e+001
9.218073e+002	8.171518e+001
9.222894e+002	8.172552e+001
9.227715e+002	8.174265e+001
9.232536e+002	8.175439e+001
9.237357e+002	8.177180e+001
9.242178e+002	8.178252e+001
9.247000e+002	8.179791e+001
9.251821e+002	8.180636e+001
9.256642e+002	8.182024e+001
9.261463e+002	8.182894e+001
9.266284e+002	8.184524e+001
9.271105e+002	8.185822e+001
9.275927e+002	8.187961e+001
9.280748e+002	8.189719e+001
9.285569e+002	8.192152e+001
9.290390e+002	8.193990e+001
9.295211e+002	8.196320e+001
9.300032e+002	8.197961e+001
9.304854e+002	8.200101e+001
9.309675e+002	8.201637e+001
9.314496e+002	8.203764e+001
9.319317e+002	8.205333e+001
9.324138e+002	8.207473e+001
9.328959e+002	8.208990e+001
9.333781e+002	8.211007e+001
9.338602e+002	8.212383e+001
9.343423e+002	8.214320e+001
9.348244e+002	8.215764e+001
9.353065e+002	8.217957e+001
9.357886e+002	8.219835e+001
9.362708e+002	8.222578e+001
9.367529e+002	8.225037e+001
9.372350e+002	8.228304e+001
9.377171e+002	8.231167e+001
9.381992e+002	8.234679e+001
9.386813e+002	8.237627e+001
9.391635e+002	8.241083e+001
9.396456e+002	8.243867e+001
9.401277e+002	8.247096e+001
9.406098e+002	8.249649e+001
9.410919e+002	8.252679e+001
9.415740e+002	8.255109e+001
9.420562e+002	8.258119e+001
9.425383e+002	8.260647e+001
9.430204e+002	8.263876e+001
9.435025e+002	8.266747e+001
9.439846e+002	8.270429e+001
9.444667e+002	8.273848e+001
9.449489e+002	8.278137e+001
9.454310e+002	8.282162e+001
9.459131e+002	8.286983e+001
9.463952e+002	8.291390e+001
9.468773e+002	8.296368e+001
9.473594e+002	8.300694e+001
9.478416e+002	8.305375e+001
9.483237e+002	8.309267e+001
9.488058e+002	8.313483e+001
9.492879e+002	8.316995e+001
9.497700e+002	8.320987e+001
9.502521e+002	8.324465e+001
9.507343e+002	8.328589e+001
9.512164e+002	8.332303e+001
9.516985e+002	8.336684e+001
9.521806e+002	8.340616e+001
9.526627e+002	8.345135e+001
9.531448e+002	8.349136e+001
9.536270e+002	8.353694e+001
9.541091e+002	8.357772e+001
9.545912e+002	8.362502e+001
9.550733e+002	8.366882e+001
9.555554e+002	8.372033e+001
9.560375e+002	8.376904e+001
9.565197e+002	8.382534e+001
9.570018e+002	8.387804e+001
9.574839e+002	8.393692e+001
9.579660e+002	8.399069e+001
9.584481e+002	8.404939e+001
9.589302e+002	8.410229e+001
9.594124e+002	8.415990e+001
9.598945e+002	8.421186e+001
9.603766e+002	8.426854e+001
9.608587e+002	8.431940e+001
9.613408e+002	8.437458e+001
9.618229e+002	8.442368e+001
9.623051e+002	8.447723e+001
9.627872e+002	8.452553e+001
9.632693e+002	8.457953e+001
9.637514e+002	8.462964e+001
9.642335e+002	8.468624e+001
9.647156e+002	8.473888e+001
9.651978e+002	8.479694e+001
9.656799e+002	8.484943e+001
9.661620e+002	8.490569e+001
9.666441e+002	8.495539e+001
9.671262e+002	8.500864e+001
9.676083e+002	8.505585e+001
9.680905e+002	8.510727e+001
9.685726e+002	8.515306e+001
9.690547e+002	8.520288e+001
9.695368e+002	8.524658e+001
9.700189e+002	8.529372e+001
9.705010e+002	8.533460e+001
9.709832e+002	8.537937e+001
9.714653e+002	8.541877e+001
9.719474e+002	8.546288e+001
9.724295e+002	8.550209e+001
9.729116e+002	8.554574e+001
9.733937e+002	8.558376e+001
9.738759e+002	8.562532e+001
9.743580e+002	8.566079e+001
9.748401e+002	8.569993e+001
9.753222e+002	8.573370e+001
9.758043e+002	8.577210e+001
9.762864e+002	8.580596e+001
9.767686e+002	8.584473e+001
9.772507e+002	8.587882e+001
9.777328e+002	8.591738e+001
9.782149e+002	8.595082e+001
9.786970e+002	8.598840e+001
9.791791e+002	8.602074e+001
9.796613e+002	8.605714e+001
9.801434e+002	8.608815e+001
9.806255e+002	8.612294e+001
9.811076e+002	8.615225e+001
9.815897e+002	8.618542e+001
9.820718e+002	8.621358e+001
9.825540e+002	8.624621e+001
9.830361e+002	8.627441e+001
9.835182e+002	8.630714e+001
9.840003e+002	8.633497e+001
9.844824e+002	8.636643e+001
9.849645e+002	8.639214e+001
9.854467e+002	8.642105e+001
9.859288e+002	8.644456e+001
9.864109e+002	8.647227e+001
9.868930e+002	8.649582e+001
9.873751e+002	8.652449e+001
9.878572e+002	8.654934e+001
9.883394e+002	8.657897e+001
9.888215e+002	8.660419e+001
9.893036e+002	8.663374e+001
9.897857e+002	8.665894e+001
9.902678e+002	8.668891e+001
9.907499e+002	8.671515e+001
9.912321e+002	8.674639e+001
9.917142e+002	8.677350e+001
9.921963e+002	8.680462e+001
9.926784e+002	8.683055e+001
9.931605e+002	8.685983e+001
9.936426e+002	8.688403e+001
9.941248e+002	8.691236e+001
9.946069e+002	8.693669e+001
9.950890e+002	8.696571e+001
9.955711e+002	8.699045e+001
9.960532e+002	8.701873e+001
9.965353e+002	8.704117e+001
9.970175e+002	8.706583e+001
9.974996e+002	8.708427e+001
9.979817e+002	8.710564e+001
9.984638e+002	8.712239e+001
9.989459e+002	8.714384e+001
9.994280e+002	8.716211e+001
9.999102e+002	8.718569e+001
1.000392e+003	8.720599e+001
1.000874e+003	8.723092e+001
1.001357e+003	8.725172e+001
1.001839e+003	8.727625e+001
1.002321e+003	8.729572e+001
1.002803e+003	8.731784e+001
1.003285e+003	8.733373e+001
1.003767e+003	8.735121e+001
1.004249e+003	8.736189e+001
1.004731e+003	8.737444e+001
1.005213e+003	8.738143e+001
1.005696e+003	8.739216e+001
1.006178e+003	8.739929e+001
1.006660e+003	8.741146e+001
1.007142e+003	8.742036e+001
1.007624e+003	8.743361e+001
1.008106e+003	8.744243e+001
1.008588e+003	8.745447e+001
1.009070e+003	8.746152e+001
1.009552e+003	8.747198e+001
1.010035e+003	8.747820e+001
1.010517e+003	8.748862e+001
1.010999e+003	8.749540e+001
1.011481e+003	8.750663e+001
1.011963e+003	8.751422e+001
1.012445e+003	8.752614e+001
1.012927e+003	8.753432e+001
1.013409e+003	8.754652e+001
1.013892e+003	8.755434e+001
1.014374e+003	8.756500e+001
1.014856e+003	8.756974e+001
1.015338e+003	8.757586e+001
1.015820e+003	8.757533e+001
1.016302e+003	8.757658e+001
1.016784e+003	8.757264e+001
1.017266e+003	8.757249e+001
1.017748e+003	8.756879e+001
1.018231e+003	8.756936e+001
1.018713e+003	8.756559e+001
1.019195e+003	8.756435e+001
1.019677e+003	8.755698e+001
1.020159e+003	8.755130e+001
1.020641e+003	8.754015e+001
1.021123e+003	8.753271e+001
1.021605e+003	8.752238e+001
1.022088e+003	8.751794e+001
1.022570e+003	8.751161e+001
1.023052e+003	8.751064e+001
1.023534e+003	8.750623e+001
1.024016e+003	8.750521e+001
1.024498e+003	8.749912e+001
1.024980e+003	8.749554e+001
1.025462e+003	8.748669e+001
1.025944e+003	8.748039e+001
1.026427e+003	8.746881e+001
1.026909e+003	8.745954e+001
1.027391e+003	8.744466e+001
1.027873e+003	8.743195e+001
1.028355e+003	8.741388e+001
1.028837e+003	8.739869e+001
1.029319e+003	8.737908e+001
1.029801e+003	8.736312e+001
1.030283e+003	8.734322e+001
1.030766e+003	8.732721e+001
1.031248e+003	8.730743e+001
1.031730e+003	8.729180e+001
1.032212e+003	8.727282e+001
1.032694e+003	8.725832e+001
1.033176e+003	8.724031e+001
1.033658e+003	8.722592e+001
1.034140e+003	8.720643e+001
1.034623e+003	8.718865e+001
1.035105e+003	8.716426e+001
1.035587e+003	8.714111e+001
1.036069e+003	8.711217e+001
1.036551e+003	8.708644e+001
1.037033e+003	8.705737e+001
1.037515e+003	8.703362e+001
1.037997e+003	8.700783e+001
1.038479e+003	8.698762e+001
1.038962e+003	8.696484e+001
1.039444e+003	8.694685e+001
1.039926e+003	8.692565e+001
1.040408e+003	8.690903e+001
1.040890e+003	8.688938e+001
1.041372e+003	8.687460e+001
1.041854e+003	8.685702e+001
1.042336e+003	8.684447e+001
1.042819e+003	8.682919e+001
1.043301e+003	8.681911e+001
1.043783e+003	8.680666e+001
1.044265e+003	8.679985e+001
1.044747e+003	8.679097e+001
1.045229e+003	8.678770e+001
1.045711e+003	8.678198e+001
1.046193e+003	8.678117e+001
1.046676e+003	8.677734e+001
1.047158e+003	8.677830e+001
1.047640e+003	8.677669e+001
1.048122e+003	8.678074e+001
1.048604e+003	8.678328e+001
1.049086e+003	8.679234e+001
1.049568e+003	8.680016e+001
1.050050e+003	8.681419e+001
1.050532e+003	8.682631e+001
1.051015e+003	8.684374e+001
1.051497e+003	8.685839e+001
1.051979e+003	8.687759e+001
1.052461e+003	8.689331e+001
1.052943e+003	8.691286e+001
1.053425e+003	8.692830e+001
1.053907e+003	8.694724e+001
1.054389e+003	8.696226e+001
1.054871e+003	8.698161e+001
1.055354e+003	8.699846e+001
1.055836e+003	8.702108e+001
1.056318e+003	8.704224e+001
1.056800e+003	8.706931e+001
1.057282e+003	8.709416e+001
1.057764e+003	8.712350e+001
1.058246e+003	8.714926e+001
1.058728e+003	8.717867e+001
1.059210e+003	8.720445e+001
1.059693e+003	8.723445e+001
1.060175e+003	8.726146e+001
1.060657e+003	8.729279e+001
1.061139e+003	8.732044e+001
1.061621e+003	8.735106e+001
1.062103e+003	8.737661e+001
1.062585e+003	8.740415e+001
1.063067e+003	8.742664e+001
1.063550e+003	8.745197e+001
1.064032e+003	8.747353e+001
1.064514e+003	8.749897e+001
1.064996e+003	8.752107e+001
1.065478e+003	8.754682e+001
1.065960e+003	8.756863e+001
1.066442e+003	8.759346e+001
1.066924e+003	8.761406e+001
1.067406e+003	8.763764e+001
1.067889e+003	8.765685e+001
1.068371e+003	8.767844e+001
1.068853e+003	8.769453e+001
1.069335e+003	8.771153e+001
1.069817e+003	8.772195e+001
1.070299e+003	8.773307e+001
1.070781e+003	8.773861e+001
1.071263e+003	8.774674e+001
1.071746e+003	8.775143e+001
1.072228e+003	8.776031e+001
1.072710e+003	8.776623e+001
1.073192e+003	8.777574e+001
1.073674e+003	8.778110e+001
1.074156e+003	8.778888e+001
1.074638e+003	8.779200e+001
1.075120e+003	8.779778e+001
1.075603e+003	8.779967e+001
1.076085e+003	8.780502e+001
1.076567e+003	8.780689e+001
1.077049e+003	8.781203e+001
1.077531e+003	8.781323e+001
1.078013e+003	8.781725e+001
1.078495e+003	8.781714e+001
1.078977e+003	8.781998e+001
1.079459e+003	8.781893e+001
1.079942e+003	8.782080e+001
1.080424e+003	8.781832e+001
1.080906e+003	8.781805e+001
1.081388e+003	8.781279e+001
1.081870e+003	8.780949e+001
1.082352e+003	8.780159e+001
1.082834e+003	8.779649e+001
1.083316e+003	8.778777e+001
1.083798e+003	8.778250e+001
1.084281e+003	8.777374e+001
1.084763e+003	8.776818e+001
1.085245e+003	8.775870e+001
1.085727e+003	8.775208e+001
1.086209e+003	8.774149e+001
1.086691e+003	8.773383e+001
1.087173e+003	8.772198e+001
1.087655e+003	8.771225e+001
1.088137e+003	8.769691e+001
1.088620e+003	8.768195e+001
1.089102e+003	8.765989e+001
1.089584e+003	8.763737e+001
1.090066e+003	8.760777e+001
1.090548e+003	8.757849e+001
1.091030e+003	8.754323e+001
1.091512e+003	8.750910e+001
1.091994e+003	8.746924e+001
1.092477e+003	8.743026e+001
1.092959e+003	8.738506e+001
1.093441e+003	8.734032e+001
1.093923e+003	8.728928e+001
1.094405e+003	8.723896e+001
1.094887e+003	8.718271e+001
1.095369e+003	8.712753e+001
1.095851e+003	8.706655e+001
1.096333e+003	8.700674e+001
1.096816e+003	8.694127e+001
1.097298e+003	8.687731e+001
1.097780e+003	8.680817e+001
1.098262e+003	8.674108e+001
1.098744e+003	8.666918e+001
1.099226e+003	8.659952e+001
1.099708e+003	8.652501e+001
1.100190e+003	8.645283e+001
1.100673e+003	8.637611e+001
1.101155e+003	8.630228e+001
1.101637e+003	8.622459e+001
1.102119e+003	8.615031e+001
1.102601e+003	8.607225e+001
1.103083e+003	8.599727e+001
1.103565e+003	8.591787e+001
1.104047e+003	8.584100e+001
1.104530e+003	8.575950e+001
1.105012e+003	8.568102e+001
1.105494e+003	8.559892e+001
1.105976e+003	8.552127e+001
1.106458e+003	8.544161e+001
1.106940e+003	8.536792e+001
1.107422e+003	8.529336e+001
1.107904e+003	8.522552e+001
1.108386e+003	8.515705e+001
1.108869e+003	8.509499e+001
1.109351e+003	8.503156e+001
1.109833e+003	8.497371e+001
1.110315e+003	8.491398e+001
1.110797e+003	8.486011e+001
1.111279e+003	8.480560e+001
1.111761e+003	8.475912e+001
1.112243e+003	8.471460e+001
1.112725e+003	8.468050e+001
1.113208e+003	8.464986e+001
1.113690e+003	8.463005e+001
1.114172e+003	8.461322e+001
1.114654e+003	8.460642e+001
1.115136e+003	8.460203e+001
1.115618e+003	8.460787e+001
1.116100e+003	8.461704e+001
1.116582e+003	8.463772e+001
1.117064e+003	8.466294e+001
1.117547e+003	8.470033e+001
1.118029e+003	8.474223e+001
1.118511e+003	8.479562e+001
1.118993e+003	8.485255e+001
1.119475e+003	8.491983e+001
1.119957e+003	8.498951e+001
1.120439e+003	8.506850e+001
1.120921e+003	8.514898e+001
1.121404e+003	8.523798e+001
1.121886e+003	8.532787e+001
1.122368e+003	8.542573e+001
1.122850e+003	8.552399e+001
1.123332e+003	8.562936e+001
1.123814e+003	8.573370e+001
1.124296e+003	8.584287e+001
1.124778e+003	8.594789e+001
1.125260e+003	8.605390e+001
1.125743e+003	8.615173e+001
1.126225e+003	8.624656e+001
1.126707e+003	8.632986e+001
1.127189e+003	8.640752e+001
1.127671e+003	8.647182e+001
1.128153e+003	8.652917e+001
1.128635e+003	8.657207e+001
1.129117e+003	8.660678e+001
1.129600e+003	8.662551e+001
1.130082e+003	8.663412e+001
1.130564e+003	8.662473e+001
1.131046e+003	8.660345e+001
1.131528e+003	8.656293e+001
1.132010e+003	8.650993e+001
1.132492e+003	8.643755e+001
1.132974e+003	8.635282e+001
1.133457e+003	8.624893e+001
1.133939e+003	8.613303e+001
1.134421e+003	8.599857e+001
1.134903e+003	8.585323e+001
1.135385e+003	8.569077e+001
1.135867e+003	8.551894e+001
1.136349e+003	8.533098e+001
1.136831e+003	8.513383e+001
1.137313e+003	8.491985e+001
1.137796e+003	8.469576e+001
1.138278e+003	8.445430e+001
1.138760e+003	8.420336e+001
1.139242e+003	8.393671e+001
1.139724e+003	8.366283e+001
1.140206e+003	8.337495e+001
1.140688e+003	8.308039e+001
1.141170e+003	8.277097e+001
1.141652e+003	8.245341e+001
1.142135e+003	8.211967e+001
1.142617e+003	8.177753e+001
1.143099e+003	8.141983e+001
1.143581e+003	8.105463e+001
1.144063e+003	8.067386e+001
1.144545e+003	8.028425e+001
1.145027e+003	7.987686e+001
1.145509e+003	7.945899e+001
1.145991e+003	7.902361e+001
1.146474e+003	7.858073e+001
1.146956e+003	7.812516e+001
1.147438e+003	7.766676e+001
1.147920e+003	7.719781e+001
1.148402e+003	7.672461e+001
1.148884e+003	7.623659e+001
1.149366e+003	7.573970e+001
1.149848e+003	7.522601e+001
1.150331e+003	7.470582e+001
1.150813e+003	7.417514e+001
1.151295e+003	7.364549e+001
1.151777e+003	7.311093e+001
1.152259e+003	7.257880e+001
1.152741e+003	7.203948e+001
1.153223e+003	7.149923e+001
1.153705e+003	7.095091e+001
1.154188e+003	7.040527e+001
1.154670e+003	6.985934e+001
1.155152e+003	6.932479e+001
1.155634e+003	6.879610e+001
1.156116e+003	6.827982e+001
1.156598e+003	6.776629e+001
1.157080e+003	6.726099e+001
1.157562e+003	6.675739e+001
1.158044e+003	6.626604e+001
1.158527e+003	6.578487e+001
1.159009e+003	6.532477e+001
1.159491e+003	6.488007e+001
1.159973e+003	6.445564e+001
1.160455e+003	6.404137e+001
1.160937e+003	6.364152e+001
1.161419e+003	6.325016e+001
1.161901e+003	6.287755e+001
1.162384e+003	6.252235e+001
1.162866e+003	6.219456e+001
1.163348e+003	6.188795e+001
1.163830e+003	6.160530e+001
1.164312e+003	6.133541e+001
1.164794e+003	6.108082e+001
1.165276e+003	6.083541e+001
1.165758e+003	6.060884e+001
1.166240e+003	6.040013e+001
1.166723e+003	6.021878e+001
1.167205e+003	6.005839e+001
1.167687e+003	5.992068e+001
1.168169e+003	5.979374e+001
1.168651e+003	5.967891e+001
1.169133e+003	5.956936e+001
1.169615e+003	5.947389e+001
1.170097e+003	5.939127e+001
1.170579e+003	5.933083e+001
1.171062e+003	5.928665e+001
1.171544e+003	5.926102e+001
1.172026e+003	5.924277e+001
1.172508e+003	5.923377e+001
1.172990e+003	5.922715e+001
1.173472e+003	5.923130e+001
1.173954e+003	5.924392e+001
1.174436e+003	5.927337e+001
1.174918e+003	5.931256e+001
1.175401e+003	5.936328e+001
1.175883e+003	5.941381e+001
1.176365e+003	5.946626e+001
1.176847e+003	5.951368e+001
1.177329e+003	5.956499e+001
1.177811e+003	5.961809e+001
1.178293e+003	5.968235e+001
1.178775e+003	5.975147e+001
1.179258e+003	5.982879e+001
1.179740e+003	5.990347e+001
1.180222e+003	5.997866e+001
1.180704e+003	6.004736e+001
1.181186e+003	6.011844e+001
1.181668e+003	6.018886e+001
1.182150e+003	6.026755e+001
1.182632e+003	6.034747e+001
1.183115e+003	6.043234e+001
1.183597e+003	6.051158e+001
1.184079e+003	6.058935e+001
1.184561e+003	6.065930e+001
1.185043e+003	6.073086e+001
1.185525e+003	6.080045e+001
1.186007e+003	6.087688e+001
1.186489e+003	6.095244e+001
1.186971e+003	6.103083e+001
1.187454e+003	6.110118e+001
1.187936e+003	6.116805e+001
1.188418e+003	6.122491e+001
1.188900e+003	6.128182e+001
1.189382e+003	6.133556e+001
1.189864e+003	6.139566e+001
1.190346e+003	6.145456e+001
1.190828e+003	6.151627e+001
1.191311e+003	6.156951e+001
1.191793e+003	6.161855e+001
1.192275e+003	6.165611e+001
1.192757e+003	6.169199e+001
1.193239e+003	6.172284e+001
1.193721e+003	6.175883e+001
1.194203e+003	6.179317e+001
1.194685e+003	6.183109e+001
1.195167e+003	6.186212e+001
1.195650e+003	6.189111e+001
1.196132e+003	6.191045e+001
1.196614e+003	6.192929e+001
1.197096e+003	6.194303e+001
1.197578e+003	6.196076e+001
1.198060e+003	6.197485e+001
1.198542e+003	6.199034e+001
1.199024e+003	6.199725e+001
1.199506e+003	6.200163e+001
1.199989e+003	6.199727e+001
1.200471e+003	6.199480e+001
1.200953e+003	6.199047e+001
1.201435e+003	6.199358e+001
1.201917e+003	6.199557e+001
1.202399e+003	6.199999e+001
1.202881e+003	6.199463e+001
1.203363e+003	6.198360e+001
1.203845e+003	6.195923e+001
1.204328e+003	6.193178e+001
1.204810e+003	6.189824e+001
1.205292e+003	6.186963e+001
1.205774e+003	6.183956e+001
1.206256e+003	6.181362e+001
1.206738e+003	6.178098e+001
1.207220e+003	6.174615e+001
1.207702e+003	6.170083e+001
1.208185e+003	6.165404e+001
1.208667e+003	6.160119e+001
1.209149e+003	6.155198e+001
1.209631e+003	6.149915e+001
1.210113e+003	6.144812e+001
1.210595e+003	6.138842e+001
1.211077e+003	6.132524e+001
1.211559e+003	6.125114e+001
1.212042e+003	6.117582e+001
1.212524e+003	6.109509e+001
1.213006e+003	6.101863e+001
1.213488e+003	6.093894e+001
1.213970e+003	6.086082e+001
1.214452e+003	6.077331e+001
1.214934e+003	6.068116e+001
1.215416e+003	6.057679e+001
1.215898e+003	6.046993e+001
1.216381e+003	6.035683e+001
1.216863e+003	6.024771e+001
1.217345e+003	6.013585e+001
1.217827e+003	6.002686e+001
1.218309e+003	5.991060e+001
1.218791e+003	5.979250e+001
1.219273e+003	5.966562e+001
1.219755e+003	5.954002e+001
1.220238e+003	5.941202e+001
1.220720e+003	5.929142e+001
1.221202e+003	5.917072e+001
1.221684e+003	5.905440e+001
1.222166e+003	5.893134e+001
1.222648e+003	5.880598e+001
1.223130e+003	5.867093e+001
1.223612e+003	5.853598e+001
1.224094e+003	5.839771e+001
1.224577e+003	5.826616e+001
1.225059e+003	5.813427e+001
1.225541e+003	5.800670e+001
1.226023e+003	5.787257e+001
1.226505e+003	5.773635e+001
1.226987e+003	5.759084e+001
1.227469e+003	5.744585e+001
1.227951e+003	5.729814e+001
1.228434e+003	5.715769e+001
1.228916e+003	5.701768e+001
1.229398e+003	5.688282e+001
1.229880e+003	5.674271e+001
1.230362e+003	5.660228e+001
1.230844e+003	5.645520e+001
1.231326e+003	5.631195e+001
1.231808e+003	5.617011e+001
1.232291e+003	5.603986e+001
1.232773e+003	5.591437e+001
1.233255e+003	5.579764e+001
1.233737e+003	5.567836e+001
1.234219e+003	5.556015e+001
1.234701e+003	5.543566e+001
1.235183e+003	5.531431e+001
1.235665e+003	5.519309e+001
1.236147e+003	5.508195e+001
1.236630e+003	5.497436e+001
1.237112e+003	5.487505e+001
1.237594e+003	5.477389e+001
1.238076e+003	5.467587e+001
1.238558e+003	5.457495e+001
1.239040e+003	5.448154e+001
1.239522e+003	5.439312e+001
1.240004e+003	5.431938e+001
1.240486e+003	5.425310e+001
1.240969e+003	5.419776e+001
1.241451e+003	5.414196e+001
1.241933e+003	5.408943e+001
1.242415e+003	5.403302e+001
1.242897e+003	5.398242e+001
1.243379e+003	5.393462e+001
1.243861e+003	5.389932e+001
1.244343e+003	5.386953e+001
1.244825e+003	5.384951e+001
1.245308e+003	5.382872e+001
1.245790e+003	5.381197e+001
1.246272e+003	5.379290e+001
1.246754e+003	5.378173e+001
1.247236e+003	5.377533e+001
1.247718e+003	5.378308e+001
1.248200e+003	5.379712e+001
1.248682e+003	5.382126e+001
1.249165e+003	5.384437e+001
1.249647e+003	5.387128e+001
1.250129e+003	5.389552e+001
1.250611e+003	5.392761e+001
1.251093e+003	5.396428e+001
1.251575e+003	5.401494e+001
1.252057e+003	5.407122e+001
1.252539e+003	5.413672e+001
1.253021e+003	5.419965e+001
1.253504e+003	5.426484e+001
1.253986e+003	5.432556e+001
1.254468e+003	5.439290e+001
1.254950e+003	5.446387e+001
1.255432e+003	5.454879e+001
1.255914e+003	5.463969e+001
1.256396e+003	5.474081e+001
1.256878e+003	5.484017e+001
1.257361e+003	5.494250e+001
1.257843e+003	5.504018e+001
1.258325e+003	5.514386e+001
1.258807e+003	5.524981e+001
1.259289e+003	5.536858e+001
1.259771e+003	5.549228e+001
1.260253e+003	5.562584e+001
1.260735e+003	5.575724e+001
1.261218e+003	5.589126e+001
1.261700e+003	5.601913e+001
1.262182e+003	5.615049e+001
1.262664e+003	5.627976e+001
1.263146e+003	5.641667e+001
1.263628e+003	5.655269e+001
1.264110e+003	5.669381e+001
1.264592e+003	5.682924e+001
1.265074e+003	5.696586e+001
1.265557e+003	5.709605e+001
1.266039e+003	5.723037e+001
1.266521e+003	5.736296e+001
1.267003e+003	5.750328e+001
1.267485e+003	5.764205e+001
1.267967e+003	5.778531e+001
1.268449e+003	5.792258e+001
1.268931e+003	5.806192e+001
1.269413e+003	5.819681e+001
1.269896e+003	5.833913e+001
1.270378e+003	5.848337e+001
1.270860e+003	5.863889e+001
1.271342e+003	5.879514e+001
1.271824e+003	5.895674e+001
1.272306e+003	5.911123e+001
1.272788e+003	5.926558e+001
1.273270e+003	5.941230e+001
1.273752e+003	5.956348e+001
1.274235e+003	5.971405e+001
1.274717e+003	5.987465e+001
1.275199e+003	6.003561e+001
1.275681e+003	6.020258e+001
1.276163e+003	6.036308e+001
1.276645e+003	6.052359e+001
1.277127e+003	6.067550e+001
1.277609e+003	6.083004e+001
1.278092e+003	6.098160e+001
1.278574e+003	6.114132e+001
1.279056e+003	6.130054e+001
1.279538e+003	6.146645e+001
1.280020e+003	6.162760e+001
1.280502e+003	6.179107e+001
1.280984e+003	6.194761e+001
1.281466e+003	6.210727e+001
1.281948e+003	6.226257e+001
1.282431e+003	6.242319e+001
1.282913e+003	6.257950e+001
1.283395e+003	6.273879e+001
1.283877e+003	6.289051e+001
1.284359e+003	6.304337e+001
1.284841e+003	6.318982e+001
1.285323e+003	6.334160e+001
1.285805e+003	6.349254e+001
1.286288e+003	6.365332e+001
1.286770e+003	6.381472e+001
1.287252e+003	6.398422e+001
1.287734e+003	6.415089e+001
1.288216e+003	6.432274e+001
1.288698e+003	6.449123e+001
1.289180e+003	6.466690e+001
1.289662e+003	6.484224e+001
1.290145e+003	6.502673e+001
1.290627e+003	6.521014e+001
1.291109e+003	6.539928e+001
1.291591e+003	6.558290e+001
1.292073e+003	6.576897e+001
1.292555e+003	6.594903e+001
1.293037e+003	6.613406e+001
1.293519e+003	6.631728e+001
1.294001e+003	6.650928e+001
1.294484e+003	6.670120e+001
1.294966e+003	6.690110e+001
1.295448e+003	6.709846e+001
1.295930e+003	6.730132e+001
1.296412e+003	6.750048e+001
1.296894e+003	6.770544e+001
1.297376e+003	6.790789e+001
1.297858e+003	6.811678e+001
1.298340e+003	6.832244e+001
1.298823e+003	6.853236e+001
1.299305e+003	6.873633e+001
1.299787e+003	6.894268e+001
1.300269e+003	6.914296e+001
1.300751e+003	6.934723e+001
1.301233e+003	6.954803e+001
1.301715e+003	6.975504e+001
1.302197e+003	6.995962e+001
1.302679e+003	7.016995e+001
1.303162e+003	7.037659e+001
1.303644e+003	7.058754e+001
1.304126e+003	7.079398e+001
1.304608e+003	7.100455e+001
1.305090e+003	7.121062e+001
1.305572e+003	7.142032e+001
1.306054e+003	7.162403e+001
1.306536e+003	7.182910e+001
1.307019e+003	7.202577e+001
1.307501e+003	7.222179e+001
1.307983e+003	7.240853e+001
1.308465e+003	7.259479e+001
1.308947e+003	7.277280e+001
1.309429e+003	7.295156e+001
1.309911e+003	7.312324e+001
1.310393e+003	7.329654e+001
1.310875e+003	7.346357e+001
1.311358e+003	7.363309e+001
1.311840e+003	7.379743e+001
1.312322e+003	7.396516e+001
1.312804e+003	7.412808e+001
1.313286e+003	7.429357e+001
1.313768e+003	7.445225e+001
1.314250e+003	7.461060e+001
1.314732e+003	7.475915e+001
1.315215e+003	7.490514e+001
1.315697e+003	7.504056e+001
1.316179e+003	7.517413e+001
1.316661e+003	7.529934e+001
1.317143e+003	7.542570e+001
1.317625e+003	7.554691e+001
1.318107e+003	7.567176e+001
1.318589e+003	7.579272e+001
1.319072e+003	7.591712e+001
1.319554e+003	7.603614e+001
1.320036e+003	7.615630e+001
1.320518e+003	7.626879e+001
1.321000e+003	7.638062e+001
1.321482e+003	7.648399e+001
1.321964e+003	7.658664e+001
1.322446e+003	7.668124e+001
1.322928e+003	7.677554e+001
1.323411e+003	7.686213e+001
1.323893e+003	7.694849e+001
1.324375e+003	7.702715e+001
1.324857e+003	7.710572e+001
1.325339e+003	7.717700e+001
1.325821e+003	7.724877e+001
1.326303e+003	7.731404e+001
1.326785e+003	7.738058e+001
1.327267e+003	7.744147e+001
1.327750e+003	7.750446e+001
1.328232e+003	7.756271e+001
1.328714e+003	7.762386e+001
1.329196e+003	7.768077e+001
1.329678e+003	7.774057e+001
1.330160e+003	7.779544e+001
1.330642e+003	7.785194e+001
1.331124e+003	7.790210e+001
1.331606e+003	7.795275e+001
1.332089e+003	7.799679e+001
1.332571e+003	7.804193e+001
1.333053e+003	7.808183e+001
1.333535e+003	7.812421e+001
1.334017e+003	7.816218e+001
1.334499e+003	7.820249e+001
1.334981e+003	7.823711e+001
1.335463e+003	7.827207e+001
1.335946e+003	7.829940e+001
1.336428e+003	7.832578e+001
1.336910e+003	7.834452e+001
1.337392e+003	7.836391e+001
1.337874e+003	7.837903e+001
1.338356e+003	7.839978e+001
1.338838e+003	7.842252e+001
1.339320e+003	7.845712e+001
1.339802e+003	7.849787e+001
1.340285e+003	7.855069e+001
1.340767e+003	7.860545e+001
1.341249e+003	7.866510e+001
1.341731e+003	7.871925e+001
1.342213e+003	7.877264e+001
1.342695e+003	7.881742e+001
1.343177e+003	7.886067e+001
1.343659e+003	7.889641e+001
1.344142e+003	7.893279e+001
1.344624e+003	7.896427e+001
1.345106e+003	7.899880e+001
1.345588e+003	7.903014e+001
1.346070e+003	7.906514e+001
1.346552e+003	7.909678e+001
1.347034e+003	7.913161e+001
1.347516e+003	7.916277e+001
1.347999e+003	7.919729e+001
1.348481e+003	7.922874e+001
1.348963e+003	7.926408e+001
1.349445e+003	7.929642e+001
1.349927e+003	7.933186e+001
1.350409e+003	7.936285e+001
1.350891e+003	7.939532e+001
1.351373e+003	7.942222e+001
1.351855e+003	7.945036e+001
1.352338e+003	7.947366e+001
1.352820e+003	7.949971e+001
1.353302e+003	7.952267e+001
1.353784e+003	7.954983e+001
1.354266e+003	7.957504e+001
1.354748e+003	7.960515e+001
1.355230e+003	7.963367e+001
1.355712e+003	7.966705e+001
1.356194e+003	7.969837e+001
1.356677e+003	7.973351e+001
1.357159e+003	7.976482e+001
1.357641e+003	7.979773e+001
1.358123e+003	7.982466e+001
1.358605e+003	7.985164e+001
1.359087e+003	7.987234e+001
1.359569e+003	7.989439e+001
1.360051e+003	7.991304e+001
1.360533e+003	7.993698e+001
1.361016e+003	7.996202e+001
1.361498e+003	7.999673e+001
1.361980e+003	8.003599e+001
1.362462e+003	8.008629e+001
1.362944e+003	8.013925e+001
1.363426e+003	8.019767e+001
[truncated: 5,469 more rows]
