# Supplementary material for: Surface hydrophobization of hydrogels via interface dynamics-induced network reconfiguration
Source: Nat Commun. 2024 Jan 3;15:239. doi: 10.1038/s41467-023-44646-5 (PMC10764767; doi:10.1038/s41467-023-44646-5)
Supplement: Supplementary file 10 — Source data [file 41467_2023_44646_MOESM10_ESM.zip › Source data/Figure S10/XPS_Con hydrogel.xlsx]

## Sheet: 0-survey
	59334-1/59334-1/59334-1/Sequence/survey
Binding energy (eV)	Counts per second	Trans Fn
1200	40973.8	60.7486
1199	40491.4	60.9639
1198	39903.5	61.1792
1197	41320.6	61.3945
1196	40672.3	61.6098
1195	41456.2	61.8251
1194	40024.1	62.0405
1193	40853.2	62.2558
1192	40898.5	62.4711
1191	41230.1	62.6864
1190	41607	62.9017
1189	40973.8	63.117
1188	40431.1	63.3323
1187	42360.7	63.5476
1186	42255.2	63.7629
1185	41561.8	63.9782
1184	41878.3	64.1935
1183	41395.9	64.4088
1182	41652.2	64.6241
1181	42677.3	64.8394
1180	42406	65.0548
1179	42466.3	65.2701
1178	41742.7	65.4854
1177	41998.9	65.7007
1176	43174.8	65.794
1175	42285.4	65.8326
1174	43416	65.8712
1173	43943.6	65.9098
1172	43627	65.9483
1171	43340.6	65.9869
1170	42466.3	66.0255
1169	43220	66.0641
1168	42813	66.1026
1167	43943.6	66.1412
1166	44109.4	66.1798
1165	44199.9	66.2184
1164	43973.8	66.2569
1163	44727.5	66.2955
1162	44878.3	66.3341
1161	44878.3	66.3727
1160	43838.1	66.4112
1159	43174.8	66.4498
1158	44712.4	66.4884
1157	45209.9	66.527
1156	44637.1	66.5655
1155	44802.9	66.6041
1154	44772.7	66.6427
1153	45089.3	66.6813
1152	45164.7	66.7198
1151	44652.1	66.7584
1150	45360.7	66.797
1149	46611.9	66.8356
1148	45104.4	66.8741
1147	44019	66.9127
1146	45074.2	66.9513
1145	46536.5	66.9899
1144	46235	67.0284
1143	45345.6	67.067
1142	46611.9	67.1056
1141	45767.7	67.1442
1140	46370.7	67.1827
1139	47094.3	67.2213
1138	46868.2	67.2599
1137	47380.7	67.2985
1136	47154.6	67.337
1135	47320.4	67.3756
1134	48224.9	67.4142
1133	47908.3	67.4528
1132	47531.5	67.4913
1131	47290.3	67.5299
1130	47712.4	67.5685
1129	47516.4	67.6071
1128	48556.6	67.6456
1127	49476.1	67.6842
1126	47546.5	67.7218
1125	47591.8	67.7589
1124	47139.5	67.796
1123	47667.1	67.8331
1122	48888.2	67.8702
1121	47576.7	67.9073
1120	48526.4	67.9444
1119	49039	67.9815
1118	49310.3	68.0186
1117	50516.3	68.0557
1116	50064.1	68.0928
1115	49596.7	68.13
1114	49566.6	68.1671
1113	49958.5	68.2042
1112	49596.7	68.2413
1111	50380.6	68.2784
1110	50546.5	68.3155
1109	49747.5	68.3526
1108	51059	68.3897
1107	51918.3	68.4268
1106	51888.1	68.4639
1105	49702.3	68.501
1104	50591.7	68.5381
1103	51586.6	68.5752
1102	51752.5	68.6123
1101	50863	68.6494
1100	50802.7	68.6865
1099	50335.4	68.7237
1098	51722.3	68.7608
1097	51481.1	68.7979
1096	52159.5	68.835
1095	52400.7	68.8721
1094	52415.8	68.9092
1093	52385.6	68.9463
1092	52430.8	68.9834
1091	50169.6	69.0205
1090	51737.4	69.0576
1089	51963.5	69.0947
1088	53124.3	69.1318
1087	52054	69.1689
1086	53229.8	69.206
1085	53139.4	69.2431
1084	53365.5	69.2802
1083	53064	69.3174
1082	53772.5	69.3545
1081	54390.6	69.3916
1080	52295.2	69.4287
1079	51285.1	69.4658
1078	53260	69.5029
1077	54315.2	69.54
1076	54722.2	69.557
1075	54782.5	69.565
1074	54661.9	69.573
1073	54104.2	69.5809
1072	53802.7	69.5889
1071	54405.7	69.5969
1070	52852.9	69.6049
1069	53712.2	69.6129
1068	55641.8	69.6208
1067	55219.7	69.6288
1066	55732.3	69.6368
1065	54526.3	69.6448
1064	55295.1	69.6528
1063	54752.4	69.6607
1062	54782.5	69.6687
1061	56214.7	69.6767
1060	55536.3	69.6847
1059	55611.7	69.6927
1058	56154.4	69.7006
1057	56636.8	69.7086
1056	56682	69.7166
1055	57164.4	69.7246
1054	57903.1	69.7326
1053	55656.9	69.7406
1052	57601.6	69.7485
1051	56455.9	69.7565
1050	56697.1	69.7645
1049	56682	69.7725
1048	58732.2	69.7805
1047	57842.8	69.7884
1046	57013.6	69.7964
1045	58204.6	69.8044
1044	58445.8	69.8124
1043	58114.1	69.8204
1042	57601.6	69.8283
1041	58038.7	69.8363
1040	58641.7	69.8443
1039	58807.6	69.8523
1038	58445.8	69.8603
1037	59501	69.8682
1036	59259.8	69.8762
1035	58973.4	69.8842
1034	58852.8	69.8922
1033	58053.8	69.9002
1032	59244.7	69.9081
1031	60797.5	69.9161
1030	59983.4	69.9241
1029	59109.1	69.9321
1028	58656.8	69.9401
1027	58159.3	69.948
1026	60676.9	69.9582
1025	60676.9	69.9693
1024	60948.2	69.9804
1023	60420.6	69.9915
1022	61023.6	70.0026
1021	61626.6	70.0137
1020	61551.2	70.0248
1019	60661.8	70.0359
1018	59983.4	70.047
1017	61913	70.0581
1016	62395.4	70.0692
1015	62259.7	70.0803
1014	62289.9	70.0914
1013	62440.6	70.1025
1012	63043.6	70.1136
1011	62923	70.1247
1010	62847.7	70.1358
1009	62244.7	70.1469
1008	60300	70.158
1007	60827.6	70.1691
1006	61521.1	70.1802
1005	61867.8	70.1913
1004	64264.7	70.2024
1003	65425.5	70.2135
1002	66103.9	70.2246
1001	65666.7	70.2357
1000	66902.8	70.2468
999	67882.7	70.2579
998	67958.1	70.269
997	66179.2	70.2801
996	67686.7	70.2912
995	67445.5	70.3023
994	66134	70.3134
993	64656.7	70.3245
992	63616.5	70.3356
991	61717	70.3467
990	62983.3	70.3578
989	60194.5	70.3689
988	58536.2	70.38
987	58671.9	70.3911
986	57119.2	70.4022
985	56832.7	70.4133
984	58385.5	70.4244
983	58687	70.4355
982	58536.2	70.4466
981	60254.8	70.4577
980	61068.8	70.4688
979	63978.3	70.4799
978	65154.1	70.491
977	68621.4	70.5021
976	70294.7	70.4959
975	71545.9	70.4819
974	69993.2	70.4679
973	69525.9	70.4538
972	65772.2	70.4398
971	63631.6	70.4258
970	62078.8	70.4118
969	62335.1	70.3978
968	59485.9	70.3838
967	56109.1	70.3698
966	50260	70.3558
965	47938.5	70.3418
964	42647.2	70.3278
963	40069.3	70.3138
962	38034.2	70.2998
961	37898.5	70.2858
960	36994	70.2718
959	37762.9	70.2578
958	36089.5	70.2438
957	35968.9	70.2298
956	36391	70.2158
955	36587	70.2018
954	36511.6	70.1878
953	35893.6	70.1738
952	36526.7	70.1598
951	35546.8	70.1458
950	35833.3	70.1318
949	36029.2	70.1178
948	35697.6	70.1037
947	35818.2	70.0897
946	36406.1	70.0757
945	36707.6	70.0617
944	36692.5	70.0477
943	36180	70.0337
942	36210.1	70.0197
941	35350.9	70.0057
940	34958.9	69.9917
939	36391	69.9777
938	36767.9	69.9637
937	37431.2	69.9497
936	36149.8	69.9357
935	36888.5	69.9217
934	37551.8	69.9077
933	37355.8	69.8937
932	37159.9	69.8797
931	36783	69.8657
930	37551.8	69.8517
929	37627.2	69.8377
928	36888.5	69.8237
927	36994	69.8097
926	37506.6	69.8036
925	38185	69.8012
924	37099.6	69.7988
923	37114.6	69.7963
922	36888.5	69.7939
921	37627.2	69.7915
920	37747.8	69.789
919	37808.1	69.7866
918	38863.3	69.7842
917	37597	69.7818
916	37627.2	69.7793
915	37250.3	69.7769
914	38516.6	69.7745
913	38788	69.772
912	38139.7	69.7696
911	38411.1	69.7672
910	38531.7	69.7647
909	36783	69.7623
908	37265.4	69.7599
907	37235.2	69.7574
906	37687.5	69.755
905	37717.6	69.7526
904	37928.7	69.7501
903	38185	69.7477
902	37657.3	69.7453
901	36195.1	69.7428
900	38320.6	69.7404
899	38878.4	69.738
898	39858.3	69.7355
897	38803	69.7331
896	39164.8	69.7307
895	38742.7	69.7282
894	39195	69.7258
893	38953.8	69.7234
892	39767.8	69.7209
891	38546.8	69.7185
890	39481.4	69.7161
889	39677.4	69.7136
888	39044.2	69.7112
887	37717.6	69.7088
886	39104.5	69.7063
885	39602	69.7039
884	39662.3	69.7015
883	39375.9	69.6991
882	39104.5	69.6966
881	38667.4	69.6942
880	39617.1	69.6918
879	39270.4	69.6893
878	39345.7	69.6869
877	39556.8	69.6845
876	38803	69.6695
875	40642.2	69.649
874	39933.7	69.6285
873	38953.8	69.608
872	40099.5	69.5874
871	41034.1	69.5669
870	40853.2	69.5464
869	39044.2	69.5258
868	38848.3	69.5053
867	38938.7	69.4848
866	38953.8	69.4643
865	40189.9	69.4437
864	41426.1	69.4232
863	39978.9	69.4027
862	39466.3	69.3821
861	40702.5	69.3616
860	41169.8	69.3411
859	40551.7	69.3206
858	39255.3	69.3
857	40144.7	69.2795
856	40551.7	69.259
855	40114.6	69.2384
854	41471.3	69.2179
853	41200	69.1974
852	41049.2	69.1769
851	40431.1	69.1563
850	40506.5	69.1358
849	40265.3	69.1153
848	40250.2	69.0948
847	40566.8	69.0742
846	40717.6	69.0537
845	42029.1	69.0332
844	41516.5	69.0126
843	40883.4	68.9921
842	41908.5	68.9716
841	41365.8	68.9511
840	41260.3	68.9305
839	42315.5	68.91
838	40943.7	68.8895
837	41787.9	68.8689
836	41260.3	68.8484
835	42692.4	68.8279
834	43581.8	68.8074
833	42466.3	68.7868
832	42044.2	68.7663
831	41079.4	68.7458
830	41757.7	68.7252
829	41742.7	68.7047
828	42014	68.6842
827	42270.3	68.6637
826	41998.9	68.6285
825	40823.1	68.5868
824	42194.9	68.545
823	41968.8	68.5033
822	42315.5	68.4615
821	41471.3	68.4198
820	42240.1	68.378
819	42451.2	68.3363
818	41742.7	68.2945
817	42029.1	68.2528
816	42390.9	68.2111
815	42586.9	68.1693
814	42677.3	68.1276
813	43310.5	68.0858
812	42421	68.0441
811	42556.7	68.0023
810	43370.8	67.9606
809	43370.8	67.9188
808	42285.4	67.8771
807	43295.4	67.8354
806	43928.5	67.7936
805	42873.3	67.7519
804	43204.9	67.7101
803	42903.4	67.6684
802	43672.3	67.6266
801	44003.9	67.5849
800	43883.3	67.5431
799	42662.2	67.5014
798	42390.9	67.4597
797	41682.4	67.4179
796	41893.4	67.3762
795	43672.3	67.3344
794	42752.7	67.2927
793	43265.2	67.2509
792	44395.9	67.2092
791	43581.8	67.1674
790	42601.9	67.1257
789	43657.2	67.084
788	43114.5	67.0422
787	43732.6	67.0005
786	43506.4	66.9903
785	43461.2	66.9943
784	45179.8	66.9982
783	44215	67.0022
782	43868.2	67.0062
781	44169.7	67.0102
780	44350.6	67.0142
779	44350.6	67.0182
778	44215	67.0221
777	43868.2	67.0261
776	44184.8	67.0301
775	44034.1	67.0341
774	45421	67.0381
773	45179.8	67.0421
772	44727.5	67.0461
771	44667.2	67.05
770	44546.6	67.054
769	44727.5	67.058
768	46310.4	67.062
767	45345.6	67.066
766	44591.8	67.07
765	44169.7	67.0739
764	44576.8	67.0779
763	44441.1	67.0819
762	44622	67.0859
761	44124.5	67.0899
760	46431	67.0939
759	45556.6	67.0978
758	45948.6	67.1018
757	45149.6	67.1058
756	44802.9	67.1098
755	45782.8	67.1138
754	45616.9	67.1178
753	44712.4	67.1218
752	44833	67.1257
751	45662.2	67.1297
750	44923.5	67.1337
749	45933.5	67.1377
748	46461.1	67.1417
747	44742.6	67.1457
746	45707.4	67.1496
745	45632	67.1536
744	46265.2	67.1576
743	46219.9	67.1616
742	45586.8	67.1656
741	46099.3	67.1696
740	46988.8	67.1735
739	46340.5	67.1775
738	46807.9	67.1815
737	45059.2	67.1855
736	45285.3	67.1895
735	46174.7	67.1935
734	46431	67.1975
733	47064.1	67.2014
732	46747.6	67.2054
731	47260.1	67.2094
730	46129.5	67.2134
729	47456.1	67.2174
728	46295.3	67.2214
727	46762.6	67.2253
726	45632	67.2079
725	45149.6	67.1809
724	46657.1	67.1538
723	47335.5	67.1268
722	47938.5	67.0997
721	47109.4	67.0727
720	46310.4	67.0456
719	47667.1	67.0186
718	48752.5	66.9915
717	49129.4	66.9645
716	47606.8	66.9374
715	47486.2	66.9104
714	48194.8	66.8833
713	47908.3	66.8563
712	47365.6	66.8292
711	47817.9	66.8022
710	48436	66.7751
709	47606.8	66.748
708	48360.6	66.721
707	48405.8	66.6939
706	47365.6	66.6669
705	47682.2	66.6398
704	48104.3	66.6128
703	47486.2	66.5857
702	46566.7	66.5587
701	49084.2	66.5316
700	48616.9	66.5046
699	48270.1	66.4775
698	47576.7	66.4505
697	48496.3	66.4234
696	47742.5	66.3964
695	48843	66.3693
694	49129.4	66.3423
693	48028.9	66.3152
692	48224.9	66.2882
691	48420.9	66.2611
690	48586.7	66.2341
689	49853	66.207
688	49054	66.18
687	49536.4	66.1529
686	47697.3	66.1259
685	49204.8	66.0988
684	49189.7	66.0718
683	47290.3	66.0447
682	48059.1	66.0177
681	48782.7	65.9906
680	49023.9	65.9636
679	49853	65.9365
678	49747.5	65.9095
677	49491.2	65.8824
676	49702.3	65.8691
675	49340.5	65.8621
674	48933.4	65.855
673	48978.7	65.8479
672	49837.9	65.8408
671	50018.8	65.8337
670	50064.1	65.8266
669	49400.8	65.8195
668	49687.2	65.8124
667	50154.5	65.8054
666	50440.9	65.7983
665	50199.7	65.7912
664	50742.4	65.7841
663	49898.2	65.777
662	50018.8	65.7699
661	49325.4	65.7628
660	50033.9	65.7557
659	50772.6	65.7486
658	50033.9	65.7416
657	50214.8	65.7345
656	50486.2	65.7274
655	50712.3	65.7203
654	49400.8	65.7132
653	49928.4	65.7061
652	49792.7	65.699
651	50395.7	65.6919
650	49732.4	65.6848
649	50742.4	65.6778
648	50621.8	65.6707
647	50606.8	65.6636
646	51646.9	65.6565
645	51451	65.6494
644	50652	65.6423
643	51119.3	65.6352
642	51662	65.6281
641	51435.9	65.621
640	50410.8	65.614
639	52008.7	65.6069
638	50667.1	65.5998
637	50380.6	65.5927
636	50757.5	65.5856
635	50621.8	65.5785
634	51209.8	65.5714
633	52355.5	65.5643
632	50938.4	65.5572
631	52129.3	65.5502
630	53169.5	65.5431
629	51858	65.536
628	52988.6	65.5289
627	50275.1	65.5218
626	52280.1	65.5147
625	51405.7	65.5076
624	52295.2	65.5005
623	52476.1	65.4934
622	52898.2	65.4864
621	52204.7	65.4793
620	52762.5	65.4722
619	51375.6	65.4651
618	54013.7	65.458
617	52521.3	65.4509
616	52234.9	65.4104
615	53079.1	65.3548
614	50908.3	65.2992
613	52687.1	65.2436
612	50667.1	65.188
611	52129.3	65.1324
610	52370.5	65.0768
609	52732.3	65.0212
608	52868	64.9656
607	52958.5	64.91
606	52038.9	64.8545
605	52310.2	64.7989
604	52506.2	64.7433
603	52687.1	64.6877
602	52159.5	64.6321
601	53169.5	64.5765
600	54300.1	64.5209
599	52144.4	64.4653
598	51677.1	64.4097
597	53893.1	64.3542
596	53320.3	64.2986
595	53094.1	64.243
594	53697.1	64.1874
593	52280.1	64.1318
592	55234.8	64.0762
591	53395.6	64.0206
590	53335.3	63.965
589	54058.9	63.9094
588	52898.2	63.8538
587	52883.1	63.7983
586	53169.5	63.7427
585	54134.3	63.6871
584	54405.7	63.6315
583	54661.9	63.5759
582	53817.7	63.5203
581	53561.5	63.4647
580	53033.8	63.4091
579	54028.8	63.3535
578	54390.6	63.2979
577	53260	63.2424
576	53335.3	63.285
575	54270	63.3717
574	54239.8	63.4584
573	53847.9	63.5452
572	51692.2	63.6319
571	52280.1	63.7186
570	52265	63.8053
569	52069	63.8921
568	51541.4	63.9788
567	52023.8	64.0655
566	52265	64.1523
565	50802.7	64.239
564	51405.7	64.3257
563	52506.2	64.4125
562	51194.7	64.4992
561	52641.9	64.5859
560	52717.3	64.6726
559	54646.9	64.7594
558	56802.6	64.8461
557	56576.5	64.9328
556	57857.8	65.0196
555	57601.6	65.1063
554	57465.9	65.193
553	57812.6	65.2797
552	56697.1	65.3665
551	55219.7	65.4532
550	55385.5	65.5399
549	54043.9	65.6267
548	52536.4	65.7134
547	49039	65.8001
546	47863.1	65.8869
545	48601.8	65.9736
544	48209.8	66.0603
543	44154.7	66.147
542	41411	66.2338
541	38742.7	66.3205
540	35079.5	66.4072
539	33421.3	66.494
538	31702.7	66.5807
537	31642.4	66.6674
536	29230.4	66.7541
535	29230.4	66.8409
534	31054.5	66.9276
533	38667.4	67.0143
532	69450.5	67.1011
531	143062	67.1878
530	206588	67.2745
529	194543	67.3613
528	106475	67.448
527	41290.4	67.5347
526	24285.8	67.6214
525	21994.4	67.7082
524	20381.4	67.7949
523	19853.8	67.8816
522	19401.5	67.9684
521	19778.4	68.0551
520	19808.5	68.1418
519	20456.8	68.2285
518	19703	68.3153
517	19069.9	68.402
516	19687.9	68.4055
515	19371.4	68.3716
514	19808.5	68.3376
513	19250.8	68.3037
512	19175.4	68.2698
511	19160.3	68.2358
510	18964.3	68.2019
509	19341.2	68.168
508	19974.4	68.1341
507	19838.7	68.1001
506	18934.2	68.0662
505	19356.3	68.0323
504	19039.7	67.9984
503	19597.5	67.9644
502	20004.5	67.9305
501	20004.5	67.8966
500	19476.9	67.8626
499	19100	67.8287
498	20140.2	67.7948
497	19823.6	67.7609
496	19341.2	67.7269
495	19507	67.693
494	19386.4	67.6591
493	20215.6	67.6251
492	19371.4	67.5912
491	18647.8	67.5573
490	19899	67.5234
489	20290.9	67.4894
488	19868.8	67.4555
487	20185.4	67.4216
486	20125.1	67.3877
485	20366.3	67.3537
484	19567.3	67.3198
483	19642.7	67.2859
482	20562.3	67.2519
481	20833.6	67.218
480	19944.2	67.1841
479	20411.5	67.1502
478	20713	67.1162
477	20110	67.0823
476	20306	67.0187
475	20893.9	66.9418
474	19612.6	66.8649
473	19250.8	66.7881
472	20125.1	66.7112
471	20622.6	66.6343
470	20245.7	66.5574
469	20411.5	66.4805
468	20275.9	66.4036
467	19853.8	66.3267
466	19476.9	66.2498
465	20924.1	66.1729
464	20019.6	66.096
463	20245.7	66.0191
462	20200.5	65.9422
461	20064.8	65.8653
460	21225.6	65.7885
459	20728.1	65.7116
458	20336.2	65.6347
457	20818.6	65.5578
456	20788.4	65.4809
455	20743.2	65.404
454	20788.4	65.3271
453	20290.9	65.2502
452	20426.6	65.1733
451	20667.8	65.0964
450	20562.3	65.0195
449	19672.9	64.9426
448	20728.1	64.8657
447	21527.1	64.7889
446	21029.6	64.712
445	21210.5	64.6351
444	20758.3	64.5582
443	21406.5	64.4813
442	20215.6	64.4044
441	20999.5	64.3275
440	20471.8	64.2506
439	20290.9	64.1737
438	20969.3	64.0968
437	21451.7	64.0199
436	21150.2	63.943
435	20773.3	63.8662
434	20426.6	63.7893
433	20954.2	63.7124
432	20758.3	63.6355
431	21014.5	63.5586
430	21828.6	63.4817
429	21436.6	63.4048
428	21240.7	63.3279
427	20999.5	63.251
426	21346.2	63.1361
425	21466.8	63.004
424	20155.3	62.872
423	20140.2	62.7399
422	20833.6	62.6079
421	22627.6	62.4758
420	23019.5	62.3437
419	21316	62.2117
418	21466.8	62.0796
417	21647.7	61.9476
416	21888.9	61.8155
415	21617.5	61.6835
414	21240.7	61.5514
413	21873.8	61.4194
412	22039.6	61.2873
411	21496.9	61.1553
410	22024.6	61.0232
409	21572.3	60.8912
408	21587.4	60.7591
407	21406.5	60.6271
406	21195.4	60.495
405	21813.5	60.363
404	21557.2	60.2309
403	21376.3	60.0989
402	20999.5	59.9668
401	21496.9	59.8348
400	21843.7	59.7027
399	23773.3	59.5707
398	23803.4	59.4386
397	24270.7	59.3065
396	23697.9	59.1745
395	22763.2	59.0424
394	22115	58.9104
393	22250.7	58.7783
392	21662.8	58.6463
391	22054.7	58.5142
390	21738.1	58.3822
389	22944.1	58.2501
388	22145.2	58.1181
387	22657.7	57.986
386	22265.8	58.0747
385	22295.9	58.2625
384	22205.5	58.4502
383	22115	58.638
382	22763.2	58.8258
381	22371.3	59.0136
380	22084.9	59.2014
379	22039.6	59.3892
378	22642.6	59.577
377	22084.9	59.7648
376	22552.2	59.9526
375	22853.7	60.1404
374	23004.4	60.3281
373	23351.2	60.5159
372	21451.7	60.7037
371	22522	60.8915
370	22507	61.0793
369	22145.2	61.2671
368	22265.8	61.4549
367	23034.6	61.6427
366	23049.7	61.8305
365	21798.4	62.0183
364	23697.9	62.2061
363	23924	62.3938
362	23381.3	62.5816
361	23125	62.7694
360	23185.3	62.9572
359	23049.7	63.145
358	22929.1	63.3328
357	22838.6	63.5206
356	23532.1	63.7084
355	23019.5	63.8962
354	23501.9	64.084
353	23577.3	64.2717
352	23637.6	64.4595
351	23441.6	64.6473
350	23185.3	64.8351
349	23260.7	65.0229
348	23984.3	65.2107
347	23215.5	65.3985
346	23893.9	65.5863
345	23833.6	65.7741
344	23200.4	65.9619
343	23501.9	66.1497
342	23290.9	66.3374
341	23848.6	66.5252
340	23607.4	66.713
339	24150.1	66.9008
338	23954.2	67.0886
337	23396.4	67.2764
336	24074.8	67.4642
335	23517	67.652
334	23517	67.8398
333	24165.2	68.0276
332	23969.2	68.2153
331	24994.3	68.4031
330	24180.3	68.5909
329	25099.9	68.7787
328	24436.6	68.9665
327	24376.3	69.1543
326	24511.9	69.3421
325	23486.8	69.5299
324	23471.8	69.7177
323	23863.7	69.9055
322	23381.3	70.0933
321	23758.2	70.281
320	24632.5	70.4688
319	24361.2	70.6566
318	23863.7	70.8444
317	24768.2	71.0322
316	24873.7	71.22
315	25687.8	71.4078
314	26456.6	71.5956
313	27225.4	71.7834
312	26366.2	71.9712
311	25491.8	72.1589
310	25929	72.3467
309	26712.9	72.5345
308	27240.5	72.7223
307	26064.7	72.9101
306	26773.2	73.0979
305	25084.8	73.2857
304	24436.6	73.4735
303	24496.9	73.6613
302	24542.1	73.8491
301	23652.7	74.0369
300	21466.8	74.2246
299	21029.6	74.4124
298	20577.4	74.6002
297	18964.3	74.788
296	16838.8	74.8463
295	15497.1	74.8465
294	13145.4	74.8467
293	11261	74.8469
292	10115.3	74.847
291	9497.25	74.8472
290	9512.32	74.8474
289	10070.1	74.8476
288	13929.3	74.8477
287	35004.1	74.8479
286	58144.3	74.8481
285	42285.4	74.8482
284	33149.9	74.8484
283	80967.8	74.8486
282	136067	74.8488
281	89183.7	74.8489
280	22250.7	74.8491
279	6105.37	74.8493
278	4040.1	74.8494
277	3210.97	74.8496
276	2607.97	74.8498
275	2577.82	74.85
274	2487.37	74.8501
273	2427.07	74.8503
272	2351.7	74.8505
271	2442.15	74.8507
270	2653.2	74.8508
269	2532.6	74.851
268	2577.82	74.8512
267	2396.92	74.8513
266	2502.45	74.8515
265	2155.72	74.8517
264	2351.7	74.8519
263	2366.77	74.852
262	2140.65	74.8522
261	2231.1	74.8524
260	2125.57	74.8526
259	2140.65	74.8527
258	2291.4	74.8529
257	2306.47	74.8531
256	2351.7	74.8532
255	2457.22	74.8534
254	2427.07	74.8536
253	2442.15	74.8538
252	2261.25	74.8539
251	2487.37	74.8541
250	2472.3	74.8543
249	2442.15	74.8544
248	2607.97	74.8546
247	2246.17	74.8548
246	2291.4	74.8303
245	2185.87	74.7947
244	2035.12	74.7591
243	2577.82	74.7235
242	2351.7	74.6879
241	2381.85	74.6524
240	2261.25	74.6168
239	2412	74.5812
238	2427.07	74.5456
237	2140.65	74.51
236	2517.52	74.4744
235	2366.77	74.4389
234	2412	74.4033
233	2532.6	74.3677
232	2502.45	74.3321
231	2502.45	74.2965
230	2351.7	74.2609
229	2004.97	74.2253
228	2216.02	74.1898
227	2381.85	74.1542
226	2442.15	74.1186
225	2276.32	74.083
224	2065.27	74.0474
223	2231.1	74.0118
222	2427.07	73.9762
221	2607.97	73.9407
220	2381.85	73.9051
219	2306.47	73.8695
218	2396.92	73.8339
217	2517.52	73.7983
216	2758.72	73.7627
215	2472.3	73.7271
214	2170.8	73.6916
213	2321.55	73.656
212	2321.55	73.6204
211	2351.7	73.5848
210	2592.9	73.5492
209	2306.47	73.5136
208	2351.7	73.478
207	2306.47	73.4425
206	2577.82	73.4069
205	2517.52	73.3713
204	2170.8	73.3357
203	2200.95	73.3001
202	2442.15	73.2645
201	2412	73.2289
200	2050.2	73.1934
199	2261.25	73.1578
198	2261.25	73.1222
197	2517.52	73.0866
196	2035.12	73.051
195	2291.4	73.0154
194	2351.7	72.9798
193	2487.37	72.9443
192	2396.92	72.9087
191	2246.17	72.8731
190	2427.07	72.8375
189	2216.02	72.8019
188	2216.02	72.7663
187	2427.07	72.7307
186	2321.55	72.6689
185	2336.62	72.5953
184	2472.3	72.5217
183	2457.22	72.4481
182	2412	72.3745
181	2532.6	72.301
180	2517.52	72.2274
179	2366.77	72.1538
178	2336.62	72.0802
177	2457.22	72.0066
176	2577.82	71.933
175	2728.57	71.8594
174	2502.45	71.7858
173	2276.32	71.7122
172	2396.92	71.6386
171	2532.6	71.565
170	2396.92	71.4914
169	2336.62	71.4178
168	2321.55	71.3442
167	2457.22	71.2706
166	2683.35	71.197
165	2472.3	71.1234
164	2412	71.0498
163	2532.6	70.9762
162	2366.77	70.9026
161	2381.85	70.829
160	2562.75	70.7554
159	2336.62	70.6818
158	2412	70.6082
157	2351.7	70.5346
156	2743.65	70.4611
155	2442.15	70.3875
154	2562.75	70.3139
153	2668.27	70.2403
152	2939.62	70.1667
151	3180.82	70.0931
150	3678.3	70.0195
149	3527.55	69.9459
148	2592.9	69.8723
147	2562.75	69.7987
146	2803.95	69.7251
145	2728.57	69.6515
144	2577.82	69.5779
143	2427.07	69.5043
142	2472.3	69.4307
141	2336.62	69.3571
140	2412	69.2835
139	2517.52	69.2099
138	2412	69.1363
137	2487.37	69.0627
136	2306.47	68.9891
135	2427.07	68.9155
134	2487.37	68.8419
133	2080.35	68.7683
132	2427.07	68.6947
131	2577.82	68.6212
130	2653.2	68.5688
129	2502.45	68.5261
128	2547.67	68.4833
127	2517.52	68.4405
126	2336.62	68.3978
125	2396.92	68.355
124	2668.27	68.3122
123	2472.3	68.2695
122	2427.07	68.2267
121	2246.17	68.184
120	2758.72	68.1412
119	2427.07	68.0984
118	2743.65	68.0557
117	2592.9	68.0129
116	2351.7	67.9701
115	2261.25	67.9274
114	2502.45	67.8846
113	2788.87	67.8418
112	2412	67.7991
111	2336.62	67.7563
110	2638.12	67.7136
109	2532.6	67.6708
108	2472.3	67.628
107	2246.17	67.5853
106	2291.4	67.5425
105	2427.07	67.4997
104	2623.05	67.457
103	2427.07	67.4142
102	2396.92	67.3714
101	2864.25	67.3287
100	2924.55	67.2859
99	3693.37	67.2432
98	3437.1	67.2004
97	2984.85	67.1576
96	2562.75	67.1149
95	2653.2	67.0721
94	2306.47	67.0293
93	2366.77	66.9866
92	2713.5	66.9438
91	2547.67	66.901
90	2698.42	66.8583
89	2743.65	66.8155
88	2788.87	66.7728
87	2472.3	66.73
86	2427.07	66.6872
85	2427.07	66.6445
84	2713.5	66.6017
83	2517.52	66.5589
82	2758.72	66.5162
81	2351.7	66.4734
80	2321.55	66.4307
79	2336.62	66.3879
78	2623.05	66.3451
77	2803.95	66.3024
76	2713.5	66.2596
75	2698.42	66.2168
74	2427.07	66.1741
73	2487.37	66.1313
72	2607.97	66.0885
71	2773.8	66.0458
70	2517.52	66.003
69	2894.4	65.9603
68	2653.2	65.9175
67	2728.57	65.8747
66	2547.67	65.832
65	2683.35	65.7892
64	2502.45	65.7464
63	2216.02	65.7037
62	2683.35	65.6609
61	2532.6	65.6181
60	2562.75	65.5754
59	2427.07	65.5326
58	2939.62	65.4899
57	2728.57	65.4471
56	2442.15	65.4043
55	2758.72	65.3616
54	2577.82	65.3188
53	2713.5	65.276
52	2592.9	65.2333
51	2653.2	65.1905
50	2698.42	65.1477
49	2562.75	65.105
48	2954.7	65.0622
47	2879.32	65.0195
46	2592.9	64.9767
45	2803.95	64.9339
44	2849.17	64.8912
43	2442.15	64.8484
42	2321.55	64.8056
41	2351.7	64.7629
40	2412	64.7201
39	2457.22	64.6773
38	2412	64.6346
37	2110.5	64.5918
36	2035.12	64.5491
35	2050.2	64.5063
34	2261.25	64.4635
33	2427.07	64.4208
32	2231.1	64.378
31	2261.25	64.3352
30	2336.62	64.2925
29	2306.47	64.2497
28	2773.8	64.2069
27	3738.6	64.1642
26	4356.67	64.1214
25	4929.52	64.0787
24	5411.92	64.0359
23	4929.52	63.9931
22	3979.8	63.9504
21	2713.5	63.9076
20	2020.05	63.8648
19	2020.05	63.8221
18	1869.3	63.7793
17	1914.52	63.7365
16	2231.1	63.6938
15	1914.52	63.651
14	1778.85	63.6083
13	2110.5	63.5655
12	2306.47	63.5227
11	1959.75	63.48
10	1748.7	63.4372
9	2080.35	63.3944
8	2577.82	63.3517
7	2336.62	63.3089
6	1929.6	63.2661
5	1688.4	63.2234
4	1371.82	63.1806
3	1160.77	63.1379
2	1055.25	63.0951
1	587.925	63.0523
0	165.825	63.0096
-1	15.075	62.9668
-2	0	62.924
-3	0	62.8813
-4	0	62.8385
-5	0	62.7957
