# Supplementary material for: Surface hydrophobization of hydrogels via interface dynamics-induced network reconfiguration
Source: Nat Commun. 2024 Jan 3;15:239. doi: 10.1038/s41467-023-44646-5 (PMC10764767; doi:10.1038/s41467-023-44646-5)
Supplement: Supplementary file 10 — Source data [file 41467_2023_44646_MOESM10_ESM.zip › Source data/Figure S12/Peak fitting and area ratio-20nm.xlsx]

## Sheet: C1s-20nm
B.E.(eV)	Raw Intensity	Peak Sum	Background	Peak 1	Peak 2	Peak 3	difference
302.4	1532.3	859.16	854.762	854.762	856.124	857.798	673.141
302.3	1713.25	856.569	852.108	852.108	853.487	855.19	856.683
302.2	1628.55	853.969	849.444	849.444	850.84	852.573	774.583
302.1	1551.55	851.359	846.769	846.769	848.182	849.946	700.192
302	1520.75	848.739	844.08	844.08	845.512	847.307	672.013
301.9	1682.45	846.107	841.38	841.38	842.83	844.657	836.345
301.8	1609.3	843.466	838.669	838.669	840.138	841.998	765.835
301.7	1466.85	840.816	835.947	835.947	837.434	839.328	626.036
301.6	1540	838.153	833.211	833.211	834.718	836.646	701.848
301.5	1566.95	835.48	830.463	830.463	831.989	833.954	731.471
301.4	1551.55	832.797	827.702	827.702	829.249	831.25	718.755
301.3	1505.35	830.103	824.93	824.93	826.497	828.536	675.249
301.2	1459.15	827.398	822.144	822.144	823.732	825.81	631.754
301.1	1432.2	824.682	819.346	819.346	820.955	823.072	607.52
301	1439.9	821.953	816.533	816.533	818.164	820.322	617.948
300.9	1447.6	819.213	813.707	813.707	815.36	817.56	628.388
300.8	1320.55	816.462	810.867	810.867	812.543	814.786	504.089
300.7	1436.05	813.698	808.012	808.012	809.711	811.999	622.354
300.6	1397.55	810.922	805.143	805.143	806.866	809.2	586.629
300.5	1278.2	808.134	802.26	802.26	804.006	806.388	470.067
300.4	1382.15	805.333	799.362	799.362	801.133	803.562	576.818
300.3	1493.8	802.52	796.448	796.448	798.245	800.724	691.281
300.2	1470.7	799.697	793.523	793.523	795.344	797.875	671.005
300.1	1520.75	796.864	790.584	790.584	792.432	795.016	723.888
300	1489.95	794.02	787.632	787.632	789.507	792.145	695.931
299.9	1439.9	791.167	784.668	784.668	786.57	789.265	648.735
299.8	1397.55	788.303	781.69	781.69	783.62	786.373	609.248
299.7	1282.05	785.428	778.698	778.698	780.657	783.47	496.623
299.6	1328.25	782.542	775.692	775.692	777.679	780.554	545.71
299.5	1362.9	779.643	772.669	772.669	774.687	777.625	583.259
299.4	1301.3	776.733	769.633	769.633	771.681	774.685	524.568
299.3	1343.65	773.812	766.582	766.582	768.661	771.732	569.839
299.2	1343.65	770.88	763.516	763.516	765.627	768.769	572.771
299.1	1247.4	767.938	760.436	760.436	762.58	765.793	479.464
299	1412.95	764.984	757.34	757.34	759.517	762.806	647.968
298.9	1278.2	762.02	754.23	754.23	756.442	759.808	516.181
298.8	1208.9	759.045	751.106	751.106	753.353	756.798	449.856
298.7	1205.05	756.059	747.965	747.965	750.248	753.777	448.992
298.6	1181.95	753.062	744.808	744.808	747.128	750.742	428.889
298.5	1047.2	750.053	741.636	741.636	743.993	747.696	297.148
298.4	1147.3	747.031	738.445	738.445	740.841	744.635	400.27
298.3	1120.35	743.998	735.238	735.238	737.673	741.563	376.353
298.2	1124.2	740.953	732.014	732.014	734.49	738.477	383.248
298.1	1139.6	737.898	728.773	728.773	731.291	735.38	401.703
298	1066.45	734.832	725.516	725.516	728.076	732.272	331.619
297.9	1089.55	731.755	722.242	722.242	724.846	729.151	357.797
297.8	1089.55	728.666	718.95	718.95	721.599	726.018	360.885
297.7	1039.5	725.568	715.642	715.642	718.337	722.874	313.933
297.6	1035.65	722.46	712.316	712.316	715.058	719.718	313.191
297.5	950.951	719.341	708.973	708.973	711.763	716.551	231.61
297.4	931.701	716.211	705.611	705.611	708.451	713.371	215.489
297.3	977.901	713.072	702.231	702.231	705.122	710.181	264.829
297.2	989.451	709.922	698.833	698.833	701.777	706.979	279.529
297.1	1012.55	706.763	695.418	695.418	698.415	703.766	305.788
297	924.001	703.597	691.985	691.985	695.037	700.544	220.404
296.9	954.801	700.422	688.534	688.534	691.643	697.312	254.379
296.8	962.501	697.239	685.065	685.065	688.233	694.071	265.262
296.7	897.051	694.049	681.578	681.578	684.806	690.821	203.002
296.6	881.651	690.852	678.073	678.073	681.363	687.562	190.799
296.5	904.751	687.648	674.55	674.55	677.904	684.295	217.102
296.4	843.151	684.439	671.008	671.008	674.428	681.02	158.712
296.3	885.501	681.224	667.449	667.449	670.935	677.737	204.277
296.2	862.401	678.005	663.871	663.871	667.427	674.448	184.396
296.1	870.101	674.782	660.274	660.274	663.902	671.154	195.319
296	897.051	671.556	656.66	656.66	660.362	667.854	225.495
295.9	843.151	668.329	653.029	653.029	656.807	664.551	174.822
295.8	781.551	665.1	649.379	649.379	653.236	661.244	116.451
295.7	820.051	661.871	645.711	645.711	649.648	657.934	158.18
295.6	850.851	658.643	642.025	642.025	646.045	654.623	192.208
295.5	777.701	655.417	638.321	638.321	642.427	651.311	122.284
295.4	804.651	652.195	634.599	634.599	638.794	648	152.456
295.3	750.751	648.977	630.859	630.859	635.146	644.69	101.774
295.2	739.201	645.765	627.101	627.101	631.482	641.383	93.4357
295.1	758.451	642.56	623.324	623.324	627.803	638.08	115.891
295	708.401	639.364	619.529	619.529	624.11	634.783	69.0364
294.9	669.901	636.179	615.716	615.716	620.402	631.493	33.7216
294.8	639.101	633.006	611.884	611.884	616.678	628.212	6.09454
294.7	635.251	629.847	608.033	608.033	612.939	624.94	5.40387
294.6	712.251	626.704	604.163	604.163	609.186	621.682	85.5466
294.5	585.201	623.581	600.275	600.275	605.418	618.438	-38.3806
294.4	596.751	620.48	596.369	596.369	601.636	615.212	-23.7292
294.3	646.801	617.403	592.443	592.443	597.84	612.006	29.398
294.2	669.901	614.354	588.5	588.5	594.03	608.823	55.5469
294.1	639.101	611.338	584.538	584.538	590.208	605.668	27.7628
294	681.451	608.358	580.559	580.559	586.373	602.544	73.0928
293.9	650.651	605.419	576.563	576.563	582.527	599.456	45.2315
293.8	696.851	602.526	572.55	572.55	578.67	596.407	94.3247
293.7	681.451	599.684	568.521	568.521	574.802	593.403	81.7666
293.6	646.801	596.9	564.475	564.475	570.924	590.45	49.9011
293.5	558.25	594.179	560.412	560.412	567.036	587.554	-35.928
293.4	531.301	591.527	556.332	556.332	563.139	584.72	-60.2264
293.3	627.551	588.952	552.234	552.234	559.23	581.955	38.5988
293.2	581.351	586.464	548.119	548.119	555.313	579.269	-5.11298
293.1	512.051	584.072	543.988	543.988	551.389	576.671	-72.0217
293	589.051	581.787	539.84	539.84	547.456	574.171	7.26318
292.9	531.301	579.622	535.675	535.675	543.516	571.782	-48.3219
292.8	565.951	577.591	531.494	531.494	539.57	569.515	-11.6404
292.7	519.75	575.708	527.297	527.297	535.618	567.387	-55.9573
292.6	500.5	573.992	523.083	523.083	531.661	565.414	-73.4913
292.5	558.25	572.462	518.853	518.853	527.7	563.616	-14.212
292.4	616.001	571.144	514.608	514.608	523.736	562.016	44.8571
292.3	542.851	570.062	510.349	510.349	519.771	560.639	-27.2112
292.2	558.25	569.246	506.074	506.074	515.806	559.514	-10.9951
292.1	535.151	568.732	501.784	501.784	511.841	558.676	-33.582
292	573.651	568.563	497.481	497.481	507.878	558.165	5.08801
291.9	435.05	568.785	493.162	493.162	503.918	558.029	-133.735
291.8	477.401	569.459	488.829	488.829	499.962	558.326	-92.0585
291.7	477.401	570.66	484.481	484.481	496.011	559.13	-93.26
291.6	546.701	572.497	480.118	480.118	492.067	560.548	-25.7967
291.5	539	575.118	475.742	475.742	488.133	562.727	-36.1174
291.4	589.051	578.748	471.353	471.353	484.21	565.891	10.3024
291.3	573.651	583.742	466.952	466.952	480.301	570.392	-10.0914
291.2	577.501	590.664	462.538	462.538	476.409	576.793	-13.1631
291.1	531.301	600.431	458.113	458.113	472.536	586.008	-69.1306
291	565.951	614.484	453.676	453.676	468.684	599.476	-48.5335
290.9	589.051	635.053	449.227	449.227	464.857	619.424	-46.0025
290.8	569.801	665.47	444.768	444.768	461.057	649.181	-95.6697
290.7	685.301	710.499	440.298	440.298	457.289	693.508	-25.1984
290.6	777.701	776.719	435.818	435.818	453.557	758.98	0.981445
290.5	985.601	872.627	431.331	431.331	449.868	854.09	112.974
290.4	1008.7	1008.61	426.84	426.84	446.228	989.226	0.0866699
290.3	1208.9	1196.46	422.345	422.345	442.644	1176.17	12.4364
290.2	1578.5	1448.23	417.848	417.848	439.123	1426.96	130.268
290.1	1909.6	1774.95	413.356	413.356	435.679	1752.63	134.647
290	2159.85	2184.02	408.872	408.872	432.322	2160.57	-24.1702
289.9	2618	2677.05	404.4	404.4	429.067	2652.38	-59.0454
289.8	3160.85	3247.43	399.947	399.947	425.929	3221.45	-86.5801
289.7	3811.5	3878.32	395.519	395.519	422.931	3850.91	-66.8125
289.6	4546.85	4542.38	391.126	391.126	420.098	4513.41	4.47461
289.5	5193.65	5200.76	386.777	386.777	417.465	5170.07	-7.10059
289.4	5713.41	5805.16	382.481	382.481	415.068	5772.57	-91.7554
289.3	6129.21	6301.03	378.245	378.245	412.957	6266.32	-171.823
289.2	6768.31	6634.23	374.075	374.075	411.189	6597.12	134.073
289.1	6933.86	6762.69	369.979	369.979	409.849	6722.82	171.162
289	6575.81	6668.44	365.96	365.96	409.035	6625.36	-92.6289
288.9	6487.26	6364.6	362.012	362.012	408.874	6317.73	122.662
288.8	5801.96	5890.51	358.137	358.137	409.537	5839.11	-88.5571
288.7	5386.15	5299.66	354.323	354.324	411.235	5242.74	86.499
288.6	4681.6	4647.05	350.568	350.568	414.25	4583.36	34.5601
288.5	4034.8	3982.85	346.861	346.861	418.922	3910.79	51.957
288.4	3418.8	3347.91	343.195	343.196	425.676	3265.43	70.8882
288.3	2687.3	2772.34	339.562	339.563	435.016	2676.88	-85.0356
288.2	2198.35	2275.3	335.952	335.956	447.52	2163.73	-76.9451
288.1	1844.15	1865.32	332.36	332.369	463.858	1733.81	-21.1641
288	1574.65	1542.88	328.781	328.804	484.741	1386.9	31.7725
287.9	1247.4	1302.08	325.212	325.266	510.913	1116.33	-54.6813
287.8	1093.4	1133.21	321.649	321.774	543.101	911.636	-39.8105
287.7	1004.85	1024.95	318.091	318.371	581.956	760.802	-20.0965
287.6	981.751	965.939	314.535	315.15	628.045	651.814	15.8123
287.5	989.451	946.095	310.983	312.294	681.704	574.063	43.356
287.4	997.151	957.02	307.435	310.15	743.017	518.722	40.1309
287.3	1001	992.242	303.89	309.352	811.738	478.932	8.75946
287.2	1081.85	1047.17	300.35	311.019	887.201	449.649	34.6813
287.1	1189.65	1119.12	296.815	317.064	968.366	427.318	70.5325
287	1170.4	1207.24	293.287	330.616	1053.63	409.565	-36.8348
286.9	1220.45	1312.8	289.767	356.608	1140.88	394.836	-92.3434
286.8	1378.3	1439.62	286.255	402.509	1227.47	382.153	-61.3196
286.7	1617	1594.67	282.753	479.122	1310.15	370.907	22.3298
286.6	1805.65	1788.96	279.265	601.501	1385.28	360.717	16.6877
286.5	2009.7	2037.96	275.793	789.415	1448.78	351.349	-28.2565
286.4	2356.2	2362.13	272.341	1067.55	1496.62	342.648	-5.92749
286.3	2818.2	2786.7	268.913	1464.77	1525.24	334.509	31.5017
286.2	3472.7	3340.19	265.515	2012.14	1532.22	326.861	132.512
286.1	4092.55	4052.43	262.157	2740.38	1516.72	319.649	40.1223
286	4874.1	4949.14	258.845	3674.27	1479.73	312.832	-75.0381
285.9	5855.86	6046.71	255.592	4827.71	1423.81	306.381	-190.853
285.8	7426.66	7345.49	252.409	6197.46	1352.58	300.273	81.1675
285.7	8889.66	8823.46	249.317	7757.44	1270.15	294.5	66.2002
285.6	10703	10434.2	246.336	9457.34	1180.53	289.054	268.765
285.5	12169.9	12104	243.489	11219.6	1087.42	283.936	65.876
285.4	13821.5	13736.9	240.795	12945.3	994.017	279.146	84.6523
285.3	15003.5	15222.8	238.277	14521.7	902.96	274.688	-219.333
285.2	16258.6	16448.8	235.949	15833.8	816.355	270.564	-190.234
285.1	17159.5	17314	233.828	16779.2	735.707	266.774	-154.547
285	17490.6	17740.8	231.926	17279.2	662.107	263.321	-250.197
284.9	17409.7	17686.9	230.247	17291.1	596.167	260.197	-277.211
284.8	17436.7	17151.5	228.79	16813.6	538.104	257.392	285.121
284.7	16285.5	16175.4	227.557	15887.8	487.826	254.899	110.089
284.6	14988.1	14834.2	226.531	14589.6	444.922	252.694	153.904
284.5	13425	13229.5	225.696	13021.4	408.837	250.754	195.414
284.4	11538.5	11475.4	225.033	11297.5	378.877	249.054	63.1035
284.3	9713.56	9683.96	224.516	9531.14	354.284	247.563	29.6035
284.2	8069.61	7955.06	224.122	7822.76	334.292	246.253	114.549
284.1	6560.41	6365.3	223.83	6249.71	318.153	245.097	195.102
284	4762.45	4967.3	223.62	4865.27	305.192	244.073	-204.84
283.9	3676.75	3787.37	223.469	3696.35	294.799	243.154	-110.617
283.8	2756.6	2829.33	223.362	2747.28	286.455	242.321	-72.7295
283.7	2105.95	2079.86	223.288	2005.15	279.725	241.561	26.0908
283.6	1436.05	1513.66	223.239	1445.03	274.249	240.862	-77.6086
283.5	1035.65	1100.49	223.206	1036.94	269.744	240.212	-64.8361
283.4	839.301	808.835	223.183	749.611	265.986	239.604	30.466
283.3	639.101	609.467	223.168	553.964	262.805	239.034	29.634
283.2	496.651	477.347	223.158	425.095	260.071	238.497	19.304
283.1	408.1	392.245	223.152	342.874	257.686	237.989	15.8556
283	396.55	338.881	223.149	292.093	255.578	237.508	57.6694
282.9	308	306.161	223.147	261.712	253.693	237.051	1.83893
282.8	354.2	286.414	223.147	244.1	251.99	236.617	67.7866
282.7	334.95	274.559	223.149	234.209	250.443	236.205	60.3911
282.6	277.2	267.356	223.151	228.821	249.026	235.813	9.84378
282.5	219.45	262.829	223.155	225.978	247.722	235.439	-43.3783
282.4	246.4	259.805	223.159	224.524	246.517	235.081	-13.4046
282.3	257.95	257.619	223.163	223.804	245.4	234.74	0.331482
282.2	204.05	255.902	223.167	223.46	244.363	234.414	-51.8521
282.1	246.4	254.456	223.171	223.301	243.396	234.101	-8.05574
282	254.1	253.177	223.176	223.232	242.494	233.802	0.923431
281.9	227.15	252.011	223.18	223.204	241.652	233.516	-24.8606
281.8	284.9	250.929	223.185	223.195	240.863	233.242	33.9712
281.7	284.9	249.917	223.191	223.195	240.125	232.979	34.9831
281.6	238.7	248.965	223.198	223.199	239.433	232.728	-10.2649
281.5	223.3	248.067	223.204	223.205	238.783	232.487	-24.7664
281.4	192.5	247.217	223.211	223.211	238.172	232.256	-54.7165
281.3	231	246.411	223.217	223.218	237.596	232.033	-15.4111
281.2	215.6	245.648	223.224	223.224	237.053	231.819	-30.0477
281.1	231	244.923	223.23	223.23	236.54	231.613	-13.9226
281	211.75	244.234	223.237	223.237	236.056	231.415	-32.4839
280.9	207.9	243.579	223.243	223.243	235.598	231.224	-35.6787
280.8	227.15	242.955	223.249	223.249	235.164	231.04	-15.8049
280.7	196.35	242.361	223.255	223.255	234.754	230.863	-46.0109
280.6	184.8	241.794	223.261	223.261	234.364	230.691	-56.9941
280.5	211.75	241.253	223.267	223.267	233.994	230.526	-29.5027
280.4	204.05	240.736	223.272	223.272	233.642	230.366	-36.6856
280.3	177.1	240.242	223.277	223.277	233.307	230.211	-63.1413
280.2	227.15	239.768	223.281	223.281	232.988	230.061	-12.618
280.1	188.65	239.315	223.285	223.285	232.684	229.917	-50.6651
280	184.8	238.881	223.289	223.289	232.394	229.776	-54.0808
279.9	180.95	238.464	223.293	223.293	232.117	229.64	-57.5143
279.8	177.1	238.064	223.296	223.296	231.852	229.507	-60.9643
279.7	161.7	237.68	223.298	223.298	231.599	229.379	-75.9799
279.6	173.25	237.31	223.299	223.299	231.356	229.254	-64.06
279.5	157.85	236.954	223.3	223.3	231.123	229.131	-79.1039
279.4	223.3	236.611	223.3	223.3	230.899	229.012	-13.3107

## Sheet: O1s-20nm
B.E.(eV)	Raw Intensity	Peak Sum	Background	Peak 1	Peak 2	difference
545.4	2657.68	2196.66	2174.37	2176.74	2194.29	461.021
545.3	2733.1	2191.33	2168.66	2171.07	2188.92	541.772
545.2	2567.18	2185.98	2162.93	2165.37	2183.53	381.203
545.1	2606.4	2180.61	2157.17	2159.65	2178.13	425.783
545	2699.91	2175.24	2151.39	2153.91	2172.72	524.679
544.9	2727.06	2169.84	2145.58	2148.14	2167.28	557.219
544.8	2633.55	2164.44	2139.76	2142.36	2161.84	469.104
544.7	2636.56	2159.03	2133.91	2136.55	2156.39	477.536
544.6	2404.28	2153.6	2128.03	2130.72	2150.92	250.679
544.5	2497.8	2148.16	2122.13	2124.86	2145.43	349.638
544.4	2449.53	2142.7	2116.2	2118.97	2139.93	306.827
544.3	2395.23	2137.24	2110.24	2113.06	2134.42	257.995
544.2	2346.97	2131.75	2104.26	2107.13	2128.89	215.212
544.1	2337.91	2126.26	2098.25	2101.17	2123.34	211.659
544	2389.2	2120.74	2092.21	2095.18	2117.78	268.453
543.9	2401.26	2115.22	2086.15	2089.16	2112.21	286.043
543.8	2365.06	2109.69	2080.05	2083.12	2106.62	255.376
543.7	2271.55	2104.14	2073.93	2077.05	2101.02	167.405
543.6	2244.4	2098.59	2067.78	2070.96	2095.41	145.811
543.5	2274.57	2093.02	2061.61	2064.84	2089.79	181.545
543.4	2256.47	2087.44	2055.4	2058.69	2084.15	169.023
543.3	2313.78	2081.85	2049.17	2052.52	2078.51	231.927
543.2	2356.01	2076.26	2042.91	2046.32	2072.85	279.754
543.1	2259.48	2070.66	2036.62	2040.09	2067.19	188.82
543	2295.68	2065.05	2030.31	2033.84	2061.52	230.627
542.9	2310.76	2059.45	2023.97	2027.57	2055.84	251.32
542.8	2274.57	2053.83	2017.6	2021.27	2050.16	220.733
542.7	2250.43	2048.22	2011.21	2014.95	2044.47	202.216
542.6	2235.35	2042.6	2004.79	2008.6	2038.79	192.748
542.5	2087.53	2036.98	1998.34	2002.22	2033.1	50.5496
542.4	2099.6	2031.36	1991.86	1995.83	2027.4	68.2356
542.3	2039.27	2025.74	1985.36	1989.4	2021.7	13.5206
542.2	2018.15	2020.12	1978.82	1982.94	2016	-1.97681
542.1	2256.47	2014.51	1972.26	1976.46	2010.3	241.956
542	2153.9	2008.9	1965.67	1969.96	2004.61	144.999
541.9	2256.47	2003.3	1959.05	1963.43	1998.92	253.167
541.8	2102.61	1997.71	1952.41	1956.88	1993.24	104.906
541.7	2172	1992.13	1945.74	1950.31	1987.56	179.868
541.6	2178.03	1986.57	1939.05	1943.71	1981.9	191.466
541.5	2250.43	1981.02	1932.33	1937.09	1976.25	269.414
541.4	2295.68	1975.49	1925.59	1930.45	1970.62	320.192
541.3	2172	1969.98	1918.82	1923.8	1965.01	202.013
541.2	2184.07	1964.5	1912.03	1917.12	1959.42	219.56
541.1	2241.38	1959.05	1905.22	1910.42	1953.85	282.33
541	2184.07	1953.63	1898.38	1903.7	1948.31	230.436
540.9	2172	1948.24	1891.53	1896.97	1942.8	223.758
540.8	2135.8	1942.89	1884.65	1890.21	1937.32	192.911
540.7	2172	1937.57	1877.74	1883.44	1931.88	234.425
540.6	2105.63	1932.3	1870.82	1876.65	1926.47	173.328
540.5	1948.77	1927.08	1863.87	1869.84	1921.11	21.686
540.4	1981.95	1921.9	1856.89	1863.01	1915.79	60.046
540.3	2039.27	1916.78	1849.89	1856.16	1910.51	122.485
540.2	1948.77	1911.71	1842.87	1849.29	1905.29	37.0503
540.1	2006.08	1906.71	1835.82	1842.41	1900.13	99.3678
540	1912.57	1901.78	1828.75	1835.51	1895.03	10.7848
539.9	1897.48	1896.92	1821.65	1828.58	1889.99	0.561768
539.8	1909.55	1892.14	1814.53	1821.65	1885.03	17.4077
539.7	1867.32	1887.45	1807.39	1814.69	1880.14	-20.1311
539.6	1864.3	1882.85	1800.22	1807.72	1875.35	-18.5485
539.5	1749.66	1878.35	1793.03	1800.73	1870.64	-128.681
539.4	1743.63	1873.95	1785.81	1793.73	1866.04	-130.322
539.3	1746.65	1869.68	1778.57	1786.71	1861.54	-123.031
539.2	1695.37	1865.53	1771.3	1779.67	1857.16	-170.166
539.1	1680.28	1861.52	1764.01	1772.62	1852.91	-181.238
539	1677.27	1857.66	1756.69	1765.56	1848.79	-180.391
538.9	1638.05	1853.95	1749.35	1758.48	1844.82	-215.904
538.8	1665.2	1850.42	1741.98	1751.39	1841.02	-185.226
538.7	1752.68	1847.09	1734.59	1744.28	1837.39	-94.4034
538.6	1734.58	1843.96	1727.18	1737.17	1833.96	-109.374
538.5	1749.66	1841.05	1719.74	1730.05	1830.74	-91.3838
538.4	1758.71	1838.39	1712.28	1722.92	1827.75	-79.6725
538.3	1797.93	1836	1704.81	1715.8	1825.01	-38.0648
538.2	1734.58	1833.89	1697.31	1708.66	1822.54	-99.3126
538.1	1746.65	1832.11	1689.79	1701.53	1820.38	-85.464
538	1671.23	1830.67	1682.25	1694.39	1818.53	-159.44
537.9	1716.48	1829.61	1674.7	1687.26	1817.05	-113.126
537.8	1806.98	1828.96	1667.12	1680.13	1815.95	-21.979
537.7	1668.21	1828.76	1659.53	1673	1815.29	-160.547
537.6	1734.58	1829.06	1651.91	1665.89	1815.09	-94.4824
537.5	1710.45	1829.91	1644.29	1658.78	1815.41	-119.458
537.4	1604.87	1831.35	1636.64	1651.68	1816.3	-226.485
537.3	1710.45	1833.46	1628.97	1644.6	1817.83	-123.016
537.2	1755.7	1836.32	1621.29	1637.54	1820.06	-80.6162
537.1	1707.43	1840.01	1613.59	1630.5	1823.1	-132.573
537	1722.52	1844.63	1605.88	1623.48	1827.03	-122.116
536.9	1734.58	1850.34	1598.15	1616.5	1831.99	-115.756
536.8	1825.08	1857.31	1590.41	1609.55	1838.18	-32.2319
536.7	1698.38	1865.78	1582.66	1602.63	1845.81	-167.395
536.6	1846.2	1876.06	1574.9	1595.76	1855.2	-29.8639
536.5	1864.3	1888.59	1567.12	1588.94	1866.77	-24.2873
536.4	1800.95	1903.95	1559.34	1582.18	1881.11	-103.007
536.3	1994.02	1923.01	1551.54	1575.48	1899.07	71.0037
536.2	2075.47	1946.86	1543.74	1568.85	1921.74	128.609
536.1	1994.02	1977.07	1535.94	1562.31	1950.69	16.9484
536	2045.3	2015.65	1528.13	1555.86	1987.92	29.6453
535.9	2114.68	2065.34	1520.32	1549.51	2036.15	49.3376
535.8	2099.6	2129.68	1512.5	1543.28	2098.9	-30.0806
535.7	2322.83	2212.97	1504.69	1537.18	2180.48	109.861
535.6	2307.75	2320.74	1496.88	1531.23	2286.39	-12.9951
535.5	2407.3	2459.3	1489.07	1525.44	2422.93	-52.0042
535.4	2778.35	2636.16	1481.27	1519.85	2597.57	142.192
535.3	2914.1	2859.75	1473.48	1514.48	2818.75	54.343
535.2	3092.08	3138.66	1465.71	1509.38	3094.99	-46.5767
535.1	3472.18	3482.15	1457.96	1504.6	3435.51	-9.97412
535	3918.65	3898.24	1450.24	1500.24	3848.23	20.4099
534.9	4410.36	4394.24	1442.55	1496.43	4340.36	16.1177
534.8	4917.16	4975.6	1434.91	1493.41	4917.1	-58.4375
534.7	5574.8	5643.62	1427.33	1491.53	5579.42	-68.8272
534.6	6389.29	6397.36	1419.82	1491.41	6325.77	-8.0669
534.5	7255.08	7229.6	1412.39	1494.02	7147.97	25.4785
534.4	8163.09	8129.49	1405.06	1500.89	8033.66	33.605
534.3	9170.66	9081.11	1397.85	1514.4	8964.56	89.5508
534.2	9927.84	10061.5	1390.78	1538.02	9914.31	-133.708
534.1	11149.6	11045.3	1383.86	1576.84	10852.4	104.25
534	12042.5	12000.4	1377.12	1637.78	11739.8	42.1172
533.9	12941.5	12893.6	1370.57	1730.14	12534.1	47.8447
533.8	13565.9	13691.5	1364.23	1865.82	13189.9	-125.589
533.7	14492	14363.1	1358.12	2058.83	13662.4	128.962
533.6	14772.6	14889.1	1352.24	2325.6	13915.7	-116.468
533.5	15375.9	15264.5	1346.6	2682.77	13928.3	111.439
533.4	15309.6	15504.3	1341.23	3146.65	13698.9	-194.773
533.3	15629.3	15640.2	1336.11	3730.62	13245.7	-10.8965
533.2	15505.6	15713.5	1331.25	4441.05	12603.7	-207.857
533.1	16090.9	15766	1326.65	5277.11	11815.6	324.845
533	15973.2	15830.6	1322.33	6224.7	10928.2	142.655
532.9	16217.6	15924.6	1318.27	7258.18	9984.7	292.97
532.8	15903.9	16047.3	1314.49	8338.58	9023.2	-143.448
532.7	15928	16179.2	1310.97	9412.63	8077.51	-251.181
532.6	16271.9	16285.3	1307.73	10420.3	7172.7	-13.376
532.5	16401.6	16319.3	1304.76	11294.3	6329.71	82.3301
532.4	15934	16230.6	1302.07	11971	5561.66	-296.553
532.3	16262.8	15971.9	1299.65	12395.4	4876.2	290.901
532.2	15436.3	15509.5	1297.51	12529.8	4277.24	-73.2266
532.1	14718.3	14829.1	1295.63	12361.9	3762.9	-110.832
532	13955.1	13942.3	1294	11906.9	3329.4	12.7764
531.9	12956.6	12881.3	1292.6	11204.2	2969.65	75.3144
531.8	11614.2	11693.4	1291.41	10309.5	2675.28	-79.207
531.7	10648.8	10436.1	1290.42	9288.75	2437.79	212.708
531.6	9119.38	9164.97	1289.6	8206.54	2248.03	-45.5928
531.5	8030.36	7933.63	1288.93	7124.73	2097.83	96.7251
531.4	6597.44	6784.58	1288.38	6093.48	1979.48	-187.135
531.3	5858.36	5748.94	1287.93	5150.54	1886.33	109.421
531.2	4917.16	4847.25	1287.57	4321.89	1812.93	69.9131
531.1	4033.28	4085.72	1287.27	3618.36	1754.63	-52.4434
531	3484.25	3462.39	1287.02	3041.51	1707.9	21.854
530.9	2886.95	2966.15	1286.81	2583.09	1669.87	-79.1992
530.8	2443.5	2581.22	1286.63	2229.48	1638.37	-137.723
530.7	2307.75	2290.15	1286.47	1964.78	1611.85	17.5942
530.6	2075.47	2074.43	1286.34	1771.68	1589.08	1.03735
530.5	1975.91	1917.47	1286.21	1634.44	1569.24	58.4482
530.4	1864.3	1804.53	1286.1	1538.94	1551.69	59.772
530.3	1806.98	1723.6	1286	1473.64	1535.96	83.3843
530.2	1716.48	1665.42	1285.91	1429.59	1521.75	51.0571
530.1	1523.41	1622.93	1285.83	1399.97	1508.8	-99.5172
530	1638.05	1591.13	1285.75	1379.96	1496.93	46.9154
529.9	1665.2	1566.5	1285.68	1366.18	1486.01	98.6958
529.8	1577.71	1546.68	1285.62	1356.39	1475.91	31.0383
529.7	1598.83	1530.13	1285.56	1349.14	1466.56	68.6971
529.6	1529.45	1515.87	1285.51	1343.51	1457.87	13.5834
529.5	1616.93	1503.26	1285.46	1338.93	1449.78	113.675
529.4	1544.53	1491.91	1285.41	1335.07	1442.25	52.6261
529.3	1408.78	1481.55	1285.38	1331.71	1435.21	-72.7676
529.2	1514.37	1472.03	1285.34	1328.74	1428.63	42.3347
529.1	1411.8	1463.22	1285.31	1326.06	1422.47	-51.4231
529	1390.68	1455.05	1285.28	1323.64	1416.69	-64.3646
528.9	1411.8	1447.43	1285.25	1321.42	1411.26	-35.6343
528.8	1448	1440.32	1285.23	1319.39	1406.16	7.67651
528.7	1402.75	1433.68	1285.21	1317.53	1401.36	-30.9288
528.6	1360.52	1427.45	1285.19	1315.81	1396.83	-66.9351
528.5	1417.83	1421.61	1285.17	1314.22	1392.56	-3.7804
528.4	1399.73	1416.13	1285.15	1312.75	1388.53	-16.3967
528.3	1423.87	1410.97	1285.14	1311.38	1384.72	12.8969
528.2	1402.75	1406.11	1285.13	1310.12	1381.12	-3.36401
528.1	1420.85	1401.53	1285.12	1308.94	1377.71	19.3163
528	1336.38	1397.21	1285.11	1307.85	1374.47	-60.8304
527.9	1360.52	1393.13	1285.11	1306.83	1371.41	-32.6149
527.8	1381.63	1389.27	1285.1	1305.88	1368.49	-7.63452
527.7	1327.33	1385.61	1285.1	1304.99	1365.72	-58.2784
527.6	1360.52	1382.14	1285.1	1304.15	1363.09	-21.6277
527.5	1288.12	1378.86	1285.1	1303.37	1360.59	-90.7405
527.4	1285.1	1375.73	1285.1	1302.63	1358.2	-90.6346

## Sheet: C 1s-peak area
Position (eV)	Area	at.%
285	25157	45.6111
286.2	2922.14	5.29801
289.1	9647.16	17.4909
total	37726.3	68.4

## Sheet: O 1s-peak area
Position (eV)	Area	at.%
532.2	17930.4	12.5648
533.5	27163.9	19.0352
total	45094.3	31.6
