# Supplementary material for: Surface hydrophobization of hydrogels via interface dynamics-induced network reconfiguration
Source: Nat Commun. 2024 Jan 3;15:239. doi: 10.1038/s41467-023-44646-5 (PMC10764767; doi:10.1038/s41467-023-44646-5)
Supplement: Supplementary file 10 — Source data [file 41467_2023_44646_MOESM10_ESM.zip › Source data/Figure S12/Peak fitting and area ratio-40nm.xlsx]

## Sheet: C1s-40nm
B.E.(eV)	Raw Intensity	Peak Sum	Background	Peak 1	Peak 2	Peak 3	difference
302.5	1605.45	921.541	915.366	916.441	917.001	918.83	683.911
302.4	1705.55	918.492	912.231	913.319	913.887	915.749	787.06
302.3	1590.05	915.433	909.085	910.186	910.762	912.656	674.619
302.2	1613.15	912.362	905.926	907.039	907.623	909.551	700.79
302.1	1524.6	909.28	902.753	903.879	904.472	906.435	615.321
302	1636.25	906.186	899.566	900.705	901.307	903.306	730.066
301.9	1647.8	903.081	896.366	897.519	898.129	900.165	744.721
301.8	1455.3	899.966	893.154	894.321	894.94	897.013	555.336
301.7	1505.35	896.837	889.926	891.107	891.735	893.847	608.515
301.6	1570.8	893.696	886.683	887.879	888.516	890.668	677.106
301.5	1447.6	890.543	883.428	884.637	885.284	887.477	557.058
301.4	1466.85	887.377	880.155	881.38	882.037	884.271	579.475
301.3	1416.8	884.198	876.869	878.108	878.775	881.053	532.603
301.2	1493.8	881.006	873.565	874.82	875.497	877.819	612.795
301.1	1536.15	877.802	870.248	871.519	872.206	874.573	658.35
301	1455.3	874.586	866.916	868.202	868.9	871.314	580.716
300.9	1505.35	871.357	863.568	864.871	865.58	868.043	633.994
300.8	1493.8	868.117	860.207	861.526	862.246	864.758	625.684
300.7	1474.55	864.865	856.83	858.167	858.898	861.461	609.687
300.6	1428.35	861.601	853.439	854.792	855.535	858.151	566.75
300.5	1493.8	858.324	850.032	851.403	852.158	854.827	635.477
300.4	1459.15	855.036	846.61	847.999	848.766	851.491	604.115
300.3	1447.6	851.736	843.172	844.58	845.359	848.142	595.865
300.2	1447.6	848.424	839.72	841.146	841.938	844.78	599.177
300.1	1443.75	845.101	836.253	837.698	838.503	841.406	598.65
300	1439.9	841.765	832.769	834.234	835.053	838.018	598.136
299.9	1447.6	838.419	829.271	830.755	831.588	834.618	609.183
299.8	1493.8	835.061	825.758	827.262	828.109	831.206	658.741
299.7	1412.95	831.692	822.23	823.755	824.616	827.782	581.259
299.6	1389.85	828.313	818.687	820.232	821.109	824.345	561.539
299.5	1455.3	824.922	815.128	816.695	817.586	820.896	630.38
299.4	1374.45	821.52	811.554	813.143	814.05	817.436	552.931
299.3	1412.95	818.107	807.963	809.575	810.498	813.962	594.844
299.2	1347.5	814.684	804.358	805.992	806.932	810.477	532.817
299.1	1312.85	811.25	800.736	802.394	803.35	806.979	501.602
299	1347.5	807.804	797.098	798.779	799.753	803.468	539.698
298.9	1232	804.347	793.443	795.149	796.14	799.945	427.654
298.8	1247.4	800.878	789.771	791.501	792.511	796.408	446.523
298.7	1232	797.397	786.081	787.837	788.865	792.858	434.604
298.6	1193.5	793.905	782.373	784.155	785.202	789.295	399.596
298.5	1108.8	790.401	778.648	780.456	781.523	785.718	318.4
298.4	1054.9	786.884	774.902	776.737	777.825	782.127	268.017
298.3	1101.1	783.354	771.137	773	774.108	778.52	317.747
298.2	1162.7	779.812	767.352	769.244	770.373	774.9	382.889
298.1	1116.5	776.259	763.55	765.47	766.622	771.267	340.242
298	1089.55	772.695	759.728	761.678	762.852	767.621	316.856
297.9	1101.1	769.12	755.887	757.867	759.065	763.961	331.981
297.8	1027.95	765.534	752.027	754.038	755.26	760.289	262.417
297.7	997.151	761.937	748.147	750.19	751.437	756.604	235.214
297.6	1047.2	758.329	744.247	746.323	747.595	752.905	288.872
297.5	974.051	754.711	740.327	742.437	743.735	749.194	219.34
297.4	970.201	751.083	736.387	738.531	739.856	745.471	219.118
297.3	1066.45	747.444	732.427	734.606	735.958	741.735	319.007
297.2	950.951	743.798	728.448	730.662	732.043	737.988	207.153
297.1	939.401	740.143	724.448	726.699	728.11	734.23	199.258
297	924.001	736.48	720.428	722.716	724.158	730.461	187.521
296.9	904.751	732.808	716.387	718.714	720.187	726.681	171.943
296.8	900.901	729.129	712.325	714.692	716.198	722.89	171.772
296.7	831.601	725.444	708.243	710.651	712.189	719.089	106.157
296.6	881.651	721.751	704.139	706.589	708.162	715.279	159.9
296.5	881.651	718.053	700.014	702.507	704.116	711.459	163.598
296.4	854.701	714.35	695.87	698.406	700.052	707.632	140.351
296.3	835.451	710.644	691.703	694.285	695.969	703.797	124.807
296.2	789.251	706.934	687.516	690.144	691.867	699.955	82.3167
296.1	823.901	703.222	683.308	685.983	687.747	696.107	120.679
296	770.001	699.509	679.079	681.803	683.609	692.254	70.492
295.9	731.501	695.795	674.828	677.602	679.452	688.396	35.7057
295.8	870.101	692.082	670.555	673.381	675.277	684.534	178.019
295.7	862.401	688.372	666.263	669.142	671.084	680.672	174.029
295.6	746.901	684.667	661.951	664.885	666.875	676.809	62.2338
295.5	727.651	680.967	657.618	660.608	662.648	672.947	46.6835
295.4	685.301	677.274	653.264	656.312	658.404	669.086	8.02631
295.3	770.001	673.589	648.888	651.995	654.141	665.228	96.412
295.2	789.251	669.914	644.491	647.66	649.862	661.375	119.337
295.1	750.751	666.253	640.075	643.307	645.567	657.53	84.4974
295	693.001	662.608	635.639	638.935	641.256	653.694	30.3929
294.9	681.451	658.979	631.181	634.545	636.928	649.868	22.472
294.8	708.401	655.369	626.703	630.136	632.585	646.055	53.0317
294.7	673.751	651.782	622.205	625.708	628.225	642.258	21.9689
294.6	642.951	648.22	617.686	621.263	623.85	638.479	-5.26929
294.5	666.051	644.686	613.146	616.799	619.459	634.721	21.3643
294.4	666.051	641.185	608.586	612.317	615.054	630.986	24.8655
294.3	562.101	637.72	604.006	607.818	610.634	627.281	-75.6197
294.2	627.551	634.294	599.405	603.299	606.199	623.605	-6.74341
294.1	646.801	630.913	594.783	598.764	601.75	619.966	15.8873
294	604.451	627.583	590.142	594.212	597.288	616.367	-23.1323
293.9	673.751	624.308	585.481	589.642	592.813	612.814	49.4424
293.8	650.651	621.097	580.8	585.057	588.326	609.314	29.5541
293.7	685.301	617.954	576.101	580.456	583.828	605.872	67.3467
293.6	612.151	614.89	571.384	575.841	579.32	602.497	-2.73914
293.5	631.401	611.911	566.648	571.21	574.802	599.194	19.4899
293.4	619.851	609.027	561.893	566.565	570.274	595.974	10.8237
293.3	631.401	606.248	557.12	561.904	565.737	592.846	25.1525
293.2	600.601	603.586	552.329	557.231	561.193	589.82	-2.98554
293.1	650.651	601.055	547.519	552.543	556.641	586.91	49.5961
293	685.301	598.668	542.693	547.842	552.083	584.129	86.6325
292.9	639.101	596.444	537.85	543.131	547.52	581.493	42.6564
292.8	585.201	594.4	532.99	538.407	542.953	579.02	-9.19965
292.7	589.051	592.556	528.113	533.671	538.383	576.727	-3.50519
292.6	596.751	590.937	523.218	528.924	533.809	574.64	5.81409
292.5	631.401	589.569	518.308	524.166	529.235	572.784	41.8317
292.4	565.951	588.484	513.381	519.398	524.66	571.188	-22.5336
292.3	504.351	587.717	508.437	514.62	520.086	569.886	-83.367
292.2	531.301	587.308	503.477	509.832	515.513	568.916	-56.007
292.1	508.2	587.306	498.5	505.035	510.943	568.327	-79.1051
292	500.5	587.766	493.507	500.229	506.377	568.173	-87.2659
291.9	527.451	588.758	488.497	495.415	501.817	568.518	-61.3073
291.8	485.101	590.364	483.471	490.594	497.266	569.447	-105.264
291.7	508.2	592.691	478.429	485.765	492.723	571.061	-84.4908
291.6	492.8	595.89	473.372	480.932	488.193	573.51	-103.09
291.5	523.601	600.17	468.3	476.093	483.677	577	-76.5694
291.4	542.851	605.851	463.213	471.251	479.178	581.849	-63.0003
291.3	573.651	613.436	458.112	466.406	474.698	588.556	-39.785
291.2	600.601	623.721	452.998	461.561	470.242	597.915	-23.1206
291.1	589.051	637.995	447.872	456.716	465.813	611.21	-48.9449
291	608.301	658.254	442.733	451.873	461.415	630.433	-49.9538
290.9	658.351	687.543	437.583	447.034	457.05	658.625	-29.1921
290.8	685.301	730.323	432.422	442.2	452.726	700.242	-45.022
290.7	777.701	792.82	427.251	437.373	448.445	761.506	-15.1194
290.6	847.001	883.385	422.072	432.556	444.215	850.759	-36.3842
290.5	1058.75	1012.4	416.887	427.752	440.043	978.375	46.3543
290.4	1347.5	1191.95	411.697	422.966	435.937	1156.45	155.547
290.3	1613.15	1434.9	406.509	418.204	431.91	1397.81	178.25
290.2	1740.2	1753.09	401.327	413.472	427.973	1714.3	-12.8894
290.1	2152.15	2155.57	396.152	408.774	424.137	2114.97	-3.42261
290	2671.9	2645.39	390.991	404.119	420.42	2602.83	26.5125
289.9	3226.3	3217.28	385.853	399.516	416.842	3172.63	9.021
289.8	3757.6	3855.4	380.745	394.978	413.427	3808.49	-97.7956
289.7	4612.31	4531.67	375.677	390.514	410.202	4482.3	80.6382
289.6	5035.81	5206.22	370.66	386.142	407.206	5154.19	-170.414
289.5	5744.21	5827	365.702	381.871	404.476	5772.05	-82.79
289.4	6306.31	6333.78	360.814	377.716	402.067	6275.62	-27.4741
289.3	6417.96	6665.92	356.003	373.689	400.041	6604.2	-247.963
289.2	6702.86	6776.52	351.273	369.798	398.475	6710.8	-73.667
289.1	6783.71	6648.6	346.627	366.052	397.472	6578.33	135.108
289	6533.46	6301.86	342.067	362.458	397.162	6226.37	231.599
288.9	6109.96	5784.96	337.59	359.021	397.711	5703.41	324.997
288.8	5282.21	5159.21	333.19	355.74	399.329	5070.52	122.999
288.7	4566.1	4484.95	328.854	352.613	402.277	4387.77	81.1523
288.6	3776.85	3813.27	324.573	349.64	406.891	3705.89	-36.4199
288.5	2995.3	3184.26	320.335	346.819	413.571	3064.54	-188.957
288.4	2506.35	2625.44	316.129	344.153	422.801	2490.74	-119.084
288.3	2098.25	2152.46	311.948	341.649	435.145	1999.56	-54.21
288.2	1713.25	1770.71	307.785	339.319	451.231	1595.73	-57.4546
288.1	1443.75	1477.06	303.637	337.184	471.764	1275.39	-33.3088
288	1312.85	1263.27	299.498	335.272	497.458	1029.53	49.5857
287.9	1143.45	1118.01	295.367	333.631	529.03	846.083	25.4425
287.8	1093.4	1029.21	291.243	332.34	567.14	712.215	64.1924
287.7	962.501	985.569	287.124	331.534	612.326	615.957	-23.0681
287.6	966.351	977.437	283.009	331.454	664.997	547.004	-11.0864
287.5	1012.55	997.241	278.898	332.52	725.284	497.234	15.3097
287.4	1139.6	1039.44	274.793	335.462	793.026	460.541	100.158
287.3	1108.8	1100.41	270.695	341.525	867.698	432.581	8.38684
287.2	1174.25	1178.28	266.604	352.761	948.318	410.404	-4.02417
287.1	1301.3	1273.01	262.522	372.477	1033.51	392.065	28.2965
287	1393.7	1386.49	258.45	405.777	1121.27	376.338	7.21484
286.9	1463	1523.01	254.391	460.266	1209.07	362.453	-60.0089
286.8	1493.8	1689.82	250.346	546.82	1293.76	349.927	-196.015
286.7	1836.45	1897.66	246.315	680.256	1371.58	338.458	-61.2094
286.6	2233	2161.65	242.303	880.021	1438.4	327.842	71.3486
286.5	2587.2	2501.16	238.318	1169.95	1489.89	317.947	86.0478
286.4	2979.9	2939.75	234.364	1577.66	1522.14	308.677	40.1516
286.3	3542	3504.01	230.448	2132.63	1532.32	299.955	37.9988
286.2	4288.9	4220.7	226.578	2862.87	1519.26	291.728	68.2056
286.1	5259.1	5113.71	222.766	3791.55	1483.74	283.949	145.396
286	6275.51	6197.27	219.026	4930.43	1428.31	276.59	78.2324
285.9	7168.71	7470.78	215.373	6275.17	1356.73	269.627	-302.074
285.8	8985.91	8913.12	211.821	7800.44	1273.28	263.039	72.79
285.7	10787.7	10478.7	208.398	9456.36	1182.28	256.826	309.046
285.6	12031.3	12098.7	205.13	11170.5	1087.53	250.987	-67.4619
285.5	13521.2	13681.8	202.036	12848	992.36	245.519	-160.577
285.4	15068.9	15122.4	199.137	14380.7	899.464	240.425	-53.4375
285.3	16143.1	16310.6	196.459	15656.9	810.95	235.712	-167.577
285.2	17017	17145.2	194.015	16573.4	728.402	231.38	-128.164
285.1	17359.7	17547.7	191.82	17051.1	652.833	227.428	-188.068
285	17567.6	17474.8	189.879	17045.8	584.89	223.85	92.7832
284.9	16878.4	16926.9	188.195	16557.8	524.808	220.638	-48.4531
284.8	15885.1	15948.3	186.758	15631.5	472.493	217.774	-63.1504
284.7	14707	14619.3	185.553	14347.5	427.606	215.234	87.7275
284.6	13043.8	13041.6	184.563	12808.2	389.582	212.992	2.20898
284.5	11615.5	11326.8	183.764	11125.5	357.763	211.018	288.676
284.4	9775.16	9582.15	183.133	9407.72	331.42	209.284	193.008
284.3	8011.86	7901.02	182.645	7748.75	309.798	207.757	110.842
284.2	6306.31	6356.28	182.273	6222.25	292.171	206.407	-49.9766
284.1	5112.81	4995.34	181.991	4876.27	277.848	205.203	117.462
284	3823.05	3843.14	181.782	3736.35	266.231	204.124	-20.0845
283.9	2841.3	2903.21	181.628	2806.53	256.79	203.146	-61.9097
283.8	2075.15	2163	181.512	2074.69	249.079	202.252	-87.8467
283.7	1536.15	1599.45	181.425	1518.14	242.731	201.428	-63.297
283.6	1143.45	1183.62	181.358	1108.23	237.447	200.662	-40.1703
283.5	827.751	886.005	181.305	815.673	232.995	199.946	-58.2545
283.4	654.501	678.858	181.261	612.915	229.192	199.273	-24.3576
283.3	565.951	538.23	181.225	476.142	225.899	198.638	27.7204
283.2	450.45	444.738	181.194	386.077	223.01	198.039	5.71216
283.1	392.7	383.438	181.167	327.858	220.444	197.47	9.26193
283	350.35	343.481	181.143	290.694	218.143	196.931	6.86929
282.9	342.65	317.254	181.122	267.02	216.06	196.417	25.3967
282.8	338.8	299.646	181.103	251.761	214.162	195.929	39.1547
282.7	319.55	287.356	181.087	241.641	212.423	195.465	32.1948
282.6	296.45	278.311	181.072	234.612	210.821	195.022	18.1392
282.5	250.25	271.266	181.059	229.443	209.342	194.6	-21.0154
282.4	277.2	265.479	181.048	225.409	207.97	194.196	11.7212
282.3	257.95	260.523	181.037	222.092	206.695	193.811	-2.57233
282.2	261.8	256.149	181.028	219.255	205.508	193.442	5.65094
282.1	246.4	252.212	181.02	216.762	204.4	193.09	-5.8114
282	250.25	248.623	181.013	214.531	203.365	192.753	1.62729
281.9	227.15	245.327	181.007	212.514	202.397	192.43	-18.1766
281.8	211.75	242.284	181.002	210.678	201.489	192.12	-30.5335
281.7	192.5	239.465	180.997	208.998	200.637	191.823	-46.9647
281.6	211.75	236.845	180.992	207.456	199.836	191.537	-25.0947
281.5	223.3	234.405	180.988	206.036	199.082	191.263	-11.105
281.4	192.5	232.129	180.984	204.726	198.373	191	-39.6291
281.3	161.7	230.002	180.981	203.515	197.703	190.746	-68.3017
281.2	177.1	228.01	180.977	202.393	197.07	190.501	-50.9098
281.1	184.8	226.141	180.973	201.351	196.472	190.265	-41.341
281	184.8	224.386	180.97	200.381	195.906	190.037	-39.5856
280.9	200.2	222.735	180.966	199.479	195.369	189.818	-22.5344
280.8	231	221.179	180.962	198.637	194.861	189.606	9.82069
280.7	200.2	219.714	180.96	197.851	194.379	189.403	-19.5137
280.6	231	218.33	180.957	197.117	193.922	189.206	12.6705
280.5	200.2	217.022	180.956	196.428	193.488	189.017	-16.8216
280.4	188.65	215.784	180.954	195.783	193.075	188.834	-27.1338
280.3	223.3	214.611	180.953	195.177	192.682	188.658	8.68898
280.2	161.7	213.5	180.952	194.608	192.308	188.488	-51.7996
280.1	188.65	212.444	180.951	194.071	191.952	188.323	-23.7935
280	200.2	211.44	180.951	193.566	191.612	188.164	-11.2399
279.9	169.4	210.486	180.95	193.089	191.287	188.01	-41.0855
279.8	238.7	209.577	180.949	192.638	190.977	187.861	29.1236
279.7	207.9	208.711	180.95	192.213	190.681	187.717	-0.811234
279.6	142.45	207.886	180.95	191.81	190.399	187.578	-65.4362
279.5	180.95	207.098	180.95	191.429	190.127	187.442	-26.148

## Sheet: O1s-40 nm
B.E.(eV)	Raw Intensity	Peak Sum	Background	Peak 1	Peak 2	difference
545.5	2693.88	2080.67	2058.02	2059.17	2079.52	613.213
545.4	2669.75	2076.32	2053.29	2054.46	2075.16	593.423
545.3	2621.48	2071.97	2048.55	2049.73	2070.79	549.509
545.2	2745.16	2067.61	2043.78	2044.98	2066.41	677.556
545.1	2787.4	2063.24	2038.99	2040.21	2062.01	724.161
545	2696.9	2058.86	2034.19	2035.43	2057.62	638.039
544.9	2621.48	2054.47	2029.36	2030.62	2053.21	567.008
544.8	2500.81	2050.08	2024.52	2025.8	2048.8	450.736
544.7	2549.08	2045.67	2019.65	2020.95	2044.37	503.407
544.6	2527.96	2041.26	2014.76	2016.09	2039.94	486.702
544.5	2482.71	2036.84	2009.86	2011.2	2035.49	445.873
544.4	2353	2032.41	2004.92	2006.29	2031.04	320.586
544.3	2392.22	2027.97	1999.97	2001.36	2026.58	364.241
544.2	2410.31	2023.53	1994.99	1996.41	2022.11	386.788
544.1	2437.47	2019.07	1989.99	1991.43	2017.63	418.393
544	2404.28	2014.61	1984.97	1986.43	2013.15	389.67
543.9	2398.25	2010.14	1979.93	1981.42	2008.65	388.103
543.8	2256.47	2005.67	1974.86	1976.38	2004.16	250.792
543.7	2422.38	2001.19	1969.77	1971.31	1999.65	421.187
543.6	2313.78	1996.71	1964.66	1966.23	1995.14	317.068
543.5	2247.41	1992.23	1959.52	1961.12	1990.63	255.188
543.4	2313.78	1987.74	1954.36	1955.99	1986.11	326.045
543.3	2328.86	1983.24	1949.18	1950.84	1981.59	345.619
543.2	2168.98	1978.75	1943.98	1945.66	1977.07	190.228
543.1	2165.97	1974.26	1938.75	1940.47	1972.54	191.706
543	2368.08	1969.76	1933.49	1935.24	1968.01	398.318
542.9	2220.26	1965.27	1928.22	1930	1963.49	254.994
542.8	2129.76	1960.78	1922.92	1924.74	1958.96	168.983
542.7	2214.23	1956.29	1917.6	1919.45	1954.44	257.938
542.6	2208.2	1951.81	1912.25	1914.14	1949.92	256.387
542.5	2123.73	1947.33	1906.89	1908.81	1945.41	176.397
542.4	2223.28	1942.87	1901.49	1903.46	1940.9	280.416
542.3	2156.91	1938.4	1896.08	1898.09	1936.4	218.51
542.2	2256.47	1933.95	1890.64	1892.69	1931.91	322.51
542.1	2187.08	1929.52	1885.19	1887.27	1927.43	257.562
542	2241.38	1925.1	1879.71	1881.84	1922.97	316.284
541.9	2280.6	1920.69	1874.2	1876.38	1918.52	359.905
541.8	2193.11	1916.31	1868.68	1870.91	1914.09	276.806
541.7	2147.86	1911.94	1863.14	1865.41	1909.68	235.92
541.6	2087.53	1907.61	1857.58	1859.9	1905.29	179.927
541.5	2168.98	1903.29	1851.99	1854.36	1900.92	265.693
541.4	2129.76	1899	1846.38	1848.81	1896.58	230.766
541.3	2153.9	1894.74	1840.76	1843.23	1892.27	259.157
541.2	2241.38	1890.52	1835.11	1837.64	1887.98	350.866
541.1	2217.25	1886.33	1829.44	1832.03	1883.74	330.919
541	2208.2	1882.18	1823.76	1826.4	1879.53	326.015
540.9	2132.78	1878.08	1818.05	1820.76	1875.37	254.701
540.8	2057.36	1874.03	1812.33	1815.1	1871.25	183.339
540.7	2117.7	1870.02	1806.58	1809.42	1867.18	247.678
540.6	2039.27	1866.07	1800.81	1803.73	1863.16	173.194
540.5	2084.51	1862.18	1795.03	1798.01	1859.2	222.336
540.4	2042.28	1858.35	1789.22	1792.28	1855.29	183.93
540.3	1984.96	1854.59	1783.4	1786.53	1851.46	130.372
540.2	1963.85	1850.91	1777.56	1780.77	1847.69	112.942
540.1	1981.95	1847.3	1771.69	1774.99	1844	134.648
540	1810	1843.78	1765.81	1769.19	1840.39	-33.7795
539.9	1870.33	1840.35	1759.9	1763.37	1836.87	29.9858
539.8	1806.98	1837.01	1753.97	1757.54	1833.45	-30.032
539.7	1834.13	1833.79	1748.03	1751.69	1830.12	0.346558
539.6	1764.75	1830.67	1742.06	1745.82	1826.91	-65.9246
539.5	1722.52	1827.68	1736.07	1739.93	1823.81	-105.166
539.4	1776.82	1824.82	1730.05	1734.03	1820.84	-48.0076
539.3	1680.28	1822.11	1724.02	1728.11	1818.02	-141.828
539.2	1716.48	1819.55	1717.97	1722.18	1815.34	-103.067
539.1	1695.37	1817.16	1711.89	1716.23	1812.82	-121.794
539	1755.7	1814.95	1705.8	1710.26	1810.48	-59.2492
538.9	1752.68	1812.93	1699.68	1704.28	1808.33	-60.2534
538.8	1704.41	1811.14	1693.55	1698.29	1806.39	-106.725
538.7	1695.37	1809.57	1687.39	1692.29	1804.68	-114.209
538.6	1656.15	1808.26	1681.22	1686.27	1803.21	-152.115
538.5	1686.32	1807.22	1675.03	1680.24	1802.01	-120.908
538.4	1653.13	1806.48	1668.81	1674.2	1801.1	-153.35
538.3	1644.08	1806.07	1662.58	1668.15	1800.5	-161.986
538.2	1716.48	1806	1656.33	1662.09	1800.25	-89.5222
538.1	1668.21	1806.33	1650.07	1656.03	1800.38	-138.117
538	1737.6	1807.08	1643.79	1649.95	1800.91	-69.4791
537.9	1647.1	1808.29	1637.49	1643.87	1801.9	-161.189
537.8	1683.3	1810.01	1631.17	1637.79	1803.39	-126.71
537.7	1650.12	1812.28	1624.84	1631.7	1805.42	-162.167
537.6	1641.07	1815.17	1618.49	1625.62	1808.05	-174.109
537.5	1686.32	1818.74	1612.13	1619.53	1811.34	-132.421
537.4	1656.15	1823.05	1605.75	1613.44	1815.36	-166.9
537.3	1740.62	1828.2	1599.35	1607.35	1820.2	-87.5866
537.2	1785.87	1834.28	1592.95	1601.28	1825.95	-48.4169
537.1	1716.48	1841.42	1586.53	1595.2	1832.75	-124.943
537	1816.03	1849.76	1580.1	1589.14	1840.72	-33.7296
536.9	1819.05	1859.49	1573.66	1583.09	1850.05	-40.4379
536.8	1764.75	1870.85	1567.2	1577.06	1861	-106.106
536.7	1782.85	1884.17	1560.74	1571.05	1873.86	-101.318
536.6	1933.68	1899.88	1554.27	1565.05	1889.1	33.7982
536.5	1924.63	1918.58	1547.79	1559.09	1907.29	6.05017
536.4	1975.91	1941.1	1541.31	1553.15	1929.25	34.8181
536.3	1957.82	1968.58	1534.82	1547.25	1956.15	-10.769
536.2	2024.18	2002.54	1528.32	1541.39	1989.47	21.6392
536.1	2075.47	2045.1	1521.82	1535.57	2031.35	30.369
536	2108.65	2098.92	1515.32	1529.81	2084.44	9.72388
535.9	2205.18	2167.6	1508.81	1524.1	2152.31	37.581
535.8	2301.72	2255.68	1502.31	1518.46	2239.52	46.0398
535.7	2322.83	2368.56	1495.81	1512.91	2351.46	-45.7307
535.6	2530.98	2513.02	1489.31	1507.45	2494.88	17.9605
535.5	2669.75	2696.51	1482.82	1502.1	2677.22	-26.7607
535.4	2917.11	2927.6	1476.33	1496.92	2907.01	-10.4832
535.3	3215.76	3215.51	1469.87	1491.94	3193.43	0.257812
535.2	3662.23	3568.94	1463.41	1487.27	3545.09	93.293
535.1	4030.26	3996.78	1456.99	1483.06	3970.71	33.4844
535	4497.85	4505.53	1450.6	1479.59	4476.54	-7.68408
534.9	5031.8	5100.17	1444.25	1477.31	5067.11	-68.3726
534.8	5671.33	5782.7	1437.95	1476.94	5743.71	-111.371
534.7	6769.39	6549.85	1431.7	1479.64	6501.9	219.548
534.6	7396.86	7395.45	1425.54	1487.25	7333.73	1.41406
534.5	8202.31	8306.19	1419.46	1502.45	8223.19	-103.876
534.4	9161.61	9264.83	1413.48	1529.2	9149.11	-103.224
534.3	10184.3	10248.7	1407.61	1573.08	10083.2	-64.418
534.2	11448.2	11227.7	1401.88	1641.56	10988	220.548
534.1	12350.2	12169.4	1396.3	1744.51	11821.2	180.834
534	13176.8	13035.9	1390.88	1893.95	12532.9	140.865
533.9	13593.1	13792.1	1385.65	2104.27	13073.5	-199.039
533.8	14175.3	14409.9	1380.6	2391.63	13398.9	-234.599
533.7	14787.7	14875.1	1375.74	2772.12	13478.7	-87.3769
533.6	15315.6	15195.4	1371.1	3261.52	13305	120.199
533.5	15354.8	15398.4	1366.66	3871.11	12893.9	-43.5312
533.4	15430.2	15525.8	1362.44	4607.08	12281.1	-95.5254
533.3	15701.7	15622.3	1358.44	5467.34	11513.4	79.4639
533.2	15873.7	15724.6	1354.66	6437.29	10641.9	149.125
533.1	16096.9	15854.2	1351.1	7492.22	9713.1	242.69
533	16136.1	16013.8	1347.77	8592.35	8769.22	122.332
532.9	16302	16187.4	1344.66	9688.58	7843.53	114.608
532.8	16069.8	16343.6	1341.79	10723.5	6961.95	-273.852
532.7	16160.3	16439.6	1339.15	11633.9	6144.92	-279.372
532.6	16480	16428.5	1336.74	12360.9	5404.34	51.5879
532.5	15994.4	16265.4	1334.56	12851.8	4748.15	-271.032
532.4	16054.7	15915.5	1332.61	13070.2	4177.9	139.223
532.3	15243.2	15359.1	1330.88	12998.8	3691.21	-115.871
532.2	14715.3	14597.1	1329.38	12643	3283.43	118.179
532.1	13650.4	13648.4	1328.08	12029.8	2946.68	1.96582
532	12757.5	12550.4	1326.97	11204.6	2672.77	207.046
531.9	11620.2	11350	1326.04	10223.6	2452.42	270.207
531.8	9924.82	10099.1	1325.26	9147.72	2276.67	-174.299
531.7	8718.16	8851.84	1324.63	8038.96	2137.51	-133.682
531.6	7620.09	7653.91	1324.1	6950.56	2027.46	-33.8179
531.5	6811.63	6545.18	1323.68	5928.47	1940.39	266.449
531.4	5544.63	5552.23	1323.34	5004.51	1871.07	-7.60644
531.3	4603.43	4690.29	1323.06	4198.07	1815.28	-86.8608
531.2	3876.41	3965.22	1322.84	3518.22	1769.84	-88.8088
531.1	3294.2	3371.88	1322.65	2962.36	1732.17	-77.6802
531	2853.76	2899.99	1322.5	2522.04	1700.44	-46.2227
530.9	2567.18	2533.96	1322.37	2183.09	1673.24	33.2253
530.8	2280.6	2256.55	1322.26	1929.29	1649.52	24.05
530.7	2150.88	2050.97	1322.16	1744.56	1628.58	99.9067
530.6	1858.27	1901.15	1322.08	1613.39	1609.85	-42.8877
530.5	1770.78	1793.54	1322.01	1522.59	1592.95	-22.7604
530.4	1755.7	1716.75	1321.94	1461.09	1577.6	38.9468
530.3	1710.45	1661.89	1321.88	1420.21	1563.55	48.5629
530.2	1716.48	1622.32	1321.82	1393.49	1550.65	94.1632
530.1	1616.93	1593.14	1321.77	1376.15	1538.76	23.7948
530	1598.83	1570.96	1321.73	1364.92	1527.77	27.8694
529.9	1544.53	1553.45	1321.69	1357.55	1517.59	-8.92151
529.8	1505.32	1539.07	1321.65	1352.59	1508.13	-33.7494
529.7	1514.37	1526.82	1321.62	1349.11	1499.33	-12.4546
529.6	1417.83	1516.07	1321.59	1346.53	1491.13	-98.2406
529.5	1384.65	1506.44	1321.56	1344.52	1483.48	-121.789
529.4	1448	1497.66	1321.53	1342.86	1476.33	-49.6583
529.3	1438.95	1489.57	1321.5	1341.45	1469.62	-50.6171
529.2	1369.57	1482.07	1321.48	1340.2	1463.34	-112.501
529.1	1454.03	1475.08	1321.46	1339.09	1457.45	-21.0431
529	1490.23	1468.54	1321.43	1338.07	1451.91	21.6877
528.9	1411.8	1462.43	1321.41	1337.15	1446.7	-50.6279
528.8	1393.7	1456.68	1321.4	1336.29	1441.78	-62.9824
528.7	1454.03	1451.28	1321.38	1335.51	1437.15	2.7489
528.6	1435.93	1446.2	1321.37	1334.78	1432.78	-10.2675
528.5	1411.8	1441.41	1321.35	1334.11	1428.65	-29.613
528.4	1417.83	1436.89	1321.34	1333.49	1424.75	-19.0623
528.3	1429.9	1432.62	1321.33	1332.91	1421.05	-2.7262
528.2	1426.88	1428.59	1321.32	1332.37	1417.55	-1.70862
528.1	1372.58	1424.77	1321.32	1331.87	1414.22	-52.1882
528	1378.62	1421.15	1321.31	1331.4	1411.07	-42.5374
527.9	1393.7	1417.72	1321.31	1330.96	1408.07	-24.0233
527.8	1408.78	1414.46	1321.3	1330.55	1405.22	-5.68152
527.7	1384.65	1411.37	1321.3	1330.16	1402.51	-26.7217
527.6	1411.8	1408.43	1321.3	1329.81	1399.92	3.37097
527.5	1321.3	1405.63	1321.3	1329.47	1397.46	-84.3308

## Sheet: C 1s-peak area
Position (eV)	Area	at.%
285	25550	46.0154
286.3	3084.18	5.55459
289.2	9566.88	17.2299
total	38201.1	68.7999

## Sheet: O 1s-peak area
Position (eV)	Area	at.%
532.4	19044.8	13.2373
533.7	25843.3	17.9627
total	44888.1	31.2
