# Supplementary material for: Surface hydrophobization of hydrogels via interface dynamics-induced network reconfiguration
Source: Nat Commun. 2024 Jan 3;15:239. doi: 10.1038/s41467-023-44646-5 (PMC10764767; doi:10.1038/s41467-023-44646-5)
Supplement: Supplementary file 10 — Source data [file 41467_2023_44646_MOESM10_ESM.zip › Source data/Figure S12/Peak fitting and area ratio-60nm.xlsx]

## Sheet: C1s-60nm
B.E.(eV)	Raw Intensity	Peak Sum	Background	Peak 1	Peak 2	Peak 3	difference
302.4	1586.2	964.918	957.604	957.604	962.831	959.691	621.284
302.3	1655.5	961.659	954.248	954.248	959.541	956.367	693.842
302.2	1663.2	958.389	950.879	950.879	956.238	953.03	704.813
302.1	1593.9	955.107	947.496	947.496	952.923	949.68	638.794
302	1628.55	951.813	944.099	944.099	949.595	946.317	676.738
301.9	1659.35	948.507	940.687	940.687	946.254	942.94	710.844
301.8	1516.9	945.189	937.262	937.262	942.901	939.551	571.712
301.7	1516.9	941.859	933.821	933.821	939.534	936.146	575.043
301.6	1586.2	938.514	930.365	930.365	936.152	932.727	647.687
301.5	1670.9	935.158	926.894	926.894	932.757	929.294	735.744
301.4	1686.3	931.79	923.409	923.409	929.351	925.849	754.512
301.3	1559.25	928.411	919.911	919.911	925.932	922.391	630.84
301.2	1466.85	925.02	916.398	916.398	922.5	918.919	541.831
301.1	1540	921.616	912.869	912.869	919.053	915.432	618.386
301	1382.15	918.199	909.324	909.324	915.593	911.93	463.953
300.9	1478.4	914.766	905.761	905.761	912.116	908.412	563.635
300.8	1436.05	911.321	902.183	902.183	908.625	904.878	524.731
300.7	1409.1	907.861	898.587	898.587	905.119	901.329	501.24
300.6	1466.85	904.387	894.973	894.973	901.597	897.764	562.464
300.5	1489.95	900.9	891.344	891.344	898.061	894.183	589.051
300.4	1482.25	897.4	887.698	887.698	894.511	890.588	584.851
300.3	1493.8	893.888	884.036	884.036	890.946	886.977	599.914
300.2	1428.35	890.363	880.359	880.359	887.369	883.353	537.989
300.1	1459.15	886.825	876.664	876.664	883.776	879.713	572.327
300	1455.3	883.274	872.953	872.953	880.169	876.058	572.028
299.9	1432.2	879.71	869.226	869.226	876.548	872.388	552.491
299.8	1401.4	876.134	865.481	865.481	872.912	868.703	525.268
299.7	1505.35	872.545	861.72	861.72	869.262	865.003	632.807
299.6	1459.15	868.944	857.943	857.943	865.598	861.288	590.208
299.5	1362.9	865.331	854.15	854.15	861.922	857.56	497.57
299.4	1389.85	861.706	850.34	850.34	858.23	853.816	528.145
299.3	1439.9	858.068	846.512	846.512	854.524	850.057	581.833
299.2	1343.65	854.419	842.668	842.668	850.804	846.282	489.233
299.1	1339.8	850.756	838.805	838.805	847.069	842.493	489.045
299	1339.8	847.082	834.926	834.926	843.32	838.688	492.72
298.9	1335.95	843.395	831.029	831.029	839.556	834.868	492.557
298.8	1228.15	839.696	827.114	827.114	835.778	831.032	388.455
298.7	1282.05	835.983	823.179	823.179	831.983	827.179	446.068
298.6	1285.9	832.258	819.226	819.226	828.174	823.311	453.643
298.5	1220.45	828.521	815.255	815.255	824.35	819.427	391.93
298.4	1247.4	824.771	811.265	811.265	820.51	815.526	422.63
298.3	1197.35	821.009	807.256	807.256	816.655	811.61	376.342
298.2	1135.75	817.235	803.227	803.227	812.785	807.678	318.516
298.1	1135.75	813.448	799.179	799.179	808.898	803.728	322.303
298	1174.25	809.647	795.11	795.11	804.996	799.762	364.604
297.9	1124.2	805.836	791.022	791.022	801.078	795.779	318.365
297.8	1058.75	802.012	786.913	786.913	797.145	791.78	256.739
297.7	1139.6	798.175	782.784	782.784	793.195	787.764	341.426
297.6	1131.9	794.327	778.634	778.634	789.23	783.732	337.574
297.5	1104.95	790.47	774.465	774.465	785.25	779.685	314.482
297.4	1097.25	786.601	770.276	770.276	781.255	775.621	310.651
297.3	981.751	782.722	766.067	766.067	777.246	771.543	199.029
297.2	1027.95	778.832	761.836	761.836	773.22	767.447	249.119
297.1	974.051	774.931	757.584	757.584	769.179	763.336	199.12
297	966.351	771.02	753.31	753.31	765.123	759.208	195.331
296.9	904.751	767.099	749.015	749.015	761.05	755.064	137.652
296.8	827.751	763.168	744.697	744.697	756.962	750.904	64.5825
296.7	924.001	759.226	740.356	740.356	752.856	746.726	164.775
296.6	866.251	755.276	735.993	735.993	748.736	742.533	110.975
296.5	847.001	751.317	731.607	731.607	744.601	738.324	95.6834
296.4	877.801	747.35	727.199	727.199	740.449	734.1	130.451
296.3	800.801	743.376	722.768	722.768	736.283	729.861	57.4246
296.2	847.001	739.395	718.314	718.314	732.102	725.607	107.606
296.1	793.101	735.409	713.838	713.838	727.908	721.339	57.692
296	920.151	731.417	709.339	709.339	723.698	717.057	188.734
295.9	823.901	727.423	704.818	704.818	719.477	712.764	96.4778
295.8	804.651	723.426	700.276	700.276	715.243	708.459	81.2245
295.7	843.151	719.428	695.711	695.711	710.997	704.142	123.723
295.6	820.051	715.429	691.125	691.125	706.739	699.815	104.622
295.5	770.001	711.431	686.517	686.517	702.47	695.478	58.5694
295.4	789.251	707.435	681.886	681.886	698.189	691.132	81.8154
295.3	904.751	703.443	677.234	677.234	693.899	686.778	201.308
295.2	766.151	699.457	672.561	672.561	689.6	682.418	66.6936
295.1	754.601	695.478	667.867	667.867	685.293	678.052	59.1229
295	773.851	691.506	663.151	663.151	680.977	673.681	82.3442
294.9	739.201	687.546	658.414	658.414	676.653	669.306	51.6551
294.8	723.801	683.596	653.654	653.654	672.322	664.928	40.2045
294.7	781.551	679.661	648.874	648.874	667.985	660.549	101.89
294.6	746.901	675.742	644.072	644.072	663.643	656.171	71.1587
294.5	727.651	671.843	639.25	639.25	659.297	651.796	55.808
294.4	635.251	667.965	634.406	634.406	654.947	647.424	-32.7145
294.3	592.901	664.11	629.54	629.54	650.593	643.058	-71.2097
294.2	646.801	660.281	624.652	624.652	646.236	638.697	-13.4807
294.1	704.551	656.482	619.742	619.742	641.878	634.347	48.0682
294	696.851	652.718	614.812	614.812	637.52	630.01	44.1323
293.9	681.451	648.993	609.861	609.861	633.165	625.689	32.4577
293.8	662.201	645.311	604.89	604.89	628.812	621.388	16.8901
293.7	596.751	641.675	599.899	599.899	624.464	617.109	-44.9247
293.6	654.501	638.092	594.886	594.886	620.121	612.857	16.4084
293.5	654.501	634.568	589.853	589.853	615.786	608.635	19.9327
293.4	585.201	631.109	584.8	584.8	611.46	604.449	-45.9081
293.3	639.101	627.721	579.727	579.727	607.144	600.304	11.3799
293.2	631.401	624.412	574.635	574.635	602.841	596.205	6.98914
293.1	627.551	621.191	569.523	569.523	598.554	592.16	6.35938
293	681.451	618.069	564.391	564.391	594.283	588.177	63.382
292.9	619.851	615.056	559.243	559.243	590.033	584.265	4.79498
292.8	581.351	612.162	554.075	554.075	585.805	580.432	-30.8118
292.7	635.251	609.401	548.888	548.888	581.602	576.687	25.8495
292.6	604.451	606.789	543.683	543.683	577.426	573.046	-2.33868
292.5	619.851	604.342	538.46	538.46	573.282	569.52	15.5084
292.4	496.651	602.079	533.219	533.219	569.172	566.127	-105.429
292.3	546.701	600.02	527.96	527.96	565.098	562.882	-53.3195
292.2	573.651	598.189	522.682	522.682	561.065	559.806	-24.5385
292.1	531.301	596.617	517.387	517.387	557.078	556.926	-65.3165
292	535.151	595.336	512.074	512.074	553.14	554.269	-60.1854
291.9	442.75	594.386	506.743	506.743	549.258	551.871	-151.635
291.8	465.851	593.815	501.395	501.395	545.433	549.776	-127.965
291.7	585.201	593.688	496.028	496.028	541.674	548.042	-8.48712
291.6	562.101	594.1	490.646	490.646	537.987	546.759	-31.9994
291.5	527.451	595.186	485.248	485.248	534.38	546.054	-67.735
291.4	535.151	597.157	479.834	479.834	530.859	546.132	-62.0067
291.3	539	600.361	474.404	474.404	527.433	547.333	-61.3603
291.2	519.75	605.36	468.96	468.96	524.109	550.21	-85.6091
291.1	546.701	613.084	463.5	463.5	520.9	555.684	-66.3831
291	658.351	625.006	458.026	458.026	517.814	565.218	33.3447
290.9	689.151	643.414	452.54	452.54	514.866	581.088	45.7363
290.8	585.201	671.722	447.043	447.043	512.07	606.695	-86.5217
290.7	669.901	714.787	441.533	441.533	509.436	646.884	-44.8867
290.6	854.701	779.275	436.012	436.012	506.984	708.303	75.426
290.5	904.751	873.71	430.483	430.483	504.733	799.461	31.0405
290.4	1131.9	1008.38	424.947	424.947	502.703	930.628	123.518
290.3	1270.5	1194.75	419.409	419.409	500.92	1113.24	75.7498
290.2	1559.25	1444.21	413.871	413.871	499.408	1358.67	115.041
290.1	1940.4	1766.71	408.337	408.337	498.2	1676.84	173.694
290	2048.2	2168.09	402.814	402.814	497.333	2073.57	-119.883
289.9	2487.1	2647.97	397.304	397.304	496.841	2548.43	-160.868
289.8	3114.65	3197.53	391.814	391.814	496.769	3092.57	-82.8733
289.7	3722.95	3797.75	386.354	386.354	497.168	3686.93	-74.7925
289.6	4481.4	4419.74	380.935	380.935	498.1	4302.58	61.6636
289.5	4847.15	5024.43	375.567	375.567	499.63	4900.37	-177.275
289.4	5617.16	5565.52	370.258	370.258	501.826	5433.96	51.6309
289.3	6198.51	5993.54	365.02	365.02	504.774	5853.78	204.967
289.2	6183.11	6262.67	359.861	359.861	508.562	6113.97	-79.5679
289.1	6275.51	6340.85	354.783	354.783	513.289	6182.34	-65.3408
289	6125.36	6218.52	349.787	349.787	519.066	6049.24	-93.1631
288.9	5971.36	5912.28	344.87	344.87	526.016	5731.14	59.0737
288.8	5613.31	5459.38	340.032	340.032	534.285	5265.12	153.93
288.7	5031.95	4907.88	335.266	335.266	544.03	4699.11	124.078
288.6	4512.2	4306.88	330.563	330.564	555.45	4081.99	205.328
288.5	3580.5	3701.4	325.918	325.918	568.76	3458.56	-120.895
288.4	2976.05	3128.18	321.313	321.314	584.209	2865.28	-152.127
288.3	2691.15	2614	316.742	316.744	602.092	2328.64	77.156
288.2	2252.25	2175.35	312.2	312.205	622.745	1864.8	76.904
288.1	1720.95	1818.73	307.679	307.692	646.576	1479.82	-97.7811
288	1443.75	1543.2	303.173	303.204	674.023	1172.32	-99.4473
287.9	1305.15	1342.09	298.677	298.75	705.592	935.101	-36.937
287.8	1205.05	1205.56	294.19	294.356	741.844	757.742	-0.511231
287.7	1085.7	1122.71	289.709	290.077	783.375	628.673	-37.0051
287.6	1062.6	1083.02	285.235	286.024	830.852	536.618	-20.423
287.5	1147.3	1077.57	280.766	282.415	884.896	471.793	69.7279
287.4	1243.55	1099.33	276.304	279.655	946.077	426.204	144.222
287.3	1239.7	1143.3	271.851	278.471	1014.79	393.737	96.4001
287.2	1193.5	1206.37	267.407	280.119	1091.1	369.969	-12.87
287.1	1197.35	1287.16	262.972	286.705	1174.57	351.829	-89.8053
287	1328.25	1385.7	258.547	301.621	1263.87	337.303	-57.4507
286.9	1566.95	1503.51	254.133	330.134	1356.54	325.102	63.4401
286.8	1593.9	1643.71	249.734	380.1	1448.65	314.43	-49.807
286.7	1736.35	1811.49	245.352	462.708	1534.68	304.803	-75.1348
286.6	2002	2015.25	240.989	593.346	1607.95	295.927	-13.2472
286.5	2263.8	2267.58	236.65	791.951	1661.3	287.626	-3.77441
286.4	2490.95	2586.75	232.338	1083.1	1688.53	279.791	-95.7978
286.3	3133.9	2997.38	228.057	1495.19	1685.95	272.351	136.526
286.2	3742.2	3529.33	223.818	2058.35	1653.36	265.26	212.874
286.1	4335.1	4215.3	219.631	2801.96	1594.12	258.486	119.802
286	4978.06	5084.45	215.506	3749.23	1514.22	252.006	-106.392
285.9	6190.81	6156.12	211.451	4912.43	1420.8	245.803	34.6851
285.8	7276.51	7432.72	207.487	6287.12	1320.7	239.872	-156.208
285.7	8874.26	8893.36	203.631	7846.78	1219.63	234.213	-19.1006
285.6	10502.8	10492.5	199.909	9541.77	1121.66	228.83	10.3643
285.5	11954.3	12157	196.344	11296.5	1029.46	223.737	-202.749
285.4	13894.7	13792.5	192.961	13015	944.48	218.942	102.112
285.3	15615.6	15290.6	189.79	14588.5	867.293	214.464	324.966
285.2	16828.4	16539.9	186.858	15905.4	797.918	210.32	288.482
285.1	17109.4	17440.3	184.184	16866.2	735.965	206.521	-330.852
285	17887.1	17913.7	181.772	17393.2	680.904	203.062	-26.5273
284.9	17725.4	17915.7	179.635	17442.9	632.116	199.95	-190.236
284.8	16890	17441.3	177.77	17010.7	588.957	197.175	-551.356
284.7	16647.4	16526	176.165	16132.8	550.809	194.72	121.381
284.6	15292.2	15239.4	174.816	14879.4	517.076	192.574	52.7871
284.5	13713.7	13677.6	173.702	13347.1	487.233	190.713	36.0664
284.4	12193	11950.1	172.798	11645.8	460.798	189.109	242.852
284.3	10525.9	10166.8	172.082	9885.91	437.34	187.733	359.092
284.2	8393.01	8427.39	171.526	8167.39	416.487	186.558	-34.3779
284.1	6879.96	6810.43	171.097	6569.2	397.884	185.546	69.5254
284	5409.26	5372.18	170.774	5147.81	381.246	184.671	37.0781
283.9	4000.15	4143.48	170.531	3934.31	366.32	183.909	-143.325
283.8	3214.75	3132.79	170.349	2937.37	352.883	183.235	81.9639
283.7	2240.7	2330.97	170.213	2148.01	340.754	182.634	-90.2666
283.6	1744.05	1715.91	170.11	1544.28	329.763	182.09	28.1364
283.5	1205.05	1259.53	170.031	1098.22	319.776	181.594	-54.4749
283.4	858.551	931.328	169.968	779.454	310.674	181.135	-72.7767
283.3	719.951	702.216	169.916	558.985	302.356	180.707	17.7349
283.2	546.701	546.655	169.872	411.356	294.737	180.306	0.0458374
283.1	442.75	443.519	169.834	315.522	287.738	179.928	-0.768707
283	381.15	376.511	169.801	255.247	281.295	179.571	4.63947
282.9	319.55	333.532	169.771	218.489	275.353	179.232	-13.9819
282.8	250.25	306.031	169.743	196.747	269.86	178.91	-55.7806
282.7	261.8	288.214	169.716	184.27	264.774	178.602	-26.4141
282.6	288.75	276.297	169.691	177.315	260.055	178.309	12.4535
282.5	288.75	267.914	169.667	173.55	255.669	178.029	20.8364
282.4	281.05	261.627	169.645	171.568	251.588	177.762	19.4229
282.3	281.05	256.592	169.626	170.551	247.784	177.508	24.4582
282.2	219.45	252.326	169.607	170.04	244.235	177.266	-32.8759
282.1	204.05	248.555	169.59	169.787	240.915	177.033	-44.5053
282	227.15	245.131	169.573	169.66	237.807	176.81	-17.9811
281.9	200.2	241.97	169.557	169.595	234.894	176.596	-41.7702
281.8	200.2	239.024	169.541	169.557	232.158	176.391	-38.8235
281.7	223.3	236.262	169.526	169.533	229.588	176.194	-12.9622
281.6	196.35	233.665	169.512	169.515	227.17	176.005	-37.3146
281.5	277.2	231.216	169.498	169.499	224.891	175.823	45.9839
281.4	219.45	228.906	169.486	169.486	222.743	175.649	-9.45607
281.3	242.55	226.723	169.475	169.475	220.716	175.482	15.8271
281.2	207.9	224.659	169.464	169.464	218.801	175.321	-16.7584
281.1	223.3	222.703	169.455	169.455	216.99	175.167	0.597443
281	231	220.849	169.446	169.446	215.275	175.02	10.1513
280.9	269.5	219.09	169.438	169.438	213.651	174.878	50.41
280.8	219.45	217.421	169.432	169.432	212.111	174.742	2.02896
280.7	219.45	215.836	169.426	169.426	210.65	174.612	3.61459
280.6	250.25	214.327	169.421	169.421	209.262	174.487	35.9231
280.5	238.7	212.892	169.418	169.418	207.943	174.367	25.8083
280.4	165.55	211.525	169.415	169.415	206.689	174.252	-45.9751
280.3	165.55	210.222	169.413	169.413	205.494	174.141	-44.6717
280.2	157.85	208.978	169.41	169.41	204.355	174.033	-51.1281
280.1	188.65	207.79	169.407	169.407	203.268	173.929	-19.1398
280	234.85	206.655	169.405	169.405	202.231	173.828	28.1957
279.9	161.7	205.57	169.404	169.404	201.241	173.732	-43.8695
279.8	196.35	204.531	169.402	169.402	200.295	173.638	-8.18111
279.7	215.6	203.538	169.401	169.401	199.39	173.548	12.0625
279.6	180.95	202.586	169.4	169.4	198.525	173.462	-21.636
279.5	184.8	201.674	169.4	169.4	197.697	173.378	-16.8739
279.4	169.4	200.799	169.4	169.4	196.903	173.297	-31.3992

## Sheet: O1s-60nm
B.E.(eV)	Raw Intensity	Peak Sum	Background	Peak 1	Peak 2	difference
545.4	2745.16	2041.26	2022.96	2022.96	2041.26	703.904
545.3	2702.93	2037.84	2019.23	2019.23	2037.84	665.087
545.2	2603.38	2034.42	2015.48	2015.48	2034.42	568.963
545.1	2684.83	2030.98	2011.72	2011.72	2030.98	653.847
545	2642.6	2027.54	2007.94	2007.94	2027.54	615.056
544.9	2582.26	2024.09	2004.14	2004.14	2024.09	558.173
544.8	2727.06	2020.63	2000.33	2000.33	2020.63	706.431
544.7	2630.53	2017.17	1996.49	1996.49	2017.17	613.361
544.6	2576.23	2013.7	1992.65	1992.65	2013.7	562.532
544.5	2389.2	2010.22	1988.78	1988.78	2010.22	378.977
544.4	2564.16	2006.73	1984.9	1984.9	2006.73	557.43
544.3	2461.6	2003.24	1981	1981	2003.24	458.356
544.2	2534	1999.74	1977.08	1977.08	1999.74	534.256
544.1	2446.51	1996.24	1973.14	1973.14	1996.24	450.278
544	2416.35	1992.72	1969.19	1969.19	1992.72	423.623
543.9	2362.05	1989.21	1965.21	1965.21	1989.21	372.84
543.8	2401.26	1985.69	1961.22	1961.22	1985.69	415.579
543.7	2307.75	1982.16	1957.21	1957.21	1982.16	325.59
543.6	2325.85	1978.62	1953.18	1953.18	1978.62	347.223
543.5	2380.15	1975.09	1949.13	1949.13	1975.09	405.06
543.4	2368.08	1971.55	1945.06	1945.06	1971.55	396.533
543.3	2331.88	1968.01	1940.97	1940.97	1968.01	363.876
543.2	2265.51	1964.46	1936.86	1936.86	1964.46	301.053
543.1	2386.18	1960.92	1932.74	1932.74	1960.92	425.265
543	2250.43	1957.37	1928.59	1928.59	1957.37	293.061
542.9	2325.85	1953.82	1924.43	1924.43	1953.82	372.024
542.8	2226.3	1950.28	1920.25	1920.25	1950.28	276.017
542.7	2181.05	1946.74	1916.05	1916.05	1946.74	234.31
542.6	2238.36	1943.2	1911.83	1911.83	1943.2	295.167
542.5	2141.83	1939.66	1907.58	1907.58	1939.66	202.171
542.4	2165.97	1936.13	1903.32	1903.32	1936.13	229.837
542.3	2081.5	1932.6	1899.04	1899.04	1932.6	148.898
542.2	2211.22	1929.08	1894.74	1894.74	1929.08	282.137
542.1	2241.38	1925.57	1890.42	1890.42	1925.57	315.817
542	2078.48	1922.06	1886.09	1886.09	1922.06	156.42
541.9	2175.01	1918.57	1881.73	1881.73	1918.57	256.446
541.8	2138.82	1915.09	1877.35	1877.35	1915.09	223.726
541.7	2226.3	1911.62	1872.96	1872.96	1911.62	314.676
541.6	2307.75	1908.17	1868.55	1868.55	1908.17	399.575
541.5	2356.01	1904.74	1864.12	1864.12	1904.74	451.27
541.4	2268.53	1901.34	1859.67	1859.67	1901.34	367.193
541.3	2184.07	1897.96	1855.21	1855.21	1897.96	286.109
541.2	2289.65	1894.6	1850.73	1850.73	1894.6	395.05
541.1	2165.97	1891.27	1846.24	1846.24	1891.27	274.696
541	2111.66	1887.97	1841.73	1841.73	1887.97	223.695
540.9	1991	1884.7	1837.2	1837.2	1884.7	106.296
540.8	2117.7	1881.47	1832.65	1832.65	1881.47	236.23
540.7	2190.1	1878.27	1828.09	1828.09	1878.27	311.827
540.6	2063.4	1875.12	1823.51	1823.51	1875.12	188.281
540.5	2009.1	1872.01	1818.91	1818.91	1872.01	137.091
540.4	1978.93	1868.94	1814.3	1814.3	1868.94	109.989
540.3	1927.65	1865.93	1809.67	1809.67	1865.93	61.7172
540.2	1879.38	1862.97	1805.01	1805.01	1862.97	16.4091
540.1	1921.62	1860.07	1800.34	1800.34	1860.07	61.5415
540	1942.73	1857.24	1795.66	1795.66	1857.24	85.4944
539.9	1900.5	1854.47	1790.95	1790.95	1854.47	46.0279
539.8	2006.08	1851.78	1786.23	1786.23	1851.78	154.302
539.7	1918.6	1849.17	1781.49	1781.49	1849.17	69.4286
539.6	1987.98	1846.65	1776.73	1776.73	1846.65	141.333
539.5	1831.12	1844.22	1771.96	1771.96	1844.22	-13.1078
539.4	1846.2	1841.9	1767.17	1767.17	1841.9	4.30005
539.3	1767.77	1839.69	1762.37	1762.37	1839.69	-71.9204
539.2	1686.32	1837.59	1757.54	1757.54	1837.59	-151.274
539.1	1773.8	1835.62	1752.7	1752.7	1835.62	-61.8237
539	1746.65	1833.79	1747.84	1747.84	1833.79	-87.1438
538.9	1710.45	1832.11	1742.96	1742.96	1832.11	-121.664
538.8	1776.82	1830.6	1738.07	1738.07	1830.6	-53.7831
538.7	1701.4	1829.26	1733.16	1733.16	1829.26	-127.86
538.6	1692.35	1828.11	1728.23	1728.23	1828.11	-135.765
538.5	1755.7	1827.17	1723.29	1723.29	1827.17	-71.4755
538.4	1734.58	1826.46	1718.33	1718.33	1826.46	-91.8803
538.3	1674.25	1826	1713.35	1713.35	1826	-151.751
538.2	1752.68	1825.8	1708.36	1708.36	1825.8	-73.1224
538.1	1710.45	1825.91	1703.35	1703.35	1825.91	-115.457
538	1674.25	1826.32	1698.33	1698.33	1826.32	-152.076
537.9	1719.5	1827.09	1693.3	1693.3	1827.09	-107.595
537.8	1755.7	1828.25	1688.24	1688.24	1828.25	-72.5521
537.7	1764.75	1829.83	1683.18	1683.18	1829.83	-65.0776
537.6	1761.73	1831.87	1678.1	1678.1	1831.87	-70.1383
537.5	1791.9	1834.42	1673.01	1673.01	1834.42	-42.5228
537.4	1785.87	1837.54	1667.91	1667.91	1837.54	-51.6732
537.3	1695.37	1841.29	1662.8	1662.8	1841.29	-145.924
537.2	1746.65	1845.73	1657.67	1657.67	1845.73	-99.0868
537.1	1816.03	1850.98	1652.54	1652.54	1850.98	-34.9459
537	1806.98	1857.11	1647.39	1647.39	1857.11	-50.132
536.9	1806.98	1864.29	1642.23	1642.23	1864.29	-57.3055
536.8	1975.91	1872.69	1637.06	1637.06	1872.69	103.227
536.7	1918.6	1882.54	1631.88	1631.88	1882.54	36.0571
536.6	1930.66	1894.19	1626.7	1626.7	1894.19	36.4697
536.5	1813.02	1908.09	1621.51	1621.51	1908.09	-95.0696
536.4	1882.4	1924.85	1616.31	1616.31	1924.85	-42.4511
536.3	1900.5	1945.38	1611.11	1611.11	1945.38	-44.8872
536.2	1991	1970.87	1605.9	1605.9	1970.87	20.1252
536.1	1991	2003	1600.68	1600.68	2003	-12.005
536	2072.45	2043.95	1595.46	1595.46	2043.95	28.5024
535.9	2162.95	2096.64	1590.23	1590.23	2096.64	66.312
535.8	2229.32	2164.88	1585.01	1585.01	2164.87	64.4387
535.7	2205.18	2253.29	1579.78	1579.79	2253.28	-48.1052
535.6	2331.88	2367.74	1574.56	1574.57	2367.73	-35.8567
535.5	2558.13	2514.89	1569.33	1569.35	2514.87	43.2415
535.4	2736.11	2702.58	1564.11	1564.16	2702.53	33.5376
535.3	2953.31	2939.49	1558.9	1559.01	2939.37	13.8281
535.2	3227.83	3234.23	1553.7	1553.93	3233.99	-6.396
535.1	3595.86	3595.92	1548.51	1549	3595.43	-0.0566406
535	4024.23	4032.01	1543.34	1544.33	4031.03	-7.78394
534.9	4500.86	4548.93	1538.2	1540.13	4547	-48.064
534.8	5095.15	5150.71	1533.09	1536.77	5147.03	-55.5684
534.7	5870.43	5836.86	1528.02	1534.88	5830.01	33.5659
534.6	6573.31	6604.24	1523.01	1535.47	6591.78	-30.9316
534.5	7535.63	7443.16	1518.05	1540.14	7421.07	92.4673
534.4	8316.94	8340.2	1513.17	1551.34	8302.03	-23.2607
534.3	9285.29	9276.91	1508.37	1572.72	9212.55	8.38477
534.2	10356.2	10228.1	1503.66	1609.44	10122.3	128.13
534.1	11056.1	11166.3	1499.07	1668.67	10996.7	-110.251
534	12033.5	12058.5	1494.6	1759.72	11793.4	-25.0586
533.9	12902.3	12872	1490.26	1894.43	12467.8	30.2812
533.8	13526.7	13576.2	1486.06	2087.08	12975.2	-49.4697
533.7	14302	14147.3	1482.02	2353.4	13275.9	154.727
533.6	14383.5	14577.1	1478.14	2710.46	13344.8	-193.623
533.5	14730.4	14874.5	1474.43	3173.64	13175.3	-144.131
533.4	15029	15067	1470.89	3755.84	12782	-37.9375
533.3	15424.2	15193.1	1467.52	4464.47	12196.2	231.082
533.2	15475.5	15293.5	1464.33	5297.1	11460.7	182.026
533.1	15264.3	15401.3	1461.32	6242.18	10620.4	-136.954
533	15279.4	15535.2	1458.49	7273.4	9720.33	-255.839
532.9	16042.6	15696.6	1455.83	8353.23	8799.2	346.022
532.8	16090.9	15869	1453.37	9432.72	7889.65	221.885
532.7	16229.6	16020.9	1451.09	10452.6	7019.43	208.746
532.6	15970.2	16111.1	1449	11352.5	6207.68	-140.906
532.5	16015.5	16094.5	1447.11	12072.3	5469.28	-78.9785
532.4	15553.9	15929	1445.39	12562.5	4811.88	-375.037
532.3	15201	15581.9	1443.87	12787.5	4238.24	-380.909
532.2	14929.5	15035.7	1442.52	12730.4	3747.89	-106.248
532.1	14504.1	14289.5	1441.34	12395.1	3335.73	214.642
532	13511.6	13361.8	1440.34	11806.7	2995.47	149.851
531.9	12534.2	12285.9	1439.48	11006.8	2718.58	248.305
531.8	11237.1	11106.7	1438.78	10049.4	2496.12	130.367
531.7	9798.12	9877.49	1438.2	8996.14	2319.54	-79.3613
531.6	8808.66	8649.34	1437.73	7906.7	2180.37	159.323
531.5	7408.93	7471.54	1437.35	6837.55	2071.34	-62.6128
531.4	6383.26	6382.29	1437.06	5833.37	1985.97	0.972168
531.3	5282.18	5408.74	1436.82	4926.69	1918.87	-126.56
531.2	4693.93	4567.83	1436.64	4138.68	1865.78	126.103
531.1	3776.86	3863.1	1436.5	3476.37	1823.23	-86.2368
531	3206.71	3290.69	1436.38	2938.45	1788.62	-83.979
530.9	2853.76	2838.61	1436.3	2514.95	1759.96	15.1533
530.8	2410.31	2490.98	1436.23	2191.46	1735.75	-80.6665
530.7	2153.9	2230.74	1436.17	1951.96	1714.95	-76.8445
530.6	2159.93	2040.21	1436.12	1779.57	1696.76	119.721
530.5	1994.02	1903.73	1436.08	1659.16	1680.64	90.2874
530.4	1834.13	1807.5	1436.05	1577.36	1666.19	26.6282
530.3	1728.55	1740.37	1436.02	1523.29	1653.11	-11.8251
530.2	1710.45	1693.76	1436	1488.57	1641.18	16.694
530.1	1695.37	1661.12	1435.98	1466.86	1630.24	34.2443
530	1629	1637.87	1435.97	1453.66	1620.18	-8.87305
529.9	1529.45	1620.77	1435.95	1445.84	1610.88	-91.321
529.8	1592.8	1607.65	1435.94	1441.33	1602.27	-14.8538
529.7	1610.9	1597.13	1435.93	1438.79	1594.27	13.7644
529.6	1601.85	1588.31	1435.92	1437.41	1586.83	13.5345
529.5	1586.77	1580.65	1435.92	1436.67	1579.9	6.11414
529.4	1544.53	1573.8	1435.91	1436.28	1573.43	-29.2717
529.3	1556.6	1567.56	1435.91	1436.09	1567.38	-10.9639
529.2	1444.98	1561.81	1435.91	1435.99	1561.73	-116.827
529.1	1526.43	1556.45	1435.91	1435.95	1556.42	-30.0233
529	1583.75	1551.45	1435.91	1435.93	1551.44	32.2936
528.9	1472.13	1546.77	1435.91	1435.92	1546.76	-74.6348
528.8	1517.38	1542.36	1435.92	1435.92	1542.36	-24.976
528.7	1381.63	1538.21	1435.92	1435.92	1538.21	-156.578
528.6	1366.55	1534.3	1435.92	1435.93	1534.3	-167.747
528.5	1408.78	1530.6	1435.93	1435.93	1530.6	-121.82
528.4	1378.62	1527.11	1435.93	1435.93	1527.11	-148.495
528.3	1393.7	1523.81	1435.93	1435.93	1523.81	-130.106
528.2	1496.27	1520.67	1435.93	1435.93	1520.67	-24.4099
528.1	1345.43	1517.71	1435.93	1435.93	1517.71	-172.276
528	1393.7	1514.89	1435.93	1435.93	1514.89	-121.195
527.9	1375.6	1512.22	1435.93	1435.93	1512.22	-136.621
527.8	1444.98	1509.68	1435.93	1435.93	1509.68	-64.6946
527.7	1414.82	1507.26	1435.93	1435.93	1507.26	-92.4436
527.6	1517.38	1504.96	1435.93	1435.93	1504.96	12.426
527.5	1429.9	1502.76	1435.93	1435.93	1502.76	-72.8655
527.4	1435.93	1500.67	1435.93	1435.93	1500.67	-64.7424

## Sheet: C 1s-peak area
Position (eV)	Area	at.%
285	25806.7	46.3974
286.3	4431.81	7.96787
289.1	8640.6	15.5348
total	38879.1	69.9001

## Sheet: O 1s-peak area
Position (eV)	Area	at.%
532.3	17968.8	12.5566
533.7	25105.1	17.5434
total	43073.9	30.1
