# Supplementary material for: Surface hydrophobization of hydrogels via interface dynamics-induced network reconfiguration
Source: Nat Commun. 2024 Jan 3;15:239. doi: 10.1038/s41467-023-44646-5 (PMC10764767; doi:10.1038/s41467-023-44646-5)
Supplement: Supplementary file 10 — Source data [file 41467_2023_44646_MOESM10_ESM.zip › Source data/Figure S12/Raw data_0nm.xlsx]

## Sheet: 2-C 1s
	60015-1/60015-1/60015-1/Depth Profile/Etches/0/C 1s
Binding energy (eV)	Counts per second	Trans Fn		Corrected BE
300	1809.5	1.13723		302.7	1809.5
299.9	1848	1.13725		302.6	1848
299.8	1709.4	1.13728		302.5	1709.4
299.7	1794.1	1.13731		302.4	1794.1
299.6	1755.6	1.13734		302.3	1755.6
299.5	1771	1.13737		302.2	1771
299.4	1628.55	1.1374		302.1	1628.55
299.3	1655.5	1.13743		302	1655.5
299.2	1574.65	1.13745		301.9	1574.65
299.1	1574.65	1.13748		301.8	1574.65
299	1659.35	1.13751		301.7	1659.35
298.9	1636.25	1.13754		301.6	1636.25
298.8	1701.7	1.13757		301.5	1701.7
298.7	1540	1.1376		301.4	1540
298.6	1566.95	1.13763		301.3	1566.95
298.5	1559.25	1.13766		301.2	1559.25
298.4	1609.3	1.13768		301.1	1609.3
298.3	1597.75	1.13771		301	1597.75
298.2	1409.1	1.13774		300.9	1409.1
298.1	1551.55	1.13777		300.8	1551.55
298	1497.65	1.1378		300.7	1497.65
297.9	1582.35	1.13783		300.6	1582.35
297.8	1520.75	1.13786		300.5	1520.75
297.7	1312.85	1.13789		300.4	1312.85
297.6	1397.55	1.13791		300.3	1397.55
297.5	1405.25	1.13794		300.2	1405.25
297.4	1516.9	1.13797		300.1	1516.9
297.3	1513.05	1.138		300	1513.05
297.2	1420.65	1.13803		299.9	1420.65
297.1	1401.4	1.13806		299.8	1401.4
297	1351.35	1.13809		299.7	1351.35
296.9	1424.5	1.13812		299.6	1424.5
296.8	1343.65	1.13814		299.5	1343.65
296.7	1405.25	1.13817		299.4	1405.25
296.6	1251.25	1.13825		299.3	1251.25
296.5	1316.7	1.13834		299.2	1316.7
296.4	1316.7	1.13842		299.1	1316.7
296.3	1278.2	1.13851		299	1278.2
296.2	1347.5	1.13859		298.9	1347.5
296.1	1266.65	1.13868		298.8	1266.65
296	1220.45	1.13876		298.7	1220.45
295.9	1239.7	1.13885		298.6	1239.7
295.8	1278.2	1.13893		298.5	1278.2
295.7	1274.35	1.13902		298.4	1274.35
295.6	1220.45	1.13911		298.3	1220.45
295.5	1147.3	1.13919		298.2	1147.3
295.4	1085.7	1.13928		298.1	1085.7
295.3	1074.15	1.13936		298	1074.15
295.2	1047.2	1.13945		297.9	1047.2
295.1	1062.6	1.13953		297.8	1062.6
295	1043.35	1.13962		297.7	1043.35
294.9	993.301	1.1397		297.6	993.301
294.8	1035.65	1.13979		297.5	1035.65
294.7	1070.3	1.13987		297.4	1070.3
294.6	1027.95	1.13996		297.3	1027.95
294.5	1004.85	1.14004		297.2	1004.85
294.4	1031.8	1.14013		297.1	1031.8
294.3	1124.2	1.14021		297	1124.2
294.2	1027.95	1.1403		296.9	1027.95
294.1	885.501	1.14038		296.8	885.501
294	1031.8	1.14047		296.7	1031.8
293.9	962.501	1.14056		296.6	962.501
293.8	904.751	1.14064		296.5	904.751
293.7	877.801	1.14073		296.4	877.801
293.6	950.951	1.14081		296.3	950.951
293.5	977.901	1.1409		296.2	977.901
293.4	877.801	1.14098		296.1	877.801
293.3	812.351	1.14107		296	812.351
293.2	808.501	1.14115		295.9	808.501
293.1	862.401	1.14124		295.8	862.401
293	750.751	1.14132		295.7	750.751
292.9	758.451	1.14141		295.6	758.451
292.8	762.301	1.14149		295.5	762.301
292.7	785.401	1.14158		295.4	785.401
292.6	781.551	1.14166		295.3	781.551
292.5	723.801	1.14175		295.2	723.801
292.4	662.201	1.14184		295.1	662.201
292.3	596.751	1.14192		295	596.751
292.2	639.101	1.14201		294.9	639.101
292.1	673.751	1.14209		294.8	673.751
292	589.051	1.14218		294.7	589.051
291.9	642.951	1.14226		294.6	642.951
291.8	639.101	1.14235		294.5	639.101
291.7	654.501	1.14243		294.4	654.501
291.6	662.201	1.14252		294.3	662.201
291.5	743.051	1.1426		294.2	743.051
291.4	700.701	1.14269		294.1	700.701
291.3	619.851	1.14277		294	619.851
291.2	569.801	1.14286		293.9	569.801
291.1	542.851	1.14294		293.8	542.851
291	592.901	1.14303		293.7	592.901
290.9	619.851	1.14311		293.6	619.851
290.8	604.451	1.1432		293.5	604.451
290.7	569.801	1.14329		293.4	569.801
290.6	496.651	1.14337		293.3	496.651
290.5	577.501	1.14346		293.2	577.501
290.4	616.001	1.14354		293.1	616.001
290.3	573.651	1.14363		293	573.651
290.2	604.451	1.14371		292.9	604.451
290.1	639.101	1.1438		292.8	639.101
290	546.701	1.14388		292.7	546.701
289.9	523.601	1.14397		292.6	523.601
289.8	477.4	1.14405		292.5	477.4
289.7	488.95	1.14414		292.4	488.95
289.6	539.001	1.14422		292.3	539.001
289.5	500.501	1.14431		292.2	500.501
289.4	496.651	1.14439		292.1	496.651
289.3	481.25	1.14448		292	481.25
289.2	554.401	1.14456		291.9	554.401
289.1	535.151	1.14465		291.8	535.151
289	550.551	1.14474		291.7	550.551
288.9	519.751	1.14482		291.6	519.751
288.8	519.751	1.14491		291.5	519.751
288.7	485.1	1.14499		291.4	485.1
288.6	581.351	1.14508		291.3	581.351
288.5	565.951	1.14516		291.2	565.951
288.4	569.801	1.14525		291.1	569.801
288.3	523.601	1.14533		291	523.601
288.2	565.951	1.14542		290.9	565.951
288.1	635.251	1.1455		290.8	635.251
288	689.151	1.14559		290.7	689.151
287.9	800.801	1.14567		290.6	800.801
287.8	804.651	1.14576		290.5	804.651
287.7	916.301	1.14584		290.4	916.301
287.6	1239.7	1.14593		290.3	1239.7
287.5	1470.7	1.14602		290.2	1470.7
287.4	1774.85	1.1461		290.1	1774.85
287.3	2171.4	1.14619		290	2171.4
287.2	2671.9	1.14627		289.9	2671.9
287.1	2987.6	1.14636		289.8	2987.6
287	3811.5	1.14644		289.7	3811.5
286.9	4377.45	1.14653		289.6	4377.45
286.8	4997.31	1.14661		289.5	4997.31
286.7	5262.96	1.1467		289.4	5262.96
286.6	5867.41	1.14678		289.3	5867.41
286.5	5798.11	1.14687		289.2	5798.11
286.4	5844.31	1.14695		289.1	5844.31
286.3	5320.71	1.14704		289	5320.71
286.2	4824.05	1.14712		288.9	4824.05
286.1	4308.15	1.14721		288.8	4308.15
286	3830.75	1.14729		288.7	3830.75
285.9	3187.8	1.14738		288.6	3187.8
285.8	2683.45	1.14747		288.5	2683.45
285.7	2206.05	1.14755		288.4	2206.05
285.6	1886.5	1.14764		288.3	1886.5
285.5	1463	1.14772		288.2	1463
285.4	1378.3	1.14781		288.1	1378.3
285.3	1258.95	1.14789		288	1258.95
285.2	1078	1.14798		287.9	1078
285.1	1066.45	1.14806		287.8	1066.45
285	1093.4	1.14815		287.7	1093.4
284.9	1031.8	1.14823		287.6	1031.8
284.8	1027.95	1.14832		287.5	1027.95
284.7	1078	1.1484		287.4	1078
284.6	1101.1	1.14849		287.3	1101.1
284.5	1162.7	1.14857		287.2	1162.7
284.4	1343.65	1.14866		287.1	1343.65
284.3	1436.05	1.14874		287	1436.05
284.2	1566.95	1.14883		286.9	1566.95
284.1	1709.4	1.14892		286.8	1709.4
284	1990.45	1.149		286.7	1990.45
283.9	2156	1.14909		286.6	2156
283.8	2618	1.14917		286.5	2618
283.7	2768.15	1.14926		286.4	2768.15
283.6	3368.75	1.14934		286.3	3368.75
283.5	4065.6	1.14943		286.2	4065.6
283.4	4843.3	1.14951		286.1	4843.3
283.3	5929.01	1.1496		286	5929.01
283.2	7134.06	1.14968		285.9	7134.06
283.1	8820.36	1.14977		285.8	8820.36
283	10783.9	1.14985		285.7	10783.9
282.9	12470.2	1.14994		285.6	12470.2
282.8	14495.3	1.15002		285.5	14495.3
282.7	16489.6	1.15011		285.4	16489.6
282.6	18399.2	1.1502		285.3	18399.2
282.5	19673.5	1.15028		285.2	19673.5
282.4	20328	1.15037		285.1	20328
282.3	20870.9	1.15045		285	20870.9
282.2	19958.4	1.15054		284.9	19958.4
282.1	19046	1.15062		284.8	19046
282	17613.8	1.15071		284.7	17613.8
281.9	15299.9	1.15079		284.6	15299.9
281.8	12450.9	1.15088		284.5	12450.9
281.7	10175.6	1.15096		284.4	10175.6
281.6	7973.36	1.15105		284.3	7973.36
281.5	6125.36	1.15113		284.2	6125.36
281.4	4473.7	1.15122		284.1	4473.7
281.3	3222.45	1.1513		284	3222.45
281.2	2352.35	1.15139		283.9	2352.35
281.1	1674.75	1.15147		283.8	1674.75
281	1193.5	1.15156		283.7	1193.5
280.9	985.601	1.15165		283.6	985.601
280.8	723.801	1.15173		283.5	723.801
280.7	554.401	1.15182		283.4	554.401
280.6	488.95	1.1519		283.3	488.95
280.5	462	1.15199		283.2	462
280.4	408.1	1.15207		283.1	408.1
280.3	334.95	1.15216		283	334.95
280.2	338.8	1.15224		282.9	338.8
280.1	288.75	1.15233		282.8	288.75
280	346.5	1.15241		282.7	346.5
279.9	281.05	1.1525		282.6	281.05
279.8	292.6	1.15258		282.5	292.6
279.7	296.45	1.15267		282.4	296.45
279.6	231	1.15275		282.3	231
279.5	219.45	1.15284		282.2	219.45
279.4	281.05	1.15292		282.1	281.05
279.3	308	1.15301		282	308
279.2	250.25	1.1531		281.9	250.25
279.1	315.7	1.15318		281.8	315.7
279	281.05	1.15327		281.7	281.05
278.9	261.8	1.15335		281.6	261.8
278.8	246.4	1.15344		281.5	246.4
278.7	238.7	1.15352		281.4	238.7
278.6	227.15	1.15361		281.3	227.15
278.5	231	1.15369		281.2	231
278.4	231	1.15378		281.1	231
278.3	184.8	1.15386		281	184.8
278.2	200.2	1.15395		280.9	200.2
278.1	211.75	1.15403		280.8	211.75
278	223.3	1.15412		280.7	223.3
277.9	223.3	1.1542		280.6	223.3
277.8	200.2	1.15429		280.5	200.2
277.7	207.9	1.15438		280.4	207.9
277.6	200.2	1.15446		280.3	200.2
277.5	242.55	1.15455		280.2	242.55
277.4	196.35	1.15463		280.1	196.35
277.3	200.2	1.15472		280	200.2
277.2	207.9	1.1548		279.9	207.9
277.1	173.25	1.15489		279.8	173.25
277	177.1	1.15497		279.7	177.1

## Sheet: 1-O 1s
	60015-1/60015-1/60015-1/Depth Profile/Etches/0/O 1s
Binding energy (eV)	Counts per second	Trans Fn		Corrected BE
543	2699.91	1.03851		545.7	2699.91
542.9	2642.6	1.03857		545.6	2642.6
542.8	2615.45	1.03862		545.5	2615.45
542.7	2669.75	1.03867		545.4	2669.75
542.6	2621.48	1.03872		545.3	2621.48
542.5	2512.88	1.03878		545.2	2512.88
542.4	2537.01	1.03883		545.1	2537.01
542.3	2413.33	1.03888		545	2413.33
542.2	2485.73	1.03893		544.9	2485.73
542.1	2416.35	1.03899		544.8	2416.35
542	2506.85	1.03904		544.7	2506.85
541.9	2527.96	1.03909		544.6	2527.96
541.8	2543.05	1.03914		544.5	2543.05
541.7	2398.25	1.0392		544.4	2398.25
541.6	2286.63	1.03925		544.3	2286.63
541.5	2277.58	1.0393		544.2	2277.58
541.4	2340.93	1.03935		544.1	2340.93
541.3	2262.5	1.0394		544	2262.5
541.2	2304.73	1.03946		543.9	2304.73
541.1	2202.16	1.03951		543.8	2202.16
541	2117.7	1.03956		543.7	2117.7
540.9	2105.63	1.03961		543.6	2105.63
540.8	2247.41	1.03967		543.5	2247.41
540.7	2111.66	1.03972		543.4	2111.66
540.6	2000.05	1.03977		543.3	2000.05
540.5	2063.4	1.03982		543.2	2063.4
540.4	2181.05	1.03988		543.1	2181.05
540.3	2196.13	1.03993		543	2196.13
540.2	2105.63	1.03998		542.9	2105.63
540.1	2033.23	1.04003		542.8	2033.23
540	1991	1.04009		542.7	1991
539.9	2072.45	1.04014		542.6	2072.45
539.8	2045.3	1.04019		542.5	2045.3
539.7	2027.2	1.04024		542.4	2027.2
539.6	2057.36	1.04029		542.3	2057.36
539.5	2099.6	1.04035		542.2	2099.6
539.4	1954.8	1.0404		542.1	1954.8
539.3	1981.95	1.04045		542	1981.95
539.2	1963.85	1.0405		541.9	1963.85
539.1	2072.45	1.04056		541.8	2072.45
539	2045.3	1.04061		541.7	2045.3
538.9	1951.78	1.04066		541.6	1951.78
538.8	2012.11	1.04071		541.5	2012.11
538.7	2027.2	1.04077		541.4	2027.2
538.6	2027.2	1.04082		541.3	2027.2
538.5	2111.66	1.04087		541.2	2111.66
538.4	2054.35	1.04092		541.1	2054.35
538.3	2006.08	1.04098		541	2006.08
538.2	1972.9	1.04103		540.9	1972.9
538.1	1957.81	1.04108		540.8	1957.81
538	1909.55	1.04113		540.7	1909.55
537.9	1894.46	1.04119		540.6	1894.46
537.8	1873.35	1.04124		540.5	1873.35
537.7	1891.45	1.04129		540.4	1891.45
537.6	1879.38	1.04134		540.3	1879.38
537.5	1788.88	1.04139		540.2	1788.88
537.4	1828.1	1.04145		540.1	1828.1
537.3	1722.52	1.0415		540	1722.52
537.2	1822.07	1.04155		539.9	1822.07
537.1	1915.58	1.0416		539.8	1915.58
537	1810	1.04166		539.7	1810
536.9	1743.63	1.04171		539.6	1743.63
536.8	1710.45	1.04176		539.5	1710.45
536.7	1604.87	1.04181		539.4	1604.87
536.6	1692.35	1.04187		539.3	1692.35
536.5	1785.87	1.04192		539.2	1785.87
536.4	1737.6	1.04197		539.1	1737.6
536.3	1532.47	1.04202		539	1532.47
536.2	1632.02	1.04208		538.9	1632.02
536.1	1632.02	1.04213		538.8	1632.02
536	1635.03	1.04218		538.7	1635.03
535.9	1493.25	1.04223		538.6	1493.25
535.8	1595.82	1.04228		538.5	1595.82
535.7	1725.53	1.04234		538.4	1725.53
535.6	1629	1.04239		538.3	1629
535.5	1632.02	1.04244		538.2	1632.02
535.4	1601.85	1.04249		538.1	1601.85
535.3	1638.05	1.04255		538	1638.05
535.2	1662.18	1.0426		537.9	1662.18
535.1	1668.22	1.04265		537.8	1668.22
535	1607.88	1.0427		537.7	1607.88
534.9	1601.85	1.04276		537.6	1601.85
534.8	1595.82	1.04281		537.5	1595.82
534.7	1538.5	1.04286		537.4	1538.5
534.6	1598.83	1.04291		537.3	1598.83
534.5	1619.95	1.04297		537.2	1619.95
534.4	1725.53	1.04302		537.1	1725.53
534.3	1743.63	1.04307		537	1743.63
534.2	1719.5	1.04312		536.9	1719.5
534.1	1671.23	1.04318		536.8	1671.23
534	1644.08	1.04323		536.7	1644.08
533.9	1728.55	1.04328		536.6	1728.55
533.8	1716.48	1.04333		536.5	1716.48
533.7	1740.62	1.04338		536.4	1740.62
533.6	1719.5	1.04344		536.3	1719.5
533.5	1794.92	1.04349		536.2	1794.92
533.4	1819.05	1.04354		536.1	1819.05
533.3	1906.53	1.04359		536	1906.53
533.2	1933.68	1.04365		535.9	1933.68
533.1	1997.03	1.0437		535.8	1997.03
533	2181.05	1.04375		535.7	2181.05
532.9	2274.56	1.0438		535.6	2274.56
532.8	2214.23	1.04386		535.5	2214.23
532.7	2346.96	1.04391		535.4	2346.96
532.6	2555.11	1.04396		535.3	2555.11
532.5	2862.81	1.04401		535.2	2862.81
532.4	3040.8	1.04407		535.1	3040.8
532.3	3532.51	1.04412		535	3532.51
532.2	4135.85	1.04417		534.9	4135.85
532.1	4470.7	1.04422		534.8	4470.7
532	4974.48	1.04427		534.7	4974.48
531.9	5707.53	1.04433		534.6	5707.53
531.8	6292.76	1.04438		534.5	6292.76
531.7	6950.39	1.04443		534.4	6950.39
531.6	7976.06	1.04448		534.3	7976.06
531.5	8980.61	1.04454		534.2	8980.61
531.4	9571.87	1.04459		534.1	9571.87
531.3	10449.7	1.04464		534	10449.7
531.2	11146.6	1.04469		533.9	11146.6
531.1	11505.6	1.04475		533.8	11505.6
531	11958.1	1.0448		533.7	11958.1
530.9	12332.1	1.04485		533.6	12332.1
530.8	12419.6	1.0449		533.5	12419.6
530.7	12362.3	1.04496		533.4	12362.3
530.6	12495	1.04501		533.3	12495
530.5	12727.3	1.04506		533.2	12727.3
530.4	12893.2	1.04511		533.1	12893.2
530.3	12872.1	1.04516		533	12872.1
530.2	12570.4	1.04522		532.9	12570.4
530.1	13019.9	1.04527		532.8	13019.9
530	13339.7	1.04532		532.7	13339.7
529.9	13297.5	1.04537		532.6	13297.5
529.8	13378.9	1.04543		532.5	13378.9
529.7	13303.5	1.04548		532.4	13303.5
529.6	13019.9	1.04553		532.3	13019.9
529.5	12899.3	1.04558		532.2	12899.3
529.4	12051.6	1.04564		532.1	12051.6
529.3	11282.3	1.04569		532	11282.3
529.2	10311	1.04574		531.9	10311
529.1	9345.63	1.04579		531.8	9345.63
529	8129.91	1.04585		531.7	8129.91
528.9	6995.64	1.0459		531.6	6995.64
528.8	6060.48	1.04595		531.5	6060.48
528.7	5116.26	1.046		531.4	5116.26
528.6	4473.71	1.04606		531.3	4473.71
528.5	3583.8	1.04611		531.2	3583.8
528.4	3055.88	1.04616		531.1	3055.88
528.3	2678.8	1.04621		531	2678.8
528.2	2491.76	1.04626		530.9	2491.76
528.1	2147.86	1.04632		530.8	2147.86
528	2084.51	1.04637		530.7	2084.51
527.9	1849.22	1.04642		530.6	1849.22
527.8	1770.78	1.04647		530.5	1770.78
527.7	1659.17	1.04653		530.4	1659.17
527.6	1668.22	1.04658		530.3	1668.22
527.5	1641.07	1.04663		530.2	1641.07
527.4	1475.15	1.04668		530.1	1475.15
527.3	1499.28	1.04674		530	1499.28
527.2	1490.23	1.04679		529.9	1490.23
527.1	1423.87	1.04684		529.8	1423.87
527	1426.88	1.04689		529.7	1426.88
526.9	1408.78	1.04695		529.6	1408.78
526.8	1463.08	1.047		529.5	1463.08
526.7	1435.93	1.04705		529.4	1435.93
526.6	1451.02	1.0471		529.3	1451.02
526.5	1517.38	1.04715		529.2	1517.38
526.4	1375.6	1.04721		529.1	1375.6
526.3	1351.47	1.04726		529	1351.47
526.2	1438.95	1.04731		528.9	1438.95
526.1	1303.2	1.04736		528.8	1303.2
526	1414.82	1.04742		528.7	1414.82
525.9	1420.85	1.04747		528.6	1420.85
525.8	1438.95	1.04752		528.5	1438.95
525.7	1378.62	1.04757		528.4	1378.62
525.6	1372.58	1.04763		528.3	1372.58
525.5	1405.77	1.04768		528.2	1405.77
525.4	1375.6	1.04773		528.1	1375.6
525.3	1369.57	1.04778		528	1369.57
525.2	1414.82	1.04784		527.9	1414.82
525.1	1441.97	1.04789		527.8	1441.97
525	1426.88	1.04794		527.7	1426.88

## Sheet: 0-wide
	60015-1/60015-1/60015-1/Depth Profile/Etches/0/wide
Binding energy (eV)	Counts per second	Trans Fn
1200	4200.92	3.12791
1199	4653.17	3.12942
1198	5014.97	3.13092
1197	4894.37	3.13243
1196	4612.97	3.13394
1195	4854.17	3.13544
1194	4864.22	3.13695
1193	4311.47	3.13846
1192	4522.52	3.13997
1191	4753.67	3.14147
1190	4673.27	3.14298
1189	4462.22	3.14449
1188	4562.72	3.146
1187	4462.22	3.1475
1186	4612.97	3.14901
1185	4884.32	3.15052
1184	4743.62	3.15202
1183	4522.52	3.15353
1182	4643.12	3.15504
1181	4924.52	3.15655
1180	4834.07	3.15805
1179	4663.22	3.15956
1178	4713.47	3.16107
1177	4552.67	3.16257
1176	4482.32	3.16367
1175	4914.47	3.16457
1174	4854.17	3.16548
1173	4974.77	3.16638
1172	4793.87	3.16729
1171	4783.82	3.16819
1170	5065.22	3.1691
1169	4753.67	3.17
1168	4793.87	3.17091
1167	5135.58	3.17182
1166	5175.78	3.17272
1165	4984.82	3.17363
1164	4793.87	3.17453
1163	4562.72	3.17544
1162	5155.68	3.17634
1161	5055.17	3.17725
1160	4512.47	3.17815
1159	4623.02	3.17906
1158	4753.67	3.17996
1157	4793.87	3.18087
1156	4753.67	3.18178
1155	4733.57	3.18268
1154	4783.82	3.18359
1153	5014.97	3.18449
1152	5165.73	3.1854
1151	5396.88	3.1863
1150	5014.97	3.18721
1149	5185.83	3.18811
1148	5065.22	3.18902
1147	5205.93	3.18992
1146	4743.62	3.19083
1145	4994.87	3.19174
1144	4984.82	3.19264
1143	5105.43	3.19355
1142	5356.68	3.19445
1141	5075.28	3.19536
1140	4813.97	3.19626
1139	5467.23	3.19717
1138	5356.68	3.19807
1137	5105.43	3.19898
1136	5416.98	3.19989
1135	4954.67	3.20079
1134	4944.62	3.2017
1133	5477.28	3.2026
1132	5356.68	3.20351
1131	5557.68	3.20441
1130	5416.98	3.20532
1129	5145.63	3.20622
1128	5286.33	3.20713
1127	5075.28	3.20803
1126	5205.93	3.20913
1125	5105.43	3.21031
1124	5145.63	3.21149
1123	5286.33	3.21267
1122	5256.18	3.21385
1121	5105.43	3.21503
1120	5306.43	3.21621
1119	5537.58	3.21739
1118	5396.88	3.21857
1117	5195.88	3.21975
1116	5276.28	3.22093
1115	5467.23	3.22211
1114	5065.22	3.22328
1113	5145.63	3.22446
1112	5567.73	3.22564
1111	5246.13	3.22682
1110	5658.18	3.228
1109	5416.98	3.22918
1108	5648.13	3.23036
1107	5547.63	3.23154
1106	5607.93	3.23272
1105	5808.93	3.2339
1104	5256.18	3.23508
1103	5487.33	3.23626
1102	5517.48	3.23744
1101	5567.73	3.23862
1100	5728.53	3.2398
1099	6030.03	3.24098
1098	5768.73	3.24216
1097	6050.13	3.24334
1096	5557.68	3.24452
1095	5718.48	3.2457
1094	5396.88	3.24688
1093	5628.03	3.24806
1092	5587.83	3.24924
1091	5597.88	3.25042
1090	5587.83	3.2516
1089	6090.33	3.25278
1088	6281.28	3.25396
1087	5708.43	3.25514
1086	5839.08	3.25632
1085	5557.68	3.25749
1084	5658.18	3.25867
1083	5788.83	3.25985
1082	5778.78	3.26103
1081	5678.28	3.26221
1080	5758.68	3.26339
1079	5497.38	3.26457
1078	5808.93	3.26575
1077	6070.23	3.26693
1076	6271.23	3.26833
1075	6019.98	3.26983
1074	6371.73	3.27133
1073	6241.08	3.27283
1072	5567.73	3.27433
1071	5788.83	3.27583
1070	5648.13	3.27733
1069	6090.33	3.27883
1068	6100.38	3.28033
1067	6261.18	3.28183
1066	5909.43	3.28333
1065	5939.58	3.28483
1064	6150.63	3.28633
1063	5969.73	3.28783
1062	6301.38	3.28933
1061	6120.48	3.29083
1060	6170.73	3.29233
1059	6582.78	3.29383
1058	6070.23	3.29533
1057	6190.83	3.29683
1056	6371.73	3.29833
1055	6090.33	3.29983
1054	5989.83	3.30133
1053	6180.78	3.30283
1052	5808.93	3.30433
1051	6291.33	3.30583
1050	6090.33	3.30733
1049	6100.38	3.30883
1048	6110.43	3.31033
1047	6612.93	3.31183
1046	6401.88	3.31333
1045	6442.08	3.31483
1044	6562.68	3.31633
1043	6251.13	3.31783
1042	6291.33	3.31933
1041	5969.73	3.32083
1040	6150.63	3.32233
1039	5919.48	3.32383
1038	6482.28	3.32533
1037	6381.78	3.32683
1036	6542.58	3.32833
1035	6271.23	3.32983
1034	6271.23	3.33133
1033	6361.68	3.33283
1032	6170.73	3.33433
1031	6803.88	3.33583
1030	6592.83	3.33733
1029	6683.28	3.33883
1028	6582.78	3.34033
1027	6612.93	3.34183
1026	6552.63	3.34343
1025	6592.83	3.34507
1024	6271.23	3.34671
1023	6452.13	3.34835
1022	6281.28	3.34999
1021	6592.83	3.35163
1020	6834.03	3.35327
1019	6502.38	3.3549
1018	6552.63	3.35654
1017	6683.28	3.35818
1016	7045.08	3.35982
1015	6723.48	3.36146
1014	6743.58	3.3631
1013	6612.93	3.36474
1012	6411.93	3.36638
1011	6753.63	3.36802
1010	6542.58	3.36966
1009	6432.03	3.3713
1008	6482.28	3.37294
1007	6381.78	3.37458
1006	6803.88	3.37622
1005	6934.53	3.37785
1004	6793.83	3.37949
1003	6823.98	3.38113
1002	7085.28	3.38277
1001	6974.73	3.38441
1000	6914.43	3.38605
999	6502.38	3.38769
998	6783.78	3.38933
997	6984.78	3.39097
996	6693.33	3.39261
995	6633.03	3.39425
994	6964.68	3.39589
993	7105.39	3.39753
992	6512.43	3.39917
991	6241.08	3.4008
990	6411.93	3.40244
989	6100.38	3.40408
988	5929.53	3.40572
987	6160.68	3.40736
986	6120.48	3.409
985	6180.78	3.41064
984	6060.18	3.41228
983	6210.93	3.41392
982	6150.63	3.41556
981	6251.13	3.4172
980	6411.93	3.41884
979	6663.18	3.42048
978	6442.08	3.42212
977	6934.53	3.42375
976	7467.19	3.42537
975	7296.34	3.42696
974	6944.58	3.42856
973	6582.78	3.43016
972	6371.73	3.43176
971	6321.48	3.43336
970	6462.18	3.43496
969	6140.58	3.43655
968	6401.88	3.43815
967	5597.88	3.43975
966	5135.58	3.44135
965	5095.38	3.44295
964	4512.47	3.44455
963	4210.97	3.44615
962	4522.52	3.44774
961	4381.82	3.44934
960	4241.12	3.45094
959	4160.72	3.45254
958	4271.27	3.45414
957	4221.02	3.45574
956	4231.07	3.45733
955	4009.97	3.45893
954	4321.52	3.46053
953	4160.72	3.46213
952	4009.97	3.46373
951	4050.17	3.46533
950	4311.47	3.46693
949	4120.52	3.46852
948	4241.12	3.47012
947	4090.37	3.47172
946	4291.37	3.47332
945	4331.57	3.47492
944	4391.87	3.47652
943	4462.22	3.47811
942	4612.97	3.47971
941	4301.42	3.48131
940	4371.77	3.48291
939	4231.07	3.48451
938	4120.52	3.48611
937	4180.82	3.4877
936	4251.17	3.4893
935	4261.22	3.4909
934	4341.62	3.4925
933	4311.47	3.4941
932	4442.12	3.4957
931	4522.52	3.4973
930	4391.87	3.49889
929	4442.12	3.50049
928	4301.42	3.50209
927	4442.12	3.50369
926	4582.82	3.50556
925	4170.77	3.50755
924	4100.42	3.50955
923	4301.42	3.51154
922	4472.27	3.51354
921	4291.37	3.51553
920	4200.92	3.51752
919	4271.27	3.51952
918	4411.97	3.52151
917	4572.77	3.5235
916	4231.07	3.5255
915	4160.72	3.52749
914	4522.52	3.52948
913	4371.77	3.53148
912	4311.47	3.53347
911	4381.82	3.53547
910	4020.02	3.53746
909	4743.62	3.53945
908	4733.57	3.54145
907	4190.87	3.54344
906	4472.27	3.54543
905	4612.97	3.54743
904	4562.72	3.54942
903	4281.32	3.55141
902	4411.97	3.55341
901	4592.87	3.5554
900	4582.82	3.5574
899	4663.22	3.55939
898	4502.42	3.56138
897	4703.42	3.56338
896	4813.97	3.56537
895	4693.37	3.56736
894	5165.73	3.56936
893	4582.82	3.57135
892	4683.32	3.57334
891	4984.82	3.57534
890	4813.97	3.57733
889	4753.67	3.57933
888	4472.27	3.58132
887	4693.37	3.58331
886	4834.07	3.58531
885	4623.02	3.5873
884	4562.72	3.58929
883	4341.62	3.59129
882	4602.92	3.59328
881	4753.67	3.59527
880	4643.12	3.59727
879	4401.92	3.59926
878	4542.62	3.60126
877	4753.67	3.60325
876	4391.87	3.60512
875	4844.12	3.60694
874	4964.72	3.60875
873	4743.62	3.61057
872	4592.87	3.61239
871	4924.52	3.6142
870	5035.07	3.61602
869	4783.82	3.61784
868	4592.87	3.61965
867	4874.27	3.62147
866	4824.02	3.62329
865	4944.62	3.6251
864	4884.32	3.62692
863	4974.77	3.62873
862	4824.02	3.63055
861	5085.33	3.63237
860	4984.82	3.63418
859	4703.42	3.636
858	4793.87	3.63782
857	4824.02	3.63963
856	4462.22	3.64145
855	4773.77	3.64327
854	4914.47	3.64508
853	4824.02	3.6469
852	4934.57	3.64872
851	5155.68	3.65053
850	4884.32	3.65235
849	4994.87	3.65416
848	4944.62	3.65598
847	4904.42	3.6578
846	4974.77	3.65961
845	4894.37	3.66143
844	4381.82	3.66325
843	4723.52	3.66506
842	5115.48	3.66688
841	4984.82	3.6687
840	4723.52	3.67051
839	5155.68	3.67233
838	4924.52	3.67415
837	4904.42	3.67596
836	5014.97	3.67778
835	4824.02	3.67959
834	4884.32	3.68141
833	5467.23	3.68323
832	5316.48	3.68504
831	4964.72	3.68686
830	5025.02	3.68868
829	5025.02	3.69049
828	5165.73	3.69231
827	5165.73	3.69413
826	4763.72	3.69544
825	5004.92	3.69654
824	5226.03	3.69763
823	5276.28	3.69873
822	5205.93	3.69982
821	4904.42	3.70091
820	4914.47	3.70201
819	4733.57	3.7031
818	5286.33	3.7042
817	5276.28	3.70529
816	5155.68	3.70638
815	5266.23	3.70748
814	4944.62	3.70857
813	5286.33	3.70967
812	5286.33	3.71076
811	5035.07	3.71185
810	4773.77	3.71295
809	4944.62	3.71404
808	5075.28	3.71514
807	5226.03	3.71623
806	5236.08	3.71732
805	5457.18	3.71842
804	5296.38	3.71951
803	5396.88	3.72061
802	5416.98	3.7217
801	5205.93	3.72279
800	5175.78	3.72389
799	5457.18	3.72498
798	5195.88	3.72608
797	4984.82	3.72717
796	5205.93	3.72826
795	5437.08	3.72936
794	5718.48	3.73045
793	5447.13	3.73155
792	5306.43	3.73264
791	5708.43	3.73374
790	5587.83	3.73483
789	5768.73	3.73592
788	5256.18	3.73702
787	5577.78	3.73811
786	5768.73	3.73934
785	5306.43	3.74064
784	5226.03	3.74193
783	5376.78	3.74322
782	5467.23	3.74451
781	5286.33	3.74581
780	5557.68	3.7471
779	5416.98	3.74839
778	5547.63	3.74968
777	5698.38	3.75098
776	5336.58	3.75227
775	5416.98	3.75356
774	5708.43	3.75486
773	5447.13	3.75615
772	5587.83	3.75744
771	5517.48	3.75873
770	5306.43	3.76003
769	5628.03	3.76132
768	5065.22	3.76261
767	5427.03	3.76391
766	5818.98	3.7652
765	5889.33	3.76649
764	5246.13	3.76778
763	5386.83	3.76908
762	5688.33	3.77037
761	5638.08	3.77166
760	5527.53	3.77296
759	5416.98	3.77425
758	5959.68	3.77554
757	5698.38	3.77683
756	5477.28	3.77813
755	5155.68	3.77942
754	5366.73	3.78071
753	5758.68	3.782
752	5748.63	3.7833
751	5728.53	3.78459
750	5718.48	3.78588
749	5416.98	3.78718
748	5336.58	3.78847
747	5658.18	3.78976
746	5758.68	3.79105
745	5829.03	3.79235
744	5396.88	3.79364
743	5678.28	3.79493
742	5376.78	3.79623
741	5728.53	3.79752
740	5467.23	3.79881
739	5959.68	3.8001
738	6050.13	3.8014
737	5939.58	3.80269
736	5818.98	3.80398
735	5628.03	3.80528
734	5768.73	3.80657
733	5949.63	3.80786
732	6030.03	3.80915
731	5688.33	3.81045
730	5648.13	3.81174
729	5567.73	3.81303
728	5808.93	3.81433
727	5818.98	3.81562
726	5678.28	3.81739
725	5688.33	3.81937
724	5969.73	3.82135
723	5989.83	3.82333
722	5969.73	3.82531
721	5758.68	3.8273
720	5768.73	3.82928
719	5728.53	3.83126
718	5969.73	3.83324
717	5889.33	3.83522
716	5798.88	3.83721
715	6281.28	3.83919
714	5979.78	3.84117
713	6040.08	3.84315
712	5658.18	3.84513
711	5728.53	3.84712
710	6110.43	3.8491
709	5668.23	3.85108
708	5628.03	3.85306
707	5758.68	3.85504
706	6019.98	3.85702
705	6251.13	3.85901
704	5959.68	3.86099
703	5477.28	3.86297
702	5557.68	3.86495
701	5969.73	3.86693
700	6261.18	3.86892
699	6281.28	3.8709
698	5919.48	3.87288
697	5929.53	3.87486
696	5808.93	3.87684
695	6080.28	3.87883
694	6180.78	3.88081
693	6261.18	3.88279
692	6130.53	3.88477
691	6261.18	3.88675
690	5798.88	3.88874
689	6060.18	3.89072
688	6120.48	3.8927
687	5959.68	3.89468
686	6050.13	3.89666
685	6271.23	3.89865
684	6150.63	3.90063
683	6241.08	3.90261
682	6220.98	3.90459
681	5999.88	3.90657
680	6170.73	3.90855
679	6281.28	3.91054
678	6200.88	3.91252
677	6080.28	3.9145
676	6231.03	3.9159
675	6231.03	3.91704
674	6080.28	3.91818
673	6190.83	3.91933
672	6512.43	3.92047
671	6281.28	3.92161
670	6341.58	3.92275
669	6301.38	3.92389
668	6331.53	3.92503
667	6562.68	3.92617
666	6552.63	3.92731
665	5889.33	3.92845
664	6210.93	3.9296
663	6180.78	3.93074
662	6110.43	3.93188
661	6070.23	3.93302
660	6321.48	3.93416
659	5849.13	3.9353
658	6200.88	3.93644
657	6190.83	3.93758
656	6653.13	3.93872
655	6713.43	3.93987
654	6120.48	3.94101
653	6472.23	3.94215
652	6442.08	3.94329
651	6100.38	3.94443
650	6401.88	3.94557
649	6301.38	3.94671
648	6050.13	3.94785
647	6030.03	3.94899
646	6251.13	3.95014
645	6351.63	3.95128
644	6341.58	3.95242
643	6251.13	3.95356
642	6341.58	3.9547
641	6673.23	3.95584
640	6311.43	3.95698
639	6170.73	3.95812
638	6391.83	3.95926
637	6401.88	3.96041
636	6542.58	3.96155
635	6241.08	3.96269
634	5949.63	3.96383
633	6421.98	3.96497
632	6612.93	3.96611
631	6663.18	3.96725
630	6673.23	3.96839
629	6974.73	3.96953
628	6954.63	3.97068
627	6723.48	3.97182
626	6301.38	3.97296
625	6522.48	3.9741
624	6442.08	3.97524
623	6633.03	3.97638
622	7004.88	3.97752
621	6582.78	3.97866
620	6019.98	3.9798
619	6582.78	3.98095
618	5969.73	3.98209
617	6220.98	3.98323
616	6582.78	3.98492
615	6763.68	3.98685
614	6633.03	3.98878
613	6361.68	3.99071
612	6522.48	3.99265
611	6562.68	3.99458
610	6391.83	3.99651
609	6773.73	3.99845
608	6622.98	4.00038
607	6472.23	4.00231
606	6241.08	4.00425
605	6512.43	4.00618
604	6170.73	4.00811
603	6331.53	4.01005
602	6291.33	4.01198
601	6502.38	4.01391
600	6432.03	4.01584
599	6592.83	4.01778
598	6813.93	4.01971
597	6582.78	4.02164
596	6572.73	4.02358
595	6060.18	4.02551
594	6763.68	4.02744
593	6472.23	4.02938
592	6452.13	4.03131
591	6582.78	4.03324
590	6663.18	4.03518
589	6643.08	4.03711
588	6723.48	4.03904
587	6823.98	4.04098
586	6472.23	4.04291
585	6904.38	4.04484
584	6713.43	4.04677
583	6663.18	4.04871
582	6914.43	4.05064
581	6502.38	4.05257
580	6532.53	4.05451
579	6532.53	4.05644
578	6763.68	4.05837
577	6643.08	4.06031
576	6934.53	4.06159
575	6803.88	4.06259
574	6572.73	4.06359
573	6482.28	4.06458
572	6401.88	4.06558
571	6301.38	4.06658
570	6301.38	4.06757
569	6492.33	4.06857
568	6512.43	4.06957
567	6281.28	4.07056
566	6190.83	4.07156
565	6562.68	4.07255
564	6482.28	4.07355
563	6080.28	4.07455
562	6452.13	4.07554
561	6813.93	4.07654
560	6783.78	4.07754
559	6512.43	4.07853
558	7135.54	4.07953
557	7024.98	4.08053
556	7075.23	4.08152
555	6743.58	4.08252
554	7004.88	4.08352
553	6823.98	4.08451
552	7004.88	4.08551
551	6582.78	4.08651
550	6482.28	4.0875
549	6673.23	4.0885
548	6572.73	4.0895
547	5949.63	4.09049
546	5557.68	4.09149
545	5537.58	4.09249
544	5959.68	4.09348
543	5296.38	4.09448
542	4944.62	4.09547
541	4472.27	4.09647
540	4432.07	4.09747
539	4321.52	4.09846
538	4050.17	4.09946
537	3829.07	4.10046
536	3567.77	4.10145
535	3819.02	4.10245
534	4030.07	4.10345
533	5155.68	4.10444
532	10050	4.10544
531	17999.6	4.10644
530	22069.9	4.10743
529	17507.2	4.10843
528	7818.94	4.10943
527	3638.12	4.11042
526	3336.62	4.11142
525	3055.22	4.11242
524	2824.06	4.11341
523	2894.41	4.11441
522	2904.46	4.11541
521	2602.96	4.1164
520	2773.81	4.1174
519	2683.36	4.11839
518	2713.51	4.11939
517	2864.26	4.12039
516	2723.56	4.12194
515	2492.41	4.12375
514	2884.36	4.12556
513	2763.76	4.12736
512	2773.81	4.12917
511	2532.61	4.13097
510	2572.81	4.13278
509	2803.96	4.13459
508	2824.06	4.13639
507	2673.31	4.1382
506	2663.26	4.14001
505	2974.81	4.14181
504	2703.46	4.14362
503	2924.56	4.14543
502	2502.46	4.14723
501	2663.26	4.14904
500	2542.66	4.15084
499	2763.76	4.15265
498	3075.32	4.15446
497	2683.36	4.15626
496	2602.96	4.15807
495	2703.46	4.15988
494	2683.36	4.16168
493	2874.31	4.16349
492	2582.86	4.16529
491	2693.41	4.1671
490	2643.16	4.16891
489	2663.26	4.17071
488	2703.46	4.17252
487	2814.01	4.17433
486	2763.76	4.17613
485	3045.17	4.17794
484	2793.91	4.17975
483	2542.66	4.18155
482	2743.66	4.18336
481	2723.56	4.18516
480	2773.81	4.18697
479	2854.21	4.18878
478	2773.81	4.19058
477	2814.01	4.19239
476	2753.71	4.19378
475	2793.91	4.19498
474	3045.17	4.19619
473	3145.67	4.19739
472	3025.06	4.1986
471	2954.71	4.1998
470	3015.01	4.201
469	3004.96	4.20221
468	2693.41	4.20341
467	2582.86	4.20462
466	2844.16	4.20582
465	2924.56	4.20702
464	2924.56	4.20823
463	2894.41	4.20943
462	3004.96	4.21064
461	2602.96	4.21184
460	2633.11	4.21304
459	2703.46	4.21425
458	3075.32	4.21545
457	2793.91	4.21665
456	2663.26	4.21786
455	2633.11	4.21906
454	2844.16	4.22027
453	2834.11	4.22147
452	2864.26	4.22267
451	2854.21	4.22388
450	2864.26	4.22508
449	2834.11	4.22629
448	2884.36	4.22749
447	2864.26	4.22869
446	3226.07	4.2299
445	2743.66	4.2311
444	2984.86	4.23231
443	2974.81	4.23351
442	2743.66	4.23471
441	2954.71	4.23592
440	2964.76	4.23712
439	3135.62	4.23832
438	2773.81	4.23953
437	2793.91	4.24073
436	2954.71	4.24194
435	3004.96	4.24314
434	2844.16	4.24434
433	3195.92	4.24555
432	2974.81	4.24675
431	2783.86	4.24796
430	2924.56	4.24916
429	3105.47	4.25036
428	3085.37	4.25157
427	3236.12	4.25277
426	3085.37	4.25428
425	3045.17	4.25592
424	3095.42	4.25757
423	2984.86	4.25921
422	2954.71	4.26085
421	3366.77	4.2625
420	3326.57	4.26414
419	3175.82	4.26578
418	3004.96	4.26743
417	3085.37	4.26907
416	3195.92	4.27072
415	3025.06	4.27236
414	3226.07	4.274
413	3065.27	4.27565
412	3125.57	4.27729
411	3125.57	4.27893
410	2964.76	4.28058
409	3266.27	4.28222
408	3366.77	4.28387
407	3035.11	4.28551
406	3417.02	4.28715
405	3336.62	4.2888
404	2984.86	4.29044
403	2954.71	4.29208
402	3095.42	4.29373
401	3356.72	4.29537
400	3256.22	4.29701
399	3256.22	4.29866
398	3618.02	4.3003
397	3728.57	4.30195
396	3386.87	4.30359
395	3155.72	4.30523
394	3105.47	4.30688
393	3296.42	4.30852
392	3417.02	4.31016
391	3276.32	4.31181
390	3276.32	4.31345
389	3115.52	4.3151
388	3175.82	4.31674
387	3004.96	4.31838
386	3055.22	4.31947
385	3025.06	4.32031
384	3457.22	4.32114
383	3437.12	4.32198
382	3135.62	4.32282
381	3356.72	4.32365
380	3366.77	4.32449
379	3115.52	4.32533
378	3115.52	4.32616
377	3256.22	4.327
376	3276.32	4.32784
375	3376.82	4.32867
374	3115.52	4.32951
373	3155.72	4.33035
372	3055.22	4.33118
371	2994.91	4.33202
370	3256.22	4.33286
369	3567.77	4.33369
368	3567.77	4.33453
367	3085.37	4.33537
366	3085.37	4.3362
365	3266.27	4.33704
364	3427.07	4.33788
363	3537.62	4.33871
362	3457.22	4.33955
361	3658.22	4.34039
360	3236.12	4.34122
359	3165.77	4.34206
358	3487.37	4.3429
357	3417.02	4.34373
356	3366.77	4.34457
355	3336.62	4.34541
354	3175.82	4.34624
353	3195.92	4.34708
352	3417.02	4.34792
351	3537.62	4.34875
350	3115.52	4.34959
349	3366.77	4.35043
348	3497.42	4.35126
347	3417.02	4.3521
346	3316.52	4.35294
345	3216.02	4.35377
344	3346.67	4.35461
343	3597.92	4.35545
342	3497.42	4.35628
341	3618.02	4.35712
340	3658.22	4.35796
339	3567.77	4.35879
338	3768.77	4.35963
337	3738.62	4.36047
336	3658.22	4.3613
335	3718.52	4.36214
334	3718.52	4.36298
333	3427.07	4.36381
332	3788.87	4.36465
331	3688.37	4.36549
330	3658.22	4.36632
329	3336.62	4.36716
328	3457.22	4.368
327	3537.62	4.36883
326	3808.97	4.36967
325	3698.42	4.37051
324	3798.92	4.37134
323	3406.97	4.37218
322	3738.62	4.37302
321	3698.42	4.37385
320	3788.87	4.37469
319	3698.42	4.37553
318	3607.97	4.37636
317	3597.92	4.3772
316	3577.82	4.37804
315	3819.02	4.37887
314	3899.42	4.37971
313	4120.52	4.38055
312	4160.72	4.38138
311	4160.72	4.38222
310	3969.77	4.38306
309	4020.02	4.38389
308	3969.77	4.38473
307	4020.02	4.38557
306	3808.97	4.3864
305	3628.07	4.38724
304	3678.32	4.38808
303	3859.22	4.38891
302	4060.22	4.38975
301	3819.02	4.39059
300	3256.22	4.39142
299	3437.12	4.39226
298	2994.91	4.3931
297	2733.61	4.39393
296	2683.36	4.39643
295	2442.16	4.39967
294	2070.31	4.40291
293	1688.41	4.40615
292	1557.76	4.4094
291	1477.36	4.41264
290	1587.91	4.41588
289	1618.06	4.41912
288	2572.81	4.42236
287	5889.33	4.4256
286	7145.59	4.42884
285	4422.02	4.43209
284	5246.13	4.43533
283	16713.2	4.43857
282	22672.9	4.44181
281	10130.4	4.44505
280	2150.71	4.44829
279	884.404	4.45153
278	683.403	4.45478
277	592.953	4.45802
276	562.803	4.46126
275	432.152	4.4645
274	402.002	4.46774
273	361.802	4.47098
272	391.952	4.47422
271	371.852	4.47747
270	371.852	4.48071
269	402.002	4.48395
268	351.752	4.48719
267	462.302	4.49043
266	452.252	4.49367
265	371.852	4.49691
264	442.202	4.50016
263	442.202	4.5034
262	341.702	4.50664
261	351.752	4.50988
260	402.002	4.51312
259	371.852	4.51636
258	381.902	4.5196
257	341.702	4.52285
256	301.501	4.52609
255	402.002	4.52933
254	452.252	4.53257
253	311.552	4.53581
252	301.501	4.53905
251	371.852	4.54229
250	361.802	4.54554
249	412.052	4.54878
248	371.852	4.55202
247	351.752	4.55526
246	361.802	4.55769
245	412.052	4.55976
244	321.602	4.56182
243	371.852	4.56389
242	391.952	4.56595
241	331.652	4.56802
240	371.852	4.57008
239	271.351	4.57215
238	321.602	4.57422
237	412.052	4.57628
236	381.902	4.57835
235	412.052	4.58041
234	381.902	4.58248
233	402.002	4.58454
232	412.052	4.58661
231	452.252	4.58867
230	351.752	4.59074
229	391.952	4.59281
228	462.302	4.59487
227	422.102	4.59694
226	361.802	4.599
225	361.802	4.60107
224	432.152	4.60313
223	371.852	4.6052
222	361.802	4.60727
221	381.902	4.60933
220	301.501	4.6114
219	381.902	4.61346
218	341.702	4.61553
217	331.652	4.61759
216	381.902	4.61966
215	402.002	4.62172
214	391.952	4.62379
213	311.552	4.62586
212	361.802	4.62792
211	371.852	4.62999
210	331.652	4.63205
209	321.602	4.63412
208	422.102	4.63618
207	391.952	4.63825
206	412.052	4.64032
205	472.352	4.64238
204	291.451	4.64445
203	331.652	4.64651
202	321.602	4.64858
201	341.702	4.65064
200	341.702	4.65271
199	442.202	4.65477
198	402.002	4.65684
197	371.852	4.65891
196	341.702	4.66097
195	391.952	4.66304
194	442.202	4.6651
193	381.902	4.66717
192	402.002	4.66923
191	381.902	4.6713
190	412.052	4.67337
189	412.052	4.67543
188	341.702	4.6775
187	422.102	4.67956
186	422.102	4.68118
185	472.352	4.68259
184	432.152	4.684
183	311.552	4.68541
182	351.752	4.68682
181	341.702	4.68823
180	341.702	4.68965
179	351.752	4.69106
178	462.302	4.69247
177	371.852	4.69388
176	391.952	4.69529
175	402.002	4.6967
174	452.252	4.69811
173	452.252	4.69953
172	512.553	4.70094
171	432.152	4.70235
170	391.952	4.70376
169	361.802	4.70517
168	402.002	4.70658
167	452.252	4.708
166	381.902	4.70941
165	442.202	4.71082
164	442.202	4.71223
163	371.852	4.71364
162	472.352	4.71505
161	422.102	4.71646
160	291.451	4.71788
159	391.952	4.71929
158	472.352	4.7207
157	402.002	4.72211
156	271.351	4.72352
155	331.652	4.72493
154	361.802	4.72635
153	381.902	4.72776
152	391.952	4.72917
151	462.302	4.73058
150	653.253	4.73199
149	532.653	4.7334
148	391.952	4.73481
147	371.852	4.73623
146	351.752	4.73764
145	442.202	4.73905
144	442.202	4.74046
143	391.952	4.74187
142	371.852	4.74328
141	452.252	4.7447
140	452.252	4.74611
139	472.352	4.74752
138	331.652	4.74893
137	291.451	4.75034
136	432.152	4.75175
135	402.002	4.75316
134	331.652	4.75458
133	432.152	4.75599
132	522.603	4.7574
131	412.052	4.75881
130	361.802	4.76143
129	381.902	4.76459
128	402.002	4.76775
127	381.902	4.77091
126	361.802	4.77406
125	482.402	4.77722
124	422.102	4.78038
123	462.302	4.78354
122	502.502	4.7867
121	412.052	4.78986
120	331.652	4.79302
119	261.301	4.79618
118	311.552	4.79934
117	402.002	4.8025
116	422.102	4.80565
115	371.852	4.80881
114	381.902	4.81197
113	402.002	4.81513
112	371.852	4.81829
111	391.952	4.82145
110	381.902	4.82461
109	331.652	4.82777
108	432.152	4.83093
107	603.003	4.83409
106	462.302	4.83724
105	432.152	4.8404
104	422.102	4.84356
103	472.352	4.84672
102	482.402	4.84988
101	492.452	4.85304
100	512.553	4.8562
99	683.403	4.85936
98	482.402	4.86252
97	412.052	4.86568
96	341.702	4.86883
95	361.802	4.87199
94	452.252	4.87515
93	361.802	4.87831
92	371.852	4.88147
91	432.152	4.88463
90	492.452	4.88779
89	422.102	4.89095
88	422.102	4.89411
87	492.452	4.89727
86	432.152	4.90043
85	462.302	4.90358
84	432.152	4.90674
83	402.002	4.9099
82	351.752	4.91306
81	381.902	4.91622
80	361.802	4.91938
79	402.002	4.92254
78	391.952	4.9257
77	452.252	4.92886
76	432.152	4.93202
75	462.302	4.93517
74	391.952	4.93833
73	381.902	4.94149
72	402.002	4.94465
71	422.102	4.94781
70	462.302	4.95097
69	512.553	4.95413
68	452.252	4.95729
67	361.802	4.96045
66	402.002	4.96361
65	482.402	4.96676
64	432.152	4.96992
63	432.152	4.97308
62	462.302	4.97624
61	371.852	4.9794
60	412.052	4.98256
59	502.502	4.98572
58	492.452	4.98888
57	502.502	4.99204
56	432.152	4.9952
55	462.302	4.99835
54	452.252	5.00151
53	462.302	5.00467
52	522.603	5.00783
51	462.302	5.01099
50	452.252	5.01415
49	462.302	5.01731
48	522.603	5.02047
47	381.902	5.02363
46	422.102	5.02679
45	502.502	5.02994
44	482.402	5.0331
43	472.352	5.03626
42	422.102	5.03942
41	341.702	5.04258
40	361.802	5.04574
39	391.952	5.0489
38	442.202	5.05206
37	432.152	5.05522
36	381.902	5.05838
35	391.952	5.06153
34	422.102	5.06469
33	331.652	5.06785
32	341.702	5.07101
31	412.052	5.07417
30	532.653	5.07733
29	502.502	5.08049
28	492.452	5.08365
27	653.253	5.08681
26	733.654	5.08997
25	804.004	5.09313
24	663.303	5.09628
23	713.554	5.09944
22	532.653	5.1026
21	432.152	5.10576
20	321.602	5.10892
19	311.552	5.11208
18	231.151	5.11524
17	351.752	5.1184
16	381.902	5.12156
15	371.852	5.12472
14	341.702	5.12787
13	412.052	5.13103
12	391.952	5.13419
11	381.902	5.13735
10	381.902	5.14051
9	361.802	5.14367
8	361.802	5.14683
7	301.501	5.14999
6	301.501	5.15315
5	241.201	5.15631
4	211.051	5.15946
3	180.901	5.16262
2	150.751	5.16578
1	60.3003	5.16894
0	10.05	5.1721
-1	0	5.17526
-2	0	5.17842
-3	0	5.18158
-4	0	5.18474
-5	0	5.1879
