# Supplementary material for: Surface hydrophobization of hydrogels via interface dynamics-induced network reconfiguration
Source: Nat Commun. 2024 Jan 3;15:239. doi: 10.1038/s41467-023-44646-5 (PMC10764767; doi:10.1038/s41467-023-44646-5)
Supplement: Supplementary file 10 — Source data [file 41467_2023_44646_MOESM10_ESM.zip › Source data/Figure S12/Raw data_20nm.xlsx]

## Sheet: 2-C 1s
	60015-1/60015-1/60015-1/Depth Profile/Etches/1/C 1s
Binding energy (eV)	Counts per second	Trans Fn		Corrected BE
300	1532.3	1.13723		302.4	1532.3
299.9	1713.25	1.13725		302.3	1713.25
299.8	1628.55	1.13728		302.2	1628.55
299.7	1551.55	1.13731		302.1	1551.55
299.6	1520.75	1.13734		302	1520.75
299.5	1682.45	1.13737		301.9	1682.45
299.4	1609.3	1.1374		301.8	1609.3
299.3	1466.85	1.13743		301.7	1466.85
299.2	1540	1.13745		301.6	1540
299.1	1566.95	1.13748		301.5	1566.95
299	1551.55	1.13751		301.4	1551.55
298.9	1505.35	1.13754		301.3	1505.35
298.8	1459.15	1.13757		301.2	1459.15
298.7	1432.2	1.1376		301.1	1432.2
298.6	1439.9	1.13763		301	1439.9
298.5	1447.6	1.13766		300.9	1447.6
298.4	1320.55	1.13768		300.8	1320.55
298.3	1436.05	1.13771		300.7	1436.05
298.2	1397.55	1.13774		300.6	1397.55
298.1	1278.2	1.13777		300.5	1278.2
298	1382.15	1.1378		300.4	1382.15
297.9	1493.8	1.13783		300.3	1493.8
297.8	1470.7	1.13786		300.2	1470.7
297.7	1520.75	1.13789		300.1	1520.75
297.6	1489.95	1.13791		300	1489.95
297.5	1439.9	1.13794		299.9	1439.9
297.4	1397.55	1.13797		299.8	1397.55
297.3	1282.05	1.138		299.7	1282.05
297.2	1328.25	1.13803		299.6	1328.25
297.1	1362.9	1.13806		299.5	1362.9
297	1301.3	1.13809		299.4	1301.3
296.9	1343.65	1.13812		299.3	1343.65
296.8	1343.65	1.13814		299.2	1343.65
296.7	1247.4	1.13817		299.1	1247.4
296.6	1412.95	1.13825		299	1412.95
296.5	1278.2	1.13834		298.9	1278.2
296.4	1208.9	1.13842		298.8	1208.9
296.3	1205.05	1.13851		298.7	1205.05
296.2	1181.95	1.13859		298.6	1181.95
296.1	1047.2	1.13868		298.5	1047.2
296	1147.3	1.13876		298.4	1147.3
295.9	1120.35	1.13885		298.3	1120.35
295.8	1124.2	1.13893		298.2	1124.2
295.7	1139.6	1.13902		298.1	1139.6
295.6	1066.45	1.13911		298	1066.45
295.5	1089.55	1.13919		297.9	1089.55
295.4	1089.55	1.13928		297.8	1089.55
295.3	1039.5	1.13936		297.7	1039.5
295.2	1035.65	1.13945		297.6	1035.65
295.1	950.951	1.13953		297.5	950.951
295	931.701	1.13962		297.4	931.701
294.9	977.901	1.1397		297.3	977.901
294.8	989.451	1.13979		297.2	989.451
294.7	1012.55	1.13987		297.1	1012.55
294.6	924.001	1.13996		297	924.001
294.5	954.801	1.14004		296.9	954.801
294.4	962.501	1.14013		296.8	962.501
294.3	897.051	1.14021		296.7	897.051
294.2	881.651	1.1403		296.6	881.651
294.1	904.751	1.14038		296.5	904.751
294	843.151	1.14047		296.4	843.151
293.9	885.501	1.14056		296.3	885.501
293.8	862.401	1.14064		296.2	862.401
293.7	870.101	1.14073		296.1	870.101
293.6	897.051	1.14081		296	897.051
293.5	843.151	1.1409		295.9	843.151
293.4	781.551	1.14098		295.8	781.551
293.3	820.051	1.14107		295.7	820.051
293.2	850.851	1.14115		295.6	850.851
293.1	777.701	1.14124		295.5	777.701
293	804.651	1.14132		295.4	804.651
292.9	750.751	1.14141		295.3	750.751
292.8	739.201	1.14149		295.2	739.201
292.7	758.451	1.14158		295.1	758.451
292.6	708.401	1.14166		295	708.401
292.5	669.901	1.14175		294.9	669.901
292.4	639.101	1.14184		294.8	639.101
292.3	635.251	1.14192		294.7	635.251
292.2	712.251	1.14201		294.6	712.251
292.1	585.201	1.14209		294.5	585.201
292	596.751	1.14218		294.4	596.751
291.9	646.801	1.14226		294.3	646.801
291.8	669.901	1.14235		294.2	669.901
291.7	639.101	1.14243		294.1	639.101
291.6	681.451	1.14252		294	681.451
291.5	650.651	1.1426		293.9	650.651
291.4	696.851	1.14269		293.8	696.851
291.3	681.451	1.14277		293.7	681.451
291.2	646.801	1.14286		293.6	646.801
291.1	558.251	1.14294		293.5	558.251
291	531.301	1.14303		293.4	531.301
290.9	627.551	1.14311		293.3	627.551
290.8	581.351	1.1432		293.2	581.351
290.7	512.051	1.14329		293.1	512.051
290.6	589.051	1.14337		293	589.051
290.5	531.301	1.14346		292.9	531.301
290.4	565.951	1.14354		292.8	565.951
290.3	519.751	1.14363		292.7	519.751
290.2	500.501	1.14371		292.6	500.501
290.1	558.251	1.1438		292.5	558.251
290	616.001	1.14388		292.4	616.001
289.9	542.851	1.14397		292.3	542.851
289.8	558.251	1.14405		292.2	558.251
289.7	535.151	1.14414		292.1	535.151
289.6	573.651	1.14422		292	573.651
289.5	435.05	1.14431		291.9	435.05
289.4	477.4	1.14439		291.8	477.4
289.3	477.4	1.14448		291.7	477.4
289.2	546.701	1.14456		291.6	546.701
289.1	539.001	1.14465		291.5	539.001
289	589.051	1.14474		291.4	589.051
288.9	573.651	1.14482		291.3	573.651
288.8	577.501	1.14491		291.2	577.501
288.7	531.301	1.14499		291.1	531.301
288.6	565.951	1.14508		291	565.951
288.5	589.051	1.14516		290.9	589.051
288.4	569.801	1.14525		290.8	569.801
288.3	685.301	1.14533		290.7	685.301
288.2	777.701	1.14542		290.6	777.701
288.1	985.601	1.1455		290.5	985.601
288	1008.7	1.14559		290.4	1008.7
287.9	1208.9	1.14567		290.3	1208.9
287.8	1578.5	1.14576		290.2	1578.5
287.7	1909.6	1.14584		290.1	1909.6
287.6	2159.85	1.14593		290	2159.85
287.5	2618	1.14602		289.9	2618
287.4	3160.85	1.1461		289.8	3160.85
287.3	3811.5	1.14619		289.7	3811.5
287.2	4546.85	1.14627		289.6	4546.85
287.1	5193.66	1.14636		289.5	5193.66
287	5713.41	1.14644		289.4	5713.41
286.9	6129.21	1.14653		289.3	6129.21
286.8	6768.31	1.14661		289.2	6768.31
286.7	6933.86	1.1467		289.1	6933.86
286.6	6575.81	1.14678		289	6575.81
286.5	6487.26	1.14687		288.9	6487.26
286.4	5801.96	1.14695		288.8	5801.96
286.3	5386.16	1.14704		288.7	5386.16
286.2	4681.6	1.14712		288.6	4681.6
286.1	4034.8	1.14721		288.5	4034.8
286	3418.8	1.14729		288.4	3418.8
285.9	2687.3	1.14738		288.3	2687.3
285.8	2198.35	1.14747		288.2	2198.35
285.7	1844.15	1.14755		288.1	1844.15
285.6	1574.65	1.14764		288	1574.65
285.5	1247.4	1.14772		287.9	1247.4
285.4	1093.4	1.14781		287.8	1093.4
285.3	1004.85	1.14789		287.7	1004.85
285.2	981.751	1.14798		287.6	981.751
285.1	989.451	1.14806		287.5	989.451
285	997.151	1.14815		287.4	997.151
284.9	1001	1.14823		287.3	1001
284.8	1081.85	1.14832		287.2	1081.85
284.7	1189.65	1.1484		287.1	1189.65
284.6	1170.4	1.14849		287	1170.4
284.5	1220.45	1.14857		286.9	1220.45
284.4	1378.3	1.14866		286.8	1378.3
284.3	1617	1.14874		286.7	1617
284.2	1805.65	1.14883		286.6	1805.65
284.1	2009.7	1.14892		286.5	2009.7
284	2356.2	1.149		286.4	2356.2
283.9	2818.2	1.14909		286.3	2818.2
283.8	3472.7	1.14917		286.2	3472.7
283.7	4092.55	1.14926		286.1	4092.55
283.6	4874.1	1.14934		286	4874.1
283.5	5855.86	1.14943		285.9	5855.86
283.4	7426.66	1.14951		285.8	7426.66
283.3	8889.66	1.1496		285.7	8889.66
283.2	10703	1.14968		285.6	10703
283.1	12169.9	1.14977		285.5	12169.9
283	13821.5	1.14985		285.4	13821.5
282.9	15003.5	1.14994		285.3	15003.5
282.8	16258.6	1.15002		285.2	16258.6
282.7	17159.5	1.15011		285.1	17159.5
282.6	17490.6	1.1502		285	17490.6
282.5	17409.7	1.15028		284.9	17409.7
282.4	17436.7	1.15037		284.8	17436.7
282.3	16285.5	1.15045		284.7	16285.5
282.2	14988.1	1.15054		284.6	14988.1
282.1	13425	1.15062		284.5	13425
282	11538.5	1.15071		284.4	11538.5
281.9	9713.56	1.15079		284.3	9713.56
281.8	8069.61	1.15088		284.2	8069.61
281.7	6560.41	1.15096		284.1	6560.41
281.6	4762.45	1.15105		284	4762.45
281.5	3676.75	1.15113		283.9	3676.75
281.4	2756.6	1.15122		283.8	2756.6
281.3	2105.95	1.1513		283.7	2105.95
281.2	1436.05	1.15139		283.6	1436.05
281.1	1035.65	1.15147		283.5	1035.65
281	839.301	1.15156		283.4	839.301
280.9	639.101	1.15165		283.3	639.101
280.8	496.651	1.15173		283.2	496.651
280.7	408.1	1.15182		283.1	408.1
280.6	396.55	1.1519		283	396.55
280.5	308	1.15199		282.9	308
280.4	354.2	1.15207		282.8	354.2
280.3	334.95	1.15216		282.7	334.95
280.2	277.2	1.15224		282.6	277.2
280.1	219.45	1.15233		282.5	219.45
280	246.4	1.15241		282.4	246.4
279.9	257.95	1.1525		282.3	257.95
279.8	204.05	1.15258		282.2	204.05
279.7	246.4	1.15267		282.1	246.4
279.6	254.1	1.15275		282	254.1
279.5	227.15	1.15284		281.9	227.15
279.4	284.9	1.15292		281.8	284.9
279.3	284.9	1.15301		281.7	284.9
279.2	238.7	1.1531		281.6	238.7
279.1	223.3	1.15318		281.5	223.3
279	192.5	1.15327		281.4	192.5
278.9	231	1.15335		281.3	231
278.8	215.6	1.15344		281.2	215.6
278.7	231	1.15352		281.1	231
278.6	211.75	1.15361		281	211.75
278.5	207.9	1.15369		280.9	207.9
278.4	227.15	1.15378		280.8	227.15
278.3	196.35	1.15386		280.7	196.35
278.2	184.8	1.15395		280.6	184.8
278.1	211.75	1.15403		280.5	211.75
278	204.05	1.15412		280.4	204.05
277.9	177.1	1.1542		280.3	177.1
277.8	227.15	1.15429		280.2	227.15
277.7	188.65	1.15438		280.1	188.65
277.6	184.8	1.15446		280	184.8
277.5	180.95	1.15455		279.9	180.95
277.4	177.1	1.15463		279.8	177.1
277.3	161.7	1.15472		279.7	161.7
277.2	173.25	1.1548		279.6	173.25
277.1	157.85	1.15489		279.5	157.85
277	223.3	1.15497		279.4	223.3

## Sheet: 1-O 1s
	60015-1/60015-1/60015-1/Depth Profile/Etches/1/O 1s
Binding energy (eV)	Counts per second	Trans Fn		Corrected BE
543	2657.68	1.03851		545.4	2657.68
542.9	2733.1	1.03857		545.3	2733.1
542.8	2567.18	1.03862		545.2	2567.18
542.7	2606.4	1.03867		545.1	2606.4
542.6	2699.91	1.03872		545	2699.91
542.5	2727.06	1.03878		544.9	2727.06
542.4	2633.55	1.03883		544.8	2633.55
542.3	2636.56	1.03888		544.7	2636.56
542.2	2404.28	1.03893		544.6	2404.28
542.1	2497.8	1.03899		544.5	2497.8
542	2449.53	1.03904		544.4	2449.53
541.9	2395.23	1.03909		544.3	2395.23
541.8	2346.96	1.03914		544.2	2346.96
541.7	2337.91	1.0392		544.1	2337.91
541.6	2389.2	1.03925		544	2389.2
541.5	2401.26	1.0393		543.9	2401.26
541.4	2365.06	1.03935		543.8	2365.06
541.3	2271.55	1.0394		543.7	2271.55
541.2	2244.4	1.03946		543.6	2244.4
541.1	2274.56	1.03951		543.5	2274.56
541	2256.46	1.03956		543.4	2256.46
540.9	2313.78	1.03961		543.3	2313.78
540.8	2356.01	1.03967		543.2	2356.01
540.7	2259.48	1.03972		543.1	2259.48
540.6	2295.68	1.03977		543	2295.68
540.5	2310.76	1.03982		542.9	2310.76
540.4	2274.56	1.03988		542.8	2274.56
540.3	2250.43	1.03993		542.7	2250.43
540.2	2235.35	1.03998		542.6	2235.35
540.1	2087.53	1.04003		542.5	2087.53
540	2099.6	1.04009		542.4	2099.6
539.9	2039.26	1.04014		542.3	2039.26
539.8	2018.15	1.04019		542.2	2018.15
539.7	2256.46	1.04024		542.1	2256.46
539.6	2153.9	1.04029		542	2153.9
539.5	2256.46	1.04035		541.9	2256.46
539.4	2102.61	1.0404		541.8	2102.61
539.3	2172	1.04045		541.7	2172
539.2	2178.03	1.0405		541.6	2178.03
539.1	2250.43	1.04056		541.5	2250.43
539	2295.68	1.04061		541.4	2295.68
538.9	2172	1.04066		541.3	2172
538.8	2184.06	1.04071		541.2	2184.06
538.7	2241.38	1.04077		541.1	2241.38
538.6	2184.06	1.04082		541	2184.06
538.5	2172	1.04087		540.9	2172
538.4	2135.8	1.04092		540.8	2135.8
538.3	2172	1.04098		540.7	2172
538.2	2105.63	1.04103		540.6	2105.63
538.1	1948.76	1.04108		540.5	1948.76
538	1981.95	1.04113		540.4	1981.95
537.9	2039.26	1.04119		540.3	2039.26
537.8	1948.76	1.04124		540.2	1948.76
537.7	2006.08	1.04129		540.1	2006.08
537.6	1912.56	1.04134		540	1912.56
537.5	1897.48	1.04139		539.9	1897.48
537.4	1909.55	1.04145		539.8	1909.55
537.3	1867.32	1.0415		539.7	1867.32
537.2	1864.3	1.04155		539.6	1864.3
537.1	1749.67	1.0416		539.5	1749.67
537	1743.63	1.04166		539.4	1743.63
536.9	1746.65	1.04171		539.3	1746.65
536.8	1695.37	1.04176		539.2	1695.37
536.7	1680.28	1.04181		539.1	1680.28
536.6	1677.27	1.04187		539	1677.27
536.5	1638.05	1.04192		538.9	1638.05
536.4	1665.2	1.04197		538.8	1665.2
536.3	1752.68	1.04202		538.7	1752.68
536.2	1734.58	1.04208		538.6	1734.58
536.1	1749.67	1.04213		538.5	1749.67
536	1758.72	1.04218		538.4	1758.72
535.9	1797.93	1.04223		538.3	1797.93
535.8	1734.58	1.04228		538.2	1734.58
535.7	1746.65	1.04234		538.1	1746.65
535.6	1671.23	1.04239		538	1671.23
535.5	1716.48	1.04244		537.9	1716.48
535.4	1806.98	1.04249		537.8	1806.98
535.3	1668.22	1.04255		537.7	1668.22
535.2	1734.58	1.0426		537.6	1734.58
535.1	1710.45	1.04265		537.5	1710.45
535	1604.87	1.0427		537.4	1604.87
534.9	1710.45	1.04276		537.3	1710.45
534.8	1755.7	1.04281		537.2	1755.7
534.7	1707.43	1.04286		537.1	1707.43
534.6	1722.52	1.04291		537	1722.52
534.5	1734.58	1.04297		536.9	1734.58
534.4	1825.08	1.04302		536.8	1825.08
534.3	1698.38	1.04307		536.7	1698.38
534.2	1846.2	1.04312		536.6	1846.2
534.1	1864.3	1.04318		536.5	1864.3
534	1800.95	1.04323		536.4	1800.95
533.9	1994.01	1.04328		536.3	1994.01
533.8	2075.46	1.04333		536.2	2075.46
533.7	1994.01	1.04338		536.1	1994.01
533.6	2045.3	1.04344		536	2045.3
533.5	2114.68	1.04349		535.9	2114.68
533.4	2099.6	1.04354		535.8	2099.6
533.3	2322.83	1.04359		535.7	2322.83
533.2	2307.75	1.04365		535.6	2307.75
533.1	2407.3	1.0437		535.5	2407.3
533	2778.35	1.04375		535.4	2778.35
532.9	2914.1	1.0438		535.3	2914.1
532.8	3092.08	1.04386		535.2	3092.08
532.7	3472.18	1.04391		535.1	3472.18
532.6	3918.65	1.04396		535	3918.65
532.5	4410.36	1.04401		534.9	4410.36
532.4	4917.16	1.04407		534.8	4917.16
532.3	5574.8	1.04412		534.7	5574.8
532.2	6389.29	1.04417		534.6	6389.29
532.1	7255.08	1.04422		534.5	7255.08
532	8163.09	1.04427		534.4	8163.09
531.9	9170.66	1.04433		534.3	9170.66
531.8	9927.84	1.04438		534.2	9927.84
531.7	11149.6	1.04443		534.1	11149.6
531.6	12042.5	1.04448		534	12042.5
531.5	12941.5	1.04454		533.9	12941.5
531.4	13565.9	1.04459		533.8	13565.9
531.3	14492.1	1.04464		533.7	14492.1
531.2	14772.6	1.04469		533.6	14772.6
531.1	15375.9	1.04475		533.5	15375.9
531	15309.6	1.0448		533.4	15309.6
530.9	15629.3	1.04485		533.3	15629.3
530.8	15505.7	1.0449		533.2	15505.7
530.7	16090.9	1.04496		533.1	16090.9
530.6	15973.2	1.04501		533	15973.2
530.5	16217.6	1.04506		532.9	16217.6
530.4	15903.9	1.04511		532.8	15903.9
530.3	15928	1.04516		532.7	15928
530.2	16271.9	1.04522		532.6	16271.9
530.1	16401.6	1.04527		532.5	16401.6
530	15934	1.04532		532.4	15934
529.9	16262.8	1.04537		532.3	16262.8
529.8	15436.3	1.04543		532.2	15436.3
529.7	14718.3	1.04548		532.1	14718.3
529.6	13955.1	1.04553		532	13955.1
529.5	12956.6	1.04558		531.9	12956.6
529.4	11614.2	1.04564		531.8	11614.2
529.3	10648.8	1.04569		531.7	10648.8
529.2	9119.38	1.04574		531.6	9119.38
529.1	8030.36	1.04579		531.5	8030.36
529	6597.44	1.04585		531.4	6597.44
528.9	5858.36	1.0459		531.3	5858.36
528.8	4917.16	1.04595		531.2	4917.16
528.7	4033.28	1.046		531.1	4033.28
528.6	3484.25	1.04606		531	3484.25
528.5	2886.95	1.04611		530.9	2886.95
528.4	2443.5	1.04616		530.8	2443.5
528.3	2307.75	1.04621		530.7	2307.75
528.2	2075.46	1.04626		530.6	2075.46
528.1	1975.91	1.04632		530.5	1975.91
528	1864.3	1.04637		530.4	1864.3
527.9	1806.98	1.04642		530.3	1806.98
527.8	1716.48	1.04647		530.2	1716.48
527.7	1523.42	1.04653		530.1	1523.42
527.6	1638.05	1.04658		530	1638.05
527.5	1665.2	1.04663		529.9	1665.2
527.4	1577.72	1.04668		529.8	1577.72
527.3	1598.83	1.04674		529.7	1598.83
527.2	1529.45	1.04679		529.6	1529.45
527.1	1616.93	1.04684		529.5	1616.93
527	1544.53	1.04689		529.4	1544.53
526.9	1408.78	1.04695		529.3	1408.78
526.8	1514.37	1.047		529.2	1514.37
526.7	1411.8	1.04705		529.1	1411.8
526.6	1390.68	1.0471		529	1390.68
526.5	1411.8	1.04715		528.9	1411.8
526.4	1448	1.04721		528.8	1448
526.3	1402.75	1.04726		528.7	1402.75
526.2	1360.52	1.04731		528.6	1360.52
526.1	1417.83	1.04736		528.5	1417.83
526	1399.73	1.04742		528.4	1399.73
525.9	1423.87	1.04747		528.3	1423.87
525.8	1402.75	1.04752		528.2	1402.75
525.7	1420.85	1.04757		528.1	1420.85
525.6	1336.38	1.04763		528	1336.38
525.5	1360.52	1.04768		527.9	1360.52
525.4	1381.63	1.04773		527.8	1381.63
525.3	1327.33	1.04778		527.7	1327.33
525.2	1360.52	1.04784		527.6	1360.52
525.1	1288.12	1.04789		527.5	1288.12
525	1285.1	1.04794		527.4	1285.1

## Sheet: 0-wide
	60015-1/60015-1/60015-1/Depth Profile/Etches/1/wide
Binding energy (eV)	Counts per second	Trans Fn
1200	4512.47	3.12791
1199	4311.47	3.12942
1198	4673.27	3.13092
1197	4361.72	3.13243
1196	4190.87	3.13394
1195	4100.42	3.13544
1194	4210.97	3.13695
1193	4231.07	3.13846
1192	4251.17	3.13997
1191	4170.77	3.14147
1190	4462.22	3.14298
1189	4180.82	3.14449
1188	4341.62	3.146
1187	4180.82	3.1475
1186	4271.27	3.14901
1185	4442.12	3.15052
1184	4733.57	3.15202
1183	4462.22	3.15353
1182	4462.22	3.15504
1181	4462.22	3.15655
1180	4432.07	3.15805
1179	4813.97	3.15956
1178	4452.17	3.16107
1177	4170.77	3.16257
1176	4231.07	3.16367
1175	4331.57	3.16457
1174	4492.37	3.16548
1173	4351.67	3.16638
1172	4482.32	3.16729
1171	4321.52	3.16819
1170	4502.42	3.1691
1169	4492.37	3.17
1168	4432.07	3.17091
1167	4482.32	3.17182
1166	4612.97	3.17272
1165	4562.72	3.17363
1164	4452.17	3.17453
1163	4602.92	3.17544
1162	5155.68	3.17634
1161	4693.37	3.17725
1160	4582.82	3.17815
1159	4673.27	3.17906
1158	4753.67	3.17996
1157	4643.12	3.18087
1156	4813.97	3.18178
1155	5014.97	3.18268
1154	4884.32	3.18359
1153	5004.92	3.18449
1152	5075.28	3.1854
1151	4813.97	3.1863
1150	5004.92	3.18721
1149	5085.33	3.18811
1148	4763.72	3.18902
1147	4552.67	3.18992
1146	4974.77	3.19083
1145	4803.92	3.19174
1144	4763.72	3.19264
1143	4803.92	3.19355
1142	4813.97	3.19445
1141	4834.07	3.19536
1140	5085.33	3.19626
1139	4924.52	3.19717
1138	4824.02	3.19807
1137	5246.13	3.19898
1136	5246.13	3.19989
1135	4793.87	3.20079
1134	4522.52	3.2017
1133	5256.18	3.2026
1132	5125.53	3.20351
1131	5045.12	3.20441
1130	4954.67	3.20532
1129	4723.52	3.20622
1128	4984.82	3.20713
1127	5105.43	3.20803
1126	5246.13	3.20913
1125	5085.33	3.21031
1124	5085.33	3.21149
1123	5155.68	3.21267
1122	5014.97	3.21385
1121	5045.12	3.21503
1120	5135.58	3.21621
1119	4944.62	3.21739
1118	5497.38	3.21857
1117	5497.38	3.21975
1116	5215.98	3.22093
1115	5045.12	3.22211
1114	5457.18	3.22328
1113	5256.18	3.22446
1112	4894.37	3.22564
1111	5477.28	3.22682
1110	5346.63	3.228
1109	5246.13	3.22918
1108	5467.23	3.23036
1107	5256.18	3.23154
1106	5346.63	3.23272
1105	5246.13	3.2339
1104	5095.38	3.23508
1103	5266.23	3.23626
1102	5537.58	3.23744
1101	5306.43	3.23862
1100	5266.23	3.2398
1099	5175.78	3.24098
1098	5507.43	3.24216
1097	5256.18	3.24334
1096	5195.88	3.24452
1095	5356.68	3.2457
1094	5648.13	3.24688
1093	5557.68	3.24806
1092	5457.18	3.24924
1091	5467.23	3.25042
1090	5628.03	3.2516
1089	5849.13	3.25278
1088	5728.53	3.25396
1087	5406.93	3.25514
1086	5628.03	3.25632
1085	5658.18	3.25749
1084	5577.78	3.25867
1083	5477.28	3.25985
1082	5406.93	3.26103
1081	5577.78	3.26221
1080	5567.73	3.26339
1079	5547.63	3.26457
1078	5617.98	3.26575
1077	5567.73	3.26693
1076	5356.68	3.26833
1075	5648.13	3.26983
1074	5718.48	3.27133
1073	5567.73	3.27283
1072	5909.43	3.27433
1071	6120.48	3.27583
1070	5768.73	3.27733
1069	5728.53	3.27883
1068	5597.88	3.28033
1067	5919.48	3.28183
1066	5959.68	3.28333
1065	5999.88	3.28483
1064	5859.18	3.28633
1063	5859.18	3.28783
1062	5829.03	3.28933
1061	5688.33	3.29083
1060	5688.33	3.29233
1059	5899.38	3.29383
1058	5999.88	3.29533
1057	5718.48	3.29683
1056	5658.18	3.29833
1055	6100.38	3.29983
1054	5949.63	3.30133
1053	6160.68	3.30283
1052	6080.28	3.30433
1051	6391.83	3.30583
1050	6331.53	3.30733
1049	5939.58	3.30883
1048	6100.38	3.31033
1047	5999.88	3.31183
1046	5989.83	3.31333
1045	5929.53	3.31483
1044	5919.48	3.31633
1043	6080.28	3.31783
1042	5909.43	3.31933
1041	5879.28	3.32083
1040	5859.18	3.32233
1039	6633.03	3.32383
1038	6251.13	3.32533
1037	6271.23	3.32683
1036	6331.53	3.32833
1035	6180.78	3.32983
1034	6130.53	3.33133
1033	6421.98	3.33283
1032	6311.43	3.33433
1031	6472.23	3.33583
1030	6502.38	3.33733
1029	6612.93	3.33883
1028	6753.63	3.34033
1027	6120.48	3.34183
1026	6472.23	3.34343
1025	6562.68	3.34507
1024	6381.78	3.34671
1023	6653.13	3.34835
1022	6713.43	3.34999
1021	6251.13	3.35163
1020	6090.33	3.35327
1019	6572.73	3.3549
1018	6783.78	3.35654
1017	6462.18	3.35818
1016	6683.28	3.35982
1015	6482.28	3.36146
1014	6773.73	3.3631
1013	6371.73	3.36474
1012	6633.03	3.36638
1011	7055.13	3.36802
1010	6612.93	3.36966
1009	6693.33	3.3713
1008	6643.08	3.37294
1007	6321.48	3.37458
1006	6713.43	3.37622
1005	7024.98	3.37785
1004	7215.94	3.37949
1003	6874.23	3.38113
1002	7095.33	3.38277
1001	6884.28	3.38441
1000	7266.19	3.38605
999	7416.94	3.38769
998	7376.74	3.38933
997	7557.64	3.39097
996	7296.34	3.39261
995	7256.14	3.39425
994	7105.39	3.39589
993	6864.18	3.39753
992	6954.63	3.39917
991	6532.53	3.4008
990	6924.48	3.40244
989	6683.28	3.40408
988	6341.58	3.40572
987	6562.68	3.40736
986	6512.43	3.409
985	6562.68	3.41064
984	6351.63	3.41228
983	6572.73	3.41392
982	6432.03	3.41556
981	6693.33	3.4172
980	6934.53	3.41884
979	7236.04	3.42048
978	7648.09	3.42212
977	7989.79	3.42375
976	8009.89	3.42537
975	7999.84	3.42696
974	7999.84	3.42856
973	7869.19	3.43016
972	7246.09	3.43176
971	7045.08	3.43336
970	7095.33	3.43496
969	6643.08	3.43655
968	6834.03	3.43815
967	5939.58	3.43975
966	5396.88	3.44135
965	4713.47	3.44295
964	4502.42	3.44455
963	4482.32	3.44615
962	4301.42	3.44774
961	3979.82	3.44934
960	4221.02	3.45094
959	4050.17	3.45254
958	4130.57	3.45414
957	4060.22	3.45574
956	4080.32	3.45733
955	3829.07	3.45893
954	4070.27	3.46053
953	3929.57	3.46213
952	3879.32	3.46373
951	4221.02	3.46533
950	4261.22	3.46693
949	4411.97	3.46852
948	4150.67	3.47012
947	4241.12	3.47172
946	4180.82	3.47332
945	4200.92	3.47492
944	3869.27	3.47652
943	3859.22	3.47811
942	3919.52	3.47971
941	4271.27	3.48131
940	4170.77	3.48291
939	4140.62	3.48451
938	4110.47	3.48611
937	4120.52	3.4877
936	4150.67	3.4893
935	4150.67	3.4909
934	4351.67	3.4925
933	4221.02	3.4941
932	4241.12	3.4957
931	4120.52	3.4973
930	4411.97	3.49889
929	4210.97	3.50049
928	4160.72	3.50209
927	4221.02	3.50369
926	4150.67	3.50556
925	4381.82	3.50755
924	4160.72	3.50955
923	4221.02	3.51154
922	4190.87	3.51354
921	4130.57	3.51553
920	4120.52	3.51752
919	4170.77	3.51952
918	3889.37	3.52151
917	4160.72	3.5235
916	4210.97	3.5255
915	4281.32	3.52749
914	4251.17	3.52948
913	4160.72	3.53148
912	4190.87	3.53347
911	4231.07	3.53547
910	4522.52	3.53746
909	4281.32	3.53945
908	4261.22	3.54145
907	4110.47	3.54344
906	4110.47	3.54543
905	4190.87	3.54743
904	4200.92	3.54942
903	4311.47	3.55141
902	4200.92	3.55341
901	4130.57	3.5554
900	4532.57	3.5574
899	4221.02	3.55939
898	4321.52	3.56138
897	4351.67	3.56338
896	4633.07	3.56537
895	4170.77	3.56736
894	4612.97	3.56936
893	4834.07	3.57135
892	4281.32	3.57334
891	4542.62	3.57534
890	4361.72	3.57733
889	4271.27	3.57933
888	4572.77	3.58132
887	4653.17	3.58331
886	4411.97	3.58531
885	4522.52	3.5873
884	4683.32	3.58929
883	4592.87	3.59129
882	4633.07	3.59328
881	4753.67	3.59527
880	4552.67	3.59727
879	4602.92	3.59926
878	4582.82	3.60126
877	4462.22	3.60325
876	4452.17	3.60512
875	4834.07	3.60694
874	4502.42	3.60875
873	4512.47	3.61057
872	4803.92	3.61239
871	4733.57	3.6142
870	4703.42	3.61602
869	4582.82	3.61784
868	4884.32	3.61965
867	4452.17	3.62147
866	4653.17	3.62329
865	4371.77	3.6251
864	4512.47	3.62692
863	4693.37	3.62873
862	4703.42	3.63055
861	4884.32	3.63237
860	4803.92	3.63418
859	4623.02	3.636
858	4522.52	3.63782
857	4371.77	3.63963
856	4653.17	3.64145
855	4602.92	3.64327
854	4813.97	3.64508
853	4462.22	3.6469
852	4663.22	3.64872
851	4623.02	3.65053
850	4793.87	3.65235
849	4602.92	3.65416
848	4673.27	3.65598
847	4954.67	3.6578
846	4954.67	3.65961
845	4653.17	3.66143
844	4813.97	3.66325
843	4582.82	3.66506
842	4824.02	3.66688
841	4984.82	3.6687
840	4864.22	3.67051
839	4753.67	3.67233
838	4854.17	3.67415
837	4904.42	3.67596
836	4693.37	3.67778
835	4612.97	3.67959
834	5095.38	3.68141
833	4874.27	3.68323
832	4673.27	3.68504
831	5115.48	3.68686
830	4994.87	3.68868
829	4803.92	3.69049
828	4773.77	3.69231
827	4813.97	3.69413
826	4813.97	3.69544
825	4884.32	3.69654
824	4813.97	3.69763
823	4864.22	3.69873
822	5115.48	3.69982
821	5085.33	3.70091
820	5175.78	3.70201
819	5205.93	3.7031
818	5004.92	3.7042
817	4934.57	3.70529
816	4964.72	3.70638
815	4994.87	3.70748
814	4914.47	3.70857
813	4914.47	3.70967
812	5014.97	3.71076
811	4954.67	3.71185
810	4783.82	3.71295
809	4964.72	3.71404
808	4894.37	3.71514
807	4693.37	3.71623
806	5085.33	3.71732
805	5035.07	3.71842
804	4854.17	3.71951
803	4834.07	3.72061
802	5105.43	3.7217
801	5025.02	3.72279
800	5125.53	3.72389
799	4994.87	3.72498
798	4763.72	3.72608
797	4582.82	3.72717
796	5025.02	3.72826
795	5004.92	3.72936
794	5155.68	3.73045
793	5276.28	3.73155
792	5025.02	3.73264
791	5306.43	3.73374
790	5205.93	3.73483
789	5135.58	3.73592
788	4884.32	3.73702
787	4974.77	3.73811
786	5386.83	3.73934
785	5477.28	3.74064
784	5105.43	3.74193
783	5185.83	3.74322
782	5115.48	3.74451
781	5346.63	3.74581
780	5256.18	3.7471
779	5366.73	3.74839
778	5296.38	3.74968
777	5045.12	3.75098
776	5326.53	3.75227
775	5477.28	3.75356
774	5286.33	3.75486
773	4904.42	3.75615
772	5175.78	3.75744
771	5306.43	3.75873
770	5316.48	3.76003
769	5316.48	3.76132
768	5025.02	3.76261
767	5346.63	3.76391
766	5457.18	3.7652
765	5376.78	3.76649
764	5115.48	3.76778
763	5105.43	3.76908
762	5437.08	3.77037
761	5336.58	3.77166
760	5557.68	3.77296
759	5236.08	3.77425
758	5427.03	3.77554
757	5447.13	3.77683
756	5236.08	3.77813
755	5115.48	3.77942
754	5467.23	3.78071
753	5406.93	3.782
752	5185.83	3.7833
751	5437.08	3.78459
750	5798.88	3.78588
749	5306.43	3.78718
748	5205.93	3.78847
747	5818.98	3.78976
746	5276.28	3.79105
745	5768.73	3.79235
744	5668.23	3.79364
743	5738.58	3.79493
742	5266.23	3.79623
741	5708.43	3.79752
740	5557.68	3.79881
739	5416.98	3.8001
738	5587.83	3.8014
737	5678.28	3.80269
736	5517.48	3.80398
735	5497.38	3.80528
734	5688.33	3.80657
733	5748.63	3.80786
732	5567.73	3.80915
731	5035.07	3.81045
730	5698.38	3.81174
729	5507.43	3.81303
728	5226.03	3.81433
727	5547.63	3.81562
726	5537.58	3.81739
725	5597.88	3.81937
724	5356.68	3.82135
723	5738.58	3.82333
722	5939.58	3.82531
721	5658.18	3.8273
720	5678.28	3.82928
719	5356.68	3.83126
718	5577.78	3.83324
717	5527.53	3.83522
716	5487.33	3.83721
715	5205.93	3.83919
714	5808.93	3.84117
713	5738.58	3.84315
712	5678.28	3.84513
711	5879.28	3.84712
710	6120.48	3.8491
709	5778.78	3.85108
708	5638.08	3.85306
707	5818.98	3.85504
706	5648.13	3.85702
705	5718.48	3.85901
704	6261.18	3.86099
703	6210.93	3.86297
702	5738.58	3.86495
701	5668.23	3.86693
700	5889.33	3.86892
699	6160.68	3.8709
698	5758.68	3.87288
697	5477.28	3.87486
696	6110.43	3.87684
695	6030.03	3.87883
694	5748.63	3.88081
693	6180.78	3.88279
692	6070.23	3.88477
691	5899.38	3.88675
690	5517.48	3.88874
689	5617.98	3.89072
688	5829.03	3.8927
687	5919.48	3.89468
686	5748.63	3.89666
685	5979.78	3.89865
684	6090.33	3.90063
683	5999.88	3.90261
682	5979.78	3.90459
681	6110.43	3.90657
680	6090.33	3.90855
679	5889.33	3.91054
678	5899.38	3.91252
677	5808.93	3.9145
676	5919.48	3.9159
675	6070.23	3.91704
674	6100.38	3.91818
673	5929.53	3.91933
672	5557.68	3.92047
671	6281.28	3.92161
670	6060.18	3.92275
669	5718.48	3.92389
668	6130.53	3.92503
667	6009.93	3.92617
666	6050.13	3.92731
665	5969.73	3.92845
664	5959.68	3.9296
663	6019.98	3.93074
662	6291.33	3.93188
661	6009.93	3.93302
660	6100.38	3.93416
659	6110.43	3.9353
658	6050.13	3.93644
657	6442.08	3.93758
656	6180.78	3.93872
655	6050.13	3.93987
654	6030.03	3.94101
653	6160.68	3.94215
652	6381.78	3.94329
651	6231.03	3.94443
650	6351.63	3.94557
649	6140.58	3.94671
648	6261.18	3.94785
647	6351.63	3.94899
646	6462.18	3.95014
645	6080.28	3.95128
644	6120.48	3.95242
643	6210.93	3.95356
642	6170.73	3.9547
641	6582.78	3.95584
640	6271.23	3.95698
639	6080.28	3.95812
638	6271.23	3.95926
637	6391.83	3.96041
636	6251.13	3.96155
635	6110.43	3.96269
634	6602.88	3.96383
633	6070.23	3.96497
632	6301.38	3.96611
631	5909.43	3.96725
630	6271.23	3.96839
629	6100.38	3.96953
628	6241.08	3.97068
627	6351.63	3.97182
626	6331.53	3.97296
625	6220.98	3.9741
624	6351.63	3.97524
623	6291.33	3.97638
622	6361.68	3.97752
621	6703.38	3.97866
620	6150.63	3.9798
619	6120.48	3.98095
618	6321.48	3.98209
617	6663.18	3.98323
616	6411.93	3.98492
615	6200.88	3.98685
614	6602.88	3.98878
613	6241.08	3.99071
612	6190.83	3.99265
611	6150.63	3.99458
610	5919.48	3.99651
609	6592.83	3.99845
608	6462.18	4.00038
607	6050.13	4.00231
606	5969.73	4.00425
605	6080.28	4.00618
604	6321.48	4.00811
603	6602.88	4.01005
602	6512.43	4.01198
601	6331.53	4.01391
600	6562.68	4.01584
599	6472.23	4.01778
598	6723.48	4.01971
597	6442.08	4.02164
596	6391.83	4.02358
595	6070.23	4.02551
594	6944.58	4.02744
593	6944.58	4.02938
592	6673.23	4.03131
591	6572.73	4.03324
590	6401.88	4.03518
589	6331.53	4.03711
588	6622.98	4.03904
587	6743.58	4.04098
586	6502.38	4.04291
585	6763.68	4.04484
584	6693.33	4.04677
583	7065.18	4.04871
582	6834.03	4.05064
581	6834.03	4.05257
580	6301.38	4.05451
579	6934.53	4.05644
578	6924.48	4.05837
577	6542.58	4.06031
576	6934.53	4.06159
575	6703.38	4.06259
574	6622.98	4.06359
573	6622.98	4.06458
572	6733.53	4.06558
571	6994.83	4.06658
570	6753.63	4.06757
569	6864.18	4.06857
568	6582.78	4.06957
567	6542.58	4.07056
566	6592.83	4.07156
565	6452.13	4.07255
564	6251.13	4.07355
563	6743.58	4.07455
562	6482.28	4.07554
561	6753.63	4.07654
560	6562.68	4.07754
559	6894.33	4.07853
558	6974.73	4.07953
557	7135.54	4.08053
556	7276.24	4.08152
555	7286.29	4.08252
554	7105.39	4.08352
553	6904.38	4.08451
552	6763.68	4.08551
551	6914.43	4.08651
550	6894.33	4.0875
549	6512.43	4.0885
548	6231.03	4.0895
547	6160.68	4.09049
546	6421.98	4.09149
545	6401.88	4.09249
544	6331.53	4.09348
543	5346.63	4.09448
542	4914.47	4.09547
541	4643.12	4.09647
540	4472.27	4.09747
539	4703.42	4.09846
538	4462.22	4.09946
537	3969.77	4.10046
536	4080.32	4.10145
535	4432.07	4.10245
534	4874.27	4.10345
533	6964.68	4.10444
532	14622.8	4.10544
531	24331.2	4.10644
530	26049.7	4.10743
529	17095.1	4.10843
528	7276.24	4.10943
527	3758.72	4.11042
526	3165.77	4.11142
525	2773.81	4.11242
524	2874.31	4.11341
523	2864.26	4.11441
522	2602.96	4.11541
521	2854.21	4.1164
520	2522.56	4.1174
519	2482.36	4.11839
518	2713.51	4.11939
517	2904.46	4.12039
516	2864.26	4.12194
515	2492.41	4.12375
514	2552.71	4.12556
513	2703.46	4.12736
512	2773.81	4.12917
511	2723.56	4.13097
510	2582.86	4.13278
509	2763.76	4.13459
508	2783.86	4.13639
507	2854.21	4.1382
506	2663.26	4.14001
505	2814.01	4.14181
504	2733.61	4.14362
503	2723.56	4.14543
502	2693.41	4.14723
501	2713.51	4.14904
500	2502.46	4.15084
499	2653.21	4.15265
498	2683.36	4.15446
497	2934.61	4.15626
496	2793.91	4.15807
495	2854.21	4.15988
494	2874.31	4.16168
493	2894.41	4.16349
492	2472.31	4.16529
491	2582.86	4.1671
490	2814.01	4.16891
489	2713.51	4.17071
488	2743.66	4.17252
487	3025.06	4.17433
486	3015.01	4.17613
485	2874.31	4.17794
484	2824.06	4.17975
483	2422.06	4.18155
482	2673.31	4.18336
481	2703.46	4.18516
480	2562.76	4.18697
479	2653.21	4.18878
478	2834.11	4.19058
477	2623.06	4.19239
476	2834.11	4.19378
475	2834.11	4.19498
474	2914.51	4.19619
473	2703.46	4.19739
472	2683.36	4.1986
471	2814.01	4.1998
470	2924.56	4.201
469	3085.37	4.20221
468	2954.71	4.20341
467	2894.41	4.20462
466	2854.21	4.20582
465	2814.01	4.20702
464	2713.51	4.20823
463	2814.01	4.20943
462	2743.66	4.21064
461	2753.71	4.21184
460	2904.46	4.21304
459	2733.61	4.21425
458	2894.41	4.21545
457	2894.41	4.21665
456	2924.56	4.21786
455	2663.26	4.21906
454	2763.76	4.22027
453	3025.06	4.22147
452	3075.32	4.22267
451	2793.91	4.22388
450	3035.11	4.22508
449	3025.06	4.22629
448	2763.76	4.22749
447	2884.36	4.22869
446	2954.71	4.2299
445	2964.76	4.2311
444	2733.61	4.23231
443	2683.36	4.23351
442	2994.91	4.23471
441	2964.76	4.23592
440	2773.81	4.23712
439	3145.67	4.23832
438	2984.86	4.23953
437	2884.36	4.24073
436	3035.11	4.24194
435	3115.52	4.24314
434	2904.46	4.24434
433	2834.11	4.24555
432	2954.71	4.24675
431	3175.82	4.24796
430	2964.76	4.24916
429	2834.11	4.25036
428	3175.82	4.25157
427	3296.42	4.25277
426	2924.56	4.25428
425	2814.01	4.25592
424	3115.52	4.25757
423	3296.42	4.25921
422	2924.56	4.26085
421	2904.46	4.2625
420	2803.96	4.26414
419	2924.56	4.26578
418	3155.72	4.26743
417	3226.07	4.26907
416	3155.72	4.27072
415	3115.52	4.27236
414	3155.72	4.274
413	2914.51	4.27565
412	3155.72	4.27729
411	3025.06	4.27893
410	3004.96	4.28058
409	3135.62	4.28222
408	3015.01	4.28387
407	3035.11	4.28551
406	2894.41	4.28715
405	3135.62	4.2888
404	2984.86	4.29044
403	3095.42	4.29208
402	3165.77	4.29373
401	3145.67	4.29537
400	3205.97	4.29701
399	3175.82	4.29866
398	3025.06	4.3003
397	2924.56	4.30195
396	3015.01	4.30359
395	3135.62	4.30523
394	3406.97	4.30688
393	3135.62	4.30852
392	3125.57	4.31016
391	3216.02	4.31181
390	3175.82	4.31345
389	3185.87	4.3151
388	2884.36	4.31674
387	2974.81	4.31838
386	3025.06	4.31947
385	3276.32	4.32031
384	3427.07	4.32114
383	3256.22	4.32198
382	3276.32	4.32282
381	3216.02	4.32365
380	3406.97	4.32449
379	3115.52	4.32533
378	3236.12	4.32616
377	3015.01	4.327
376	3346.67	4.32784
375	3266.27	4.32867
374	3004.96	4.32951
373	3095.42	4.33035
372	3065.27	4.33118
371	3256.22	4.33202
370	3185.87	4.33286
369	3175.82	4.33369
368	3226.07	4.33453
367	3417.02	4.33537
366	3487.37	4.3362
365	3185.87	4.33704
364	3366.77	4.33788
363	3205.97	4.33871
362	3035.11	4.33955
361	3075.32	4.34039
360	3427.07	4.34122
359	3748.67	4.34206
358	3205.97	4.3429
357	3507.47	4.34373
356	3406.97	4.34457
355	3135.62	4.34541
354	3356.72	4.34624
353	3517.52	4.34708
352	3386.87	4.34792
351	3507.47	4.34875
350	3517.52	4.34959
349	3668.27	4.35043
348	3497.42	4.35126
347	3326.57	4.3521
346	3527.57	4.35294
345	3286.37	4.35377
344	3738.62	4.35461
343	3517.52	4.35545
342	3326.57	4.35628
341	3417.02	4.35712
340	3316.52	4.35796
339	3457.22	4.35879
338	3286.37	4.35963
337	3406.97	4.36047
336	3628.07	4.3613
335	3628.07	4.36214
334	3356.72	4.36298
333	3728.57	4.36381
332	3668.27	4.36465
331	3497.42	4.36549
330	3487.37	4.36632
329	3688.37	4.36716
328	3628.07	4.368
327	3698.42	4.36883
326	3648.17	4.36967
325	3306.47	4.37051
324	3507.47	4.37134
323	3618.02	4.37218
322	3638.12	4.37302
321	3607.97	4.37385
320	3638.12	4.37469
319	3557.72	4.37553
318	3698.42	4.37636
317	3638.12	4.3772
316	3688.37	4.37804
315	3768.77	4.37887
314	3929.57	4.37971
313	3638.12	4.38055
312	3839.12	4.38138
311	4351.67	4.38222
310	3969.77	4.38306
309	3527.57	4.38389
308	3788.87	4.38473
307	3628.07	4.38557
306	3698.42	4.3864
305	3989.87	4.38724
304	3798.92	4.38808
303	3668.27	4.38891
302	3557.72	4.38975
301	3527.57	4.39059
300	3326.57	4.39142
299	3075.32	4.39226
298	3085.37	4.3931
297	2723.56	4.39393
296	2552.71	4.39643
295	2170.81	4.39967
294	2090.41	4.40291
293	1708.51	4.40615
292	1487.41	4.4094
291	1608.01	4.41264
290	1748.71	4.41588
289	1638.16	4.41912
288	3346.67	4.42236
287	7728.49	4.4256
286	7587.79	4.42884
285	4160.72	4.43209
284	7055.13	4.43533
283	18421.7	4.43857
282	17959.4	4.44181
281	6663.18	4.44505
280	1517.56	4.44829
279	633.153	4.45153
278	623.103	4.45478
277	552.753	4.45802
276	381.902	4.46126
275	371.852	4.4645
274	331.652	4.46774
273	331.652	4.47098
272	412.052	4.47422
271	361.802	4.47747
270	321.602	4.48071
269	321.602	4.48395
268	361.802	4.48719
267	361.802	4.49043
266	301.501	4.49367
265	331.652	4.49691
264	361.802	4.50016
263	301.501	4.5034
262	361.802	4.50664
261	371.852	4.50988
260	381.902	4.51312
259	442.202	4.51636
258	341.702	4.5196
257	291.451	4.52285
256	311.552	4.52609
255	351.752	4.52933
254	341.702	4.53257
253	311.552	4.53581
252	402.002	4.53905
251	391.952	4.54229
250	331.652	4.54554
249	391.952	4.54878
248	341.702	4.55202
247	351.752	4.55526
246	412.052	4.55769
245	361.802	4.55976
244	291.451	4.56182
243	281.401	4.56389
242	341.702	4.56595
241	351.752	4.56802
240	351.752	4.57008
239	371.852	4.57215
238	482.402	4.57422
237	321.602	4.57628
236	381.902	4.57835
235	351.752	4.58041
234	301.501	4.58248
233	321.602	4.58454
232	351.752	4.58661
231	381.902	4.58867
230	351.752	4.59074
229	361.802	4.59281
228	381.902	4.59487
227	341.702	4.59694
226	331.652	4.599
225	391.952	4.60107
224	361.802	4.60313
223	361.802	4.6052
222	452.252	4.60727
221	331.652	4.60933
220	271.351	4.6114
219	371.852	4.61346
218	462.302	4.61553
217	341.702	4.61759
216	281.401	4.61966
215	381.902	4.62172
214	442.202	4.62379
213	291.451	4.62586
212	361.802	4.62792
211	452.252	4.62999
210	341.702	4.63205
209	442.202	4.63412
208	381.902	4.63618
207	391.952	4.63825
206	462.302	4.64032
205	351.752	4.64238
204	351.752	4.64445
203	361.802	4.64651
202	391.952	4.64858
201	402.002	4.65064
200	402.002	4.65271
199	402.002	4.65477
198	402.002	4.65684
197	391.952	4.65891
196	351.752	4.66097
195	311.552	4.66304
194	422.102	4.6651
193	442.202	4.66717
192	391.952	4.66923
191	341.702	4.6713
190	462.302	4.67337
189	371.852	4.67543
188	432.152	4.6775
187	432.152	4.67956
186	331.652	4.68118
185	241.201	4.68259
184	412.052	4.684
183	462.302	4.68541
182	381.902	4.68682
181	371.852	4.68823
180	371.852	4.68965
179	331.652	4.69106
178	402.002	4.69247
177	291.451	4.69388
176	422.102	4.69529
175	452.252	4.6967
174	381.902	4.69811
173	341.702	4.69953
172	351.752	4.70094
171	462.302	4.70235
170	432.152	4.70376
169	351.752	4.70517
168	311.552	4.70658
167	301.501	4.708
166	402.002	4.70941
165	442.202	4.71082
164	351.752	4.71223
163	331.652	4.71364
162	291.451	4.71505
161	231.151	4.71646
160	331.652	4.71788
159	452.252	4.71929
158	301.501	4.7207
157	351.752	4.72211
156	452.252	4.72352
155	462.302	4.72493
154	512.553	4.72635
153	402.002	4.72776
152	412.052	4.72917
151	402.002	4.73058
150	351.752	4.73199
149	291.451	4.7334
148	432.152	4.73481
147	391.952	4.73623
146	462.302	4.73764
145	391.952	4.73905
144	412.052	4.74046
143	371.852	4.74187
142	482.402	4.74328
141	341.702	4.7447
140	432.152	4.74611
139	412.052	4.74752
138	261.301	4.74893
137	341.702	4.75034
136	452.252	4.75175
135	422.102	4.75316
134	442.202	4.75458
133	261.301	4.75599
132	391.952	4.7574
131	412.052	4.75881
130	381.902	4.76143
129	361.802	4.76459
128	361.802	4.76775
127	381.902	4.77091
126	422.102	4.77406
125	422.102	4.77722
124	472.352	4.78038
123	412.052	4.78354
122	512.553	4.7867
121	412.052	4.78986
120	402.002	4.79302
119	311.552	4.79618
118	301.501	4.79934
117	321.602	4.8025
116	331.652	4.80565
115	422.102	4.80881
114	351.752	4.81197
113	452.252	4.81513
112	452.252	4.81829
111	482.402	4.82145
110	462.302	4.82461
109	502.502	4.82777
108	502.502	4.83093
107	361.802	4.83409
106	432.152	4.83724
105	482.402	4.8404
104	422.102	4.84356
103	452.252	4.84672
102	462.302	4.84988
101	351.752	4.85304
100	452.252	4.8562
99	472.352	4.85936
98	361.802	4.86252
97	391.952	4.86568
96	442.202	4.86883
95	432.152	4.87199
94	341.702	4.87515
93	432.152	4.87831
92	361.802	4.88147
91	402.002	4.88463
90	482.402	4.88779
89	442.202	4.89095
88	452.252	4.89411
87	391.952	4.89727
86	402.002	4.90043
85	442.202	4.90358
84	402.002	4.90674
83	351.752	4.9099
82	402.002	4.91306
81	462.302	4.91622
80	512.553	4.91938
79	512.553	4.92254
78	502.502	4.9257
77	582.903	4.92886
76	492.452	4.93202
75	371.852	4.93517
74	492.452	4.93833
73	572.853	4.94149
72	522.603	4.94465
71	452.252	4.94781
70	482.402	4.95097
69	462.302	4.95413
68	422.102	4.95729
67	582.903	4.96045
66	402.002	4.96361
65	472.352	4.96676
64	542.703	4.96992
63	432.152	4.97308
62	412.052	4.97624
61	442.202	4.9794
60	442.202	4.98256
59	371.852	4.98572
58	482.402	4.98888
57	432.152	4.99204
56	482.402	4.9952
55	532.653	4.99835
54	502.502	5.00151
53	432.152	5.00467
52	412.052	5.00783
51	462.302	5.01099
50	432.152	5.01415
49	462.302	5.01731
48	603.003	5.02047
47	482.402	5.02363
46	482.402	5.02679
45	442.202	5.02994
44	502.502	5.0331
43	391.952	5.03626
42	432.152	5.03942
41	492.452	5.04258
40	412.052	5.04574
39	452.252	5.0489
38	472.352	5.05206
37	391.952	5.05522
36	552.753	5.05838
35	442.202	5.06153
34	381.902	5.06469
33	432.152	5.06785
32	371.852	5.07101
31	412.052	5.07417
30	552.753	5.07733
29	603.003	5.08049
28	643.203	5.08365
27	653.253	5.08681
26	773.854	5.08997
25	753.754	5.09313
24	793.954	5.09628
23	703.503	5.09944
22	673.353	5.1026
21	502.502	5.10576
20	432.152	5.10892
19	391.952	5.11208
18	402.002	5.11524
17	381.902	5.1184
16	371.852	5.12156
15	371.852	5.12472
14	371.852	5.12787
13	402.002	5.13103
12	331.652	5.13419
11	381.902	5.13735
10	492.452	5.14051
9	472.352	5.14367
8	442.202	5.14683
7	351.752	5.14999
6	241.201	5.15315
5	281.401	5.15631
4	291.451	5.15946
3	251.251	5.16262
2	140.701	5.16578
1	40.2002	5.16894
0	20.1001	5.1721
-1	10.05	5.17526
-2	0	5.17842
-3	0	5.18158
-4	0	5.18474
-5	0	5.1879
