# Supplementary material for: Surface hydrophobization of hydrogels via interface dynamics-induced network reconfiguration
Source: Nat Commun. 2024 Jan 3;15:239. doi: 10.1038/s41467-023-44646-5 (PMC10764767; doi:10.1038/s41467-023-44646-5)
Supplement: Supplementary file 10 — Source data [file 41467_2023_44646_MOESM10_ESM.zip › Source data/Figure S12/Raw data_40nm.xlsx]

## Sheet: 2-C 1s
	60015-1/60015-1/60015-1/Depth Profile/Etches/2/C 1s
Binding energy (eV)	Counts per second	Trans Fn		Corrected BE
300	1605.45	1.13723		302.5	1605.45
299.9	1705.55	1.13725		302.4	1705.55
299.8	1590.05	1.13728		302.3	1590.05
299.7	1613.15	1.13731		302.2	1613.15
299.6	1524.6	1.13734		302.1	1524.6
299.5	1636.25	1.13737		302	1636.25
299.4	1647.8	1.1374		301.9	1647.8
299.3	1455.3	1.13743		301.8	1455.3
299.2	1505.35	1.13745		301.7	1505.35
299.1	1570.8	1.13748		301.6	1570.8
299	1447.6	1.13751		301.5	1447.6
298.9	1466.85	1.13754		301.4	1466.85
298.8	1416.8	1.13757		301.3	1416.8
298.7	1493.8	1.1376		301.2	1493.8
298.6	1536.15	1.13763		301.1	1536.15
298.5	1455.3	1.13766		301	1455.3
298.4	1505.35	1.13768		300.9	1505.35
298.3	1493.8	1.13771		300.8	1493.8
298.2	1474.55	1.13774		300.7	1474.55
298.1	1428.35	1.13777		300.6	1428.35
298	1493.8	1.1378		300.5	1493.8
297.9	1459.15	1.13783		300.4	1459.15
297.8	1447.6	1.13786		300.3	1447.6
297.7	1447.6	1.13789		300.2	1447.6
297.6	1443.75	1.13791		300.1	1443.75
297.5	1439.9	1.13794		300	1439.9
297.4	1447.6	1.13797		299.9	1447.6
297.3	1493.8	1.138		299.8	1493.8
297.2	1412.95	1.13803		299.7	1412.95
297.1	1389.85	1.13806		299.6	1389.85
297	1455.3	1.13809		299.5	1455.3
296.9	1374.45	1.13812		299.4	1374.45
296.8	1412.95	1.13814		299.3	1412.95
296.7	1347.5	1.13817		299.2	1347.5
296.6	1312.85	1.13825		299.1	1312.85
296.5	1347.5	1.13834		299	1347.5
296.4	1232	1.13842		298.9	1232
296.3	1247.4	1.13851		298.8	1247.4
296.2	1232	1.13859		298.7	1232
296.1	1193.5	1.13868		298.6	1193.5
296	1108.8	1.13876		298.5	1108.8
295.9	1054.9	1.13885		298.4	1054.9
295.8	1101.1	1.13893		298.3	1101.1
295.7	1162.7	1.13902		298.2	1162.7
295.6	1116.5	1.13911		298.1	1116.5
295.5	1089.55	1.13919		298	1089.55
295.4	1101.1	1.13928		297.9	1101.1
295.3	1027.95	1.13936		297.8	1027.95
295.2	997.151	1.13945		297.7	997.151
295.1	1047.2	1.13953		297.6	1047.2
295	974.051	1.13962		297.5	974.051
294.9	970.201	1.1397		297.4	970.201
294.8	1066.45	1.13979		297.3	1066.45
294.7	950.951	1.13987		297.2	950.951
294.6	939.401	1.13996		297.1	939.401
294.5	924.001	1.14004		297	924.001
294.4	904.751	1.14013		296.9	904.751
294.3	900.901	1.14021		296.8	900.901
294.2	831.601	1.1403		296.7	831.601
294.1	881.651	1.14038		296.6	881.651
294	881.651	1.14047		296.5	881.651
293.9	854.701	1.14056		296.4	854.701
293.8	835.451	1.14064		296.3	835.451
293.7	789.251	1.14073		296.2	789.251
293.6	823.901	1.14081		296.1	823.901
293.5	770.001	1.1409		296	770.001
293.4	731.501	1.14098		295.9	731.501
293.3	870.101	1.14107		295.8	870.101
293.2	862.401	1.14115		295.7	862.401
293.1	746.901	1.14124		295.6	746.901
293	727.651	1.14132		295.5	727.651
292.9	685.301	1.14141		295.4	685.301
292.8	770.001	1.14149		295.3	770.001
292.7	789.251	1.14158		295.2	789.251
292.6	750.751	1.14166		295.1	750.751
292.5	693.001	1.14175		295	693.001
292.4	681.451	1.14184		294.9	681.451
292.3	708.401	1.14192		294.8	708.401
292.2	673.751	1.14201		294.7	673.751
292.1	642.951	1.14209		294.6	642.951
292	666.051	1.14218		294.5	666.051
291.9	666.051	1.14226		294.4	666.051
291.8	562.101	1.14235		294.3	562.101
291.7	627.551	1.14243		294.2	627.551
291.6	646.801	1.14252		294.1	646.801
291.5	604.451	1.1426		294	604.451
291.4	673.751	1.14269		293.9	673.751
291.3	650.651	1.14277		293.8	650.651
291.2	685.301	1.14286		293.7	685.301
291.1	612.151	1.14294		293.6	612.151
291	631.401	1.14303		293.5	631.401
290.9	619.851	1.14311		293.4	619.851
290.8	631.401	1.1432		293.3	631.401
290.7	600.601	1.14329		293.2	600.601
290.6	650.651	1.14337		293.1	650.651
290.5	685.301	1.14346		293	685.301
290.4	639.101	1.14354		292.9	639.101
290.3	585.201	1.14363		292.8	585.201
290.2	589.051	1.14371		292.7	589.051
290.1	596.751	1.1438		292.6	596.751
290	631.401	1.14388		292.5	631.401
289.9	565.951	1.14397		292.4	565.951
289.8	504.351	1.14405		292.3	504.351
289.7	531.301	1.14414		292.2	531.301
289.6	508.201	1.14422		292.1	508.201
289.5	500.501	1.14431		292	500.501
289.4	527.451	1.14439		291.9	527.451
289.3	485.1	1.14448		291.8	485.1
289.2	508.201	1.14456		291.7	508.201
289.1	492.801	1.14465		291.6	492.801
289	523.601	1.14474		291.5	523.601
288.9	542.851	1.14482		291.4	542.851
288.8	573.651	1.14491		291.3	573.651
288.7	600.601	1.14499		291.2	600.601
288.6	589.051	1.14508		291.1	589.051
288.5	608.301	1.14516		291	608.301
288.4	658.351	1.14525		290.9	658.351
288.3	685.301	1.14533		290.8	685.301
288.2	777.701	1.14542		290.7	777.701
288.1	847.001	1.1455		290.6	847.001
288	1058.75	1.14559		290.5	1058.75
287.9	1347.5	1.14567		290.4	1347.5
287.8	1613.15	1.14576		290.3	1613.15
287.7	1740.2	1.14584		290.2	1740.2
287.6	2152.15	1.14593		290.1	2152.15
287.5	2671.9	1.14602		290	2671.9
287.4	3226.3	1.1461		289.9	3226.3
287.3	3757.6	1.14619		289.8	3757.6
287.2	4612.3	1.14627		289.7	4612.3
287.1	5035.81	1.14636		289.6	5035.81
287	5744.21	1.14644		289.5	5744.21
286.9	6306.31	1.14653		289.4	6306.31
286.8	6417.96	1.14661		289.3	6417.96
286.7	6702.86	1.1467		289.2	6702.86
286.6	6783.71	1.14678		289.1	6783.71
286.5	6533.46	1.14687		289	6533.46
286.4	6109.96	1.14695		288.9	6109.96
286.3	5282.21	1.14704		288.8	5282.21
286.2	4566.1	1.14712		288.7	4566.1
286.1	3776.85	1.14721		288.6	3776.85
286	2995.3	1.14729		288.5	2995.3
285.9	2506.35	1.14738		288.4	2506.35
285.8	2098.25	1.14747		288.3	2098.25
285.7	1713.25	1.14755		288.2	1713.25
285.6	1443.75	1.14764		288.1	1443.75
285.5	1312.85	1.14772		288	1312.85
285.4	1143.45	1.14781		287.9	1143.45
285.3	1093.4	1.14789		287.8	1093.4
285.2	962.501	1.14798		287.7	962.501
285.1	966.351	1.14806		287.6	966.351
285	1012.55	1.14815		287.5	1012.55
284.9	1139.6	1.14823		287.4	1139.6
284.8	1108.8	1.14832		287.3	1108.8
284.7	1174.25	1.1484		287.2	1174.25
284.6	1301.3	1.14849		287.1	1301.3
284.5	1393.7	1.14857		287	1393.7
284.4	1463	1.14866		286.9	1463
284.3	1493.8	1.14874		286.8	1493.8
284.2	1836.45	1.14883		286.7	1836.45
284.1	2233	1.14892		286.6	2233
284	2587.2	1.149		286.5	2587.2
283.9	2979.9	1.14909		286.4	2979.9
283.8	3542	1.14917		286.3	3542
283.7	4288.9	1.14926		286.2	4288.9
283.6	5259.11	1.14934		286.1	5259.11
283.5	6275.51	1.14943		286	6275.51
283.4	7168.71	1.14951		285.9	7168.71
283.3	8985.91	1.1496		285.8	8985.91
283.2	10787.7	1.14968		285.7	10787.7
283.1	12031.3	1.14977		285.6	12031.3
283	13521.2	1.14985		285.5	13521.2
282.9	15068.9	1.14994		285.4	15068.9
282.8	16143.1	1.15002		285.3	16143.1
282.7	17017	1.15011		285.2	17017
282.6	17359.7	1.1502		285.1	17359.7
282.5	17567.6	1.15028		285	17567.6
282.4	16878.4	1.15037		284.9	16878.4
282.3	15885.1	1.15045		284.8	15885.1
282.2	14707	1.15054		284.7	14707
282.1	13043.8	1.15062		284.6	13043.8
282	11615.5	1.15071		284.5	11615.5
281.9	9775.16	1.15079		284.4	9775.16
281.8	8011.86	1.15088		284.3	8011.86
281.7	6306.31	1.15096		284.2	6306.31
281.6	5112.81	1.15105		284.1	5112.81
281.5	3823.05	1.15113		284	3823.05
281.4	2841.3	1.15122		283.9	2841.3
281.3	2075.15	1.1513		283.8	2075.15
281.2	1536.15	1.15139		283.7	1536.15
281.1	1143.45	1.15147		283.6	1143.45
281	827.751	1.15156		283.5	827.751
280.9	654.501	1.15165		283.4	654.501
280.8	565.951	1.15173		283.3	565.951
280.7	450.45	1.15182		283.2	450.45
280.6	392.7	1.1519		283.1	392.7
280.5	350.35	1.15199		283	350.35
280.4	342.65	1.15207		282.9	342.65
280.3	338.8	1.15216		282.8	338.8
280.2	319.55	1.15224		282.7	319.55
280.1	296.45	1.15233		282.6	296.45
280	250.25	1.15241		282.5	250.25
279.9	277.2	1.1525		282.4	277.2
279.8	257.95	1.15258		282.3	257.95
279.7	261.8	1.15267		282.2	261.8
279.6	246.4	1.15275		282.1	246.4
279.5	250.25	1.15284		282	250.25
279.4	227.15	1.15292		281.9	227.15
279.3	211.75	1.15301		281.8	211.75
279.2	192.5	1.1531		281.7	192.5
279.1	211.75	1.15318		281.6	211.75
279	223.3	1.15327		281.5	223.3
278.9	192.5	1.15335		281.4	192.5
278.8	161.7	1.15344		281.3	161.7
278.7	177.1	1.15352		281.2	177.1
278.6	184.8	1.15361		281.1	184.8
278.5	184.8	1.15369		281	184.8
278.4	200.2	1.15378		280.9	200.2
278.3	231	1.15386		280.8	231
278.2	200.2	1.15395		280.7	200.2
278.1	231	1.15403		280.6	231
278	200.2	1.15412		280.5	200.2
277.9	188.65	1.1542		280.4	188.65
277.8	223.3	1.15429		280.3	223.3
277.7	161.7	1.15438		280.2	161.7
277.6	188.65	1.15446		280.1	188.65
277.5	200.2	1.15455		280	200.2
277.4	169.4	1.15463		279.9	169.4
277.3	238.7	1.15472		279.8	238.7
277.2	207.9	1.1548		279.7	207.9
277.1	142.45	1.15489		279.6	142.45
277	180.95	1.15497		279.5	180.95

## Sheet: 1-O 1s
	60015-1/60015-1/60015-1/Depth Profile/Etches/2/O 1s
Binding energy (eV)	Counts per second	Trans Fn		Corrected BE
543	2693.88	1.03851		545.5	2693.88
542.9	2669.75	1.03857		545.4	2669.75
542.8	2621.48	1.03862		545.3	2621.48
542.7	2745.16	1.03867		545.2	2745.16
542.6	2787.4	1.03872		545.1	2787.4
542.5	2696.9	1.03878		545	2696.9
542.4	2621.48	1.03883		544.9	2621.48
542.3	2500.81	1.03888		544.8	2500.81
542.2	2549.08	1.03893		544.7	2549.08
542.1	2527.96	1.03899		544.6	2527.96
542	2482.71	1.03904		544.5	2482.71
541.9	2353	1.03909		544.4	2353
541.8	2392.21	1.03914		544.3	2392.21
541.7	2410.31	1.0392		544.2	2410.31
541.6	2437.46	1.03925		544.1	2437.46
541.5	2404.28	1.0393		544	2404.28
541.4	2398.25	1.03935		543.9	2398.25
541.3	2256.46	1.0394		543.8	2256.46
541.2	2422.38	1.03946		543.7	2422.38
541.1	2313.78	1.03951		543.6	2313.78
541	2247.41	1.03956		543.5	2247.41
540.9	2313.78	1.03961		543.4	2313.78
540.8	2328.86	1.03967		543.3	2328.86
540.7	2168.98	1.03972		543.2	2168.98
540.6	2165.96	1.03977		543.1	2165.96
540.5	2368.08	1.03982		543	2368.08
540.4	2220.26	1.03988		542.9	2220.26
540.3	2129.76	1.03993		542.8	2129.76
540.2	2214.23	1.03998		542.7	2214.23
540.1	2208.2	1.04003		542.6	2208.2
540	2123.73	1.04009		542.5	2123.73
539.9	2223.28	1.04014		542.4	2223.28
539.8	2156.91	1.04019		542.3	2156.91
539.7	2256.46	1.04024		542.2	2256.46
539.6	2187.08	1.04029		542.1	2187.08
539.5	2241.38	1.04035		542	2241.38
539.4	2280.6	1.0404		541.9	2280.6
539.3	2193.11	1.04045		541.8	2193.11
539.2	2147.86	1.0405		541.7	2147.86
539.1	2087.53	1.04056		541.6	2087.53
539	2168.98	1.04061		541.5	2168.98
538.9	2129.76	1.04066		541.4	2129.76
538.8	2153.9	1.04071		541.3	2153.9
538.7	2241.38	1.04077		541.2	2241.38
538.6	2217.25	1.04082		541.1	2217.25
538.5	2208.2	1.04087		541	2208.2
538.4	2132.78	1.04092		540.9	2132.78
538.3	2057.36	1.04098		540.8	2057.36
538.2	2117.7	1.04103		540.7	2117.7
538.1	2039.26	1.04108		540.6	2039.26
538	2084.51	1.04113		540.5	2084.51
537.9	2042.28	1.04119		540.4	2042.28
537.8	1984.96	1.04124		540.3	1984.96
537.7	1963.85	1.04129		540.2	1963.85
537.6	1981.95	1.04134		540.1	1981.95
537.5	1810	1.04139		540	1810
537.4	1870.33	1.04145		539.9	1870.33
537.3	1806.98	1.0415		539.8	1806.98
537.2	1834.13	1.04155		539.7	1834.13
537.1	1764.75	1.0416		539.6	1764.75
537	1722.52	1.04166		539.5	1722.52
536.9	1776.82	1.04171		539.4	1776.82
536.8	1680.28	1.04176		539.3	1680.28
536.7	1716.48	1.04181		539.2	1716.48
536.6	1695.37	1.04187		539.1	1695.37
536.5	1755.7	1.04192		539	1755.7
536.4	1752.68	1.04197		538.9	1752.68
536.3	1704.42	1.04202		538.8	1704.42
536.2	1695.37	1.04208		538.7	1695.37
536.1	1656.15	1.04213		538.6	1656.15
536	1686.32	1.04218		538.5	1686.32
535.9	1653.13	1.04223		538.4	1653.13
535.8	1644.08	1.04228		538.3	1644.08
535.7	1716.48	1.04234		538.2	1716.48
535.6	1668.22	1.04239		538.1	1668.22
535.5	1737.6	1.04244		538	1737.6
535.4	1647.1	1.04249		537.9	1647.1
535.3	1683.3	1.04255		537.8	1683.3
535.2	1650.12	1.0426		537.7	1650.12
535.1	1641.07	1.04265		537.6	1641.07
535	1686.32	1.0427		537.5	1686.32
534.9	1656.15	1.04276		537.4	1656.15
534.8	1740.62	1.04281		537.3	1740.62
534.7	1785.87	1.04286		537.2	1785.87
534.6	1716.48	1.04291		537.1	1716.48
534.5	1816.03	1.04297		537	1816.03
534.4	1819.05	1.04302		536.9	1819.05
534.3	1764.75	1.04307		536.8	1764.75
534.2	1782.85	1.04312		536.7	1782.85
534.1	1933.68	1.04318		536.6	1933.68
534	1924.63	1.04323		536.5	1924.63
533.9	1975.91	1.04328		536.4	1975.91
533.8	1957.81	1.04333		536.3	1957.81
533.7	2024.18	1.04338		536.2	2024.18
533.6	2075.46	1.04344		536.1	2075.46
533.5	2108.65	1.04349		536	2108.65
533.4	2205.18	1.04354		535.9	2205.18
533.3	2301.71	1.04359		535.8	2301.71
533.2	2322.83	1.04365		535.7	2322.83
533.1	2530.98	1.0437		535.6	2530.98
533	2669.75	1.04375		535.5	2669.75
532.9	2917.11	1.0438		535.4	2917.11
532.8	3215.76	1.04386		535.3	3215.76
532.7	3662.23	1.04391		535.2	3662.23
532.6	4030.26	1.04396		535.1	4030.26
532.5	4497.85	1.04401		535	4497.85
532.4	5031.8	1.04407		534.9	5031.8
532.3	5671.33	1.04412		534.8	5671.33
532.2	6769.39	1.04417		534.7	6769.39
532.1	7396.86	1.04422		534.6	7396.86
532	8202.31	1.04427		534.5	8202.31
531.9	9161.61	1.04433		534.4	9161.61
531.8	10184.3	1.04438		534.3	10184.3
531.7	11448.2	1.04443		534.2	11448.2
531.6	12350.2	1.04448		534.1	12350.2
531.5	13176.8	1.04454		534	13176.8
531.4	13593.1	1.04459		533.9	13593.1
531.3	14175.3	1.04464		533.8	14175.3
531.2	14787.7	1.04469		533.7	14787.7
531.1	15315.6	1.04475		533.6	15315.6
531	15354.8	1.0448		533.5	15354.8
530.9	15430.2	1.04485		533.4	15430.2
530.8	15701.7	1.0449		533.3	15701.7
530.7	15873.7	1.04496		533.2	15873.7
530.6	16096.9	1.04501		533.1	16096.9
530.5	16136.1	1.04506		533	16136.1
530.4	16302.1	1.04511		532.9	16302.1
530.3	16069.8	1.04516		532.8	16069.8
530.2	16160.3	1.04522		532.7	16160.3
530.1	16480	1.04527		532.6	16480
530	15994.4	1.04532		532.5	15994.4
529.9	16054.7	1.04537		532.4	16054.7
529.8	15243.2	1.04543		532.3	15243.2
529.7	14715.3	1.04548		532.2	14715.3
529.6	13650.4	1.04553		532.1	13650.4
529.5	12757.5	1.04558		532	12757.5
529.4	11620.2	1.04564		531.9	11620.2
529.3	9924.82	1.04569		531.8	9924.82
529.2	8718.16	1.04574		531.7	8718.16
529.1	7620.09	1.04579		531.6	7620.09
529	6811.63	1.04585		531.5	6811.63
528.9	5544.63	1.0459		531.4	5544.63
528.8	4603.43	1.04595		531.3	4603.43
528.7	3876.41	1.046		531.2	3876.41
528.6	3294.2	1.04606		531.1	3294.2
528.5	2853.76	1.04611		531	2853.76
528.4	2567.18	1.04616		530.9	2567.18
528.3	2280.6	1.04621		530.8	2280.6
528.2	2150.88	1.04626		530.7	2150.88
528.1	1858.27	1.04632		530.6	1858.27
528	1770.78	1.04637		530.5	1770.78
527.9	1755.7	1.04642		530.4	1755.7
527.8	1710.45	1.04647		530.3	1710.45
527.7	1716.48	1.04653		530.2	1716.48
527.6	1616.93	1.04658		530.1	1616.93
527.5	1598.83	1.04663		530	1598.83
527.4	1544.53	1.04668		529.9	1544.53
527.3	1505.32	1.04674		529.8	1505.32
527.2	1514.37	1.04679		529.7	1514.37
527.1	1417.83	1.04684		529.6	1417.83
527	1384.65	1.04689		529.5	1384.65
526.9	1448	1.04695		529.4	1448
526.8	1438.95	1.047		529.3	1438.95
526.7	1369.57	1.04705		529.2	1369.57
526.6	1454.03	1.0471		529.1	1454.03
526.5	1490.23	1.04715		529	1490.23
526.4	1411.8	1.04721		528.9	1411.8
526.3	1393.7	1.04726		528.8	1393.7
526.2	1454.03	1.04731		528.7	1454.03
526.1	1435.93	1.04736		528.6	1435.93
526	1411.8	1.04742		528.5	1411.8
525.9	1417.83	1.04747		528.4	1417.83
525.8	1429.9	1.04752		528.3	1429.9
525.7	1426.88	1.04757		528.2	1426.88
525.6	1372.58	1.04763		528.1	1372.58
525.5	1378.62	1.04768		528	1378.62
525.4	1393.7	1.04773		527.9	1393.7
525.3	1408.78	1.04778		527.8	1408.78
525.2	1384.65	1.04784		527.7	1384.65
525.1	1411.8	1.04789		527.6	1411.8
525	1321.3	1.04794		527.5	1321.3

## Sheet: 0-wide
	60015-1/60015-1/60015-1/Depth Profile/Etches/2/wide
Binding energy (eV)	Counts per second	Trans Fn
1200	4763.72	3.12791
1199	4321.52	3.12942
1198	4512.47	3.13092
1197	4401.92	3.13243
1196	4301.42	3.13394
1195	4442.12	3.13544
1194	4562.72	3.13695
1193	4381.82	3.13846
1192	4281.32	3.13997
1191	4502.42	3.14147
1190	4180.82	3.14298
1189	4231.07	3.14449
1188	4462.22	3.146
1187	4170.77	3.1475
1186	4271.27	3.14901
1185	4542.62	3.15052
1184	4241.12	3.15202
1183	4261.22	3.15353
1182	4200.92	3.15504
1181	4482.32	3.15655
1180	4723.52	3.15805
1179	4813.97	3.15956
1178	4542.62	3.16107
1177	4462.22	3.16257
1176	4542.62	3.16367
1175	4482.32	3.16457
1174	4663.22	3.16548
1173	4562.72	3.16638
1172	4281.32	3.16729
1171	4592.87	3.16819
1170	4542.62	3.1691
1169	4623.02	3.17
1168	4663.22	3.17091
1167	4693.37	3.17182
1166	4311.47	3.17272
1165	4391.87	3.17363
1164	4653.17	3.17453
1163	4713.47	3.17544
1162	4864.22	3.17634
1161	4844.12	3.17725
1160	4592.87	3.17815
1159	4492.37	3.17906
1158	4743.62	3.17996
1157	4753.67	3.18087
1156	4884.32	3.18178
1155	4763.72	3.18268
1154	4723.52	3.18359
1153	4793.87	3.18449
1152	4884.32	3.1854
1151	4753.67	3.1863
1150	4834.07	3.18721
1149	5065.22	3.18811
1148	5075.28	3.18902
1147	4884.32	3.18992
1146	4824.02	3.19083
1145	4763.72	3.19174
1144	4743.62	3.19264
1143	4582.82	3.19355
1142	4783.82	3.19445
1141	4773.77	3.19536
1140	5175.78	3.19626
1139	4944.62	3.19717
1138	4793.87	3.19807
1137	4964.72	3.19898
1136	4703.42	3.19989
1135	4894.37	3.20079
1134	5105.43	3.2017
1133	4602.92	3.2026
1132	5195.88	3.20351
1131	4653.17	3.20441
1130	4824.02	3.20532
1129	4813.97	3.20622
1128	5035.07	3.20713
1127	5266.23	3.20803
1126	5055.17	3.20913
1125	4954.67	3.21031
1124	4713.47	3.21149
1123	5155.68	3.21267
1122	5376.78	3.21385
1121	5447.13	3.21503
1120	5075.28	3.21621
1119	5165.73	3.21739
1118	5095.38	3.21857
1117	5025.02	3.21975
1116	5276.28	3.22093
1115	5135.58	3.22211
1114	4954.67	3.22328
1113	5256.18	3.22446
1112	5527.53	3.22564
1111	5517.48	3.22682
1110	5256.18	3.228
1109	5537.58	3.22918
1108	5457.18	3.23036
1107	5276.28	3.23154
1106	5014.97	3.23272
1105	5195.88	3.2339
1104	5447.13	3.23508
1103	5557.68	3.23626
1102	5386.83	3.23744
1101	5366.73	3.23862
1100	5427.03	3.2398
1099	5447.13	3.24098
1098	5587.83	3.24216
1097	5336.58	3.24334
1096	5708.43	3.24452
1095	5416.98	3.2457
1094	5416.98	3.24688
1093	5205.93	3.24806
1092	5366.73	3.24924
1091	5236.08	3.25042
1090	5567.73	3.2516
1089	5577.78	3.25278
1088	5537.58	3.25396
1087	5256.18	3.25514
1086	5497.38	3.25632
1085	5738.58	3.25749
1084	5467.23	3.25867
1083	5477.28	3.25985
1082	5406.93	3.26103
1081	5607.93	3.26221
1080	5577.78	3.26339
1079	5437.08	3.26457
1078	5587.83	3.26575
1077	5356.68	3.26693
1076	5678.28	3.26833
1075	5758.68	3.26983
1074	5537.58	3.27133
1073	5748.63	3.27283
1072	5678.28	3.27433
1071	5718.48	3.27583
1070	6030.03	3.27733
1069	6200.88	3.27883
1068	6140.58	3.28033
1067	5919.48	3.28183
1066	5768.73	3.28333
1065	5718.48	3.28483
1064	5507.43	3.28633
1063	5648.13	3.28783
1062	5829.03	3.28933
1061	5376.78	3.29083
1060	5678.28	3.29233
1059	5758.68	3.29383
1058	5738.58	3.29533
1057	5698.38	3.29683
1056	5849.13	3.29833
1055	5969.73	3.29983
1054	5808.93	3.30133
1053	5628.03	3.30283
1052	5829.03	3.30433
1051	5668.23	3.30583
1050	6019.98	3.30733
1049	6009.93	3.30883
1048	6160.68	3.31033
1047	5829.03	3.31183
1046	6090.33	3.31333
1045	6030.03	3.31483
1044	5999.88	3.31633
1043	6291.33	3.31783
1042	6271.23	3.31933
1041	6261.18	3.32083
1040	6120.48	3.32233
1039	6140.58	3.32383
1038	6090.33	3.32533
1037	6030.03	3.32683
1036	5989.83	3.32833
1035	6050.13	3.32983
1034	6241.08	3.33133
1033	6401.88	3.33283
1032	6291.33	3.33433
1031	6411.93	3.33583
1030	6261.18	3.33733
1029	6271.23	3.33883
1028	6552.63	3.34033
1027	6321.48	3.34183
1026	6653.13	3.34343
1025	6472.23	3.34507
1024	6411.93	3.34671
1023	6341.58	3.34835
1022	6703.38	3.34999
1021	6612.93	3.35163
1020	6522.48	3.35327
1019	6874.23	3.3549
1018	6763.68	3.35654
1017	6713.43	3.35818
1016	7014.93	3.35982
1015	7165.69	3.36146
1014	6432.03	3.3631
1013	6009.93	3.36474
1012	6562.68	3.36638
1011	6582.78	3.36802
1010	6673.23	3.36966
1009	6693.33	3.3713
1008	6803.88	3.37294
1007	7004.88	3.37458
1006	6542.58	3.37622
1005	6834.03	3.37785
1004	6944.58	3.37949
1003	7075.23	3.38113
1002	7195.84	3.38277
1001	7145.59	3.38441
1000	7306.39	3.38605
999	7185.79	3.38769
998	7024.98	3.38933
997	7236.04	3.39097
996	7145.59	3.39261
995	7326.49	3.39425
994	7065.18	3.39589
993	7366.69	3.39753
992	6773.73	3.39917
991	6321.48	3.4008
990	6633.03	3.40244
989	6361.68	3.40408
988	5939.58	3.40572
987	6030.03	3.40736
986	6361.68	3.409
985	6542.58	3.41064
984	6341.58	3.41228
983	6130.53	3.41392
982	6673.23	3.41556
981	6643.08	3.4172
980	6844.08	3.41884
979	6994.83	3.42048
978	7939.54	3.42212
977	8492.29	3.42375
976	8502.34	3.42537
975	7889.29	3.42696
974	7437.04	3.42856
973	7165.69	3.43016
972	7075.23	3.43176
971	7014.93	3.43336
970	6612.93	3.43496
969	6653.13	3.43655
968	6462.18	3.43815
967	5909.43	3.43975
966	4994.87	3.44135
965	4944.62	3.44295
964	4442.12	3.44455
963	4090.37	3.44615
962	4009.97	3.44774
961	4170.77	3.44934
960	4100.42	3.45094
959	4060.22	3.45254
958	4190.87	3.45414
957	4361.72	3.45574
956	4221.02	3.45733
955	4140.62	3.45893
954	4130.57	3.46053
953	4150.67	3.46213
952	4060.22	3.46373
951	4070.27	3.46533
950	3859.22	3.46693
949	4351.67	3.46852
948	4100.42	3.47012
947	3959.72	3.47172
946	3919.52	3.47332
945	4100.42	3.47492
944	4020.02	3.47652
943	4411.97	3.47811
942	4020.02	3.47971
941	3989.87	3.48131
940	4090.37	3.48291
939	4271.27	3.48451
938	3859.22	3.48611
937	4050.17	3.4877
936	3698.42	3.4893
935	3829.07	3.4909
934	4251.17	3.4925
933	4261.22	3.4941
932	4281.32	3.4957
931	3899.42	3.4973
930	4120.52	3.49889
929	4472.27	3.50049
928	4361.72	3.50209
927	3889.37	3.50369
926	3969.77	3.50556
925	3959.72	3.50755
924	4271.27	3.50955
923	4391.87	3.51154
922	4231.07	3.51354
921	4472.27	3.51553
920	4160.72	3.51752
919	4221.02	3.51952
918	4251.17	3.52151
917	4080.32	3.5235
916	4683.32	3.5255
915	4643.12	3.52749
914	4291.37	3.52948
913	4130.57	3.53148
912	3939.62	3.53347
911	4231.07	3.53547
910	4341.62	3.53746
909	4482.32	3.53945
908	4311.47	3.54145
907	4221.02	3.54344
906	4482.32	3.54543
905	4281.32	3.54743
904	4060.22	3.54942
903	4150.67	3.55141
902	4331.57	3.55341
901	4231.07	3.5554
900	4291.37	3.5574
899	4361.72	3.55939
898	4261.22	3.56138
897	4612.97	3.56338
896	4110.47	3.56537
895	4190.87	3.56736
894	4452.17	3.56936
893	4371.77	3.57135
892	4241.12	3.57334
891	4241.12	3.57534
890	4200.92	3.57733
889	4422.02	3.57933
888	4572.77	3.58132
887	4341.62	3.58331
886	4422.02	3.58531
885	4351.67	3.5873
884	4401.92	3.58929
883	4210.97	3.59129
882	4331.57	3.59328
881	4623.02	3.59527
880	4522.52	3.59727
879	4432.07	3.59926
878	4562.72	3.60126
877	4562.72	3.60325
876	4653.17	3.60512
875	4542.62	3.60694
874	4633.07	3.60875
873	4331.57	3.61057
872	4713.47	3.61239
871	4733.57	3.6142
870	4653.17	3.61602
869	4633.07	3.61784
868	5014.97	3.61965
867	4522.52	3.62147
866	4492.37	3.62329
865	4813.97	3.6251
864	4783.82	3.62692
863	4472.27	3.62873
862	4663.22	3.63055
861	4693.37	3.63237
860	4522.52	3.63418
859	4653.17	3.636
858	4904.42	3.63782
857	4854.17	3.63963
856	4502.42	3.64145
855	4874.27	3.64327
854	4884.32	3.64508
853	4623.02	3.6469
852	4472.27	3.64872
851	4512.47	3.65053
850	4653.17	3.65235
849	4753.67	3.65416
848	4954.67	3.65598
847	4773.77	3.6578
846	5055.17	3.65961
845	4934.57	3.66143
844	4834.07	3.66325
843	4803.92	3.66506
842	4884.32	3.66688
841	4783.82	3.6687
840	4753.67	3.67051
839	4844.12	3.67233
838	4723.52	3.67415
837	4592.87	3.67596
836	4783.82	3.67778
835	4894.37	3.67959
834	4733.57	3.68141
833	4773.77	3.68323
832	5165.73	3.68504
831	4723.52	3.68686
830	4874.27	3.68868
829	4974.77	3.69049
828	5085.33	3.69231
827	4934.57	3.69413
826	4994.87	3.69544
825	4884.32	3.69654
824	5135.58	3.69763
823	5105.43	3.69873
822	5185.83	3.69982
821	4984.82	3.70091
820	4904.42	3.70201
819	4633.07	3.7031
818	5025.02	3.7042
817	5085.33	3.70529
816	5045.12	3.70638
815	4783.82	3.70748
814	5025.02	3.70857
813	4653.17	3.70967
812	4874.27	3.71076
811	4502.42	3.71185
810	4864.22	3.71295
809	5055.17	3.71404
808	5256.18	3.71514
807	4713.47	3.71623
806	4894.37	3.71732
805	4894.37	3.71842
804	4884.32	3.71951
803	4783.82	3.72061
802	5155.68	3.7217
801	5085.33	3.72279
800	5065.22	3.72389
799	5165.73	3.72498
798	5115.48	3.72608
797	4974.77	3.72717
796	4914.47	3.72826
795	5095.38	3.72936
794	5205.93	3.73045
793	5145.63	3.73155
792	5185.83	3.73264
791	4964.72	3.73374
790	5215.98	3.73483
789	5055.17	3.73592
788	5215.98	3.73702
787	5105.43	3.73811
786	5376.78	3.73934
785	5105.43	3.74064
784	5175.78	3.74193
783	4924.52	3.74322
782	5004.92	3.74451
781	5065.22	3.74581
780	5416.98	3.7471
779	5125.53	3.74839
778	5246.13	3.74968
777	5155.68	3.75098
776	5286.33	3.75227
775	5406.93	3.75356
774	5366.73	3.75486
773	5045.12	3.75615
772	5406.93	3.75744
771	5155.68	3.75873
770	5135.58	3.76003
769	5035.07	3.76132
768	4884.32	3.76261
767	5135.58	3.76391
766	5055.17	3.7652
765	5276.28	3.76649
764	5125.53	3.76778
763	5517.48	3.76908
762	5447.13	3.77037
761	5165.73	3.77166
760	5256.18	3.77296
759	5879.28	3.77425
758	5427.03	3.77554
757	5306.43	3.77683
756	5145.63	3.77813
755	5668.23	3.77942
754	5427.03	3.78071
753	5336.58	3.782
752	5085.33	3.7833
751	5396.88	3.78459
750	5396.88	3.78588
749	5628.03	3.78718
748	5658.18	3.78847
747	5376.78	3.78976
746	5416.98	3.79105
745	5437.08	3.79235
744	5869.23	3.79364
743	5517.48	3.79493
742	5437.08	3.79623
741	5617.98	3.79752
740	5708.43	3.79881
739	5708.43	3.8001
738	5547.63	3.8014
737	5316.48	3.80269
736	5296.38	3.80398
735	5346.63	3.80528
734	5567.73	3.80657
733	5447.13	3.80786
732	5437.08	3.80915
731	5939.58	3.81045
730	5567.73	3.81174
729	5497.38	3.81303
728	5728.53	3.81433
727	5859.18	3.81562
726	5587.83	3.81739
725	5758.68	3.81937
724	5597.88	3.82135
723	5517.48	3.82333
722	5406.93	3.82531
721	5648.13	3.8273
720	5869.23	3.82928
719	5648.13	3.83126
718	5778.78	3.83324
717	5547.63	3.83522
716	5959.68	3.83721
715	5678.28	3.83919
714	5457.18	3.84117
713	5537.58	3.84315
712	5406.93	3.84513
711	5236.08	3.84712
710	5638.08	3.8491
709	5728.53	3.85108
708	5969.73	3.85306
707	5537.58	3.85504
706	5638.08	3.85702
705	5788.83	3.85901
704	5818.98	3.86099
703	5778.78	3.86297
702	6442.08	3.86495
701	5346.63	3.86693
700	5648.13	3.86892
699	6009.93	3.8709
698	5617.98	3.87288
697	5688.33	3.87486
696	5768.73	3.87684
695	5859.18	3.87883
694	5638.08	3.88081
693	5497.38	3.88279
692	5738.58	3.88477
691	5668.23	3.88675
690	5748.63	3.88874
689	5688.33	3.89072
688	5949.63	3.8927
687	6030.03	3.89468
686	5979.78	3.89666
685	6019.98	3.89865
684	5849.13	3.90063
683	5628.03	3.90261
682	6100.38	3.90459
681	6060.18	3.90657
680	6421.98	3.90855
679	5778.78	3.91054
678	5969.73	3.91252
677	5999.88	3.9145
676	5909.43	3.9159
675	5979.78	3.91704
674	6009.93	3.91818
673	5798.88	3.91933
672	5829.03	3.92047
671	6130.53	3.92161
670	6090.33	3.92275
669	5969.73	3.92389
668	5658.18	3.92503
667	6210.93	3.92617
666	6522.48	3.92731
665	6130.53	3.92845
664	5929.53	3.9296
663	6311.43	3.93074
662	6281.28	3.93188
661	5979.78	3.93302
660	5979.78	3.93416
659	5949.63	3.9353
658	5929.53	3.93644
657	6009.93	3.93758
656	5929.53	3.93872
655	5758.68	3.93987
654	5939.58	3.94101
653	6180.78	3.94215
652	6140.58	3.94329
651	6291.33	3.94443
650	6311.43	3.94557
649	6311.43	3.94671
648	6401.88	3.94785
647	6070.23	3.94899
646	6100.38	3.95014
645	6100.38	3.95128
644	6421.98	3.95242
643	6130.53	3.95356
642	6190.83	3.9547
641	6160.68	3.95584
640	6552.63	3.95698
639	6512.43	3.95812
638	6160.68	3.95926
637	6060.18	3.96041
636	6311.43	3.96155
635	6231.03	3.96269
634	6190.83	3.96383
633	6080.28	3.96497
632	6281.28	3.96611
631	6421.98	3.96725
630	6371.73	3.96839
629	6100.38	3.96953
628	6442.08	3.97068
627	6180.78	3.97182
626	6281.28	3.97296
625	6040.08	3.9741
624	6271.23	3.97524
623	6291.33	3.97638
622	6291.33	3.97752
621	6371.73	3.97866
620	6592.83	3.9798
619	6532.53	3.98095
618	6572.73	3.98209
617	6462.18	3.98323
616	6210.93	3.98492
615	6713.43	3.98685
614	6592.83	3.98878
613	6371.73	3.99071
612	6462.18	3.99265
611	6542.58	3.99458
610	6562.68	3.99651
609	6522.48	3.99845
608	6140.58	4.00038
607	6281.28	4.00231
606	6602.88	4.00425
605	6411.93	4.00618
604	6321.48	4.00811
603	6291.33	4.01005
602	6271.23	4.01198
601	6351.63	4.01391
600	6733.53	4.01584
599	6261.18	4.01778
598	6602.88	4.01971
597	6361.68	4.02164
596	6210.93	4.02358
595	6251.13	4.02551
594	6542.58	4.02744
593	6391.83	4.02938
592	6512.43	4.03131
591	6622.98	4.03324
590	6602.88	4.03518
589	6622.98	4.03711
588	6371.73	4.03904
587	6190.83	4.04098
586	6572.73	4.04291
585	6472.23	4.04484
584	6633.03	4.04677
583	6532.53	4.04871
582	6231.03	4.05064
581	6703.38	4.05257
580	6944.58	4.05451
579	6854.13	4.05644
578	6512.43	4.05837
577	6532.53	4.06031
576	6462.18	4.06159
575	6432.03	4.06259
574	6542.58	4.06359
573	6894.33	4.06458
572	6391.83	4.06558
571	6733.53	4.06658
570	6743.58	4.06757
569	6331.53	4.06857
568	6532.53	4.06957
567	6633.03	4.07056
566	6522.48	4.07156
565	6432.03	4.07255
564	6482.28	4.07355
563	6502.38	4.07455
562	6421.98	4.07554
561	6753.63	4.07654
560	6823.98	4.07754
559	6894.33	4.07853
558	6522.48	4.07953
557	6944.58	4.08053
556	7236.04	4.08152
555	6974.73	4.08252
554	7035.03	4.08352
553	6874.23	4.08451
552	6522.48	4.08551
551	6653.13	4.08651
550	6552.63	4.0875
549	6643.08	4.0885
548	6311.43	4.0895
547	5798.88	4.09049
546	6311.43	4.09149
545	6060.18	4.09249
544	5929.53	4.09348
543	5447.13	4.09448
542	5125.53	4.09547
541	4683.32	4.09647
540	4653.17	4.09747
539	4763.72	4.09846
538	4391.87	4.09946
537	3949.67	4.10046
536	4040.12	4.10145
535	4321.52	4.10245
534	4924.52	4.10345
533	7125.49	4.10444
532	14743.4	4.10544
531	24572.4	4.10644
530	25868.8	4.10743
529	16090.1	4.10843
528	6643.08	4.10943
527	3768.77	4.11042
526	3145.67	4.11142
525	2763.76	4.11242
524	2864.26	4.11341
523	2904.46	4.11441
522	2643.16	4.11541
521	2472.31	4.1164
520	2663.26	4.1174
519	2432.11	4.11839
518	2623.06	4.11939
517	2663.26	4.12039
516	2773.81	4.12194
515	2783.86	4.12375
514	2743.66	4.12556
513	2683.36	4.12736
512	2723.56	4.12917
511	2633.11	4.13097
510	2733.61	4.13278
509	2864.26	4.13459
508	2532.61	4.13639
507	2793.91	4.1382
506	2502.46	4.14001
505	2834.11	4.14181
504	2683.36	4.14362
503	2592.91	4.14543
502	2743.66	4.14723
501	2673.31	4.14904
500	2532.61	4.15084
499	2884.36	4.15265
498	2633.11	4.15446
497	2582.86	4.15626
496	2673.31	4.15807
495	2381.86	4.15988
494	2773.81	4.16168
493	2884.36	4.16349
492	2894.41	4.16529
491	2683.36	4.1671
490	2924.56	4.16891
489	2653.21	4.17071
488	2783.86	4.17252
487	2663.26	4.17433
486	2924.56	4.17613
485	3075.32	4.17794
484	2613.01	4.17975
483	2824.06	4.18155
482	3095.42	4.18336
481	2814.01	4.18516
480	2783.86	4.18697
479	3015.01	4.18878
478	2783.86	4.19058
477	2683.36	4.19239
476	2733.61	4.19378
475	3045.17	4.19498
474	2874.31	4.19619
473	2793.91	4.19739
472	2723.56	4.1986
471	2783.86	4.1998
470	2723.56	4.201
469	2864.26	4.20221
468	2834.11	4.20341
467	2934.61	4.20462
466	2753.71	4.20582
465	2773.81	4.20702
464	2824.06	4.20823
463	3015.01	4.20943
462	3015.01	4.21064
461	3125.57	4.21184
460	3185.87	4.21304
459	2914.51	4.21425
458	3015.01	4.21545
457	2924.56	4.21665
456	2814.01	4.21786
455	3015.01	4.21906
454	2994.91	4.22027
453	2803.96	4.22147
452	2894.41	4.22267
451	2874.31	4.22388
450	2844.16	4.22508
449	2753.71	4.22629
448	2964.76	4.22749
447	2924.56	4.22869
446	3065.27	4.2299
445	3165.77	4.2311
444	2663.26	4.23231
443	2773.81	4.23351
442	2803.96	4.23471
441	2723.56	4.23592
440	2824.06	4.23712
439	3165.77	4.23832
438	2623.06	4.23953
437	2944.66	4.24073
436	3115.52	4.24194
435	3004.96	4.24314
434	3015.01	4.24434
433	3205.97	4.24555
432	3105.47	4.24675
431	3246.17	4.24796
430	3095.42	4.24916
429	3216.02	4.25036
428	2964.76	4.25157
427	2924.56	4.25277
426	3256.22	4.25428
425	3065.27	4.25592
424	2974.81	4.25757
423	2994.91	4.25921
422	2793.91	4.26085
421	2743.66	4.2625
420	2924.56	4.26414
419	3115.52	4.26578
418	2974.81	4.26743
417	2924.56	4.26907
416	2944.66	4.27072
415	3155.72	4.27236
414	2844.16	4.274
413	3256.22	4.27565
412	3216.02	4.27729
411	3165.77	4.27893
410	3226.07	4.28058
409	3105.47	4.28222
408	3105.47	4.28387
407	2904.46	4.28551
406	3155.72	4.28715
405	3004.96	4.2888
404	3286.37	4.29044
403	3226.07	4.29208
402	3216.02	4.29373
401	3618.02	4.29537
400	3185.87	4.29701
399	3085.37	4.29866
398	3115.52	4.3003
397	3125.57	4.30195
396	3045.17	4.30359
395	3185.87	4.30523
394	3316.52	4.30688
393	2994.91	4.30852
392	3115.52	4.31016
391	3356.72	4.31181
390	3427.07	4.31345
389	3145.67	4.3151
388	3145.67	4.31674
387	3155.72	4.31838
386	3256.22	4.31947
385	2904.46	4.32031
384	3417.02	4.32114
383	3175.82	4.32198
382	3175.82	4.32282
381	3256.22	4.32365
380	3346.67	4.32449
379	3135.62	4.32533
378	3095.42	4.32616
377	3356.72	4.327
376	3125.57	4.32784
375	3266.27	4.32867
374	3216.02	4.32951
373	3276.32	4.33035
372	3195.92	4.33118
371	3527.57	4.33202
370	3336.62	4.33286
369	3266.27	4.33369
368	3115.52	4.33453
367	3155.72	4.33537
366	3537.62	4.3362
365	3376.82	4.33704
364	3497.42	4.33788
363	3386.87	4.33871
362	3256.22	4.33955
361	3306.47	4.34039
360	3467.27	4.34122
359	3607.97	4.34206
358	3326.57	4.3429
357	3135.62	4.34373
356	3577.82	4.34457
355	3447.17	4.34541
354	3447.17	4.34624
353	3326.57	4.34708
352	3175.82	4.34792
351	3205.97	4.34875
350	3417.02	4.34959
349	3758.72	4.35043
348	3356.72	4.35126
347	3557.72	4.3521
346	3607.97	4.35294
345	3487.37	4.35377
344	3527.57	4.35461
343	3537.62	4.35545
342	3638.12	4.35628
341	3567.77	4.35712
340	3487.37	4.35796
339	3638.12	4.35879
338	3537.62	4.35963
337	3577.82	4.36047
336	3758.72	4.3613
335	3788.87	4.36214
334	3808.97	4.36298
333	3628.07	4.36381
332	3597.92	4.36465
331	3688.37	4.36549
330	3648.17	4.36632
329	3618.02	4.36716
328	3708.47	4.368
327	3276.32	4.36883
326	3437.12	4.36967
325	3497.42	4.37051
324	3477.32	4.37134
323	3417.02	4.37218
322	3467.27	4.37302
321	3537.62	4.37385
320	3406.97	4.37469
319	3437.12	4.37553
318	3437.12	4.37636
317	3618.02	4.3772
316	3778.82	4.37804
315	3758.72	4.37887
314	3678.32	4.37971
313	3788.87	4.38055
312	4090.37	4.38138
311	3447.17	4.38222
310	3618.02	4.38306
309	4030.07	4.38389
308	3768.77	4.38473
307	3618.02	4.38557
306	3658.22	4.3864
305	3899.42	4.38724
304	3678.32	4.38808
303	3537.62	4.38891
302	3296.42	4.38975
301	3366.77	4.39059
300	3366.77	4.39142
299	3135.62	4.39226
298	2924.56	4.3931
297	2663.26	4.39393
296	2552.71	4.39643
295	2301.46	4.39967
294	1929.61	4.40291
293	1748.71	4.40615
292	1497.46	4.4094
291	1537.66	4.41264
290	1346.71	4.41588
289	1497.46	4.41912
288	3457.22	4.42236
287	8029.99	4.4256
286	7718.44	4.42884
285	4200.92	4.43209
284	7195.84	4.43533
283	17808.7	4.43857
282	18401.6	4.44181
281	7105.39	4.44505
280	1366.81	4.44829
279	713.554	4.45153
278	562.803	4.45478
277	371.852	4.45802
276	371.852	4.46126
275	371.852	4.4645
274	361.802	4.46774
273	371.852	4.47098
272	391.952	4.47422
271	402.002	4.47747
270	381.902	4.48071
269	371.852	4.48395
268	271.351	4.48719
267	361.802	4.49043
266	412.052	4.49367
265	391.952	4.49691
264	402.002	4.50016
263	311.552	4.5034
262	301.501	4.50664
261	261.301	4.50988
260	371.852	4.51312
259	321.602	4.51636
258	351.752	4.5196
257	442.202	4.52285
256	321.602	4.52609
255	331.652	4.52933
254	190.951	4.53257
253	351.752	4.53581
252	381.902	4.53905
251	361.802	4.54229
250	321.602	4.54554
249	391.952	4.54878
248	331.652	4.55202
247	381.902	4.55526
246	321.602	4.55769
245	281.401	4.55976
244	291.451	4.56182
243	381.902	4.56389
242	351.752	4.56595
241	351.752	4.56802
240	381.902	4.57008
239	301.501	4.57215
238	291.451	4.57422
237	341.702	4.57628
236	301.501	4.57835
235	351.752	4.58041
234	452.252	4.58248
233	281.401	4.58454
232	291.451	4.58661
231	371.852	4.58867
230	371.852	4.59074
229	402.002	4.59281
228	412.052	4.59487
227	381.902	4.59694
226	361.802	4.599
225	422.102	4.60107
224	311.552	4.60313
223	412.052	4.6052
222	351.752	4.60727
221	331.652	4.60933
220	391.952	4.6114
219	331.652	4.61346
218	412.052	4.61553
217	371.852	4.61759
216	402.002	4.61966
215	271.351	4.62172
214	311.552	4.62379
213	361.802	4.62586
212	281.401	4.62792
211	361.802	4.62999
210	402.002	4.63205
209	291.451	4.63412
208	351.752	4.63618
207	381.902	4.63825
206	331.652	4.64032
205	391.952	4.64238
204	381.902	4.64445
203	402.002	4.64651
202	412.052	4.64858
201	391.952	4.65064
200	412.052	4.65271
199	321.602	4.65477
198	381.902	4.65684
197	381.902	4.65891
196	381.902	4.66097
195	281.401	4.66304
194	361.802	4.6651
193	351.752	4.66717
192	442.202	4.66923
191	321.602	4.6713
190	402.002	4.67337
189	281.401	4.67543
188	341.702	4.6775
187	512.553	4.67956
186	422.102	4.68118
185	291.451	4.68259
184	341.702	4.684
183	472.352	4.68541
182	422.102	4.68682
181	311.552	4.68823
180	301.501	4.68965
179	321.602	4.69106
178	341.702	4.69247
177	341.702	4.69388
176	351.752	4.69529
175	331.652	4.6967
174	381.902	4.69811
173	381.902	4.69953
172	321.602	4.70094
171	301.501	4.70235
170	291.451	4.70376
169	381.902	4.70517
168	442.202	4.70658
167	432.152	4.708
166	452.252	4.70941
165	341.702	4.71082
164	271.351	4.71223
163	341.702	4.71364
162	311.552	4.71505
161	291.451	4.71646
160	321.602	4.71788
159	371.852	4.71929
158	321.602	4.7207
157	311.552	4.72211
156	432.152	4.72352
155	321.602	4.72493
154	341.702	4.72635
153	331.652	4.72776
152	361.802	4.72917
151	422.102	4.73058
150	381.902	4.73199
149	321.602	4.7334
148	371.852	4.73481
147	371.852	4.73623
146	321.602	4.73764
145	402.002	4.73905
144	402.002	4.74046
143	402.002	4.74187
142	462.302	4.74328
141	371.852	4.7447
140	371.852	4.74611
139	381.902	4.74752
138	422.102	4.74893
137	381.902	4.75034
136	331.652	4.75175
135	351.752	4.75316
134	402.002	4.75458
133	351.752	4.75599
132	391.952	4.7574
131	402.002	4.75881
130	482.402	4.76143
129	422.102	4.76459
128	341.702	4.76775
127	341.702	4.77091
126	402.002	4.77406
125	321.602	4.77722
124	311.552	4.78038
123	351.752	4.78354
122	412.052	4.7867
121	361.802	4.78986
120	301.501	4.79302
119	281.401	4.79618
118	361.802	4.79934
117	502.502	4.8025
116	361.802	4.80565
115	371.852	4.80881
114	381.902	4.81197
113	482.402	4.81513
112	472.352	4.81829
111	381.902	4.82145
110	381.902	4.82461
109	402.002	4.82777
108	452.252	4.83093
107	442.202	4.83409
106	381.902	4.83724
105	422.102	4.8404
104	422.102	4.84356
103	361.802	4.84672
102	231.151	4.84988
101	361.802	4.85304
100	391.952	4.8562
99	402.002	4.85936
98	351.752	4.86252
97	432.152	4.86568
96	412.052	4.86883
95	542.703	4.87199
94	452.252	4.87515
93	321.602	4.87831
92	331.652	4.88147
91	412.052	4.88463
90	492.452	4.88779
89	432.152	4.89095
88	492.452	4.89411
87	442.202	4.89727
86	311.552	4.90043
85	381.902	4.90358
84	422.102	4.90674
83	422.102	4.9099
82	512.553	4.91306
81	462.302	4.91622
80	492.452	4.91938
79	472.352	4.92254
78	482.402	4.9257
77	462.302	4.92886
76	512.553	4.93202
75	452.252	4.93517
74	462.302	4.93833
73	442.202	4.94149
72	412.052	4.94465
71	412.052	4.94781
70	402.002	4.95097
69	452.252	4.95413
68	572.853	4.95729
67	422.102	4.96045
66	502.502	4.96361
65	472.352	4.96676
64	462.302	4.96992
63	492.452	4.97308
62	412.052	4.97624
61	422.102	4.9794
60	512.553	4.98256
59	512.553	4.98572
58	522.603	4.98888
57	452.252	4.99204
56	482.402	4.9952
55	432.152	4.99835
54	472.352	5.00151
53	402.002	5.00467
52	442.202	5.00783
51	391.952	5.01099
50	502.502	5.01415
49	482.402	5.01731
48	402.002	5.02047
47	472.352	5.02363
46	472.352	5.02679
45	432.152	5.02994
44	552.753	5.0331
43	442.202	5.03626
42	462.302	5.03942
41	492.452	5.04258
40	402.002	5.04574
39	452.252	5.0489
38	381.902	5.05206
37	321.602	5.05522
36	311.552	5.05838
35	341.702	5.06153
34	442.202	5.06469
33	341.702	5.06785
32	412.052	5.07101
31	432.152	5.07417
30	422.102	5.07733
29	462.302	5.08049
28	532.653	5.08365
27	673.353	5.08681
26	824.104	5.08997
25	834.154	5.09313
24	954.755	5.09628
23	854.254	5.09944
22	582.903	5.1026
21	422.102	5.10576
20	341.702	5.10892
19	311.552	5.11208
18	371.852	5.11524
17	341.702	5.1184
16	321.602	5.12156
15	371.852	5.12472
14	402.002	5.12787
13	341.702	5.13103
12	361.802	5.13419
11	371.852	5.13735
10	381.902	5.14051
9	462.302	5.14367
8	361.802	5.14683
7	281.401	5.14999
6	241.201	5.15315
5	221.101	5.15631
4	251.251	5.15946
3	251.251	5.16262
2	201.001	5.16578
1	70.3503	5.16894
0	10.05	5.1721
-1	10.05	5.17526
-2	20.1001	5.17842
-3	0	5.18158
-4	0	5.18474
-5	0	5.1879
