# Supplementary material for: Surface hydrophobization of hydrogels via interface dynamics-induced network reconfiguration
Source: Nat Commun. 2024 Jan 3;15:239. doi: 10.1038/s41467-023-44646-5 (PMC10764767; doi:10.1038/s41467-023-44646-5)
Supplement: Supplementary file 10 — Source data [file 41467_2023_44646_MOESM10_ESM.zip › Source data/Figure S12/Raw data_60nm.xlsx]

## Sheet: 2-C 1s
	60015-1/60015-1/60015-1/Depth Profile/Etches/3/C 1s
Binding energy (eV)	Counts per second	Trans Fn		Corrected BE
300	1586.2	1.13723		302.4	1586.2
299.9	1655.5	1.13725		302.3	1655.5
299.8	1663.2	1.13728		302.2	1663.2
299.7	1593.9	1.13731		302.1	1593.9
299.6	1628.55	1.13734		302	1628.55
299.5	1659.35	1.13737		301.9	1659.35
299.4	1516.9	1.1374		301.8	1516.9
299.3	1516.9	1.13743		301.7	1516.9
299.2	1586.2	1.13745		301.6	1586.2
299.1	1670.9	1.13748		301.5	1670.9
299	1686.3	1.13751		301.4	1686.3
298.9	1559.25	1.13754		301.3	1559.25
298.8	1466.85	1.13757		301.2	1466.85
298.7	1540	1.1376		301.1	1540
298.6	1382.15	1.13763		301	1382.15
298.5	1478.4	1.13766		300.9	1478.4
298.4	1436.05	1.13768		300.8	1436.05
298.3	1409.1	1.13771		300.7	1409.1
298.2	1466.85	1.13774		300.6	1466.85
298.1	1489.95	1.13777		300.5	1489.95
298	1482.25	1.1378		300.4	1482.25
297.9	1493.8	1.13783		300.3	1493.8
297.8	1428.35	1.13786		300.2	1428.35
297.7	1459.15	1.13789		300.1	1459.15
297.6	1455.3	1.13791		300	1455.3
297.5	1432.2	1.13794		299.9	1432.2
297.4	1401.4	1.13797		299.8	1401.4
297.3	1505.35	1.138		299.7	1505.35
297.2	1459.15	1.13803		299.6	1459.15
297.1	1362.9	1.13806		299.5	1362.9
297	1389.85	1.13809		299.4	1389.85
296.9	1439.9	1.13812		299.3	1439.9
296.8	1343.65	1.13814		299.2	1343.65
296.7	1339.8	1.13817		299.1	1339.8
296.6	1339.8	1.13825		299	1339.8
296.5	1335.95	1.13834		298.9	1335.95
296.4	1228.15	1.13842		298.8	1228.15
296.3	1282.05	1.13851		298.7	1282.05
296.2	1285.9	1.13859		298.6	1285.9
296.1	1220.45	1.13868		298.5	1220.45
296	1247.4	1.13876		298.4	1247.4
295.9	1197.35	1.13885		298.3	1197.35
295.8	1135.75	1.13893		298.2	1135.75
295.7	1135.75	1.13902		298.1	1135.75
295.6	1174.25	1.13911		298	1174.25
295.5	1124.2	1.13919		297.9	1124.2
295.4	1058.75	1.13928		297.8	1058.75
295.3	1139.6	1.13936		297.7	1139.6
295.2	1131.9	1.13945		297.6	1131.9
295.1	1104.95	1.13953		297.5	1104.95
295	1097.25	1.13962		297.4	1097.25
294.9	981.751	1.1397		297.3	981.751
294.8	1027.95	1.13979		297.2	1027.95
294.7	974.051	1.13987		297.1	974.051
294.6	966.351	1.13996		297	966.351
294.5	904.751	1.14004		296.9	904.751
294.4	827.751	1.14013		296.8	827.751
294.3	924.001	1.14021		296.7	924.001
294.2	866.251	1.1403		296.6	866.251
294.1	847.001	1.14038		296.5	847.001
294	877.801	1.14047		296.4	877.801
293.9	800.801	1.14056		296.3	800.801
293.8	847.001	1.14064		296.2	847.001
293.7	793.101	1.14073		296.1	793.101
293.6	920.151	1.14081		296	920.151
293.5	823.901	1.1409		295.9	823.901
293.4	804.651	1.14098		295.8	804.651
293.3	843.151	1.14107		295.7	843.151
293.2	820.051	1.14115		295.6	820.051
293.1	770.001	1.14124		295.5	770.001
293	789.251	1.14132		295.4	789.251
292.9	904.751	1.14141		295.3	904.751
292.8	766.151	1.14149		295.2	766.151
292.7	754.601	1.14158		295.1	754.601
292.6	773.851	1.14166		295	773.851
292.5	739.201	1.14175		294.9	739.201
292.4	723.801	1.14184		294.8	723.801
292.3	781.551	1.14192		294.7	781.551
292.2	746.901	1.14201		294.6	746.901
292.1	727.651	1.14209		294.5	727.651
292	635.251	1.14218		294.4	635.251
291.9	592.901	1.14226		294.3	592.901
291.8	646.801	1.14235		294.2	646.801
291.7	704.551	1.14243		294.1	704.551
291.6	696.851	1.14252		294	696.851
291.5	681.451	1.1426		293.9	681.451
291.4	662.201	1.14269		293.8	662.201
291.3	596.751	1.14277		293.7	596.751
291.2	654.501	1.14286		293.6	654.501
291.1	654.501	1.14294		293.5	654.501
291	585.201	1.14303		293.4	585.201
290.9	639.101	1.14311		293.3	639.101
290.8	631.401	1.1432		293.2	631.401
290.7	627.551	1.14329		293.1	627.551
290.6	681.451	1.14337		293	681.451
290.5	619.851	1.14346		292.9	619.851
290.4	581.351	1.14354		292.8	581.351
290.3	635.251	1.14363		292.7	635.251
290.2	604.451	1.14371		292.6	604.451
290.1	619.851	1.1438		292.5	619.851
290	496.651	1.14388		292.4	496.651
289.9	546.701	1.14397		292.3	546.701
289.8	573.651	1.14405		292.2	573.651
289.7	531.301	1.14414		292.1	531.301
289.6	535.151	1.14422		292	535.151
289.5	442.75	1.14431		291.9	442.75
289.4	465.85	1.14439		291.8	465.85
289.3	585.201	1.14448		291.7	585.201
289.2	562.101	1.14456		291.6	562.101
289.1	527.451	1.14465		291.5	527.451
289	535.151	1.14474		291.4	535.151
288.9	539.001	1.14482		291.3	539.001
288.8	519.751	1.14491		291.2	519.751
288.7	546.701	1.14499		291.1	546.701
288.6	658.351	1.14508		291	658.351
288.5	689.151	1.14516		290.9	689.151
288.4	585.201	1.14525		290.8	585.201
288.3	669.901	1.14533		290.7	669.901
288.2	854.701	1.14542		290.6	854.701
288.1	904.751	1.1455		290.5	904.751
288	1131.9	1.14559		290.4	1131.9
287.9	1270.5	1.14567		290.3	1270.5
287.8	1559.25	1.14576		290.2	1559.25
287.7	1940.4	1.14584		290.1	1940.4
287.6	2048.2	1.14593		290	2048.2
287.5	2487.1	1.14602		289.9	2487.1
287.4	3114.65	1.1461		289.8	3114.65
287.3	3722.95	1.14619		289.7	3722.95
287.2	4481.4	1.14627		289.6	4481.4
287.1	4847.15	1.14636		289.5	4847.15
287	5617.16	1.14644		289.4	5617.16
286.9	6198.51	1.14653		289.3	6198.51
286.8	6183.11	1.14661		289.2	6183.11
286.7	6275.51	1.1467		289.1	6275.51
286.6	6125.36	1.14678		289	6125.36
286.5	5971.36	1.14687		288.9	5971.36
286.4	5613.31	1.14695		288.8	5613.31
286.3	5031.96	1.14704		288.7	5031.96
286.2	4512.2	1.14712		288.6	4512.2
286.1	3580.5	1.14721		288.5	3580.5
286	2976.05	1.14729		288.4	2976.05
285.9	2691.15	1.14738		288.3	2691.15
285.8	2252.25	1.14747		288.2	2252.25
285.7	1720.95	1.14755		288.1	1720.95
285.6	1443.75	1.14764		288	1443.75
285.5	1305.15	1.14772		287.9	1305.15
285.4	1205.05	1.14781		287.8	1205.05
285.3	1085.7	1.14789		287.7	1085.7
285.2	1062.6	1.14798		287.6	1062.6
285.1	1147.3	1.14806		287.5	1147.3
285	1243.55	1.14815		287.4	1243.55
284.9	1239.7	1.14823		287.3	1239.7
284.8	1193.5	1.14832		287.2	1193.5
284.7	1197.35	1.1484		287.1	1197.35
284.6	1328.25	1.14849		287	1328.25
284.5	1566.95	1.14857		286.9	1566.95
284.4	1593.9	1.14866		286.8	1593.9
284.3	1736.35	1.14874		286.7	1736.35
284.2	2002	1.14883		286.6	2002
284.1	2263.8	1.14892		286.5	2263.8
284	2490.95	1.149		286.4	2490.95
283.9	3133.9	1.14909		286.3	3133.9
283.8	3742.2	1.14917		286.2	3742.2
283.7	4335.1	1.14926		286.1	4335.1
283.6	4978.06	1.14934		286	4978.06
283.5	6190.81	1.14943		285.9	6190.81
283.4	7276.51	1.14951		285.8	7276.51
283.3	8874.26	1.1496		285.7	8874.26
283.2	10502.8	1.14968		285.6	10502.8
283.1	11954.3	1.14977		285.5	11954.3
283	13894.7	1.14985		285.4	13894.7
282.9	15615.6	1.14994		285.3	15615.6
282.8	16828.4	1.15002		285.2	16828.4
282.7	17109.4	1.15011		285.1	17109.4
282.6	17887.1	1.1502		285	17887.1
282.5	17725.4	1.15028		284.9	17725.4
282.4	16890	1.15037		284.8	16890
282.3	16647.4	1.15045		284.7	16647.4
282.2	15292.2	1.15054		284.6	15292.2
282.1	13713.7	1.15062		284.5	13713.7
282	12193	1.15071		284.4	12193
281.9	10525.9	1.15079		284.3	10525.9
281.8	8393.01	1.15088		284.2	8393.01
281.7	6879.96	1.15096		284.1	6879.96
281.6	5409.26	1.15105		284	5409.26
281.5	4000.15	1.15113		283.9	4000.15
281.4	3214.75	1.15122		283.8	3214.75
281.3	2240.7	1.1513		283.7	2240.7
281.2	1744.05	1.15139		283.6	1744.05
281.1	1205.05	1.15147		283.5	1205.05
281	858.551	1.15156		283.4	858.551
280.9	719.951	1.15165		283.3	719.951
280.8	546.701	1.15173		283.2	546.701
280.7	442.75	1.15182		283.1	442.75
280.6	381.15	1.1519		283	381.15
280.5	319.55	1.15199		282.9	319.55
280.4	250.25	1.15207		282.8	250.25
280.3	261.8	1.15216		282.7	261.8
280.2	288.75	1.15224		282.6	288.75
280.1	288.75	1.15233		282.5	288.75
280	281.05	1.15241		282.4	281.05
279.9	281.05	1.1525		282.3	281.05
279.8	219.45	1.15258		282.2	219.45
279.7	204.05	1.15267		282.1	204.05
279.6	227.15	1.15275		282	227.15
279.5	200.2	1.15284		281.9	200.2
279.4	200.2	1.15292		281.8	200.2
279.3	223.3	1.15301		281.7	223.3
279.2	196.35	1.1531		281.6	196.35
279.1	277.2	1.15318		281.5	277.2
279	219.45	1.15327		281.4	219.45
278.9	242.55	1.15335		281.3	242.55
278.8	207.9	1.15344		281.2	207.9
278.7	223.3	1.15352		281.1	223.3
278.6	231	1.15361		281	231
278.5	269.5	1.15369		280.9	269.5
278.4	219.45	1.15378		280.8	219.45
278.3	219.45	1.15386		280.7	219.45
278.2	250.25	1.15395		280.6	250.25
278.1	238.7	1.15403		280.5	238.7
278	165.55	1.15412		280.4	165.55
277.9	165.55	1.1542		280.3	165.55
277.8	157.85	1.15429		280.2	157.85
277.7	188.65	1.15438		280.1	188.65
277.6	234.85	1.15446		280	234.85
277.5	161.7	1.15455		279.9	161.7
277.4	196.35	1.15463		279.8	196.35
277.3	215.6	1.15472		279.7	215.6
277.2	180.95	1.1548		279.6	180.95
277.1	184.8	1.15489		279.5	184.8
277	169.4	1.15497		279.4	169.4

## Sheet: 1-O 1s
	60015-1/60015-1/60015-1/Depth Profile/Etches/3/O 1s
Binding energy (eV)	Counts per second	Trans Fn		Corrected BE
543	2745.16	1.03851		545.4	2745.16
542.9	2702.93	1.03857		545.3	2702.93
542.8	2603.38	1.03862		545.2	2603.38
542.7	2684.83	1.03867		545.1	2684.83
542.6	2642.6	1.03872		545	2642.6
542.5	2582.26	1.03878		544.9	2582.26
542.4	2727.06	1.03883		544.8	2727.06
542.3	2630.53	1.03888		544.7	2630.53
542.2	2576.23	1.03893		544.6	2576.23
542.1	2389.2	1.03899		544.5	2389.2
542	2564.16	1.03904		544.4	2564.16
541.9	2461.6	1.03909		544.3	2461.6
541.8	2534	1.03914		544.2	2534
541.7	2446.51	1.0392		544.1	2446.51
541.6	2416.35	1.03925		544	2416.35
541.5	2362.05	1.0393		543.9	2362.05
541.4	2401.26	1.03935		543.8	2401.26
541.3	2307.75	1.0394		543.7	2307.75
541.2	2325.85	1.03946		543.6	2325.85
541.1	2380.15	1.03951		543.5	2380.15
541	2368.08	1.03956		543.4	2368.08
540.9	2331.88	1.03961		543.3	2331.88
540.8	2265.51	1.03967		543.2	2265.51
540.7	2386.18	1.03972		543.1	2386.18
540.6	2250.43	1.03977		543	2250.43
540.5	2325.85	1.03982		542.9	2325.85
540.4	2226.3	1.03988		542.8	2226.3
540.3	2181.05	1.03993		542.7	2181.05
540.2	2238.36	1.03998		542.6	2238.36
540.1	2141.83	1.04003		542.5	2141.83
540	2165.96	1.04009		542.4	2165.96
539.9	2081.5	1.04014		542.3	2081.5
539.8	2211.21	1.04019		542.2	2211.21
539.7	2241.38	1.04024		542.1	2241.38
539.6	2078.48	1.04029		542	2078.48
539.5	2175.01	1.04035		541.9	2175.01
539.4	2138.81	1.0404		541.8	2138.81
539.3	2226.3	1.04045		541.7	2226.3
539.2	2307.75	1.0405		541.6	2307.75
539.1	2356.01	1.04056		541.5	2356.01
539	2268.53	1.04061		541.4	2268.53
538.9	2184.06	1.04066		541.3	2184.06
538.8	2289.65	1.04071		541.2	2289.65
538.7	2165.96	1.04077		541.1	2165.96
538.6	2111.66	1.04082		541	2111.66
538.5	1991	1.04087		540.9	1991
538.4	2117.7	1.04092		540.8	2117.7
538.3	2190.1	1.04098		540.7	2190.1
538.2	2063.4	1.04103		540.6	2063.4
538.1	2009.1	1.04108		540.5	2009.1
538	1978.93	1.04113		540.4	1978.93
537.9	1927.65	1.04119		540.3	1927.65
537.8	1879.38	1.04124		540.2	1879.38
537.7	1921.61	1.04129		540.1	1921.61
537.6	1942.73	1.04134		540	1942.73
537.5	1900.5	1.04139		539.9	1900.5
537.4	2006.08	1.04145		539.8	2006.08
537.3	1918.6	1.0415		539.7	1918.6
537.2	1987.98	1.04155		539.6	1987.98
537.1	1831.12	1.0416		539.5	1831.12
537	1846.2	1.04166		539.4	1846.2
536.9	1767.77	1.04171		539.3	1767.77
536.8	1686.32	1.04176		539.2	1686.32
536.7	1773.8	1.04181		539.1	1773.8
536.6	1746.65	1.04187		539	1746.65
536.5	1710.45	1.04192		538.9	1710.45
536.4	1776.82	1.04197		538.8	1776.82
536.3	1701.4	1.04202		538.7	1701.4
536.2	1692.35	1.04208		538.6	1692.35
536.1	1755.7	1.04213		538.5	1755.7
536	1734.58	1.04218		538.4	1734.58
535.9	1674.25	1.04223		538.3	1674.25
535.8	1752.68	1.04228		538.2	1752.68
535.7	1710.45	1.04234		538.1	1710.45
535.6	1674.25	1.04239		538	1674.25
535.5	1719.5	1.04244		537.9	1719.5
535.4	1755.7	1.04249		537.8	1755.7
535.3	1764.75	1.04255		537.7	1764.75
535.2	1761.73	1.0426		537.6	1761.73
535.1	1791.9	1.04265		537.5	1791.9
535	1785.87	1.0427		537.4	1785.87
534.9	1695.37	1.04276		537.3	1695.37
534.8	1746.65	1.04281		537.2	1746.65
534.7	1816.03	1.04286		537.1	1816.03
534.6	1806.98	1.04291		537	1806.98
534.5	1806.98	1.04297		536.9	1806.98
534.4	1975.91	1.04302		536.8	1975.91
534.3	1918.6	1.04307		536.7	1918.6
534.2	1930.66	1.04312		536.6	1930.66
534.1	1813.02	1.04318		536.5	1813.02
534	1882.4	1.04323		536.4	1882.4
533.9	1900.5	1.04328		536.3	1900.5
533.8	1991	1.04333		536.2	1991
533.7	1991	1.04338		536.1	1991
533.6	2072.45	1.04344		536	2072.45
533.5	2162.95	1.04349		535.9	2162.95
533.4	2229.31	1.04354		535.8	2229.31
533.3	2205.18	1.04359		535.7	2205.18
533.2	2331.88	1.04365		535.6	2331.88
533.1	2558.13	1.0437		535.5	2558.13
533	2736.11	1.04375		535.4	2736.11
532.9	2953.31	1.0438		535.3	2953.31
532.8	3227.83	1.04386		535.2	3227.83
532.7	3595.86	1.04391		535.1	3595.86
532.6	4024.23	1.04396		535	4024.23
532.5	4500.86	1.04401		534.9	4500.86
532.4	5095.15	1.04407		534.8	5095.15
532.3	5870.43	1.04412		534.7	5870.43
532.2	6573.31	1.04417		534.6	6573.31
532.1	7535.63	1.04422		534.5	7535.63
532	8316.94	1.04427		534.4	8316.94
531.9	9285.29	1.04433		534.3	9285.29
531.8	10356.2	1.04438		534.2	10356.2
531.7	11056.1	1.04443		534.1	11056.1
531.6	12033.5	1.04448		534	12033.5
531.5	12902.3	1.04454		533.9	12902.3
531.4	13526.7	1.04459		533.8	13526.7
531.3	14302	1.04464		533.7	14302
531.2	14383.5	1.04469		533.6	14383.5
531.1	14730.4	1.04475		533.5	14730.4
531	15029	1.0448		533.4	15029
530.9	15424.2	1.04485		533.3	15424.2
530.8	15475.5	1.0449		533.2	15475.5
530.7	15264.3	1.04496		533.1	15264.3
530.6	15279.4	1.04501		533	15279.4
530.5	16042.6	1.04506		532.9	16042.6
530.4	16090.9	1.04511		532.8	16090.9
530.3	16229.7	1.04516		532.7	16229.7
530.2	15970.2	1.04522		532.6	15970.2
530.1	16015.5	1.04527		532.5	16015.5
530	15553.9	1.04532		532.4	15553.9
529.9	15201	1.04537		532.3	15201
529.8	14929.5	1.04543		532.2	14929.5
529.7	14504.1	1.04548		532.1	14504.1
529.6	13511.6	1.04553		532	13511.6
529.5	12534.2	1.04558		531.9	12534.2
529.4	11237.1	1.04564		531.8	11237.1
529.3	9798.12	1.04569		531.7	9798.12
529.2	8808.66	1.04574		531.6	8808.66
529.1	7408.93	1.04579		531.5	7408.93
529	6383.26	1.04585		531.4	6383.26
528.9	5282.18	1.0459		531.3	5282.18
528.8	4693.93	1.04595		531.2	4693.93
528.7	3776.86	1.046		531.1	3776.86
528.6	3206.71	1.04606		531	3206.71
528.5	2853.76	1.04611		530.9	2853.76
528.4	2410.31	1.04616		530.8	2410.31
528.3	2153.9	1.04621		530.7	2153.9
528.2	2159.93	1.04626		530.6	2159.93
528.1	1994.01	1.04632		530.5	1994.01
528	1834.13	1.04637		530.4	1834.13
527.9	1728.55	1.04642		530.3	1728.55
527.8	1710.45	1.04647		530.2	1710.45
527.7	1695.37	1.04653		530.1	1695.37
527.6	1629	1.04658		530	1629
527.5	1529.45	1.04663		529.9	1529.45
527.4	1592.8	1.04668		529.8	1592.8
527.3	1610.9	1.04674		529.7	1610.9
527.2	1601.85	1.04679		529.6	1601.85
527.1	1586.77	1.04684		529.5	1586.77
527	1544.53	1.04689		529.4	1544.53
526.9	1556.6	1.04695		529.3	1556.6
526.8	1444.98	1.047		529.2	1444.98
526.7	1526.43	1.04705		529.1	1526.43
526.6	1583.75	1.0471		529	1583.75
526.5	1472.13	1.04715		528.9	1472.13
526.4	1517.38	1.04721		528.8	1517.38
526.3	1381.63	1.04726		528.7	1381.63
526.2	1366.55	1.04731		528.6	1366.55
526.1	1408.78	1.04736		528.5	1408.78
526	1378.62	1.04742		528.4	1378.62
525.9	1393.7	1.04747		528.3	1393.7
525.8	1496.27	1.04752		528.2	1496.27
525.7	1345.43	1.04757		528.1	1345.43
525.6	1393.7	1.04763		528	1393.7
525.5	1375.6	1.04768		527.9	1375.6
525.4	1444.98	1.04773		527.8	1444.98
525.3	1414.82	1.04778		527.7	1414.82
525.2	1517.38	1.04784		527.6	1517.38
525.1	1429.9	1.04789		527.5	1429.9
525	1435.93	1.04794		527.4	1435.93

## Sheet: 0-wide
	60015-1/60015-1/60015-1/Depth Profile/Etches/3/wide
Binding energy (eV)	Counts per second	Trans Fn
1200	4311.47	3.12791
1199	4442.12	3.12942
1198	4271.27	3.13092
1197	3999.92	3.13243
1196	3919.52	3.13394
1195	4140.62	3.13544
1194	4090.37	3.13695
1193	4180.82	3.13846
1192	4251.17	3.13997
1191	4110.47	3.14147
1190	4241.12	3.14298
1189	4281.32	3.14449
1188	4371.77	3.146
1187	4341.62	3.1475
1186	4160.72	3.14901
1185	4331.57	3.15052
1184	4190.87	3.15202
1183	4713.47	3.15353
1182	4381.82	3.15504
1181	4411.97	3.15655
1180	4341.62	3.15805
1179	4341.62	3.15956
1178	4452.17	3.16107
1177	4803.92	3.16257
1176	4773.77	3.16367
1175	4532.57	3.16457
1174	4803.92	3.16548
1173	4462.22	3.16638
1172	4452.17	3.16729
1171	4381.82	3.16819
1170	4582.82	3.1691
1169	4401.92	3.17
1168	4562.72	3.17091
1167	4502.42	3.17182
1166	4793.87	3.17272
1165	4763.72	3.17363
1164	4673.27	3.17453
1163	4482.32	3.17544
1162	4602.92	3.17634
1161	4824.02	3.17725
1160	4944.62	3.17815
1159	4502.42	3.17906
1158	4733.57	3.17996
1157	4834.07	3.18087
1156	4884.32	3.18178
1155	4703.42	3.18268
1154	4502.42	3.18359
1153	4663.22	3.18449
1152	4844.12	3.1854
1151	4602.92	3.1863
1150	4813.97	3.18721
1149	4934.57	3.18811
1148	4592.87	3.18902
1147	4592.87	3.18992
1146	4552.67	3.19083
1145	4633.07	3.19174
1144	4924.52	3.19264
1143	4572.77	3.19355
1142	4653.17	3.19445
1141	4683.32	3.19536
1140	4602.92	3.19626
1139	4673.27	3.19717
1138	5215.98	3.19807
1137	5095.38	3.19898
1136	4763.72	3.19989
1135	4633.07	3.20079
1134	4864.22	3.2017
1133	5025.02	3.2026
1132	4944.62	3.20351
1131	4914.47	3.20441
1130	5095.38	3.20532
1129	4914.47	3.20622
1128	4954.67	3.20713
1127	5085.33	3.20803
1126	5135.58	3.20913
1125	5045.12	3.21031
1124	4783.82	3.21149
1123	4683.32	3.21267
1122	5055.17	3.21385
1121	5075.28	3.21503
1120	5165.73	3.21621
1119	5336.58	3.21739
1118	5256.18	3.21857
1117	5125.53	3.21975
1116	5085.33	3.22093
1115	5165.73	3.22211
1114	5045.12	3.22328
1113	5085.33	3.22446
1112	4894.37	3.22564
1111	4924.52	3.22682
1110	5105.43	3.228
1109	5045.12	3.22918
1108	5195.88	3.23036
1107	5427.03	3.23154
1106	5376.78	3.23272
1105	5547.63	3.2339
1104	5366.73	3.23508
1103	5195.88	3.23626
1102	5165.73	3.23744
1101	5236.08	3.23862
1100	5467.23	3.2398
1099	5306.43	3.24098
1098	5336.58	3.24216
1097	5205.93	3.24334
1096	5045.12	3.24452
1095	5195.88	3.2457
1094	5457.18	3.24688
1093	5577.78	3.24806
1092	5477.28	3.24924
1091	5175.78	3.25042
1090	5487.33	3.2516
1089	5547.63	3.25278
1088	5416.98	3.25396
1087	5286.33	3.25514
1086	5477.28	3.25632
1085	5346.63	3.25749
1084	5497.38	3.25867
1083	5617.98	3.25985
1082	5226.03	3.26103
1081	5296.38	3.26221
1080	5818.98	3.26339
1079	5829.03	3.26457
1078	5607.93	3.26575
1077	5909.43	3.26693
1076	5427.03	3.26833
1075	5547.63	3.26983
1074	5597.88	3.27133
1073	5266.23	3.27283
1072	5215.98	3.27433
1071	5427.03	3.27583
1070	5547.63	3.27733
1069	6019.98	3.27883
1068	5788.83	3.28033
1067	5547.63	3.28183
1066	5979.78	3.28333
1065	5969.73	3.28483
1064	5909.43	3.28633
1063	5708.43	3.28783
1062	5527.53	3.28933
1061	5768.73	3.29083
1060	5658.18	3.29233
1059	5919.48	3.29383
1058	5859.18	3.29533
1057	5728.53	3.29683
1056	5658.18	3.29833
1055	5427.03	3.29983
1054	5959.68	3.30133
1053	5909.43	3.30283
1052	6150.63	3.30433
1051	5879.28	3.30583
1050	5929.53	3.30733
1049	5587.83	3.30883
1048	5607.93	3.31033
1047	5829.03	3.31183
1046	6160.68	3.31333
1045	6120.48	3.31483
1044	6231.03	3.31633
1043	5929.53	3.31783
1042	5678.28	3.31933
1041	5859.18	3.32083
1040	5949.63	3.32233
1039	5808.93	3.32383
1038	5929.53	3.32533
1037	6040.08	3.32683
1036	6140.58	3.32833
1035	6291.33	3.32983
1034	6421.98	3.33133
1033	6361.68	3.33283
1032	6070.23	3.33433
1031	6120.48	3.33583
1030	6130.53	3.33733
1029	5768.73	3.33883
1028	5869.23	3.34033
1027	6291.33	3.34183
1026	6482.28	3.34343
1025	6391.83	3.34507
1024	6512.43	3.34671
1023	6200.88	3.34835
1022	6622.98	3.34999
1021	6291.33	3.35163
1020	6411.93	3.35327
1019	6994.83	3.3549
1018	6984.78	3.35654
1017	6693.33	3.35818
1016	6592.83	3.35982
1015	6612.93	3.36146
1014	6421.98	3.3631
1013	6643.08	3.36474
1012	6783.78	3.36638
1011	6713.43	3.36802
1010	6170.73	3.36966
1009	6462.18	3.3713
1008	6552.63	3.37294
1007	6512.43	3.37458
1006	6733.53	3.37622
1005	6894.33	3.37785
1004	7145.59	3.37949
1003	7396.84	3.38113
1002	7336.54	3.38277
1001	7135.54	3.38441
1000	7175.74	3.38605
999	7045.08	3.38769
998	7396.84	3.38933
997	7004.88	3.39097
996	7045.08	3.39261
995	7205.89	3.39425
994	7105.39	3.39589
993	6713.43	3.39753
992	6472.23	3.39917
991	6934.53	3.4008
990	6844.08	3.40244
989	7014.93	3.40408
988	6653.13	3.40572
987	6432.03	3.40736
986	6462.18	3.409
985	6060.18	3.41064
984	6130.53	3.41228
983	6381.78	3.41392
982	6854.13	3.41556
981	6864.18	3.4172
980	7225.99	3.41884
979	7266.19	3.42048
978	7648.09	3.42212
977	7979.74	3.42375
976	7527.49	3.42537
975	7889.29	3.42696
974	7577.74	3.42856
973	7678.24	3.43016
972	7879.24	3.43176
971	7487.29	3.43336
970	6803.88	3.43496
969	6964.68	3.43655
968	6512.43	3.43815
967	6180.78	3.43975
966	5366.73	3.44135
965	4693.37	3.44295
964	4311.47	3.44455
963	4080.32	3.44615
962	4190.87	3.44774
961	4351.67	3.44934
960	4251.17	3.45094
959	4090.37	3.45254
958	4040.12	3.45414
957	3939.62	3.45574
956	3869.27	3.45733
955	3607.97	3.45893
954	4281.32	3.46053
953	3949.67	3.46213
952	3798.92	3.46373
951	4060.22	3.46533
950	4190.87	3.46693
949	3939.62	3.46852
948	4221.02	3.47012
947	3849.17	3.47172
946	3839.12	3.47332
945	3989.87	3.47492
944	3979.82	3.47652
943	4291.37	3.47811
942	4110.47	3.47971
941	4080.32	3.48131
940	4060.22	3.48291
939	4422.02	3.48451
938	4050.17	3.48611
937	4180.82	3.4877
936	4020.02	3.4893
935	4140.62	3.4909
934	4311.47	3.4925
933	4160.72	3.4941
932	4432.07	3.4957
931	4050.17	3.4973
930	4009.97	3.49889
929	4381.82	3.50049
928	4311.47	3.50209
927	4271.27	3.50369
926	4080.32	3.50556
925	4170.77	3.50755
924	4482.32	3.50955
923	4190.87	3.51154
922	4180.82	3.51354
921	4040.12	3.51553
920	4060.22	3.51752
919	4432.07	3.51952
918	4331.57	3.52151
917	4271.27	3.5235
916	4170.77	3.5255
915	4331.57	3.52749
914	4542.62	3.52948
913	4462.22	3.53148
912	4311.47	3.53347
911	4221.02	3.53547
910	4502.42	3.53746
909	4009.97	3.53945
908	3979.82	3.54145
907	4301.42	3.54344
906	4251.17	3.54543
905	4422.02	3.54743
904	4452.17	3.54942
903	4452.17	3.55141
902	4271.27	3.55341
901	4200.92	3.5554
900	4351.67	3.5574
899	4492.37	3.55939
898	4281.32	3.56138
897	4210.97	3.56338
896	4261.22	3.56537
895	4070.27	3.56736
894	4341.62	3.56936
893	4462.22	3.57135
892	4562.72	3.57334
891	4633.07	3.57534
890	4281.32	3.57733
889	4522.52	3.57933
888	4361.72	3.58132
887	4442.12	3.58331
886	4592.87	3.58531
885	4552.67	3.5873
884	4462.22	3.58929
883	4251.17	3.59129
882	4140.62	3.59328
881	4341.62	3.59527
880	4200.92	3.59727
879	4623.02	3.59926
878	4542.62	3.60126
877	4773.77	3.60325
876	4854.17	3.60512
875	4743.62	3.60694
874	4723.52	3.60875
873	4562.72	3.61057
872	4522.52	3.61239
871	4391.87	3.6142
870	4522.52	3.61602
869	4462.22	3.61784
868	4834.07	3.61965
867	4602.92	3.62147
866	4562.72	3.62329
865	4803.92	3.6251
864	4592.87	3.62692
863	4452.17	3.62873
862	4924.52	3.63055
861	4653.17	3.63237
860	4733.57	3.63418
859	4673.27	3.636
858	4271.27	3.63782
857	4321.52	3.63963
856	4542.62	3.64145
855	4552.67	3.64327
854	4733.57	3.64508
853	4874.27	3.6469
852	4703.42	3.64872
851	4442.12	3.65053
850	4612.97	3.65235
849	4854.17	3.65416
848	4683.32	3.65598
847	4602.92	3.6578
846	4753.67	3.65961
845	4693.37	3.66143
844	4653.17	3.66325
843	4582.82	3.66506
842	4703.42	3.66688
841	4592.87	3.6687
840	4653.17	3.67051
839	4552.67	3.67233
838	4793.87	3.67415
837	4834.07	3.67596
836	4743.62	3.67778
835	4693.37	3.67959
834	4552.67	3.68141
833	4673.27	3.68323
832	4803.92	3.68504
831	4713.47	3.68686
830	4633.07	3.68868
829	4783.82	3.69049
828	5025.02	3.69231
827	4834.07	3.69413
826	4874.27	3.69544
825	4753.67	3.69654
824	4602.92	3.69763
823	4793.87	3.69873
822	4844.12	3.69982
821	4582.82	3.70091
820	4743.62	3.70201
819	4844.12	3.7031
818	5045.12	3.7042
817	4693.37	3.70529
816	5025.02	3.70638
815	5135.58	3.70748
814	4552.67	3.70857
813	4602.92	3.70967
812	5055.17	3.71076
811	4974.77	3.71185
810	5014.97	3.71295
809	4602.92	3.71404
808	4683.32	3.71514
807	4703.42	3.71623
806	4753.67	3.71732
805	4894.37	3.71842
804	5085.33	3.71951
803	4803.92	3.72061
802	4803.92	3.7217
801	5045.12	3.72279
800	4753.67	3.72389
799	4904.42	3.72498
798	4673.27	3.72608
797	5135.58	3.72717
796	5055.17	3.72826
795	5226.03	3.72936
794	5105.43	3.73045
793	4954.67	3.73155
792	5236.08	3.73264
791	4974.77	3.73374
790	4813.97	3.73483
789	5195.88	3.73592
788	5346.63	3.73702
787	5125.53	3.73811
786	5165.73	3.73934
785	5457.18	3.74064
784	5185.83	3.74193
783	5175.78	3.74322
782	5236.08	3.74451
781	5045.12	3.74581
780	4944.62	3.7471
779	5386.83	3.74839
778	5286.33	3.74968
777	5205.93	3.75098
776	5236.08	3.75227
775	5145.63	3.75356
774	5125.53	3.75486
773	5085.33	3.75615
772	5286.33	3.75744
771	5617.98	3.75873
770	5416.98	3.76003
769	5396.88	3.76132
768	5437.08	3.76261
767	5326.53	3.76391
766	5306.43	3.7652
765	5266.23	3.76649
764	5336.58	3.76778
763	5286.33	3.76908
762	5125.53	3.77037
761	5155.68	3.77166
760	5406.93	3.77296
759	5577.78	3.77425
758	5065.22	3.77554
757	5326.53	3.77683
756	5537.58	3.77813
755	5507.43	3.77942
754	5296.38	3.78071
753	5185.83	3.782
752	5286.33	3.7833
751	4974.77	3.78459
750	5547.63	3.78588
749	5386.83	3.78718
748	5185.83	3.78847
747	5145.63	3.78976
746	5577.78	3.79105
745	5587.83	3.79235
744	5607.93	3.79364
743	5577.78	3.79493
742	5567.73	3.79623
741	5758.68	3.79752
740	5477.28	3.79881
739	5557.68	3.8001
738	5386.83	3.8014
737	5366.73	3.80269
736	5497.38	3.80398
735	5829.03	3.80528
734	5748.63	3.80657
733	5386.83	3.80786
732	5306.43	3.80915
731	5527.53	3.81045
730	5356.68	3.81174
729	5326.53	3.81303
728	5236.08	3.81433
727	5507.43	3.81562
726	5477.28	3.81739
725	5236.08	3.81937
724	5798.88	3.82135
723	5356.68	3.82333
722	5306.43	3.82531
721	5346.63	3.8273
720	5497.38	3.82928
719	5617.98	3.83126
718	5537.58	3.83324
717	5748.63	3.83522
716	5638.08	3.83721
715	5376.78	3.83919
714	5658.18	3.84117
713	5678.28	3.84315
712	5527.53	3.84513
711	5447.13	3.84712
710	6070.23	3.8491
709	5487.33	3.85108
708	5125.53	3.85306
707	5467.23	3.85504
706	5829.03	3.85702
705	5768.73	3.85901
704	5969.73	3.86099
703	5748.63	3.86297
702	5658.18	3.86495
701	5547.63	3.86693
700	5356.68	3.86892
699	5617.98	3.8709
698	5316.48	3.87288
697	5939.58	3.87486
696	6030.03	3.87684
695	5959.68	3.87883
694	5808.93	3.88081
693	6040.08	3.88279
692	5879.28	3.88477
691	5829.03	3.88675
690	6150.63	3.88874
689	5688.33	3.89072
688	6100.38	3.8927
687	5979.78	3.89468
686	5959.68	3.89666
685	5768.73	3.89865
684	5808.93	3.90063
683	5648.13	3.90261
682	5507.43	3.90459
681	6030.03	3.90657
680	6060.18	3.90855
679	6019.98	3.91054
678	5547.63	3.91252
677	5447.13	3.9145
676	5999.88	3.9159
675	5849.13	3.91704
674	5969.73	3.91818
673	5778.78	3.91933
672	5678.28	3.92047
671	5929.53	3.92161
670	5899.38	3.92275
669	5718.48	3.92389
668	6009.93	3.92503
667	6311.43	3.92617
666	6261.18	3.92731
665	5688.33	3.92845
664	5909.43	3.9296
663	5889.33	3.93074
662	6090.33	3.93188
661	6040.08	3.93302
660	5818.98	3.93416
659	5839.08	3.9353
658	6160.68	3.93644
657	6030.03	3.93758
656	6391.83	3.93872
655	6050.13	3.93987
654	6572.73	3.94101
653	5999.88	3.94215
652	5768.73	3.94329
651	5899.38	3.94443
650	5889.33	3.94557
649	5969.73	3.94671
648	6080.28	3.94785
647	5959.68	3.94899
646	6140.58	3.95014
645	5969.73	3.95128
644	5718.48	3.95242
643	6050.13	3.95356
642	6281.28	3.9547
641	6019.98	3.95584
640	6070.23	3.95698
639	5839.08	3.95812
638	6150.63	3.95926
637	6140.58	3.96041
636	6170.73	3.96155
635	6482.28	3.96269
634	6241.08	3.96383
633	6482.28	3.96497
632	6311.43	3.96611
631	6030.03	3.96725
630	6030.03	3.96839
629	6311.43	3.96953
628	6040.08	3.97068
627	6100.38	3.97182
626	6361.68	3.97296
625	6170.73	3.9741
624	6200.88	3.97524
623	5979.78	3.97638
622	6401.88	3.97752
621	6220.98	3.97866
620	6482.28	3.9798
619	6693.33	3.98095
618	6733.53	3.98209
617	6472.23	3.98323
616	6753.63	3.98492
615	6803.88	3.98685
614	6673.23	3.98878
613	6502.38	3.99071
612	6582.78	3.99265
611	6261.18	3.99458
610	6241.08	3.99651
609	6180.78	3.99845
608	6622.98	4.00038
607	6381.78	4.00231
606	6472.23	4.00425
605	6331.53	4.00618
604	6552.63	4.00811
603	6864.18	4.01005
602	6411.93	4.01198
601	6251.13	4.01391
600	6291.33	4.01584
599	6874.23	4.01778
598	6834.03	4.01971
597	6592.83	4.02164
596	6401.88	4.02358
595	6723.48	4.02551
594	6291.33	4.02744
593	6582.78	4.02938
592	6452.13	4.03131
591	6462.18	4.03324
590	6281.28	4.03518
589	5949.63	4.03711
588	6572.73	4.03904
587	6472.23	4.04098
586	6733.53	4.04291
585	6622.98	4.04484
584	6532.53	4.04677
583	6220.98	4.04871
582	6653.13	4.05064
581	6602.88	4.05257
580	6311.43	4.05451
579	6421.98	4.05644
578	6592.83	4.05837
577	6542.58	4.06031
576	6894.33	4.06159
575	6633.03	4.06259
574	6713.43	4.06359
573	6633.03	4.06458
572	6492.33	4.06558
571	6562.68	4.06658
570	6381.78	4.06757
569	6502.38	4.06857
568	6231.03	4.06957
567	6502.38	4.07056
566	6502.38	4.07156
565	6271.23	4.07255
564	6100.38	4.07355
563	6442.08	4.07455
562	6261.18	4.07554
561	6421.98	4.07654
560	6592.83	4.07754
559	6763.68	4.07853
558	6944.58	4.07953
557	7225.99	4.08053
556	7205.89	4.08152
555	7205.89	4.08252
554	6924.48	4.08352
553	7246.09	4.08451
552	6894.33	4.08551
551	6874.23	4.08651
550	6512.43	4.0875
549	6381.78	4.0885
548	6030.03	4.0895
547	6200.88	4.09049
546	6401.88	4.09149
545	6291.33	4.09249
544	5728.53	4.09348
543	5366.73	4.09448
542	5065.22	4.09547
541	4924.52	4.09647
540	4753.67	4.09747
539	4361.72	4.09846
538	3929.57	4.09946
537	4180.82	4.10046
536	3899.42	4.10145
535	3899.42	4.10245
534	4713.47	4.10345
533	7346.59	4.10444
532	15125.3	4.10544
531	24713.1	4.10644
530	25969.3	4.10743
529	16160.5	4.10843
528	6713.43	4.10943
527	3869.27	4.11042
526	3165.77	4.11142
525	3015.01	4.11242
524	3015.01	4.11341
523	2994.91	4.11441
522	3025.06	4.11541
521	2773.81	4.1164
520	2663.26	4.1174
519	2763.76	4.11839
518	2633.11	4.11939
517	2542.66	4.12039
516	2723.56	4.12194
515	3025.06	4.12375
514	2713.51	4.12556
513	2653.21	4.12736
512	2753.71	4.12917
511	2854.21	4.13097
510	2814.01	4.13278
509	3075.32	4.13459
508	2713.51	4.13639
507	2713.51	4.1382
506	2733.61	4.14001
505	2964.76	4.14181
504	2824.06	4.14362
503	2693.41	4.14543
502	2723.56	4.14723
501	2874.31	4.14904
500	2864.26	4.15084
499	2743.66	4.15265
498	2562.76	4.15446
497	2834.11	4.15626
496	2844.16	4.15807
495	2984.86	4.15988
494	2773.81	4.16168
493	2673.31	4.16349
492	2572.81	4.16529
491	2723.56	4.1671
490	2592.91	4.16891
489	2683.36	4.17071
488	2894.41	4.17252
487	2793.91	4.17433
486	2693.41	4.17613
485	2834.11	4.17794
484	2994.91	4.17975
483	2984.86	4.18155
482	2663.26	4.18336
481	2974.81	4.18516
480	2914.51	4.18697
479	2824.06	4.18878
478	2824.06	4.19058
477	3145.67	4.19239
476	3185.87	4.19378
475	2834.11	4.19498
474	2472.31	4.19619
473	2633.11	4.19739
472	2864.26	4.1986
471	2733.61	4.1998
470	2874.31	4.201
469	2954.71	4.20221
468	2743.66	4.20341
467	2773.81	4.20462
466	2834.11	4.20582
465	2904.46	4.20702
464	3035.11	4.20823
463	2924.56	4.20943
462	2964.76	4.21064
461	2934.61	4.21184
460	3055.22	4.21304
459	3035.11	4.21425
458	3045.17	4.21545
457	2874.31	4.21665
456	2934.61	4.21786
455	3035.11	4.21906
454	3135.62	4.22027
453	2753.71	4.22147
452	2894.41	4.22267
451	3075.32	4.22388
450	3115.52	4.22508
449	2864.26	4.22629
448	2964.76	4.22749
447	2994.91	4.22869
446	3035.11	4.2299
445	3125.57	4.2311
444	2844.16	4.23231
443	2904.46	4.23351
442	2934.61	4.23471
441	3145.67	4.23592
440	2693.41	4.23712
439	2793.91	4.23832
438	2974.81	4.23953
437	3185.87	4.24073
436	3055.22	4.24194
435	3065.27	4.24314
434	3195.92	4.24434
433	3125.57	4.24555
432	2934.61	4.24675
431	2974.81	4.24796
430	2984.86	4.24916
429	2814.01	4.25036
428	2984.86	4.25157
427	2733.61	4.25277
426	2994.91	4.25428
425	3035.11	4.25592
424	2984.86	4.25757
423	3075.32	4.25921
422	3356.72	4.26085
421	3015.01	4.2625
420	2964.76	4.26414
419	2834.11	4.26578
418	2994.91	4.26743
417	2954.71	4.26907
416	3115.52	4.27072
415	3356.72	4.27236
414	3216.02	4.274
413	3055.22	4.27565
412	3045.17	4.27729
411	3195.92	4.27893
410	3226.07	4.28058
409	2924.56	4.28222
408	3055.22	4.28387
407	3386.87	4.28551
406	3286.37	4.28715
405	2934.61	4.2888
404	3427.07	4.29044
403	3025.06	4.29208
402	3055.22	4.29373
401	3175.82	4.29537
400	3427.07	4.29701
399	3155.72	4.29866
398	3386.87	4.3003
397	3356.72	4.30195
396	3195.92	4.30359
395	3346.67	4.30523
394	3266.27	4.30688
393	3507.47	4.30852
392	3115.52	4.31016
391	2924.56	4.31181
390	2914.51	4.31345
389	3246.17	4.3151
388	3356.72	4.31674
387	3427.07	4.31838
386	3286.37	4.31947
385	3316.52	4.32031
384	3437.12	4.32114
383	3105.47	4.32198
382	3115.52	4.32282
381	3216.02	4.32365
380	3226.07	4.32449
379	3417.02	4.32533
378	3306.47	4.32616
377	3356.72	4.327
376	3276.32	4.32784
375	3356.72	4.32867
374	3125.57	4.32951
373	3095.42	4.33035
372	3457.22	4.33118
371	3597.92	4.33202
370	3356.72	4.33286
369	3417.02	4.33369
368	3396.92	4.33453
367	3497.42	4.33537
366	3216.02	4.3362
365	3025.06	4.33704
364	3326.57	4.33788
363	3527.57	4.33871
362	3557.72	4.33955
361	3537.62	4.34039
360	3366.77	4.34122
359	3266.27	4.34206
358	3457.22	4.3429
357	3366.77	4.34373
356	3527.57	4.34457
355	3557.72	4.34541
354	3648.17	4.34624
353	3336.62	4.34708
352	3356.72	4.34792
351	3386.87	4.34875
350	3618.02	4.34959
349	3728.57	4.35043
348	3567.77	4.35126
347	3537.62	4.3521
346	3547.67	4.35294
345	3447.17	4.35377
344	3678.32	4.35461
343	3618.02	4.35545
342	3477.32	4.35628
341	3597.92	4.35712
340	3487.37	4.35796
339	3597.92	4.35879
338	3909.47	4.35963
337	3557.72	4.36047
336	3437.12	4.3613
335	3708.47	4.36214
334	3587.87	4.36298
333	3487.37	4.36381
332	3547.67	4.36465
331	3658.22	4.36549
330	3457.22	4.36632
329	3748.67	4.36716
328	3959.72	4.368
327	3587.87	4.36883
326	3356.72	4.36967
325	3326.57	4.37051
324	3557.72	4.37134
323	3356.72	4.37218
322	3557.72	4.37302
321	3427.07	4.37385
320	3427.07	4.37469
319	3607.97	4.37553
318	3829.07	4.37636
317	3728.57	4.3772
316	3859.22	4.37804
315	3939.62	4.37887
314	4020.02	4.37971
313	3999.92	4.38055
312	3999.92	4.38138
311	4110.47	4.38222
310	3808.97	4.38306
309	3597.92	4.38389
308	3849.17	4.38473
307	4110.47	4.38557
306	3849.17	4.3864
305	3648.17	4.38724
304	3567.77	4.38808
303	3618.02	4.38891
302	3638.12	4.38975
301	3688.37	4.39059
300	3396.92	4.39142
299	3125.57	4.39226
298	3004.96	4.3931
297	2683.36	4.39393
296	2502.46	4.39643
295	2150.71	4.39967
294	1889.41	4.40291
293	1829.11	4.40615
292	1748.71	4.4094
291	1477.36	4.41264
290	1567.81	4.41588
289	1638.16	4.41912
288	3788.87	4.42236
287	7889.29	4.4256
286	7105.39	4.42884
285	4231.07	4.43209
284	7296.34	4.43533
283	18451.9	4.43857
282	18874	4.44181
281	7024.98	4.44505
280	1608.01	4.44829
279	753.754	4.45153
278	683.403	4.45478
277	452.252	4.45802
276	341.702	4.46126
275	412.052	4.4645
274	391.952	4.46774
273	281.401	4.47098
272	321.602	4.47422
271	381.902	4.47747
270	361.802	4.48071
269	522.603	4.48395
268	432.152	4.48719
267	351.752	4.49043
266	341.702	4.49367
265	301.501	4.49691
264	291.451	4.50016
263	371.852	4.5034
262	301.501	4.50664
261	271.351	4.50988
260	231.151	4.51312
259	311.552	4.51636
258	361.802	4.5196
257	361.802	4.52285
256	341.702	4.52609
255	281.401	4.52933
254	311.552	4.53257
253	301.501	4.53581
252	341.702	4.53905
251	311.552	4.54229
250	341.702	4.54554
249	391.952	4.54878
248	361.802	4.55202
247	351.752	4.55526
246	351.752	4.55769
245	321.602	4.55976
244	341.702	4.56182
243	341.702	4.56389
242	341.702	4.56595
241	391.952	4.56802
240	331.652	4.57008
239	311.552	4.57215
238	361.802	4.57422
237	391.952	4.57628
236	371.852	4.57835
235	442.202	4.58041
234	291.451	4.58248
233	341.702	4.58454
232	321.602	4.58661
231	351.752	4.58867
230	371.852	4.59074
229	331.652	4.59281
228	331.652	4.59487
227	301.501	4.59694
226	361.802	4.599
225	291.451	4.60107
224	422.102	4.60313
223	261.301	4.6052
222	261.301	4.60727
221	301.501	4.60933
220	341.702	4.6114
219	361.802	4.61346
218	361.802	4.61553
217	341.702	4.61759
216	341.702	4.61966
215	351.752	4.62172
214	422.102	4.62379
213	311.552	4.62586
212	371.852	4.62792
211	271.351	4.62999
210	361.802	4.63205
209	432.152	4.63412
208	472.352	4.63618
207	391.952	4.63825
206	412.052	4.64032
205	412.052	4.64238
204	351.752	4.64445
203	341.702	4.64651
202	402.002	4.64858
201	371.852	4.65064
200	361.802	4.65271
199	231.151	4.65477
198	291.451	4.65684
197	361.802	4.65891
196	351.752	4.66097
195	482.402	4.66304
194	381.902	4.6651
193	331.652	4.66717
192	361.802	4.66923
191	281.401	4.6713
190	341.702	4.67337
189	331.652	4.67543
188	412.052	4.6775
187	381.902	4.67956
186	281.401	4.68118
185	331.652	4.68259
184	281.401	4.684
183	301.501	4.68541
182	391.952	4.68682
181	371.852	4.68823
180	432.152	4.68965
179	331.652	4.69106
178	381.902	4.69247
177	341.702	4.69388
176	402.002	4.69529
175	341.702	4.6967
174	381.902	4.69811
173	402.002	4.69953
172	351.752	4.70094
171	321.602	4.70235
170	351.752	4.70376
169	422.102	4.70517
168	371.852	4.70658
167	341.702	4.708
166	371.852	4.70941
165	311.552	4.71082
164	402.002	4.71223
163	442.202	4.71364
162	361.802	4.71505
161	391.952	4.71646
160	452.252	4.71788
159	452.252	4.71929
158	492.452	4.7207
157	402.002	4.72211
156	422.102	4.72352
155	321.602	4.72493
154	321.602	4.72635
153	381.902	4.72776
152	442.202	4.72917
151	351.752	4.73058
150	371.852	4.73199
149	371.852	4.7334
148	381.902	4.73481
147	422.102	4.73623
146	422.102	4.73764
145	361.802	4.73905
144	381.902	4.74046
143	391.952	4.74187
142	412.052	4.74328
141	281.401	4.7447
140	321.602	4.74611
139	321.602	4.74752
138	371.852	4.74893
137	371.852	4.75034
136	381.902	4.75175
135	351.752	4.75316
134	402.002	4.75458
133	422.102	4.75599
132	371.852	4.7574
131	462.302	4.75881
130	371.852	4.76143
129	391.952	4.76459
128	321.602	4.76775
127	301.501	4.77091
126	381.902	4.77406
125	402.002	4.77722
124	361.802	4.78038
123	371.852	4.78354
122	371.852	4.7867
121	402.002	4.78986
120	462.302	4.79302
119	391.952	4.79618
118	412.052	4.79934
117	442.202	4.8025
116	422.102	4.80565
115	402.002	4.80881
114	331.652	4.81197
113	341.702	4.81513
112	482.402	4.81829
111	452.252	4.82145
110	381.902	4.82461
109	462.302	4.82777
108	442.202	4.83093
107	422.102	4.83409
106	412.052	4.83724
105	371.852	4.8404
104	402.002	4.84356
103	512.553	4.84672
102	522.603	4.84988
101	462.302	4.85304
100	492.452	4.8562
99	462.302	4.85936
98	381.902	4.86252
97	412.052	4.86568
96	391.952	4.86883
95	412.052	4.87199
94	391.952	4.87515
93	311.552	4.87831
92	361.802	4.88147
91	381.902	4.88463
90	281.401	4.88779
89	422.102	4.89095
88	381.902	4.89411
87	402.002	4.89727
86	412.052	4.90043
85	402.002	4.90358
84	492.452	4.90674
83	452.252	4.9099
82	402.002	4.91306
81	381.902	4.91622
80	361.802	4.91938
79	402.002	4.92254
78	351.752	4.9257
77	361.802	4.92886
76	422.102	4.93202
75	532.653	4.93517
74	412.052	4.93833
73	351.752	4.94149
72	412.052	4.94465
71	422.102	4.94781
70	402.002	4.95097
69	381.902	4.95413
68	462.302	4.95729
67	412.052	4.96045
66	432.152	4.96361
65	462.302	4.96676
64	472.352	4.96992
63	442.202	4.97308
62	502.502	4.97624
61	371.852	4.9794
60	381.902	4.98256
59	442.202	4.98572
58	492.452	4.98888
57	402.002	4.99204
56	492.452	4.9952
55	482.402	4.99835
54	542.703	5.00151
53	502.502	5.00467
52	442.202	5.00783
51	472.352	5.01099
50	582.903	5.01415
49	492.452	5.01731
48	482.402	5.02047
47	482.402	5.02363
46	462.302	5.02679
45	432.152	5.02994
44	482.402	5.0331
43	502.502	5.03626
42	422.102	5.03942
41	462.302	5.04258
40	331.652	5.04574
39	422.102	5.0489
38	542.703	5.05206
37	391.952	5.05522
36	472.352	5.05838
35	502.502	5.06153
34	412.052	5.06469
33	402.002	5.06785
32	472.352	5.07101
31	502.502	5.07417
30	422.102	5.07733
29	442.202	5.08049
28	572.853	5.08365
27	743.704	5.08681
26	793.954	5.08997
25	994.955	5.09313
24	934.655	5.09628
23	824.104	5.09944
22	562.803	5.1026
21	412.052	5.10576
20	331.652	5.10892
19	311.552	5.11208
18	361.802	5.11524
17	422.102	5.1184
16	472.352	5.12156
15	391.952	5.12472
14	412.052	5.12787
13	371.852	5.13103
12	402.002	5.13419
11	371.852	5.13735
10	381.902	5.14051
9	422.102	5.14367
8	402.002	5.14683
7	301.501	5.14999
6	231.151	5.15315
5	281.401	5.15631
4	271.351	5.15946
3	160.801	5.16262
2	110.551	5.16578
1	40.2002	5.16894
0	10.05	5.1721
-1	10.05	5.17526
-2	0	5.17842
-3	0	5.18158
-4	0	5.18474
-5	0	5.1879
