# Supplementary material for: Surface hydrophobization of hydrogels via interface dynamics-induced network reconfiguration
Source: Nat Commun. 2024 Jan 3;15:239. doi: 10.1038/s41467-023-44646-5 (PMC10764767; doi:10.1038/s41467-023-44646-5)
Supplement: Supplementary file 10 — Source data [file 41467_2023_44646_MOESM10_ESM.zip › Source data/Figure S13/Peak fitting data and area ratio-20 nm.xlsx]

## Sheet: C1s
B.E.(eV)	Raw Intensity	Peak Sum	Background	Peak 1	Peak 2	Peak 3	difference
302.6	1478.4	786.393	781.952	782.391	783.19	784.716	692.007
302.5	1416.8	783.887	779.388	779.832	780.644	782.187	632.913
302.4	1324.4	781.371	776.813	777.262	778.088	779.647	543.029
302.3	1347.5	778.845	774.226	774.681	775.52	777.096	568.655
302.2	1324.4	776.308	771.628	772.087	772.942	774.535	548.092
302.1	1424.5	773.76	769.017	769.482	770.351	771.961	650.74
302	1347.5	771.203	766.395	766.866	767.75	769.378	576.297
301.9	1401.4	768.635	763.762	764.239	765.138	766.784	632.764
301.8	1324.4	766.059	761.119	761.6	762.516	764.179	558.341
301.7	1386	763.471	758.462	758.95	759.882	761.564	622.529
301.6	1324.4	760.873	755.795	756.288	757.237	758.938	563.527
301.5	1162.7	758.265	753.115	753.615	754.581	756.3	404.435
301.4	1278.2	755.644	750.422	750.927	751.911	753.649	522.556
301.3	1347.5	753.012	747.716	748.227	749.229	750.987	594.488
301.2	1247.4	750.37	744.998	745.516	746.536	748.313	497.03
301.1	1201.2	747.717	742.267	742.791	743.831	745.628	453.483
301	1147.3	745.051	739.522	740.053	741.112	742.929	402.249
300.9	1108.8	742.373	736.762	737.3	738.38	740.217	366.427
300.8	1386	739.681	733.988	734.533	735.633	737.491	646.319
300.7	1224.3	736.98	731.202	731.754	732.876	734.756	487.32
300.6	1062.6	734.268	728.404	728.962	730.106	732.007	328.332
300.5	1093.4	731.543	725.59	726.155	727.322	729.245	361.857
300.4	1232	728.804	722.76	723.334	724.523	726.468	503.196
300.3	1324.4	726.054	719.918	720.498	721.712	723.679	598.346
300.2	1362.9	723.294	717.063	717.651	718.889	720.88	639.606
300.1	1262.8	720.526	714.197	714.793	716.057	718.07	542.274
300	1324.4	717.747	711.319	711.923	713.212	715.25	606.653
299.9	1201.2	714.959	708.429	709.041	710.357	712.418	486.241
299.8	1247.4	712.16	705.525	706.146	707.49	709.575	535.24
299.7	1178.1	709.351	702.609	703.238	704.611	706.72	468.749
299.6	1270.5	706.53	699.679	700.317	701.718	703.853	563.97
299.5	1278.2	703.7	696.737	697.383	698.815	700.975	574.5
299.4	1124.2	700.861	693.782	694.438	695.901	698.087	423.339
299.3	1216.6	698.01	690.813	691.478	692.973	695.185	518.59
299.2	1278.2	695.149	687.831	688.505	690.034	692.272	583.051
299.1	1101.1	692.279	684.837	685.521	687.084	689.349	408.821
299	1078	689.398	681.829	682.522	684.121	686.413	388.602
298.9	1232	686.506	678.806	679.509	681.145	683.464	545.494
298.8	1247.4	683.604	675.77	676.484	678.157	680.504	563.796
298.7	1232	680.694	672.722	673.446	675.159	677.534	551.306
298.6	1270.5	677.775	669.662	670.396	672.149	674.553	592.725
298.5	1170.4	674.848	666.59	667.335	669.13	671.563	495.552
298.4	1016.4	671.912	663.504	664.261	666.099	668.561	344.488
298.3	977.9	668.965	660.403	661.171	663.054	665.546	308.935
298.2	1039.5	666.006	657.287	658.067	659.996	662.518	373.494
298.1	808.5	663.037	654.156	654.947	656.925	659.477	145.463
298	931.7	660.055	651.006	651.81	653.837	656.42	271.645
297.9	1093.4	657.061	647.841	648.657	650.736	653.35	436.339
297.8	1039.5	654.059	644.662	645.491	647.623	650.268	385.441
297.7	900.9	651.047	641.468	642.31	644.498	647.175	249.853
297.6	924	648.024	638.258	639.113	641.359	644.068	275.976
297.5	793.1	644.991	635.032	635.9	638.206	640.947	148.109
297.4	785.4	641.946	631.788	632.67	635.038	637.812	143.454
297.3	877.8	638.889	628.526	629.423	631.855	634.662	238.911
297.2	854.7	635.823	625.248	626.16	628.659	631.499	218.877
297.1	900.9	632.746	621.953	622.881	625.45	628.323	268.154
297	708.4	629.661	618.643	619.586	622.227	625.134	78.7393
296.9	723.8	626.564	615.314	616.273	618.99	621.93	97.2359
296.8	785.4	623.457	611.967	612.942	615.738	618.712	161.943
296.7	847	620.341	608.603	609.595	612.473	615.48	226.659
296.6	800.8	617.217	605.223	606.231	609.195	612.236	183.583
296.5	808.5	614.085	601.826	602.852	605.905	608.98	194.416
296.4	800.8	610.945	598.413	599.457	602.603	605.711	189.855
296.3	746.9	607.798	594.983	596.045	599.288	602.43	139.102
296.2	839.3	604.644	591.536	592.617	595.962	599.137	234.655
296.1	639.1	601.485	588.073	589.174	592.625	595.833	37.6146
296	693	598.319	584.592	585.713	589.275	592.515	94.681
295.9	777.7	595.146	581.094	582.235	585.913	589.185	182.554
295.8	808.5	591.97	577.579	578.742	582.541	585.844	216.53
295.7	693	588.79	574.049	575.233	579.16	582.494	104.21
295.6	585.2	585.607	570.501	571.708	575.769	579.132	-0.407104
295.5	631.4	582.419	566.936	568.165	572.367	575.758	48.9805
295.4	646.8	579.229	563.352	564.605	568.954	572.373	67.5712
295.3	616	576.037	559.751	561.029	565.533	568.977	39.9632
295.2	600.6	572.843	556.133	557.436	562.103	565.571	27.7567
295.1	646.8	569.65	552.497	553.826	558.664	562.154	77.1503
295	716.1	566.458	548.844	550.199	555.218	558.729	149.642
294.9	685.3	563.269	545.176	546.558	551.768	555.295	122.031
294.8	592.9	560.086	541.491	542.902	548.312	551.854	32.8142
294.7	500.5	556.907	537.789	539.229	544.851	548.405	-56.4066
294.6	562.1	553.733	534.069	535.539	541.385	544.947	8.36737
294.5	546.7	550.566	530.332	531.833	537.916	541.481	-3.86585
294.4	562.1	547.408	526.578	528.111	534.445	538.008	14.6919
294.3	539	544.261	522.807	524.372	530.973	534.53	-5.26123
294.2	485.1	541.127	519.019	520.618	527.501	531.045	-56.027
294.1	531.3	538.007	515.213	516.848	524.03	527.555	-6.70697
294	600.6	534.904	511.39	513.061	520.562	524.061	65.6961
293.9	569.8	531.822	507.552	509.261	517.101	520.564	37.9784
293.8	531.3	528.762	503.698	505.445	513.647	517.065	2.5379
293.7	508.2	525.728	499.828	501.616	510.203	513.565	-17.5278
293.6	585.2	522.722	495.942	497.771	506.77	510.064	62.4779
293.5	577.5	519.749	492.04	493.912	503.353	506.564	57.7507
293.4	600.6	516.813	488.123	490.04	499.953	503.067	83.7866
293.3	546.7	513.919	484.193	486.156	496.575	499.574	32.7809
293.2	523.6	511.07	480.247	482.258	493.222	496.084	12.5302
293.1	523.6	508.271	476.286	478.346	489.896	492.601	15.3288
293	554.4	505.529	472.31	474.422	486.603	489.124	48.8713
292.9	477.4	502.849	468.321	470.486	483.349	485.656	-25.4493
292.8	469.7	500.239	464.316	466.536	480.137	482.197	-30.539
292.7	515.9	497.705	460.296	462.574	476.973	478.75	18.1947
292.6	492.8	495.259	456.262	458.599	473.866	475.316	-2.4588
292.5	477.4	492.909	452.214	454.613	470.824	471.898	-15.5086
292.4	469.7	490.666	448.151	450.616	467.856	468.497	-20.966
292.3	492.8	488.544	444.075	446.607	464.972	465.115	4.25638
292.2	431.2	486.556	439.985	442.587	462.183	461.755	-55.3558
292.1	446.6	484.72	435.881	438.556	459.505	458.42	-38.1196
292	469.7	483.054	431.763	434.515	456.954	455.112	-13.3543
291.9	385	481.582	427.632	430.464	454.548	451.835	-96.5822
291.8	469.7	480.33	423.488	426.402	452.312	448.591	-10.6297
291.7	462	479.33	419.33	422.331	450.274	445.385	-17.3301
291.6	369.6	478.63	415.161	418.252	448.478	442.221	-109.03
291.5	485.1	478.29	410.977	414.163	446.978	439.103	6.81015
291.4	361.9	478.41	406.782	410.067	445.872	436.036	-116.51
291.3	369.6	479.152	402.574	405.963	445.314	433.024	-109.552
291.2	377.3	480.799	398.353	401.851	445.582	430.072	-103.499
291.1	515.9	483.854	394.12	397.732	447.173	427.189	32.0457
291	446.6	489.192	389.877	393.609	450.955	424.382	-42.5915
290.9	569.8	498.297	385.623	389.48	458.404	421.658	71.5028
290.8	492.8	513.619	381.36	385.349	471.961	419.028	-20.8188
290.7	500.5	538.997	377.087	381.216	495.457	416.499	-38.4974
290.6	600.6	580.233	372.805	377.081	534.681	414.082	20.3666
290.5	754.6	645.544	368.515	372.945	597.838	411.791	109.056
290.4	908.6	745.93	364.221	368.813	695.918	409.64	162.67
290.3	1047.2	895.113	359.923	364.688	842.624	407.647	152.087
290.2	1278.2	1108.73	355.625	360.572	1053.58	405.827	169.47
290.1	1493.8	1403.02	351.33	356.469	1345.01	404.205	90.7792
290	1794.1	1791.85	347.042	352.385	1730.74	402.802	2.2544
289.9	2402.4	2283.51	342.764	348.323	2219.07	401.646	118.885
289.8	2856.7	2876.96	338.506	344.294	2808.91	400.772	-20.2637
289.7	3572.8	3558.13	334.275	340.306	3486.16	400.213	14.668
289.6	4158	4298.74	330.08	336.371	4222.51	400.015	-140.738
289.5	4566.1	5054.95	325.93	332.498	4974.09	400.224	-488.854
289.4	5536.3	5770.68	321.832	328.694	5684.76	400.887	-234.379
289.3	6314	6382.45	317.799	324.976	6291.01	402.069	-68.4531
289.2	6752.9	6827.23	313.843	321.356	6729.72	403.835	-74.3276
289.1	7068.6	7053.63	309.969	317.843	6949.47	406.26	14.9683
289	7445.9	7033.18	306.183	314.445	6921.68	409.42	412.722
288.9	7353.5	6769.09	302.49	311.168	6649.5	413.408	584.408
288.8	6675.9	6295.17	298.89	308.016	6166.61	418.323	380.731
288.7	5905.9	5666.55	295.372	304.981	5528.05	424.266	239.349
288.6	4858.7	4946.83	291.927	302.058	4797.26	431.367	-88.1269
288.5	4327.4	4198.95	288.539	299.236	4037.03	439.762	128.452
288.4	3441.9	3477.17	285.202	296.512	3301.44	449.622	-35.272
288.3	2464	2822.64	281.902	293.881	2631.42	461.14	-358.64
288.2	2109.8	2261.57	278.628	291.334	2052.96	474.532	-151.772
288.1	1901.9	1805.12	275.373	288.877	1576.92	490.069	96.7841
288	1409.1	1452.79	272.136	286.517	1202.51	508.041	-43.6912
287.9	1216.6	1195.29	268.91	284.264	920.076	528.77	21.3087
287.8	1031.8	1018.43	265.691	282.141	715.075	552.598	13.3679
287.7	947.1	906.443	262.478	280.189	571.351	579.86	40.6564
287.6	847	844.246	259.27	278.49	473.409	610.886	2.7544
287.5	793.1	819.041	256.065	277.195	408.084	645.892	-25.9412
287.4	847	820.719	252.863	276.589	364.929	684.927	26.281
287.3	877.8	841.845	249.665	277.199	336.234	727.743	35.9549
287.2	862.4	877.276	246.472	279.962	316.641	773.619	-14.8763
287.1	893.2	923.785	243.284	286.511	302.603	821.238	-30.5847
287	800.8	979.724	240.1	299.571	291.906	868.447	-178.924
286.9	947.1	1045.16	236.921	323.523	283.21	912.27	-98.0598
286.8	1178.1	1122.45	233.749	365.132	275.737	949.077	55.6521
286.7	1324.4	1217.3	230.586	434.354	269.049	975.067	107.102
286.6	1355.2	1340.36	227.436	545.28	262.898	987.049	14.8448
286.5	1378.3	1508.4	224.299	716.66	257.141	983.195	-130.099
286.4	1840.3	1745.1	221.175	972.158	251.696	963.593	95.2022
286.3	2379.3	2080.26	218.071	1339.67	246.516	930.221	299.035
286.2	2702.7	2547.26	214.996	1849.28	241.569	886.398	155.442
286.1	3149.3	3179.45	211.953	2530.61	236.833	835.913	-30.1509
286	3811.5	4003.9	208.949	3407.13	232.292	782.371	-192.398
285.9	4681.6	5035.55	205.995	4490.91	227.936	728.688	-353.948
285.8	6237	6270.83	203.101	5776.33	223.762	676.94	-33.8286
285.7	7484.4	7682	200.292	7234.35	219.78	628.445	-197.598
285.6	8754.9	9216.09	197.583	8811.41	215.995	583.853	-461.194
285.5	10479.7	10793	194.993	10427.2	212.415	543.411	-313.302
285.4	12019.7	12312.1	192.548	11981	209.056	507.075	-292.385
285.3	13528.9	13660.9	190.268	13360.9	205.932	474.63	-132.019
285.2	14876.4	14727.6	188.174	14455.1	203.058	445.788	148.785
285.1	15469.3	15416.6	186.287	15168.5	200.446	420.203	52.7383
285	15700.3	15660.7	184.615	15434.3	198.101	397.548	39.5772
284.9	15145.9	15434.2	183.161	15227	196.019	377.503	-288.277
284.8	14437.5	14756.4	181.917	14566.2	194.191	359.763	-318.856
284.7	13567.4	13688.9	180.873	13513.9	192.601	344.06	-121.46
284.6	11834.9	12323.6	180.018	12162.3	191.236	330.14	-488.709
284.5	10810.8	10770.8	179.326	10621.6	190.066	317.783	40.0137
284.4	8770.3	9143.06	178.784	9004.75	189.076	306.796	-372.757
284.3	7584.5	7542.95	178.363	7414.44	188.234	297.001	41.5527
284.2	5952.1	6053.75	178.046	5934.07	187.522	288.25	-101.645
284.1	4612.3	4732.35	177.811	4620.65	186.913	280.402	-120.049
284	3588.2	3610.99	177.637	3506.53	186.389	273.344	-22.7861
283.9	2464	2697.94	177.512	2600.05	185.933	266.974	-233.936
283.8	1963.5	1983.03	177.419	1891.14	185.526	261.205	-19.5338
283.7	1439.9	1443.91	177.351	1357.48	185.163	255.966	-4.00915
283.6	1078	1051.32	177.301	969.893	184.833	251.191	26.6843
283.5	785.4	775.037	177.263	698.204	184.53	246.829	10.3634
283.4	639.1	586.687	177.234	514.073	184.249	242.833	52.4132
283.3	485.1	461.948	177.212	393.219	183.988	239.164	23.152
283.2	423.5	381.39	177.194	316.246	183.743	235.788	42.1103
283.1	277.2	330.3	177.179	268.472	183.512	232.674	-53.1004
283	246.4	298.214	177.165	239.457	183.294	229.794	-51.8145
282.9	277.2	277.973	177.153	222.066	183.086	227.127	-0.773468
282.8	269.5	264.906	177.142	211.648	182.889	224.654	4.59351
282.7	300.3	256.091	177.132	205.298	182.702	222.356	44.2092
282.6	269.5	249.758	177.125	201.266	182.524	220.217	19.7415
282.5	323.4	244.886	177.118	198.541	182.356	218.224	78.5145
282.4	261.8	240.892	177.113	196.557	182.196	216.365	20.9079
282.3	223.3	237.456	177.11	195.003	182.045	214.628	-14.1558
282.2	177.1	234.401	177.107	193.712	181.9	213.003	-57.3008
282.1	238.7	231.627	177.105	192.595	181.762	211.478	7.07336
282	177.1	229.079	177.103	191.606	181.63	210.048	-51.9786
281.9	130.9	226.721	177.101	190.715	181.504	208.704	-95.8207
281.8	200.2	224.528	177.098	189.905	181.382	207.438	-24.3284
281.7	192.5	222.485	177.096	189.167	181.265	206.247	-29.9854
281.6	231	220.576	177.094	188.489	181.152	205.123	10.424
281.5	223.3	218.789	177.093	187.868	181.045	204.062	4.51099
281.4	177.1	217.114	177.093	187.296	180.943	203.061	-40.014
281.3	223.3	215.541	177.092	186.767	180.844	202.113	7.75923
281.2	184.8	214.062	177.092	186.279	180.75	201.217	-29.2622
281.1	184.8	212.669	177.092	185.827	180.66	200.368	-27.8693
281	177.1	211.356	177.093	185.407	180.572	199.562	-34.2559
280.9	200.2	210.116	177.093	185.016	180.488	198.797	-9.91571
280.8	192.5	208.944	177.094	184.653	180.408	198.07	-16.4437
280.7	154	207.835	177.095	184.314	180.33	197.38	-53.8351
280.6	200.2	206.784	177.095	183.997	180.255	196.722	-6.58415
280.5	215.6	205.788	177.096	183.701	180.183	196.096	9.81221
280.4	154	204.842	177.097	183.423	180.114	195.5	-50.8424
280.3	130.9	203.944	177.098	183.163	180.047	194.931	-73.0438
280.2	130.9	203.089	177.099	182.918	179.981	194.387	-72.1888
280.1	207.9	202.274	177.099	182.687	179.917	193.867	5.62608
280	177.1	201.498	177.099	182.469	179.856	193.37	-24.3979
279.9	207.9	200.758	177.099	182.264	179.797	192.895	7.1421
279.8	154	200.052	177.1	182.071	179.74	192.441	-46.0521
279.7	154	199.378	177.1	181.888	179.684	192.006	-45.3779
279.6	177.1	198.733	177.1	181.715	179.63	191.588	-21.6331

## Sheet: C1s-Peak area
Peak	Position (eV)	Area	Atom%
0	284.986	21911.1	43.1
1	289.055	9106.23	17.9
2	286.38	2316.68	4.6
	Total	33334	65.5

## Sheet: O1s
B.E.(eV)	Raw Intensity	Peak Sum	Background	Peak 1	Peak 2	difference
545.6	2627.51	2177.36	2162.96	2166.09	2174.23	450.157
545.5	2600.36	2171.47	2156.84	2160.01	2168.3	428.896
545.4	2500.81	2165.56	2150.69	2153.91	2162.34	335.255
545.3	2512.88	2159.63	2144.52	2147.79	2156.36	353.252
545.2	2395.23	2153.68	2138.31	2141.63	2150.36	241.555
545.1	2506.85	2147.7	2132.08	2135.45	2144.33	359.147
545	2452.55	2141.7	2125.82	2129.24	2138.28	310.845
544.9	2479.7	2135.68	2119.53	2123.01	2132.21	344.013
544.8	2359.03	2129.64	2113.22	2116.75	2126.11	229.386
544.7	2380.15	2123.58	2106.87	2110.46	2119.99	256.565
544.6	2416.35	2117.5	2100.49	2104.14	2113.85	298.849
544.5	2437.47	2111.39	2094.09	2097.79	2107.69	326.071
544.4	2298.7	2105.27	2087.66	2091.42	2101.51	193.429
544.3	2217.25	2099.12	2081.2	2085.02	2095.3	118.126
544.2	2298.7	2092.95	2074.7	2078.59	2089.06	205.747
544.1	2340.93	2086.76	2068.18	2072.13	2082.81	254.171
544	2331.88	2080.55	2061.62	2065.64	2076.53	251.333
543.9	2075.47	2074.32	2055.04	2059.13	2070.23	1.14795
543.8	2147.86	2068.06	2048.42	2052.58	2063.91	79.8025
543.7	2310.76	2061.78	2041.77	2046	2057.55	248.981
543.6	2232.33	2055.49	2035.1	2039.4	2051.19	176.843
543.5	2211.22	2049.17	2028.39	2032.77	2044.8	162.041
543.4	2217.25	2042.84	2021.65	2026.1	2038.38	174.409
543.3	2111.66	2036.49	2014.88	2019.41	2031.95	75.1771
543.2	2184.07	2030.12	2008.08	2012.69	2025.5	153.949
543.1	2087.53	2023.73	2001.25	2005.95	2019.03	63.8048
543	2126.75	2017.32	1994.38	1999.17	2012.53	109.429
542.9	2063.4	2010.89	1987.49	1992.37	2006.02	52.504
542.8	1984.96	2004.45	1980.57	1985.53	1999.49	-19.4869
542.7	2024.18	1997.99	1973.61	1978.66	1992.93	26.1901
542.6	1975.91	1991.52	1966.61	1971.77	1986.36	-15.6
542.5	2036.25	1985.02	1959.59	1964.84	1979.77	51.227
542.4	2018.15	1978.51	1952.53	1957.89	1973.16	39.6348
542.3	2114.68	1971.99	1945.44	1950.9	1966.53	142.689
542.2	1978.93	1965.46	1938.33	1943.9	1959.89	13.4711
542.1	1991	1958.92	1931.18	1936.86	1953.24	32.0818
542	2024.18	1952.36	1924	1929.79	1946.57	71.8206
541.9	2000.05	1945.8	1916.79	1922.7	1939.88	54.251
541.8	1924.63	1939.22	1909.55	1915.58	1933.19	-14.5938
541.7	2048.32	1932.64	1902.27	1908.43	1926.49	115.67
541.6	1987.98	1926.06	1894.97	1901.26	1919.77	61.921
541.5	2072.45	1919.47	1887.64	1894.06	1913.05	152.976
541.4	2090.55	1912.88	1880.28	1886.84	1906.32	177.666
541.3	2060.38	1906.29	1872.89	1879.6	1899.59	154.088
541.2	2054.35	1899.71	1865.48	1872.33	1892.86	154.64
541.1	1994.02	1893.13	1858.04	1865.04	1886.13	100.889
541	1900.5	1886.55	1850.57	1857.73	1879.39	13.9501
540.9	1994.02	1879.98	1843.08	1850.39	1872.66	114.039
540.8	1963.85	1873.41	1835.55	1843.04	1865.93	90.4356
540.7	1879.38	1866.86	1828	1835.66	1859.2	12.5221
540.6	1852.23	1860.32	1820.42	1828.26	1852.48	-8.08667
540.5	1991	1853.79	1812.81	1820.83	1845.76	137.208
540.4	1942.73	1847.28	1805.17	1813.39	1839.06	95.4514
540.3	1791.9	1840.79	1797.51	1805.92	1832.37	-48.8934
540.2	1803.96	1834.32	1789.82	1798.44	1825.7	-30.3584
540.1	1695.37	1827.88	1782.1	1790.94	1819.04	-132.515
540	1794.91	1821.46	1774.35	1783.41	1812.4	-26.5464
539.9	1734.58	1815.07	1766.57	1775.86	1805.78	-80.4923
539.8	1764.75	1808.72	1758.76	1768.3	1799.19	-43.9728
539.7	1743.63	1802.41	1750.93	1760.71	1792.62	-58.7744
539.6	1580.73	1796.13	1743.07	1753.11	1786.09	-215.403
539.5	1547.55	1789.91	1735.18	1745.49	1779.59	-242.358
539.4	1568.66	1783.73	1727.26	1737.85	1773.13	-215.062
539.3	1523.41	1777.6	1719.31	1730.19	1766.72	-254.189
539.2	1586.77	1771.54	1711.32	1722.52	1760.35	-184.774
539.1	1583.75	1765.54	1703.31	1714.82	1754.03	-181.795
539	1595.82	1759.62	1695.28	1707.12	1747.78	-163.805
538.9	1478.16	1753.78	1687.21	1699.4	1741.59	-275.614
538.8	1502.3	1748.03	1679.12	1691.67	1735.48	-245.729
538.7	1520.4	1742.37	1670.99	1683.92	1729.44	-221.973
538.6	1568.66	1736.83	1662.85	1676.17	1723.5	-168.159
538.5	1544.53	1731.39	1654.67	1668.4	1717.66	-186.862
538.4	1484.2	1726.09	1646.47	1660.64	1711.92	-241.894
538.3	1553.58	1720.93	1638.24	1652.86	1706.31	-167.352
538.2	1454.03	1715.93	1629.99	1645.09	1700.83	-261.896
538.1	1399.73	1711.09	1621.71	1637.31	1695.5	-311.36
538	1426.88	1706.44	1613.4	1629.52	1690.32	-279.555
537.9	1568.66	1701.98	1605.07	1621.74	1685.31	-133.318
537.8	1589.78	1697.76	1596.72	1613.97	1680.51	-107.975
537.7	1538.5	1693.77	1588.34	1606.2	1675.91	-155.274
537.6	1454.03	1690.06	1579.95	1598.45	1671.56	-236.031
537.5	1438.95	1686.64	1571.53	1590.71	1667.47	-247.696
537.4	1529.45	1683.55	1563.09	1582.98	1663.66	-154.105
537.3	1635.03	1680.83	1554.62	1575.27	1660.18	-45.7996
537.2	1565.65	1678.52	1546.14	1567.59	1657.07	-112.868
537.1	1625.98	1676.67	1537.64	1559.94	1654.37	-50.6852
537	1556.6	1675.34	1529.13	1552.32	1652.15	-118.746
536.9	1610.9	1674.64	1520.59	1544.74	1650.49	-63.7378
536.8	1607.88	1674.67	1512.04	1537.2	1649.51	-66.7845
536.7	1550.57	1675.59	1503.48	1529.71	1649.35	-125.02
536.6	1677.27	1677.63	1494.9	1522.28	1650.25	-0.364746
536.5	1692.35	1681.11	1486.3	1514.91	1652.51	11.238
536.4	1785.87	1686.49	1477.69	1507.61	1656.58	99.3722
536.3	1788.88	1694.44	1469.08	1500.39	1663.13	94.4397
536.2	1686.32	1705.86	1460.45	1493.26	1673.06	-19.5436
536.1	1819.05	1722.05	1451.82	1486.23	1687.64	96.9982
536	1891.45	1744.75	1443.18	1479.31	1708.62	146.7
535.9	1867.32	1776.34	1434.53	1472.52	1738.35	90.9752
535.8	1966.87	1819.98	1425.88	1465.86	1780	146.88
535.7	1948.77	1879.66	1417.22	1459.37	1837.51	69.109
535.6	2057.36	1960.51	1408.56	1453.05	1916.02	96.8529
535.5	2268.53	2068.66	1399.9	1446.93	2021.63	199.876
535.4	2307.75	2211.51	1391.25	1441.04	2161.72	96.2393
535.3	2422.38	2397.68	1382.61	1435.39	2344.89	24.7063
535.2	2654.66	2636.28	1373.97	1430.04	2580.21	18.3816
535.1	3028.73	2937.54	1365.35	1425.01	2877.88	91.1882
535	3348.5	3310.96	1356.75	1420.37	3247.35	37.5381
534.9	3725.58	3765.83	1348.18	1416.16	3697.86	-40.2529
534.8	4238.41	4310.03	1339.66	1412.47	4237.21	-71.6172
534.7	4826.66	4947.74	1331.18	1409.42	4869.5	-121.082
534.6	5698.48	5680.98	1322.76	1407.18	5596.55	17.5039
534.5	6425.49	6505.4	1314.42	1406.01	6413.81	-79.9062
534.4	7131.39	7412.63	1306.17	1406.34	7312.47	-281.24
534.3	8329.01	8388.61	1298.04	1408.88	8277.76	-59.6045
534.2	9221.94	9411.53	1290.03	1414.81	9286.75	-189.588
534.1	10679	10456.5	1282.18	1426.02	10312.6	222.512
534	11828.3	11491.5	1274.52	1445.48	11320.5	336.883
533.9	12428.7	12483.3	1267.05	1477.79	12272.6	-54.6465
533.8	13505.6	13397.8	1259.81	1529.69	13127.9	107.832
533.7	14145.1	14200.9	1252.8	1610.6	13843.1	-55.791
533.6	14920.4	14866.7	1246.05	1733.35	14379.4	53.7441
533.5	15759	15377.4	1239.57	1913.98	14703	381.652
533.4	15629.3	15731.4	1233.37	2171.89	14792.8	-102.016
533.3	15765.1	15943.5	1227.46	2528.74	14642.2	-178.429
533.2	15888.8	16044.8	1221.84	3005.51	14261.1	-156.031
533.1	16250.8	16078	1216.5	3621.17	13673.3	172.783
533	16054.7	16089.2	1211.47	4386.41	12914.3	-34.5215
532.9	16124.1	16119.3	1206.73	5301.78	12024.2	4.75684
532.8	16066.8	16195.8	1202.28	6353.03	11045	-129.034
532.7	16136.1	16326.7	1198.13	7506	10018.8	-190.55
532.6	16760.6	16498	1194.28	8710.36	8981.95	262.559
532.5	16790.8	16673.3	1190.74	9895.7	7968.31	117.475
532.4	16860.1	16797.2	1187.51	10980.7	7004.07	62.8887
532.3	16817.9	16802.2	1184.59	11877.6	6109.17	15.75
532.2	16413.7	16618.1	1181.98	12501.3	5298.81	-204.453
532.1	16208.5	16187.3	1179.67	12786.9	4580.07	21.2578
532	15391	15480.3	1177.67	12701.5	3956.47	-89.2881
531.9	14410.6	14504.7	1175.95	12255	3425.64	-94.1025
531.8	13366.8	13303.1	1174.49	11495.7	2981.94	63.6885
531.7	12130	11945	1173.28	10500.2	2618.06	185.04
531.6	10473.9	10506.7	1172.29	9354.72	2324.22	-32.8008
531.5	9182.73	9066.64	1171.48	8147.25	2090.86	116.085
531.4	7770.93	7691.13	1170.83	6953.99	1907.97	79.792
531.3	6325.94	6431.81	1170.31	5835.85	1766.27	-105.864
531.2	5297.26	5325.28	1169.9	4837.52	1657.66	-28.022
531.1	4256.51	4387.74	1169.57	3982.42	1574.88	-131.227
531	3598.88	3622.1	1169.3	3279.34	1512.05	-23.2212
530.9	3043.81	3017.16	1169.07	2721.97	1464.27	26.6489
530.8	2482.71	2553.82	1168.89	2295.03	1427.69	-71.1077
530.7	2187.08	2209.51	1168.73	1978.86	1399.38	-22.4255
530.6	2015.13	1959.82	1168.59	1751.32	1377.1	55.3146
530.5	1828.1	1782.74	1168.47	1592	1359.21	45.3618
530.4	1843.18	1658.89	1168.37	1482.75	1344.51	184.291
530.3	1650.12	1572.76	1168.27	1408.89	1332.14	77.3596
530.2	1659.16	1512.62	1168.19	1359.3	1321.51	146.545
530.1	1475.15	1469.83	1168.11	1325.74	1312.2	5.32288
530	1478.16	1438.46	1168.04	1302.6	1303.91	39.7062
529.9	1384.65	1414.51	1167.98	1286.06	1296.43	-29.8607
529.8	1390.68	1395.39	1167.92	1273.69	1289.62	-4.71167
529.7	1402.75	1379.52	1167.87	1264.01	1283.38	23.2289
529.6	1423.87	1365.87	1167.82	1256.07	1277.62	57.9928
529.5	1396.71	1353.86	1167.78	1249.34	1272.29	42.8563
529.4	1315.27	1343.09	1167.74	1243.49	1267.34	-27.8279
529.3	1303.2	1333.33	1167.7	1238.29	1262.73	-30.1287
529.2	1336.38	1324.41	1167.67	1233.64	1258.44	11.9702
529.1	1312.25	1316.22	1167.64	1229.44	1254.42	-3.97266
529	1348.45	1308.68	1167.61	1225.63	1250.66	39.7712
528.9	1309.23	1301.71	1167.58	1222.16	1247.13	7.52612
528.8	1273.03	1295.24	1167.56	1218.98	1243.83	-22.2112
528.7	1279.07	1289.25	1167.54	1216.07	1240.72	-10.1809
528.6	1254.93	1283.66	1167.53	1213.4	1237.79	-28.7322
528.5	1221.75	1278.47	1167.51	1210.94	1235.04	-56.7167
528.4	1257.95	1273.61	1167.5	1208.67	1232.44	-15.6626
528.3	1227.78	1269.07	1167.49	1206.57	1229.99	-41.288
528.2	1297.17	1264.82	1167.47	1204.62	1227.67	32.3457
528.1	1233.82	1260.83	1167.47	1202.82	1225.48	-27.0169
528	1245.88	1257.09	1167.46	1201.14	1223.41	-11.2079
527.9	1248.9	1253.57	1167.45	1199.58	1221.45	-4.67248
527.8	1288.12	1250.26	1167.45	1198.12	1219.58	37.8584
527.7	1239.85	1247.14	1167.45	1196.77	1217.82	-7.28711
527.6	1167.45	1244.19	1167.45	1195.5	1216.14	-76.7401

## Sheet: O1s-Peak area
Peak	Position (eV)	Area	Atom%
0	532.072	17440.8	13.2
1	533.41	28142.2	21.3
	Total	45583	34.5
