# Supplementary material for: Surface hydrophobization of hydrogels via interface dynamics-induced network reconfiguration
Source: Nat Commun. 2024 Jan 3;15:239. doi: 10.1038/s41467-023-44646-5 (PMC10764767; doi:10.1038/s41467-023-44646-5)
Supplement: Supplementary file 10 — Source data [file 41467_2023_44646_MOESM10_ESM.zip › Source data/Figure S13/Peak fitting data and area ratio-40 nm.xlsx]

## Sheet: C1s
B.E.(eV)	Raw Intensity	Peak Sum	Background	Peak 1	Peak 2	Peak 3	difference
302.7	1362.9	1105.91	1104.82	1105.91	1104.82	1104.82	256.986
302.6	1570.8	1101.93	1100.83	1101.93	1100.83	1100.83	468.868
302.5	1447.6	1097.94	1096.82	1097.94	1096.82	1096.82	349.663
302.4	1309	1093.92	1092.79	1093.92	1092.79	1092.79	215.076
302.3	1324.4	1089.89	1088.75	1089.89	1088.75	1088.75	234.507
302.2	1339.8	1085.84	1084.68	1085.84	1084.68	1084.68	253.958
302.1	1324.4	1081.77	1080.6	1081.77	1080.6	1080.6	242.627
302	1401.4	1077.68	1076.5	1077.68	1076.5	1076.5	323.716
301.9	1409.1	1073.58	1072.38	1073.58	1072.38	1072.38	335.521
301.8	1355.2	1069.46	1068.24	1069.46	1068.24	1068.24	285.744
301.7	1386	1065.31	1064.09	1065.31	1064.09	1064.09	320.686
301.6	1393.7	1061.15	1059.91	1061.15	1059.91	1059.91	332.546
301.5	1439.9	1056.98	1055.72	1056.98	1055.72	1055.72	382.923
301.4	1324.4	1052.78	1051.51	1052.78	1051.51	1051.51	271.617
301.3	1309	1048.57	1047.28	1048.57	1047.28	1047.28	260.429
301.2	1470.7	1044.34	1043.04	1044.34	1043.04	1043.04	426.361
301.1	1293.6	1040.09	1038.77	1040.09	1038.77	1038.77	253.509
301	1239.7	1035.82	1034.49	1035.82	1034.49	1034.49	203.876
300.9	1262.8	1031.54	1030.18	1031.54	1030.18	1030.18	231.264
300.8	1362.9	1027.23	1025.86	1027.23	1025.86	1025.86	335.673
300.7	1355.2	1022.9	1021.51	1022.9	1021.51	1021.51	332.299
300.6	1293.6	1018.56	1017.15	1018.56	1017.15	1017.15	275.044
300.5	1208.9	1014.19	1012.77	1014.19	1012.77	1012.77	194.708
300.4	1370.6	1009.81	1008.36	1009.81	1008.36	1008.36	360.792
300.3	1285.9	1005.4	1003.94	1005.4	1003.94	1003.94	280.495
300.2	1062.6	1000.98	999.5	1000.98	999.5	999.5	61.6174
300.1	1262.8	996.536	995.034	996.536	995.034	995.034	266.264
300	1386	992.071	990.548	992.071	990.548	990.548	393.929
299.9	1239.7	987.587	986.044	987.587	986.044	986.044	252.113
299.8	1355.2	983.085	981.52	983.085	981.52	981.52	372.115
299.7	1193.5	978.564	976.978	978.564	976.978	976.978	214.936
299.6	1247.4	974.022	972.414	974.022	972.414	972.414	273.378
299.5	1278.2	969.46	967.83	969.46	967.83	967.83	308.74
299.4	1316.7	964.879	963.227	964.879	963.227	963.227	351.821
299.3	1285.9	960.281	958.605	960.281	958.605	958.605	325.619
299.2	1216.6	955.663	953.964	955.663	953.964	953.964	260.937
299.1	1178.1	951.026	949.302	951.026	949.302	949.302	227.074
299	1178.1	946.368	944.619	946.368	944.619	944.619	231.732
298.9	1078	941.688	939.914	941.688	939.914	939.914	136.311
298.8	1001	936.987	935.187	936.987	935.187	935.187	64.0132
298.7	1155	932.261	930.434	932.261	930.434	930.434	222.739
298.6	1062.6	927.514	925.66	927.514	925.66	925.66	135.086
298.5	1031.8	922.745	920.864	922.745	920.864	920.864	109.055
298.4	1024.1	917.952	916.042	917.952	916.042	916.042	106.148
298.3	1001	913.136	911.197	913.136	911.197	911.197	87.8641
298.2	893.2	908.296	906.328	908.296	906.328	906.328	-15.096
298.1	954.8	903.431	901.433	903.431	901.433	901.433	51.369
298	862.4	898.541	896.512	898.541	896.512	896.512	-36.1411
297.9	793.1	893.625	891.564	893.625	891.564	891.564	-100.525
297.8	931.7	888.682	886.588	888.682	886.588	886.588	43.0184
297.7	939.4	883.714	881.587	883.714	881.587	881.587	55.686
297.6	908.6	878.722	876.562	878.722	876.562	876.562	29.8776
297.5	939.4	873.706	871.51	873.706	871.51	871.51	65.6941
297.4	977.9	868.666	866.435	868.666	866.435	866.435	109.234
297.3	970.2	863.603	861.335	863.603	861.335	861.335	106.597
297.2	1024.1	858.518	856.212	858.518	856.212	856.212	165.583
297.1	939.4	853.41	851.067	853.41	851.067	851.067	85.9894
297	870.1	848.281	845.897	848.281	845.897	845.897	21.8193
296.9	777.7	843.126	840.702	843.126	840.702	840.702	-65.4263
296.8	877.8	837.946	835.481	837.946	835.481	835.481	39.8538
296.7	785.4	832.742	830.234	832.742	830.234	830.234	-47.3421
296.6	739.2	827.513	824.961	827.513	824.961	824.961	-88.3126
296.5	831.6	822.257	819.661	822.257	819.661	819.661	9.34308
296.4	816.2	816.977	814.335	816.977	814.335	814.335	-0.777283
296.3	723.8	811.673	808.984	811.673	808.984	808.984	-87.8733
296.2	762.3	806.344	803.606	806.344	803.606	803.606	-44.0436
296.1	708.4	800.989	798.202	800.989	798.202	798.202	-92.5892
296	731.5	795.609	792.77	795.609	792.77	792.77	-64.1088
295.9	600.6	790.204	787.313	790.204	787.313	787.313	-189.604
295.8	662.2	784.771	781.826	784.771	781.826	781.826	-122.571
295.7	677.6	779.312	776.312	779.312	776.312	776.312	-101.713
295.6	631.4	773.829	770.771	773.829	770.771	770.771	-142.429
295.5	639.1	768.319	765.202	768.319	765.202	765.202	-129.219
295.4	608.3	762.783	759.606	762.783	759.606	759.606	-154.483
295.3	562.1	757.222	753.983	757.222	753.983	753.983	-195.122
295.2	577.5	751.635	748.331	751.635	748.331	748.331	-174.135
295.1	592.9	746.021	742.651	746.021	742.651	742.651	-153.121
295	523.6	740.382	736.944	740.382	736.944	736.944	-216.782
294.9	577.5	734.717	731.209	734.717	731.209	731.209	-157.217
294.8	569.8	729.026	725.447	729.026	725.447	725.447	-159.226
294.7	631.4	723.312	719.657	723.312	719.657	719.657	-91.9116
294.6	523.6	717.574	713.842	717.574	713.842	713.842	-193.974
294.5	569.8	711.811	708	711.811	708	708	-142.011
294.4	508.2	706.024	702.132	706.024	702.132	702.132	-197.824
294.3	546.7	700.213	696.236	700.213	696.236	696.236	-153.513
294.2	492.8	694.378	690.314	694.378	690.314	690.314	-201.578
294.1	631.4	688.52	684.365	688.52	684.365	684.365	-57.1199
294	562.1	682.64	678.393	682.64	678.393	678.393	-120.54
293.9	600.6	676.74	672.395	676.74	672.395	672.395	-76.1396
293.8	562.1	670.818	666.374	670.818	666.374	666.374	-108.718
293.7	562.1	664.876	660.329	664.876	660.329	660.329	-102.776
293.6	562.1	658.913	654.26	658.913	654.26	654.26	-96.8133
293.5	546.7	652.931	648.166	652.931	648.166	648.166	-106.231
293.4	608.3	646.928	642.05	646.928	642.05	642.05	-38.6285
293.3	569.8	640.908	635.91	640.908	635.91	635.91	-71.1081
293.2	554.4	634.87	629.749	634.87	629.749	629.749	-80.4702
293.1	585.2	628.814	623.565	628.814	623.565	623.565	-43.6139
293	462	622.741	617.36	622.741	617.36	617.36	-160.741
292.9	523.6	616.649	611.13	616.649	611.13	611.13	-93.0491
292.8	585.2	610.541	604.879	610.541	604.879	604.879	-25.3406
292.7	523.6	604.417	598.606	604.417	598.606	598.606	-80.8169
292.6	592.9	598.278	592.313	598.278	592.313	592.313	-5.37824
292.5	515.9	592.126	586	592.125	586	586	-76.2257
292.4	462	585.959	579.665	585.958	579.665	579.666	-123.959
292.3	454.3	579.778	573.31	579.777	573.31	573.31	-125.478
292.2	485.1	573.582	566.932	573.581	566.933	566.933	-88.482
292.1	446.6	567.375	560.535	567.373	560.536	560.535	-120.775
292	462	561.157	554.116	561.151	554.12	554.117	-99.157
291.9	423.5	554.932	547.677	554.919	547.689	547.679	-131.432
291.8	469.7	548.708	541.217	548.674	541.248	541.22	-79.0078
291.7	492.8	542.501	534.739	542.42	534.815	534.743	-49.7015
291.6	569.8	536.351	528.241	536.158	528.427	528.248	33.4493
291.5	477.4	530.334	521.727	529.891	522.16	521.738	-52.9342
291.4	454.3	524.607	515.196	523.617	516.17	515.212	-70.3069
291.3	500.5	519.477	508.646	517.337	510.761	508.67	-18.9767
291.2	539	515.522	502.08	511.055	506.511	502.116	23.4784
291.1	531.3	513.783	495.498	504.77	504.457	495.552	17.5173
291	585.2	516.043	488.901	498.486	506.379	488.98	69.1575
290.9	508.2	525.22	482.291	492.204	515.192	482.406	-17.0199
290.8	508.2	545.852	475.666	485.924	535.426	475.833	-37.6516
290.7	546.7	584.61	469.026	479.648	573.747	469.267	-37.9097
290.6	739.2	650.822	462.373	473.378	639.473	462.717	88.3784
290.5	839.3	756.601	455.712	467.121	744.705	456.199	82.6989
290.4	1031.8	916.597	449.044	460.88	904.077	449.728	115.203
290.3	1262.8	1146.94	442.375	454.662	1133.7	443.329	115.856
290.2	1478.4	1463.15	435.709	448.474	1449.07	437.03	15.2485
290.1	2032.8	1877.58	429.052	442.322	1862.49	430.867	155.222
290	2356.2	2395.21	422.416	436.222	2378.93	424.889	-39.0095
289.9	3072.3	3010.28	415.808	430.183	2992.56	419.151	62.0232
289.8	3542	3703.23	409.244	424.223	3683.76	413.728	-161.227
289.7	4512.2	4439.31	402.734	418.356	4417.72	408.702	72.8892
289.6	4866.4	5170.95	396.298	412.606	5146.76	404.18	-304.548
289.5	5305.3	5840.73	389.946	406.984	5813.37	400.274	-535.434
289.4	6444.9	6389.37	383.685	401.505	6358.12	397.115	55.5312
289.3	6868.4	6764	377.543	396.197	6728.02	394.867	104.404
289.2	6660.5	6926.54	371.526	391.075	6884.82	393.7	-266.039
289.1	7060.9	6860.24	365.632	386.141	6811.57	393.794	200.655
289	6922.3	6572.33	359.869	381.409	6515.3	395.358	349.974
288.9	6391	6092.99	354.234	376.886	6025.97	398.609	298.005
288.8	5682.6	5470.28	348.718	372.568	5391.38	403.77	212.323
288.7	4951.1	4762.46	343.305	368.449	4669.55	411.068	188.639
288.6	4019.4	4028.52	337.98	364.526	3919.21	420.745	-9.11621
288.5	3434.2	3321.56	332.724	360.79	3193.2	433.024	112.638
288.4	2625.7	2682.45	327.525	357.245	2532.12	448.129	-56.7478
288.3	1848	2137.26	322.366	353.888	1961.85	466.256	-289.263
288.2	1486.1	1697.62	317.231	350.723	1493.8	487.557	-211.518
288.1	1347.5	1362.48	312.113	347.767	1126.76	512.172	-14.9775
288	1078	1122.47	307.009	345.046	851.276	540.163	-44.4673
287.9	1024.1	963.068	301.914	342.598	652.778	571.522	61.0314
287.8	931.7	868.064	296.827	340.483	515.075	606.16	63.6362
287.7	916.3	821.95	291.747	338.802	422.761	643.882	94.3497
287.6	777.7	811.359	286.674	337.729	362.55	684.427	-33.6594
287.5	977.9	825.755	281.604	337.569	324.005	727.388	152.145
287.4	908.6	857.455	276.543	338.867	299.406	772.268	51.145
287.3	877.8	901.429	271.49	342.566	283.385	818.457	-23.6292
287.2	1001	955.039	266.443	350.273	272.416	865.236	45.9614
287.1	1001	1018	261.407	364.663	264.301	911.85	-16.9994
287	977.9	1092.39	256.381	389.991	257.734	957.428	-114.49
286.9	1016.4	1183.11	251.366	432.794	251.976	1001.07	-166.708
286.8	1201.2	1298.45	246.362	502.691	246.628	1041.86	-97.2516
286.7	1640.1	1450.77	241.374	613.154	241.486	1078.87	189.335
286.6	1663.2	1657.21	236.412	782.297	236.457	1111.28	5.98682
286.5	1855.7	1939.65	231.476	1032.84	231.493	1138.27	-83.947
286.4	2417.8	2324.18	226.57	1391.62	226.577	1159.13	93.6148
286.3	2949.1	2839.45	221.708	1887.85	221.71	1173.31	109.651
286.2	3811.5	3513.22	216.9	2549.77	216.9	1180.36	298.276
286.1	4365.9	4368.88	212.165	3401	212.165	1180.04	-2.97852
286	5366.9	5418.57	207.515	4453.83	207.515	1172.26	-51.6748
285.9	6768.3	6658.2	202.971	5704.07	202.971	1157.1	110.095
285.8	8031.1	8062.08	198.565	7125.8	198.565	1134.85	-30.9834
285.7	9401.7	9579.36	194.321	8667.73	194.321	1105.96	-177.659
285.6	10941.7	11135.9	190.271	10255.2	190.271	1070.98	-194.231
285.5	12458.6	12635.5	186.446	11791.2	186.446	1030.66	-176.868
285.4	13706	13969	182.879	13166.1	182.879	985.807	-263.024
285.3	15038.1	15025.9	179.596	14268.2	179.596	937.311	12.1875
285.2	15923.6	15707.8	176.627	14998.3	176.627	886.121	215.849
285.1	15923.6	15944.8	173.989	15285.6	173.989	833.146	-21.1924
285	16262.4	15708.2	171.683	15100.6	171.683	779.307	554.161
284.9	14760.9	15017.6	169.716	14461.8	169.716	725.474	-256.695
284.8	13913.9	13936.2	168.057	13431.9	168.057	672.418	-22.3457
284.7	12782	12559.5	166.688	12105.3	166.688	620.856	222.518
284.6	10741.5	10997.1	165.585	10591.4	165.585	571.359	-255.62
284.5	9517.2	9361.31	164.705	9001.6	164.705	524.419	155.888
284.4	7753.9	7752.88	164.023	7436.48	164.023	480.422	1.0166
284.3	6206.2	6253.02	163.5	5976.88	163.5	439.633	-46.8159
284.2	5066.6	4918.88	163.106	4679.75	163.106	402.231	147.721
284.1	3957.8	3781.2	162.815	3575.74	162.815	368.271	176.603
284	2818.2	2849.18	162.603	2674.03	162.603	337.757	-30.98
283.9	2040.5	2113.61	162.448	1965.45	162.448	310.606	-73.1069
283.8	1378.3	1553.08	162.333	1428.73	162.333	286.679	-174.775
283.7	1139.6	1139.81	162.243	1036.25	162.243	265.798	-0.209961
283.6	746.9	844	162.173	758.436	162.173	247.738	-97.1005
283.5	662.2	637.971	162.117	567.822	162.117	232.266	24.2286
283.4	554.4	497.705	162.07	440.642	162.07	219.133	56.6951
283.3	477.4	403.828	162.032	357.772	162.032	208.089	73.5718
283.2	361.9	341.607	162	304.721	162	198.887	20.2929
283.1	331.1	300.327	161.973	271.018	161.973	191.283	30.7725
283	231	272.621	161.95	249.512	161.95	185.058	-41.6206
282.9	254.1	253.567	161.927	235.49	161.927	180.004	0.532913
282.8	207.9	240.006	161.907	225.975	161.907	175.938	-32.1057
282.7	284.9	229.96	161.887	219.154	161.887	172.694	54.9396
282.6	223.3	222.213	161.871	213.955	161.871	170.129	1.08716
282.5	223.3	216.025	161.855	209.764	161.855	168.116	7.27512
282.4	238.7	210.941	161.841	206.231	161.841	166.551	27.7586
282.3	207.9	206.675	161.828	203.16	161.828	165.344	1.22459
282.2	161.7	203.039	161.817	200.435	161.817	164.421	-41.3386
282.1	177.1	199.897	161.805	197.984	161.805	163.719	-22.7974
282	238.7	197.158	161.794	195.763	161.794	163.189	41.5417
281.9	238.7	194.751	161.784	193.741	161.784	162.793	43.9492
281.8	154	192.619	161.776	191.894	161.776	162.5	-38.6188
281.7	223.3	190.716	161.768	190.2	161.768	162.284	32.5836
281.6	177.1	189.008	161.761	188.643	161.761	162.125	-11.9083
281.5	169.4	187.465	161.754	187.209	161.754	162.01	-18.0649
281.4	161.7	186.062	161.748	185.885	161.748	161.925	-24.3625
281.3	192.5	184.781	161.741	184.659	161.741	161.864	7.71846
281.2	207.9	183.607	161.735	183.523	161.735	161.819	24.2928
281.1	177.1	182.526	161.73	182.469	161.73	161.788	-5.42616
281	161.7	181.527	161.726	181.488	161.726	161.764	-19.8271
280.9	169.4	180.601	161.721	180.575	161.721	161.747	-11.2006
280.8	192.5	179.739	161.717	179.722	161.717	161.734	12.7608
280.7	177.1	178.937	161.713	178.926	161.713	161.724	-1.83707
280.6	215.6	178.188	161.71	178.18	161.71	161.717	37.4122
280.5	177.1	177.488	161.708	177.483	161.708	161.712	-0.387649
280.4	146.3	176.832	161.706	176.828	161.706	161.709	-30.5315
280.3	192.5	176.215	161.703	176.213	161.703	161.705	16.2849
280.2	223.3	175.636	161.702	175.635	161.702	161.703	47.6638
280.1	154	175.092	161.701	175.091	161.701	161.702	-21.0921
280	169.4	174.579	161.701	174.579	161.701	161.701	-5.17906
279.9	154	174.095	161.701	174.095	161.701	161.701	-20.095
279.8	184.8	173.637	161.7	173.637	161.7	161.7	11.1626
279.7	161.7	173.205	161.7	173.205	161.7	161.7	-11.5052

## Sheet: C1s-Peak area
Peak	Position (eV)	Area	Atom%
0	285.089	22071.6	43.5
1	289.179	8645.39	17.1
2	286.092	2744.3	5.4
	Total	33461.3	66

## Sheet: O1s
B.E.(eV)	Raw Intensity	Peak Sum	Background	Peak 1	Peak 2	difference
545.7	2585.28	2217.79	2203.08	2206.73	2214.14	367.491
545.6	2612.43	2211.55	2196.61	2200.31	2207.85	400.876
545.5	2621.48	2205.3	2190.11	2193.87	2201.54	416.182
545.4	2543.05	2199.02	2183.58	2187.4	2195.21	344.025
545.3	2343.95	2192.73	2177.03	2180.91	2188.85	151.222
545.2	2524.95	2186.4	2170.44	2174.38	2182.47	338.546
545.1	2383.16	2180.06	2163.83	2167.83	2176.06	203.106
545	2428.41	2173.69	2157.19	2161.25	2169.63	254.724
544.9	2374.11	2167.3	2150.51	2154.64	2163.18	206.815
544.8	2353	2160.89	2143.81	2148	2156.7	192.113
544.7	2328.86	2154.45	2137.07	2141.33	2150.19	174.417
544.6	2356.01	2147.99	2130.31	2134.63	2143.66	208.028
544.5	2304.73	2141.5	2123.51	2127.91	2137.11	163.227
544.4	2280.6	2135	2116.68	2121.15	2130.53	145.6
544.3	2346.97	2128.47	2109.82	2114.37	2123.93	218.496
544.2	2419.36	2121.92	2102.93	2107.55	2117.3	297.446
544.1	2343.95	2115.35	2096.02	2100.71	2110.66	228.599
544	2331.88	2108.76	2089.07	2093.84	2103.99	223.122
543.9	2250.43	2102.15	2082.09	2086.95	2097.3	148.28
543.8	2159.93	2095.52	2075.08	2080.02	2090.58	64.4102
543.7	2217.25	2088.87	2068.04	2073.07	2083.84	128.379
543.6	2168.98	2082.2	2060.97	2066.08	2077.08	86.7839
543.5	2147.86	2075.5	2053.86	2059.07	2070.3	72.3608
543.4	2036.25	2068.79	2046.72	2052.02	2063.49	-32.5424
543.3	2102.61	2062.05	2039.55	2044.94	2056.66	40.5596
543.2	2090.55	2055.3	2032.34	2037.83	2049.81	35.2488
543.1	2021.16	2048.52	2025.1	2030.69	2042.93	-27.3595
543	1957.82	2041.73	2017.83	2023.52	2036.03	-83.9148
542.9	1936.7	2034.91	2010.52	2016.32	2029.11	-98.2153
542.8	1939.71	2028.08	2003.17	2009.09	2022.17	-88.364
542.7	2021.16	2021.22	1995.79	2001.82	2015.2	-0.059082
542.6	2093.57	2014.35	1988.38	1994.52	2008.21	79.2117
542.5	1984.96	2007.47	1980.94	1987.2	2001.21	-22.5029
542.4	1942.73	2000.57	1973.46	1979.84	1994.18	-57.8366
542.3	1966.87	1993.65	1965.95	1972.46	1987.14	-26.7887
542.2	1933.68	1986.72	1958.4	1965.04	1980.08	-53.0436
542.1	1966.87	1979.79	1950.82	1957.6	1973.01	-12.9198
542	1960.83	1972.83	1943.21	1950.12	1965.92	-12.0012
541.9	2012.12	1965.87	1935.57	1942.62	1958.82	46.243
541.8	2057.36	1958.9	1927.89	1935.1	1951.7	98.4607
541.7	2090.55	1951.93	1920.19	1927.54	1944.58	138.617
541.6	2162.95	1944.96	1912.45	1919.97	1937.44	217.992
541.5	2181.05	1937.98	1904.7	1912.37	1930.31	243.066
541.4	2054.35	1931.01	1896.91	1904.75	1923.17	123.338
541.3	2057.36	1924.04	1889.1	1897.11	1916.03	133.324
541.2	2048.32	1917.08	1881.26	1889.45	1908.88	131.24
541.1	1954.8	1910.12	1873.39	1881.76	1901.74	44.6831
541	2060.38	1903.16	1865.49	1874.06	1894.59	157.221
540.9	2063.4	1896.22	1857.56	1866.33	1887.45	167.181
540.8	2033.23	1889.29	1849.61	1858.58	1880.32	143.946
540.7	1918.6	1882.37	1841.63	1850.81	1873.19	36.23
540.6	1900.5	1875.47	1833.63	1843.03	1866.07	25.0319
540.5	1861.28	1868.58	1825.59	1835.22	1858.96	-7.29907
540.4	1743.63	1861.71	1817.53	1827.39	1851.86	-118.082
540.3	1740.62	1854.87	1809.44	1819.54	1844.77	-114.253
540.2	1761.73	1848.04	1801.31	1811.67	1837.69	-86.3125
540.1	1767.77	1841.25	1793.16	1803.78	1830.63	-73.483
540	1683.3	1834.48	1784.97	1795.86	1823.59	-151.184
539.9	1625.98	1827.75	1776.76	1787.93	1816.58	-201.767
539.8	1710.45	1821.05	1768.51	1779.98	1809.59	-110.604
539.7	1665.2	1814.4	1760.24	1772.01	1802.62	-149.2
539.6	1662.18	1807.79	1751.93	1764.03	1795.7	-145.609
539.5	1641.07	1801.23	1743.6	1756.02	1788.81	-160.169
539.4	1469.12	1794.73	1735.24	1748.01	1781.97	-325.619
539.3	1547.55	1788.3	1726.84	1739.97	1775.17	-240.747
539.2	1638.05	1781.92	1718.42	1731.92	1768.42	-143.875
539.1	1571.68	1775.63	1709.97	1723.86	1761.74	-203.947
539	1559.62	1769.41	1701.48	1715.79	1755.12	-209.8
538.9	1511.35	1763.29	1692.97	1707.7	1748.57	-251.944
538.8	1466.1	1757.27	1684.44	1699.61	1742.1	-291.172
538.7	1529.45	1751.36	1675.87	1691.51	1735.72	-221.906
538.6	1460.07	1745.56	1667.27	1683.4	1729.43	-285.495
538.5	1490.23	1739.89	1658.65	1675.29	1723.26	-249.661
538.4	1532.46	1734.37	1650	1667.17	1717.2	-201.904
538.3	1541.52	1729.01	1641.32	1659.05	1711.27	-187.49
538.2	1517.38	1723.81	1632.62	1650.94	1705.49	-206.43
538.1	1523.41	1718.81	1623.89	1642.83	1699.87	-195.394
538	1607.88	1714.01	1615.13	1634.73	1694.42	-106.13
537.9	1598.83	1709.44	1606.36	1626.64	1689.16	-110.612
537.8	1526.43	1705.13	1597.56	1618.57	1684.13	-178.698
537.7	1514.37	1701.09	1588.74	1610.51	1679.33	-186.723
537.6	1595.82	1697.35	1579.9	1602.47	1674.79	-101.538
537.5	1686.32	1693.95	1571.04	1594.46	1670.54	-7.63745
537.4	1625.98	1690.93	1562.16	1586.47	1666.62	-64.9473
537.3	1583.75	1688.33	1553.27	1578.52	1663.07	-104.582
537.2	1613.91	1686.2	1544.35	1570.61	1659.94	-72.2878
537.1	1671.23	1684.63	1535.41	1562.74	1657.3	-13.3953
537	1613.91	1683.69	1526.47	1554.92	1655.23	-69.7715
536.9	1674.25	1683.51	1517.5	1547.16	1653.85	-9.26099
536.8	1665.2	1684.28	1508.52	1539.46	1653.34	-19.0771
536.7	1653.13	1686.22	1499.53	1531.83	1653.91	-33.085
536.6	1701.4	1689.69	1490.52	1524.28	1655.93	11.7063
536.5	1704.41	1695.18	1481.5	1516.81	1659.87	9.23401
536.4	1764.75	1703.39	1472.47	1509.44	1666.42	61.3579
536.3	1740.62	1715.32	1463.43	1502.18	1676.56	25.2954
536.2	1782.85	1732.31	1454.38	1495.05	1691.64	50.5397
536.1	1761.73	1756.26	1445.32	1488.05	1713.53	5.47632
536	1906.53	1789.62	1436.26	1481.2	1744.67	116.916
535.9	1930.66	1835.68	1427.19	1474.52	1788.35	94.9828
535.8	1948.77	1898.7	1418.12	1468.03	1848.78	50.0686
535.7	2168.98	1983.81	1409.04	1461.75	1931.09	185.175
535.6	2226.3	2097.5	1399.97	1455.72	2041.75	128.799
535.5	2310.76	2247.11	1390.91	1449.96	2188.06	63.6499
535.4	2434.45	2441.24	1381.85	1444.51	2378.58	-6.79077
535.3	2718.01	2689.36	1372.81	1439.4	2622.76	28.6528
535.2	3073.98	3000.89	1363.78	1434.69	2929.97	73.093
535.1	3439	3385.75	1354.78	1430.44	3310.08	53.2466
535	3764.8	3852.07	1345.81	1426.73	3771.15	-87.2683
534.9	4289.7	4406.8	1336.88	1423.64	4320.04	-117.105
534.8	4880.96	5054.32	1328.01	1421.34	4961	-173.357
534.7	5825.18	5793.93	1319.21	1420	5693.14	31.2476
534.6	6567.28	6621.94	1310.49	1419.97	6512.46	-54.6641
534.5	7333.51	7527.32	1301.88	1421.76	7407.44	-193.809
534.4	8522.08	8494.78	1293.39	1426.2	8361.97	27.2988
534.3	9662.38	9503.48	1285.05	1434.68	9353.85	158.894
534.2	10679	10525.5	1276.88	1449.37	10353	153.448
534.1	11656.4	11531.4	1268.9	1473.69	11326.6	124.961
534	12525.2	12486.6	1261.14	1512.76	12235	38.5518
533.9	13372.9	13358.3	1253.61	1573.99	13037.9	14.5605
533.8	13846.5	14116.2	1246.34	1667.77	13694.8	-269.731
533.7	14832.9	14735.5	1239.33	1807.54	14167.2	97.4727
533.6	15234.1	15204	1232.61	2010.44	14426.2	30.1582
533.5	15596.1	15523.4	1226.18	2295.95	14453.6	72.7266
533.4	15668.5	15713	1220.05	2685.36	14247.7	-44.4238
533.3	15768.1	15806.4	1214.23	3199.35	13821.2	-38.249
533.2	15825.4	15846.2	1208.72	3853.41	13201.5	-20.8018
533.1	16127.1	15876.4	1203.51	4656.35	12423.6	250.658
533	15915.9	15933	1198.62	5602.88	11528.8	-17.1045
532.9	15759	16037.1	1194.05	6673.31	10557.8	-278.044
532.8	16139.1	16189.9	1189.78	7830.16	9549.48	-50.706
532.7	16582.6	16370.1	1185.83	9015.47	8540.46	212.491
532.6	16727.4	16535.7	1182.2	10157.9	7560.05	191.676
532.5	16353.3	16626.7	1178.91	11171.5	6634.06	-273.375
532.4	16465	16573.3	1175.93	11969	5780.28	-108.385
532.3	16314.1	16307.4	1173.29	12470.2	5010.51	6.69824
532.2	15867.6	15779.4	1170.96	12618.2	4332.16	88.29
532.1	14953.6	14972	1168.95	12395.2	3745.79	-18.4297
532	14042.6	13909.7	1167.23	11827.6	3249.32	132.883
531.9	12709.2	12648.2	1165.78	10977.6	2836.41	61.0107
531.8	11222	11261.4	1164.59	9927.26	2498.77	-39.4512
531.7	9792.09	9830.12	1163.6	8766.23	2227.49	-38.0332
531.6	8416.49	8425.52	1162.8	7575.79	2012.53	-9.0293
531.5	7031.84	7109.82	1162.15	6427.29	1844.68	-77.9751
531.4	5846.3	5926.45	1161.63	5373.06	1715.02	-80.1582
531.3	4998.61	4901.71	1161.2	4447.22	1615.7	96.9019
531.2	4120.76	4047.05	1160.86	3667.75	1540.16	73.7175
531.1	3224.81	3357.5	1160.59	3035.33	1482.75	-132.684
531	2917.11	2819.55	1160.35	2540.83	1439.07	97.5676
530.9	2371.1	2411.99	1160.15	2166.59	1405.55	-40.8899
530.8	2066.41	2111.27	1159.98	1891.76	1379.49	-44.8557
530.7	1894.46	1894.68	1159.83	1695.61	1358.89	-0.212036
530.6	1740.62	1741.17	1159.69	1558.61	1342.25	-0.552612
530.5	1710.45	1633.56	1159.57	1464.63	1328.49	76.8878
530.4	1583.75	1558.07	1159.46	1400.67	1316.86	25.6775
530.3	1565.65	1504.45	1159.35	1357	1306.8	61.2014
530.2	1565.65	1465.46	1159.26	1326.76	1297.95	100.192
530.1	1532.46	1436.05	1159.17	1305.18	1290.04	96.4115
530	1541.52	1412.98	1159.09	1289.18	1282.9	128.538
529.9	1426.88	1394.1	1159.02	1276.74	1276.38	32.7839
529.8	1432.91	1378.08	1158.96	1266.66	1270.39	54.8312
529.7	1381.63	1364.14	1158.9	1258.18	1264.86	17.4941
529.6	1381.63	1351.73	1158.85	1250.85	1259.74	29.8981
529.5	1360.52	1340.57	1158.8	1244.39	1254.98	19.9497
529.4	1342.42	1330.41	1158.75	1238.62	1250.54	12.0024
529.3	1321.3	1321.12	1158.71	1233.43	1246.4	0.177734
529.2	1260.97	1312.59	1158.67	1228.73	1242.54	-51.6248
529.1	1221.75	1304.72	1158.64	1224.45	1238.91	-82.9731
529	1273.03	1297.45	1158.6	1220.55	1235.51	-24.4213
528.9	1330.35	1290.72	1158.57	1216.97	1232.32	39.6288
528.8	1236.83	1284.47	1158.54	1213.69	1229.32	-47.6349
528.7	1291.13	1278.65	1158.52	1210.68	1226.5	12.4774
528.6	1209.68	1273.24	1158.49	1207.9	1223.83	-63.5546
528.5	1276.05	1268.18	1158.47	1205.33	1221.32	7.86621
528.4	1279.07	1263.46	1158.45	1202.96	1218.95	15.6069
528.3	1306.21	1259.03	1158.43	1200.75	1216.71	47.1815
528.2	1339.4	1254.89	1158.42	1198.71	1214.6	84.5092
528.1	1330.35	1251	1158.41	1196.81	1212.6	79.3502
528	1324.32	1247.35	1158.4	1195.05	1210.7	76.9703
527.9	1263.98	1243.91	1158.4	1193.4	1208.9	20.0734
527.8	1203.65	1240.67	1158.4	1191.87	1207.2	-37.0205
527.7	1158.4	1237.62	1158.4	1190.43	1205.58	-79.2161

## Sheet: O1s-Peak area
Peak	Position (eV)	Area	Atom%
0	532.21	17310	13.1
1	533.536	27493.1	20.9
	Total	44803.1	34
