# Supplementary material for: Surface hydrophobization of hydrogels via interface dynamics-induced network reconfiguration
Source: Nat Commun. 2024 Jan 3;15:239. doi: 10.1038/s41467-023-44646-5 (PMC10764767; doi:10.1038/s41467-023-44646-5)
Supplement: Supplementary file 10 — Source data [file 41467_2023_44646_MOESM10_ESM.zip › Source data/Figure S13/Peak fitting data and area ratio-60 nm.xlsx]

## Sheet: C1s
B.E.(eV)	Raw Intensity	Peak Sum	Background	Peak 1	Peak 2	Peak 3	difference
302.6	1486.1	811.294	805.152	805.835	807.58	808.183	674.806
302.5	1478.4	808.559	802.335	803.026	804.799	805.404	669.841
302.4	1447.6	805.815	799.508	800.206	802.009	802.615	641.785
302.3	1409.1	803.061	796.669	797.375	799.208	799.815	606.039
302.2	1262.8	800.297	793.818	794.533	796.396	797.004	462.503
302.1	1339.8	797.52	790.952	791.676	793.57	794.179	542.28
302	1455.3	794.732	788.074	788.806	790.732	791.342	660.568
301.9	1570.8	791.934	785.184	785.925	787.884	788.494	778.866
301.8	1301.3	789.128	782.284	783.033	785.027	785.636	512.172
301.7	1301.3	786.311	779.37	780.129	782.157	782.766	514.989
301.6	1447.6	783.482	776.443	777.211	779.274	779.884	664.118
301.5	1540	780.644	773.505	774.282	776.381	776.991	759.356
301.4	1486.1	777.798	770.556	771.342	773.48	774.088	708.302
301.3	1355.2	774.943	767.596	768.392	770.567	771.175	580.257
301.2	1424.5	772.077	764.623	765.429	767.644	768.251	652.423
301.1	1316.7	769.202	761.639	762.454	764.71	765.315	547.498
301	1232	766.316	758.64	759.466	761.763	762.367	465.684
300.9	1316.7	763.417	755.628	756.464	758.803	759.405	553.283
300.8	1309	760.508	752.601	753.448	755.831	756.431	548.492
300.7	1124.2	757.588	749.562	750.419	752.847	753.445	366.611
300.6	1208.9	754.655	746.506	747.375	749.849	750.444	454.245
300.5	1278.2	751.71	743.435	744.315	746.837	747.428	526.49
300.4	1362.9	748.754	740.35	741.242	743.812	744.4	614.146
300.3	1301.3	745.788	737.253	738.156	740.777	741.361	555.512
300.2	1262.8	742.812	734.142	735.057	737.729	738.309	519.988
300.1	1455.3	739.824	731.017	731.944	734.669	735.245	715.476
300	1293.6	736.83	727.881	728.82	731.601	732.171	556.77
299.9	1201.2	733.825	724.731	725.683	728.52	729.084	467.375
299.8	1232	730.808	721.567	722.531	725.426	725.984	501.192
299.7	1424.5	727.782	718.388	719.365	722.32	722.871	696.718
299.6	1278.2	724.747	715.197	716.189	719.205	719.749	553.453
299.5	1208.9	721.703	711.994	712.998	716.078	716.614	487.197
299.4	1239.7	718.649	708.775	709.794	712.939	713.466	521.052
299.3	1131.9	715.584	705.542	706.575	709.788	710.306	416.316
299.2	1139.6	712.509	702.294	703.341	706.624	707.131	427.091
299.1	1016.4	709.422	699.03	700.093	703.447	703.943	306.978
299	1155	706.323	695.749	696.827	700.255	700.74	448.677
298.9	1078	703.213	692.453	693.546	697.05	697.523	374.787
298.8	1039.5	700.093	689.141	690.25	693.833	694.292	339.407
298.7	1054.9	696.962	685.812	686.937	690.602	691.046	357.938
298.6	1039.5	693.819	682.466	683.608	687.357	687.786	345.681
298.5	993.3	690.665	679.104	680.263	684.099	684.511	302.635
298.4	1062.6	687.5	675.725	676.9	680.827	681.221	375.1
298.3	977.9	684.325	672.329	673.523	677.543	677.918	293.575
298.2	947.1	681.139	668.916	670.128	674.245	674.599	265.961
298.1	1001	677.942	665.486	666.716	670.933	671.265	323.058
298	1139.6	674.735	662.039	663.288	667.608	667.917	464.865
297.9	862.4	671.52	658.577	659.845	664.273	664.556	190.88
297.8	939.4	668.294	655.096	656.384	660.923	661.179	271.106
297.7	908.6	665.059	651.598	652.906	657.56	657.788	243.541
297.6	854.7	661.814	648.082	649.411	654.184	654.382	192.886
297.5	900.9	658.559	644.548	645.898	650.795	650.961	242.341
297.4	954.8	655.294	640.995	642.367	647.394	647.524	299.506
297.3	900.9	652.022	637.426	638.82	643.981	644.074	248.878
297.2	823.9	648.742	633.839	635.256	640.556	640.609	175.158
297.1	847	645.454	630.234	631.675	637.118	637.129	201.546
297	870.1	642.158	626.611	628.075	633.669	633.635	227.942
296.9	808.5	638.855	622.97	624.458	630.209	630.126	169.645
296.8	716.1	635.544	619.31	620.824	626.737	626.603	80.5555
296.7	716.1	632.227	615.63	617.17	623.253	623.064	83.8734
296.6	770	628.902	611.931	613.498	619.757	619.51	141.098
296.5	816.2	625.571	608.213	609.807	616.25	615.94	190.629
296.4	847	622.237	604.478	606.099	612.735	612.358	224.763
296.3	862.4	618.899	600.725	602.375	609.211	608.762	243.501
296.2	793.1	615.559	596.955	598.634	605.679	605.155	177.541
296.1	700.7	612.218	593.167	594.877	602.141	601.534	88.4817
296	608.3	608.875	589.36	591.101	598.593	597.9	-0.574768
295.9	608.3	605.529	585.532	587.305	595.037	594.251	2.77136
295.8	592.9	602.181	581.685	583.491	591.473	590.587	-9.28088
295.7	700.7	598.832	577.817	579.656	587.901	586.909	101.868
295.6	739.2	595.486	573.931	575.805	584.324	583.218	143.714
295.5	739.2	592.143	570.027	571.936	580.744	579.516	147.057
295.4	608.3	588.806	566.105	568.051	577.162	575.803	19.494
295.3	531.3	585.474	562.164	564.148	573.577	572.077	-54.1739
295.2	592.9	582.147	558.202	560.225	569.988	568.338	10.753
295.1	654.5	578.828	554.221	556.284	566.399	564.587	75.6719
295	669.9	575.52	550.222	552.326	562.812	560.826	94.3803
294.9	654.5	572.224	546.205	548.351	559.227	557.056	82.2757
294.8	523.6	568.944	542.17	544.36	555.648	553.276	-45.3437
294.7	616	565.678	538.116	540.351	552.072	549.486	50.3224
294.6	639.1	562.431	534.043	536.324	548.505	545.687	76.6694
294.5	616	559.205	529.953	532.282	544.948	541.88	56.7949
294.4	600.6	556.004	525.845	528.223	541.403	538.067	44.5961
294.3	523.6	552.83	521.719	524.149	537.873	534.246	-29.2295
294.2	554.4	549.684	517.574	520.057	534.358	530.418	4.716
294.1	515.9	546.572	513.412	515.949	530.863	526.585	-30.6722
294	577.5	543.496	509.231	511.824	527.39	522.745	34.0035
293.9	500.5	540.463	505.033	507.683	523.943	518.902	-39.9628
293.8	523.6	537.474	500.816	503.527	520.525	515.054	-13.8741
293.7	554.4	534.535	496.582	499.355	517.141	511.203	19.8644
293.6	469.7	531.654	492.33	495.168	513.796	507.352	-61.9541
293.5	577.5	528.834	488.061	490.965	510.493	503.498	48.6657
293.4	623.7	526.084	483.775	486.748	507.241	499.646	97.6157
293.3	592.9	523.412	479.474	482.518	504.046	495.797	69.4876
293.2	508.2	520.826	475.158	478.275	500.914	491.952	-12.6259
293.1	508.2	518.334	470.824	474.019	497.853	488.11	-10.134
293	554.4	515.946	466.475	469.749	494.872	484.275	38.4538
292.9	531.3	513.675	462.11	465.466	491.981	480.447	17.6254
292.8	438.9	511.532	457.729	461.171	489.191	476.627	-72.6317
292.7	462	509.53	453.332	456.863	486.514	472.817	-47.5304
292.6	546.7	507.688	448.918	452.542	483.964	469.019	39.0121
292.5	554.4	506.024	444.49	448.21	481.559	465.235	48.3763
292.4	446.6	504.559	440.048	443.867	479.318	461.469	-57.9588
292.3	600.6	503.315	435.59	439.514	477.261	457.72	97.2847
292.2	546.7	502.322	431.119	435.151	475.415	453.994	44.3783
292.1	462	501.61	426.634	430.779	473.808	450.291	-39.6104
292	446.6	501.216	422.135	426.398	472.473	446.616	-54.616
291.9	438.9	501.18	417.622	422.007	471.448	442.968	-62.28
291.8	423.5	501.553	413.093	417.607	470.779	439.353	-78.0526
291.7	515.9	502.393	408.551	413.198	470.524	435.773	13.507
291.6	454.3	503.782	403.996	408.783	470.757	432.234	-49.4819
291.5	438.9	505.818	399.427	404.36	471.573	428.739	-66.9179
291.4	500.5	508.643	394.845	399.931	473.11	425.292	-8.14319
291.3	523.6	512.475	390.251	395.498	475.579	421.901	11.1255
291.2	462	517.652	385.646	391.06	479.315	418.568	-55.6516
291.1	539	524.745	381.028	386.618	484.881	415.302	14.2549
291	554.4	534.693	376.399	382.174	493.209	412.109	19.7071
290.9	562.1	549.04	371.761	377.73	505.836	408.996	13.0601
290.8	608.3	570.259	367.113	373.285	525.227	405.973	38.0407
290.7	531.3	602.157	362.455	368.842	555.178	403.047	-70.8566
290.6	577.5	650.385	357.789	364.401	601.332	400.229	-72.8846
290.5	785.4	722.819	353.113	359.964	671.552	397.53	62.5811
290.4	800.8	829.849	348.433	355.534	776.216	394.965	-29.0488
290.3	1016.4	984.218	343.747	351.113	928.053	392.547	32.1819
290.2	1247.4	1200.18	339.06	346.705	1141.3	390.294	47.2216
290.1	1540	1492.19	334.376	342.317	1430.4	388.228	47.8057
290	1986.6	1872.11	329.699	337.953	1807.18	386.371	114.49
289.9	2394.7	2346.29	325.036	333.622	2277.99	384.751	48.4085
289.8	2864.4	2912.23	320.393	329.332	2840.29	383.398	-47.8293
289.7	3518.9	3555.4	315.778	325.091	3479.52	382.344	-36.4995
289.6	4319.7	4248.2	311.2	320.912	4168.05	381.633	71.5034
289.5	4789.4	4948.34	306.673	316.808	4863.57	381.31	-158.944
289.4	5413.1	5601.06	302.202	312.79	5511.26	381.421	-187.961
289.3	6067.6	6142.74	297.798	308.869	6047.45	382.021	-75.144
289.2	6591.2	6509.01	293.471	305.058	6407.72	383.17	82.1909
289.1	6891.5	6649.14	289.229	301.369	6541.29	384.94	242.36
289	6622	6541.88	285.075	297.809	6426.82	387.402	80.1191
288.9	6244.7	6204.36	281.008	294.379	6081.37	390.632	40.3355
288.8	5744.2	5685.14	277.021	291.078	5553.39	394.719	59.0596
288.7	5228.3	5048.2	273.107	287.904	4906.75	399.758	180.103
288.6	4250.4	4357.5	269.259	284.855	4205.29	405.877	-107.104
288.5	3649.8	3669.45	265.463	281.923	3505.25	413.204	-19.6526
288.4	3126.2	3027.88	261.71	279.107	2850.29	421.906	98.3157
288.3	2502.5	2462.65	257.992	276.409	2270.04	432.179	39.8528
288.2	2132.9	1989.93	254.301	273.828	1780.45	444.25	142.972
288.1	1509.2	1613.46	250.631	271.372	1384.94	458.406	-104.263
288	1185.8	1328.24	246.973	269.048	1078.17	474.967	-142.444
287.9	1124.2	1123.26	243.323	266.872	848.715	494.318	0.940552
287.8	1054.9	984.821	239.68	264.874	682.392	516.914	70.0792
287.7	900.9	899.115	236.043	263.106	564.828	543.268	1.78516
287.6	754.6	853.816	232.411	261.654	482.995	573.989	-99.2164
287.5	739.2	839.115	228.781	260.679	426.279	609.72	-99.9155
287.4	793.1	847.844	225.154	260.473	386.533	651.145	-54.7439
287.3	893.2	875.335	221.53	261.566	357.903	698.926	17.8647
287.2	870.1	919.047	217.911	264.891	336.409	753.569	-48.9469
287.1	1062.6	978.231	214.297	272.055	319.445	815.325	84.3695
287	1078	1053.54	210.692	285.719	305.4	883.804	24.46
286.9	1078	1146.9	207.095	310.143	293.286	957.666	-68.904
286.8	1370.6	1261.53	203.507	351.867	282.511	1034.16	109.072
286.7	1486.1	1402.14	199.933	420.506	272.726	1108.77	83.9633
286.6	1540	1575.86	196.374	529.649	263.708	1175.26	-35.8638
286.5	1632.4	1793.25	192.832	697.394	255.316	1226.2	-160.848
286.4	2071.3	2070.08	189.308	946.638	247.452	1254.61	1.21973
286.3	2641.1	2428.76	185.809	1304.51	240.048	1255.83	212.336
286.2	2902.9	2898.04	182.344	1800.51	233.056	1229.16	4.86011
286.1	3457.3	3510.81	178.916	2464.15	226.431	1178.06	-53.5056
286	4165.7	4297.64	175.535	3319.59	220.141	1108.97	-131.936
285.9	5082	5279.82	172.211	4380.69	214.165	1029.39	-197.821
285.8	6498.8	6461.58	168.957	5644.93	208.486	946.083	37.2197
285.7	8100.4	7823.41	165.796	7087.68	203.102	864.225	276.988
285.6	9047.5	9320.28	162.75	8660.68	198.015	787.095	-272.785
285.5	10579.8	10879.2	159.835	10289.1	193.219	716.492	-299.371
285.4	12427.8	12404.8	157.073	11877.1	188.721	653.09	22.9814
285.3	14252.7	13787.6	154.492	13315.1	184.536	596.862	465.144
285.2	14722.4	14914.6	152.119	14490.8	180.676	547.404	-192.234
285.1	15931.3	15685.5	149.961	15304.2	177.138	504.065	245.79
285	16239.3	16024.5	148.036	15680.4	173.931	466.193	214.835
284.9	16123.8	15894.7	146.349	15583.2	171.049	433.125	229.074
284.8	14914.9	15304.9	144.898	15021.9	168.484	404.245	-389.977
284.7	13975.5	14307.5	143.666	14049.6	166.211	378.995	-331.952
284.6	12989.9	12988.1	142.639	12752.3	164.21	356.868	1.83203
284.5	11896.5	11453.5	141.802	11237.2	162.46	337.447	443.029
284.4	9748.2	9815.9	141.138	9616.88	160.94	320.365	-67.7041
284.3	8146.6	8180.35	140.618	7996.68	159.615	305.29	-33.7524
284.2	6506.5	6635	140.215	6465.02	158.456	291.949	-128.497
284.1	5436.2	5243.16	139.907	5085.44	157.435	280.094	193.04
284	3980.9	4044.09	139.677	3897.38	156.534	269.53	-63.1855
283.9	2956.8	3052.58	139.504	2915.78	155.727	260.079	-95.7773
283.8	2271.5	2263.76	139.373	2135.92	154.996	251.594	7.73511
283.7	1663.2	1658.95	139.273	1539.21	154.33	243.951	4.25281
283.6	1155	1210.79	139.196	1098.42	153.717	237.041	-55.7881
283.5	970.2	889.561	139.134	783.909	153.146	230.774	80.6392
283.4	577.5	666.251	139.084	566.73	152.614	225.075	-88.7508
283.3	515.9	515.226	139.041	421.32	152.113	219.876	0.673462
283.2	492.8	415.457	139.003	326.701	151.64	215.122	77.3428
283.1	385	350.607	138.97	266.59	151.194	210.764	34.3929
283	284.9	308.779	138.941	229.131	150.771	206.761	-23.8794
282.9	238.7	281.638	138.915	206.025	150.369	203.074	-42.9379
282.8	246.4	263.612	138.889	191.734	149.986	199.671	-17.2123
282.7	238.7	251.133	138.865	182.718	149.621	196.526	-12.4333
282.6	292.6	241.986	138.843	176.788	149.272	193.612	50.6137
282.5	246.4	234.858	138.823	172.654	148.941	190.908	11.5423
282.4	231	228.98	138.804	169.569	148.625	188.396	2.01956
282.3	184.8	223.918	138.787	167.112	148.323	186.057	-39.118
282.2	184.8	219.424	138.771	165.055	148.035	183.877	-34.6241
282.1	177.1	215.355	138.755	163.268	147.758	181.84	-38.2548
282	161.7	211.627	138.74	161.681	147.492	179.934	-49.9274
281.9	223.3	208.188	138.725	160.251	147.238	178.149	15.1119
281.8	223.3	205.001	138.711	158.954	146.994	176.476	18.299
281.7	231	202.039	138.699	157.77	146.76	174.906	28.9611
281.6	207.9	199.278	138.688	156.687	146.537	173.43	8.62195
281.5	138.6	196.7	138.678	155.691	146.323	172.042	-58.1
281.4	177.1	194.287	138.668	154.774	146.117	170.733	-17.1874
281.3	200.2	192.026	138.659	153.927	145.919	169.498	8.17352
281.2	177.1	189.905	138.65	153.144	145.728	168.333	-12.8055
281.1	223.3	187.911	138.642	152.418	145.546	167.232	35.3887
281	200.2	186.035	138.635	151.746	145.37	166.19	14.1649
280.9	177.1	184.267	138.63	151.12	145.202	165.204	-7.16744
280.8	207.9	182.6	138.624	150.538	145.04	164.27	25.3004
280.7	192.5	181.025	138.62	149.996	144.885	163.384	11.475
280.6	154	179.536	138.617	149.49	144.735	162.543	-25.5357
280.5	146.3	178.125	138.613	149.017	144.591	161.744	-31.8254
280.4	154	176.789	138.61	148.573	144.452	160.984	-22.7886
280.3	169.4	175.52	138.607	148.156	144.318	160.261	-6.12007
280.2	192.5	174.316	138.605	147.766	144.188	159.572	18.1842
280.1	161.7	173.171	138.603	147.399	144.064	158.916	-11.4713
280	161.7	172.082	138.602	147.054	143.944	158.29	-10.3824
279.9	154	171.046	138.601	146.728	143.828	157.692	-17.0455
279.8	138.6	170.057	138.601	146.421	143.716	157.122	-31.4574
279.7	184.8	169.115	138.6	146.131	143.607	156.576	15.6851
279.6	138.6	168.215	138.6	145.858	143.503	156.055	-29.6154

## Sheet: C1s-Peak area
Peak	Position (eV)	Area	Atom%
0	284.963	22670.4	44.3
1	289.088	8870.94	17.3
2	286.266	2916.89	5.7
	Total	34458.3	67.3

## Sheet: O1s
B.E.(eV)	Raw Intensity	Peak Sum	Background	Peak 1	Peak 2	difference
545.6	2561.15	1871.48	1859.94	1859.94	1871.48	689.663
545.5	2561.15	1868.62	1856.89	1856.89	1868.62	692.525
545.4	2573.21	1865.75	1853.82	1853.82	1865.75	707.464
545.3	2404.28	1862.87	1850.73	1850.73	1862.87	541.412
545.2	2434.45	1859.98	1847.64	1847.64	1859.98	574.47
545.1	2470.65	1857.08	1844.52	1844.52	1857.08	613.572
545	2500.81	1854.16	1841.39	1841.39	1854.16	646.65
544.9	2319.82	1851.24	1838.25	1838.25	1851.24	468.571
544.8	2494.78	1848.31	1835.08	1835.08	1848.31	646.469
544.7	2395.23	1845.37	1831.91	1831.91	1845.37	549.859
544.6	2410.31	1842.42	1828.72	1828.72	1842.42	567.891
544.5	2365.06	1839.47	1825.51	1825.51	1839.47	525.598
544.4	2271.55	1836.5	1822.29	1822.29	1836.5	435.048
544.3	2292.66	1833.52	1819.05	1819.05	1833.52	459.141
544.2	2334.9	1830.54	1815.79	1815.79	1830.54	504.359
544.1	2241.38	1827.55	1812.52	1812.52	1827.55	413.836
544	2250.43	1824.54	1809.23	1809.23	1824.54	425.888
543.9	2283.61	1821.53	1805.92	1805.92	1821.53	462.082
543.8	2199.15	1818.51	1802.6	1802.6	1818.51	380.634
543.7	2141.83	1815.49	1799.27	1799.27	1815.49	326.344
543.6	2159.93	1812.45	1795.91	1795.91	1812.45	347.478
543.5	2262.5	1809.41	1792.54	1792.54	1809.41	453.087
543.4	2096.58	1806.36	1789.15	1789.15	1806.36	290.218
543.3	2138.82	1803.31	1785.74	1785.74	1803.31	335.507
543.2	2009.1	1800.25	1782.32	1782.32	1800.25	208.852
543.1	2084.51	1797.18	1778.87	1778.87	1797.18	287.337
543	2009.1	1794.1	1775.41	1775.41	1794.1	214.995
542.9	2003.07	1791.02	1771.94	1771.94	1791.02	212.042
542.8	2099.6	1787.94	1768.44	1768.44	1787.94	311.661
542.7	1981.95	1784.85	1764.93	1764.93	1784.85	197.101
542.6	1997.03	1781.75	1761.39	1761.39	1781.75	215.277
542.5	2063.4	1778.66	1757.85	1757.85	1778.66	284.741
542.4	2099.6	1775.56	1754.28	1754.28	1775.56	324.039
542.3	2129.76	1772.46	1750.7	1750.7	1772.46	357.305
542.2	2199.15	1769.36	1747.1	1747.1	1769.36	429.787
542.1	2217.25	1766.27	1743.49	1743.49	1766.27	450.983
542	1948.77	1763.17	1739.86	1739.86	1763.17	185.592
541.9	1960.83	1760.08	1736.21	1736.21	1760.08	200.75
541.8	2054.35	1756.99	1732.55	1732.55	1756.99	297.354
541.7	2078.48	1753.91	1728.87	1728.87	1753.91	324.571
541.6	1963.85	1750.83	1725.18	1725.18	1750.83	213.014
541.5	1991	1747.76	1721.47	1721.47	1747.76	243.235
541.4	1963.85	1744.7	1717.74	1717.74	1744.7	219.148
541.3	2030.21	1741.65	1714	1714	1741.65	288.567
541.2	2060.38	1738.61	1710.24	1710.24	1738.61	321.776
541.1	2153.9	1735.58	1706.46	1706.46	1735.58	418.321
541	2069.43	1732.56	1702.68	1702.68	1732.56	336.868
540.9	1984.96	1729.57	1698.88	1698.88	1729.57	255.398
540.8	1912.57	1726.59	1695.06	1695.06	1726.59	185.977
540.7	1984.96	1723.63	1691.22	1691.22	1723.63	261.337
540.6	1994.02	1720.69	1687.38	1687.38	1720.69	273.324
540.5	1997.03	1717.78	1683.52	1683.52	1717.78	279.255
540.4	1828.1	1714.89	1679.64	1679.64	1714.89	113.21
540.3	1873.35	1712.03	1675.75	1675.75	1712.03	161.32
540.2	1849.21	1709.2	1671.84	1671.84	1709.2	140.016
540.1	1785.87	1706.4	1667.92	1667.92	1706.4	79.4626
540	1725.53	1703.64	1663.98	1663.98	1703.64	21.8909
539.9	1791.9	1700.92	1660.02	1660.02	1700.92	90.9805
539.8	1819.05	1698.24	1656.05	1656.05	1698.24	120.81
539.7	1728.55	1695.61	1652.07	1652.07	1695.61	32.9438
539.6	1629	1693.02	1648.07	1648.07	1693.02	-64.0232
539.5	1598.83	1690.49	1644.05	1644.05	1690.49	-91.6595
539.4	1659.16	1688.02	1640.01	1640.01	1688.02	-28.8538
539.3	1755.7	1685.61	1635.96	1635.96	1685.61	70.0872
539.2	1692.35	1683.27	1631.9	1631.9	1683.27	9.07544
539.1	1592.8	1681.01	1627.82	1627.82	1681.01	-88.2134
539	1595.82	1678.83	1623.73	1623.73	1678.83	-83.0162
538.9	1595.82	1676.74	1619.62	1619.62	1676.74	-80.9247
538.8	1571.68	1674.75	1615.49	1615.49	1674.75	-103.064
538.7	1535.48	1672.86	1611.35	1611.35	1672.86	-137.374
538.6	1583.75	1671.08	1607.19	1607.19	1671.08	-87.3335
538.5	1580.73	1669.43	1603.02	1603.02	1669.43	-88.6991
538.4	1505.32	1667.92	1598.84	1598.84	1667.92	-162.601
538.3	1493.25	1666.55	1594.64	1594.64	1666.55	-173.302
538.2	1529.45	1665.34	1590.42	1590.42	1665.34	-135.896
538.1	1532.46	1664.32	1586.19	1586.19	1664.32	-131.851
538	1520.4	1663.48	1581.95	1581.95	1663.48	-143.081
537.9	1556.6	1662.85	1577.69	1577.69	1662.85	-106.255
537.8	1523.41	1662.46	1573.42	1573.42	1662.46	-139.046
537.7	1502.3	1662.32	1569.14	1569.14	1662.32	-160.023
537.6	1508.33	1662.46	1564.84	1564.84	1662.46	-154.131
537.5	1490.23	1662.91	1560.53	1560.53	1662.91	-172.677
537.4	1478.16	1663.69	1556.21	1556.21	1663.69	-185.529
537.3	1622.96	1664.86	1551.88	1551.88	1664.86	-41.8946
537.2	1604.87	1666.44	1547.53	1547.53	1666.44	-61.5789
537.1	1647.1	1668.51	1543.18	1543.18	1668.51	-21.4081
537	1677.27	1671.1	1538.81	1538.81	1671.1	6.16077
536.9	1632.02	1674.33	1534.44	1534.44	1674.33	-42.3093
536.8	1629	1678.28	1530.05	1530.05	1678.28	-49.2831
536.7	1638.05	1683.12	1525.66	1525.66	1683.12	-45.0663
536.6	1752.68	1689.05	1521.26	1521.26	1689.05	63.635
536.5	1737.6	1696.37	1516.85	1516.85	1696.37	41.2324
536.4	1686.32	1705.51	1512.43	1512.43	1705.51	-19.1962
536.3	1719.5	1717.12	1508.01	1508.01	1717.12	2.38147
536.2	1737.6	1732.06	1503.58	1503.58	1732.06	5.53967
536.1	1825.08	1751.63	1499.14	1499.14	1751.63	73.4519
536	1921.62	1777.57	1494.7	1494.7	1777.57	144.044
535.9	1864.3	1812.32	1490.25	1490.25	1812.32	51.9832
535.8	1972.9	1859.14	1485.8	1485.8	1859.14	113.762
535.7	2084.51	1922.2	1481.35	1481.35	1922.2	162.31
535.6	2214.23	2006.98	1476.9	1476.9	2006.98	207.246
535.5	2274.57	2120	1472.45	1472.45	2120	154.56
535.4	2497.8	2269.22	1468	1468	2269.22	228.577
535.3	2380.15	2463.87	1463.55	1463.57	2463.86	-83.7231
535.2	2790.41	2713.73	1459.11	1459.14	2713.69	76.6887
535.1	3152.41	3029.58	1454.68	1454.75	3029.5	122.836
535	3442.01	3421.28	1450.26	1450.42	3421.11	20.7388
534.9	3882.45	3898.09	1445.86	1446.21	3897.73	-15.646
534.8	4546.11	4467.31	1441.47	1442.24	4466.55	78.7974
534.7	5058.94	5131.8	1437.12	1438.7	5130.22	-72.856
534.6	5629.1	5891.44	1432.81	1435.97	5888.27	-262.34
534.5	6555.21	6738.9	1428.53	1434.71	6732.72	-183.689
534.4	7635.18	7662.14	1424.31	1436.02	7650.42	-26.9585
534.3	8772.46	8642.92	1420.15	1441.74	8621.33	129.544
534.2	9505.51	9655.1	1416.07	1454.74	9616.43	-149.595
534.1	10434.6	10669.7	1412.08	1479.42	10602.4	-235.076
534	11671.5	11651.5	1408.18	1522.16	11537.5	20.0107
533.9	12353.2	12565.2	1404.4	1591.91	12377.6	-211.923
533.8	13273.3	13376.7	1400.73	1700.68	13076.8	-103.417
533.7	14021.5	14056.1	1397.19	1863.47	13589.9	-34.6816
533.6	14624.8	14585.9	1393.79	2098.54	13881.2	38.877
533.5	15071.2	14963.1	1390.54	2425.7	13928	108.137
533.4	15379	15204.6	1387.43	2865.45	13726.6	174.38
533.3	15294.5	15343.8	1384.48	3436.25	13292	-49.29
533.2	15870.7	15424.4	1381.68	4149.8	12656.3	446.297
533.1	15837.5	15491.2	1379.04	5009.85	11860.4	346.331
533	15783.2	15579.9	1376.56	6005.09	10951.4	203.269
532.9	15611.2	15710.4	1374.24	7109.84	9974.76	-99.1201
532.8	15421.2	15881.9	1372.08	8281.73	8972.24	-460.708
532.7	15870.7	16072.6	1370.07	9460.59	7982.13	-201.983
532.6	16229.6	16243.1	1368.22	10577.5	7033.84	-13.4258
532.5	16305.1	16341	1366.54	11555.5	6152.09	-35.9551
532.4	15955.1	16310.6	1365.02	12323	5352.69	-355.514
532.3	15961.2	16100.9	1363.66	12819.7	4644.81	-139.692
532.2	16027.5	15674.6	1362.47	13004.3	4032.8	352.922
532.1	15270.4	15014.2	1361.43	12861.4	3514.28	256.131
532	13937	14126.8	1360.56	12403	3084.32	-189.798
531.9	12956.6	13041.3	1359.82	11666.8	2734.28	-84.709
531.8	12051.6	11805.3	1359.21	10710.4	2454.13	246.288
531.7	10823.8	10481.1	1358.71	9606.1	2233.75	342.654
531.6	9098.26	9132.59	1358.33	8428.32	2062.59	-34.3281
531.5	7864.44	7823.24	1358.03	7249.92	1931.35	41.2036
531.4	6766.38	6604.42	1357.8	6130.74	1831.48	161.957
531.3	5378.71	5513.69	1357.63	5115.55	1755.78	-134.983
531.2	4428.46	4574.96	1357.51	4234	1698.46	-146.493
531.1	3807.03	3794.67	1357.42	3497.32	1654.77	12.3596
531	3077	3168.86	1357.36	2905.08	1621.13	-91.8606
530.9	2482.71	2682.94	1357.31	2445.47	1594.78	-200.222
530.8	2298.7	2317.19	1357.28	2100.78	1573.69	-18.489
530.7	2123.73	2050.36	1357.26	1851.19	1556.43	73.375
530.6	1927.65	1860.83	1357.25	1676.12	1541.95	66.8225
530.5	1837.15	1729.71	1357.24	1557.41	1529.54	107.44
530.4	1791.9	1640.83	1357.24	1479.38	1518.7	151.064
530.3	1731.57	1581.48	1357.25	1429.67	1509.06	150.087
530.2	1580.73	1542.15	1357.26	1399.01	1500.39	38.5825
530.1	1423.87	1515.92	1357.27	1380.66	1492.52	-92.0521
530	1381.63	1498.08	1357.28	1370.03	1485.33	-116.443
529.9	1327.33	1485.47	1357.3	1364.04	1478.72	-158.135
529.8	1378.62	1476.08	1357.31	1360.78	1472.61	-97.4667
529.7	1324.32	1468.69	1357.32	1359.06	1466.96	-144.379
529.6	1321.3	1462.55	1357.33	1358.18	1461.71	-141.254
529.5	1369.57	1457.23	1357.34	1357.74	1456.83	-87.661
529.4	1426.88	1452.46	1357.36	1357.54	1452.28	-25.5806
529.3	1354.48	1448.11	1357.37	1357.45	1448.03	-93.6321
529.2	1399.73	1444.1	1357.38	1357.42	1444.07	-44.3687
529.1	1306.21	1440.36	1357.39	1357.41	1440.35	-134.149
529	1333.37	1436.87	1357.41	1357.41	1436.87	-103.509
528.9	1303.2	1433.6	1357.42	1357.42	1433.6	-130.404
528.8	1339.4	1430.53	1357.43	1357.43	1430.53	-91.1288
528.7	1348.45	1427.64	1357.44	1357.44	1427.64	-79.1879
528.6	1257.95	1424.91	1357.45	1357.45	1424.91	-166.963
528.5	1185.55	1422.34	1357.46	1357.46	1422.34	-236.795
528.4	1248.9	1419.92	1357.47	1357.47	1419.92	-171.018
528.3	1251.92	1417.62	1357.48	1357.48	1417.62	-165.706
528.2	1260.97	1415.45	1357.48	1357.48	1415.45	-154.484
528.1	1260.97	1413.39	1357.49	1357.49	1413.39	-152.425
528	1233.82	1411.44	1357.49	1357.49	1411.44	-177.624
527.9	1294.15	1409.59	1357.5	1357.5	1409.59	-115.438
527.8	1303.2	1407.83	1357.5	1357.5	1407.83	-104.627
527.7	1251.92	1406.15	1357.5	1357.5	1406.15	-154.237
527.6	1357.5	1404.56	1357.5	1357.5	1404.56	-47.0598

## Sheet: O1s-Peak area
Peak	Position (eV)	Area	Atom%
0	532.115	17334.2	13.4
1	533.42	25087.3	19.3
	Total	42421.5	32.7
