# Supplementary material for: Surface hydrophobization of hydrogels via interface dynamics-induced network reconfiguration
Source: Nat Commun. 2024 Jan 3;15:239. doi: 10.1038/s41467-023-44646-5 (PMC10764767; doi:10.1038/s41467-023-44646-5)
Supplement: Supplementary file 10 — Source data [file 41467_2023_44646_MOESM10_ESM.zip › Source data/Figure S13/Raw data_20nm.xlsx]

## Sheet: 2-C 1s
	86468/86468-1/86468-1/Depth Profile/Etches/1/C 1s
Binding energy (eV)	Counts per second	Trans Fn		Corrected BE	Counts per second
300	1478.4	1.13723		302.6	1478.4
299.9	1416.8	1.13725		302.5	1416.8
299.8	1324.4	1.13728		302.4	1324.4
299.7	1347.5	1.13731		302.3	1347.5
299.6	1324.4	1.13734		302.2	1324.4
299.5	1424.5	1.13737		302.1	1424.5
299.4	1347.5	1.1374		302	1347.5
299.3	1401.4	1.13743		301.9	1401.4
299.2	1324.4	1.13745		301.8	1324.4
299.1	1386	1.13748		301.7	1386
299	1324.4	1.13751		301.6	1324.4
298.9	1162.7	1.13754		301.5	1162.7
298.8	1278.2	1.13757		301.4	1278.2
298.7	1347.5	1.1376		301.3	1347.5
298.6	1247.4	1.13763		301.2	1247.4
298.5	1201.2	1.13766		301.1	1201.2
298.4	1147.3	1.13768		301	1147.3
298.3	1108.8	1.13771		300.9	1108.8
298.2	1386	1.13774		300.8	1386
298.1	1224.3	1.13777		300.7	1224.3
298	1062.6	1.1378		300.6	1062.6
297.9	1093.4	1.13783		300.5	1093.4
297.8	1232	1.13786		300.4	1232
297.7	1324.4	1.13789		300.3	1324.4
297.6	1362.9	1.13791		300.2	1362.9
297.5	1262.8	1.13794		300.1	1262.8
297.4	1324.4	1.13797		300	1324.4
297.3	1201.2	1.138		299.9	1201.2
297.2	1247.4	1.13803		299.8	1247.4
297.1	1178.1	1.13806		299.7	1178.1
297	1270.5	1.13809		299.6	1270.5
296.9	1278.2	1.13812		299.5	1278.2
296.8	1124.2	1.13814		299.4	1124.2
296.7	1216.6	1.13817		299.3	1216.6
296.6	1278.2	1.13825		299.2	1278.2
296.5	1101.1	1.13834		299.1	1101.1
296.4	1078	1.13842		299	1078
296.3	1232	1.13851		298.9	1232
296.2	1247.4	1.13859		298.8	1247.4
296.1	1232	1.13868		298.7	1232
296	1270.5	1.13876		298.6	1270.5
295.9	1170.4	1.13885		298.5	1170.4
295.8	1016.4	1.13893		298.4	1016.4
295.7	977.9	1.13902		298.3	977.9
295.6	1039.5	1.13911		298.2	1039.5
295.5	808.5	1.13919		298.1	808.5
295.4	931.7	1.13928		298	931.7
295.3	1093.4	1.13936		297.9	1093.4
295.2	1039.5	1.13945		297.8	1039.5
295.1	900.9	1.13953		297.7	900.9
295	924	1.13962		297.6	924
294.9	793.1	1.1397		297.5	793.1
294.8	785.4	1.13979		297.4	785.4
294.7	877.8	1.13987		297.3	877.8
294.6	854.7	1.13996		297.2	854.7
294.5	900.9	1.14004		297.1	900.9
294.4	708.4	1.14013		297	708.4
294.3	723.8	1.14021		296.9	723.8
294.2	785.4	1.1403		296.8	785.4
294.1	847	1.14038		296.7	847
294	800.8	1.14047		296.6	800.8
293.9	808.5	1.14056		296.5	808.5
293.8	800.8	1.14064		296.4	800.8
293.7	746.9	1.14073		296.3	746.9
293.6	839.3	1.14081		296.2	839.3
293.5	639.1	1.1409		296.1	639.1
293.4	693	1.14098		296	693
293.3	777.7	1.14107		295.9	777.7
293.2	808.5	1.14115		295.8	808.5
293.1	693	1.14124		295.7	693
293	585.2	1.14132		295.6	585.2
292.9	631.4	1.14141		295.5	631.4
292.8	646.8	1.14149		295.4	646.8
292.7	616	1.14158		295.3	616
292.6	600.6	1.14166		295.2	600.6
292.5	646.8	1.14175		295.1	646.8
292.4	716.1	1.14184		295	716.1
292.3	685.3	1.14192		294.9	685.3
292.2	592.9	1.14201		294.8	592.9
292.1	500.5	1.14209		294.7	500.5
292	562.1	1.14218		294.6	562.1
291.9	546.7	1.14226		294.5	546.7
291.8	562.1	1.14235		294.4	562.1
291.7	539	1.14243		294.3	539
291.6	485.1	1.14252		294.2	485.1
291.5	531.3	1.1426		294.1	531.3
291.4	600.6	1.14269		294	600.6
291.3	569.8	1.14277		293.9	569.8
291.2	531.3	1.14286		293.8	531.3
291.1	508.2	1.14294		293.7	508.2
291	585.2	1.14303		293.6	585.2
290.9	577.5	1.14311		293.5	577.5
290.8	600.6	1.1432		293.4	600.6
290.7	546.7	1.14329		293.3	546.7
290.6	523.6	1.14337		293.2	523.6
290.5	523.6	1.14346		293.1	523.6
290.4	554.4	1.14354		293	554.4
290.3	477.4	1.14363		292.9	477.4
290.2	469.7	1.14371		292.8	469.7
290.1	515.9	1.1438		292.7	515.9
290	492.8	1.14388		292.6	492.8
289.9	477.4	1.14397		292.5	477.4
289.8	469.7	1.14405		292.4	469.7
289.7	492.8	1.14414		292.3	492.8
289.6	431.2	1.14422		292.2	431.2
289.5	446.6	1.14431		292.1	446.6
289.4	469.7	1.14439		292	469.7
289.3	385	1.14448		291.9	385
289.2	469.7	1.14456		291.8	469.7
289.1	462	1.14465		291.7	462
289	369.6	1.14474		291.6	369.6
288.9	485.1	1.14482		291.5	485.1
288.8	361.9	1.14491		291.4	361.9
288.7	369.6	1.14499		291.3	369.6
288.6	377.3	1.14508		291.2	377.3
288.5	515.9	1.14516		291.1	515.9
288.4	446.6	1.14525		291	446.6
288.3	569.8	1.14533		290.9	569.8
288.2	492.8	1.14542		290.8	492.8
288.1	500.5	1.1455		290.7	500.5
288	600.6	1.14559		290.6	600.6
287.9	754.6	1.14567		290.5	754.6
287.8	908.6	1.14576		290.4	908.6
287.7	1047.2	1.14584		290.3	1047.2
287.6	1278.2	1.14593		290.2	1278.2
287.5	1493.8	1.14602		290.1	1493.8
287.4	1794.1	1.1461		290	1794.1
287.3	2402.4	1.14619		289.9	2402.4
287.2	2856.7	1.14627		289.8	2856.7
287.1	3572.8	1.14636		289.7	3572.8
287	4158	1.14644		289.6	4158
286.9	4566.1	1.14653		289.5	4566.1
286.8	5536.3	1.14661		289.4	5536.3
286.7	6314	1.1467		289.3	6314
286.6	6752.9	1.14678		289.2	6752.9
286.5	7068.6	1.14687		289.1	7068.6
286.4	7445.9	1.14695		289	7445.9
286.3	7353.5	1.14704		288.9	7353.5
286.2	6675.9	1.14712		288.8	6675.9
286.1	5905.9	1.14721		288.7	5905.9
286	4858.7	1.14729		288.6	4858.7
285.9	4327.4	1.14738		288.5	4327.4
285.8	3441.9	1.14747		288.4	3441.9
285.7	2464	1.14755		288.3	2464
285.6	2109.8	1.14764		288.2	2109.8
285.5	1901.9	1.14772		288.1	1901.9
285.4	1409.1	1.14781		288	1409.1
285.3	1216.6	1.14789		287.9	1216.6
285.2	1031.8	1.14798		287.8	1031.8
285.1	947.1	1.14806		287.7	947.1
285	847	1.14815		287.6	847
284.9	793.1	1.14823		287.5	793.1
284.8	847	1.14832		287.4	847
284.7	877.8	1.1484		287.3	877.8
284.6	862.4	1.14849		287.2	862.4
284.5	893.2	1.14857		287.1	893.2
284.4	800.8	1.14866		287	800.8
284.3	947.1	1.14874		286.9	947.1
284.2	1178.1	1.14883		286.8	1178.1
284.1	1324.4	1.14892		286.7	1324.4
284	1355.2	1.149		286.6	1355.2
283.9	1378.3	1.14909		286.5	1378.3
283.8	1840.3	1.14917		286.4	1840.3
283.7	2379.3	1.14926		286.3	2379.3
283.6	2702.7	1.14934		286.2	2702.7
283.5	3149.3	1.14943		286.1	3149.3
283.4	3811.5	1.14951		286	3811.5
283.3	4681.6	1.1496		285.9	4681.6
283.2	6237	1.14968		285.8	6237
283.1	7484.4	1.14977		285.7	7484.4
283	8754.9	1.14985		285.6	8754.9
282.9	10479.7	1.14994		285.5	10479.7
282.8	12019.7	1.15002		285.4	12019.7
282.7	13528.9	1.15011		285.3	13528.9
282.6	14876.4	1.1502		285.2	14876.4
282.5	15469.3	1.15028		285.1	15469.3
282.4	15700.3	1.15037		285	15700.3
282.3	15145.9	1.15045		284.9	15145.9
282.2	14437.5	1.15054		284.8	14437.5
282.1	13567.4	1.15062		284.7	13567.4
282	11834.9	1.15071		284.6	11834.9
281.9	10810.8	1.15079		284.5	10810.8
281.8	8770.3	1.15088		284.4	8770.3
281.7	7584.5	1.15096		284.3	7584.5
281.6	5952.1	1.15105		284.2	5952.1
281.5	4612.3	1.15113		284.1	4612.3
281.4	3588.2	1.15122		284	3588.2
281.3	2464	1.1513		283.9	2464
281.2	1963.5	1.15139		283.8	1963.5
281.1	1439.9	1.15147		283.7	1439.9
281	1078	1.15156		283.6	1078
280.9	785.4	1.15165		283.5	785.4
280.8	639.1	1.15173		283.4	639.1
280.7	485.1	1.15182		283.3	485.1
280.6	423.5	1.1519		283.2	423.5
280.5	277.2	1.15199		283.1	277.2
280.4	246.4	1.15207		283	246.4
280.3	277.2	1.15216		282.9	277.2
280.2	269.5	1.15224		282.8	269.5
280.1	300.3	1.15233		282.7	300.3
280	269.5	1.15241		282.6	269.5
279.9	323.4	1.1525		282.5	323.4
279.8	261.8	1.15258		282.4	261.8
279.7	223.3	1.15267		282.3	223.3
279.6	177.1	1.15275		282.2	177.1
279.5	238.7	1.15284		282.1	238.7
279.4	177.1	1.15292		282	177.1
279.3	130.9	1.15301		281.9	130.9
279.2	200.2	1.1531		281.8	200.2
279.1	192.5	1.15318		281.7	192.5
279	231	1.15327		281.6	231
278.9	223.3	1.15335		281.5	223.3
278.8	177.1	1.15344		281.4	177.1
278.7	223.3	1.15352		281.3	223.3
278.6	184.8	1.15361		281.2	184.8
278.5	184.8	1.15369		281.1	184.8
278.4	177.1	1.15378		281	177.1
278.3	200.2	1.15386		280.9	200.2
278.2	192.5	1.15395		280.8	192.5
278.1	154	1.15403		280.7	154
278	200.2	1.15412		280.6	200.2
277.9	215.6	1.1542		280.5	215.6
277.8	154	1.15429		280.4	154
277.7	130.9	1.15438		280.3	130.9
277.6	130.9	1.15446		280.2	130.9
277.5	207.9	1.15455		280.1	207.9
277.4	177.1	1.15463		280	177.1
277.3	207.9	1.15472		279.9	207.9
277.2	154	1.1548		279.8	154
277.1	154	1.15489		279.7	154
277	177.1	1.15497		279.6	177.1

## Sheet: 1-O 1s
	86468/86468-1/86468-1/Depth Profile/Etches/1/O 1s
Binding energy (eV)	Counts per second	Trans Fn		Corrected BE	Counts per second
543	2627.51	1.03851		545.6	2627.51
542.9	2600.36	1.03857		545.5	2600.36
542.8	2500.81	1.03862		545.4	2500.81
542.7	2512.88	1.03867		545.3	2512.88
542.6	2395.23	1.03872		545.2	2395.23
542.5	2506.85	1.03878		545.1	2506.85
542.4	2452.55	1.03883		545	2452.55
542.3	2479.7	1.03888		544.9	2479.7
542.2	2359.03	1.03893		544.8	2359.03
542.1	2380.15	1.03899		544.7	2380.15
542	2416.35	1.03904		544.6	2416.35
541.9	2437.46	1.03909		544.5	2437.46
541.8	2298.7	1.03914		544.4	2298.7
541.7	2217.25	1.0392		544.3	2217.25
541.6	2298.7	1.03925		544.2	2298.7
541.5	2340.93	1.0393		544.1	2340.93
541.4	2331.88	1.03935		544	2331.88
541.3	2075.46	1.0394		543.9	2075.46
541.2	2147.86	1.03946		543.8	2147.86
541.1	2310.76	1.03951		543.7	2310.76
541	2232.33	1.03956		543.6	2232.33
540.9	2211.21	1.03961		543.5	2211.21
540.8	2217.25	1.03967		543.4	2217.25
540.7	2111.66	1.03972		543.3	2111.66
540.6	2184.06	1.03977		543.2	2184.06
540.5	2087.53	1.03982		543.1	2087.53
540.4	2126.75	1.03988		543	2126.75
540.3	2063.4	1.03993		542.9	2063.4
540.2	1984.96	1.03998		542.8	1984.96
540.1	2024.18	1.04003		542.7	2024.18
540	1975.91	1.04009		542.6	1975.91
539.9	2036.25	1.04014		542.5	2036.25
539.8	2018.15	1.04019		542.4	2018.15
539.7	2114.68	1.04024		542.3	2114.68
539.6	1978.93	1.04029		542.2	1978.93
539.5	1991	1.04035		542.1	1991
539.4	2024.18	1.0404		542	2024.18
539.3	2000.05	1.04045		541.9	2000.05
539.2	1924.63	1.0405		541.8	1924.63
539.1	2048.31	1.04056		541.7	2048.31
539	1987.98	1.04061		541.6	1987.98
538.9	2072.45	1.04066		541.5	2072.45
538.8	2090.55	1.04071		541.4	2090.55
538.7	2060.38	1.04077		541.3	2060.38
538.6	2054.35	1.04082		541.2	2054.35
538.5	1994.01	1.04087		541.1	1994.01
538.4	1900.5	1.04092		541	1900.5
538.3	1994.01	1.04098		540.9	1994.01
538.2	1963.85	1.04103		540.8	1963.85
538.1	1879.38	1.04108		540.7	1879.38
538	1852.23	1.04113		540.6	1852.23
537.9	1991	1.04119		540.5	1991
537.8	1942.73	1.04124		540.4	1942.73
537.7	1791.9	1.04129		540.3	1791.9
537.6	1803.97	1.04134		540.2	1803.97
537.5	1695.37	1.04139		540.1	1695.37
537.4	1794.92	1.04145		540	1794.92
537.3	1734.58	1.0415		539.9	1734.58
537.2	1764.75	1.04155		539.8	1764.75
537.1	1743.63	1.0416		539.7	1743.63
537	1580.73	1.04166		539.6	1580.73
536.9	1547.55	1.04171		539.5	1547.55
536.8	1568.67	1.04176		539.4	1568.67
536.7	1523.42	1.04181		539.3	1523.42
536.6	1586.77	1.04187		539.2	1586.77
536.5	1583.75	1.04192		539.1	1583.75
536.4	1595.82	1.04197		539	1595.82
536.3	1478.17	1.04202		538.9	1478.17
536.2	1502.3	1.04208		538.8	1502.3
536.1	1520.4	1.04213		538.7	1520.4
536	1568.67	1.04218		538.6	1568.67
535.9	1544.53	1.04223		538.5	1544.53
535.8	1484.2	1.04228		538.4	1484.2
535.7	1553.58	1.04234		538.3	1553.58
535.6	1454.03	1.04239		538.2	1454.03
535.5	1399.73	1.04244		538.1	1399.73
535.4	1426.88	1.04249		538	1426.88
535.3	1568.67	1.04255		537.9	1568.67
535.2	1589.78	1.0426		537.8	1589.78
535.1	1538.5	1.04265		537.7	1538.5
535	1454.03	1.0427		537.6	1454.03
534.9	1438.95	1.04276		537.5	1438.95
534.8	1529.45	1.04281		537.4	1529.45
534.7	1635.03	1.04286		537.3	1635.03
534.6	1565.65	1.04291		537.2	1565.65
534.5	1625.98	1.04297		537.1	1625.98
534.4	1556.6	1.04302		537	1556.6
534.3	1610.9	1.04307		536.9	1610.9
534.2	1607.88	1.04312		536.8	1607.88
534.1	1550.57	1.04318		536.7	1550.57
534	1677.27	1.04323		536.6	1677.27
533.9	1692.35	1.04328		536.5	1692.35
533.8	1785.87	1.04333		536.4	1785.87
533.7	1788.88	1.04338		536.3	1788.88
533.6	1686.32	1.04344		536.2	1686.32
533.5	1819.05	1.04349		536.1	1819.05
533.4	1891.45	1.04354		536	1891.45
533.3	1867.32	1.04359		535.9	1867.32
533.2	1966.86	1.04365		535.8	1966.86
533.1	1948.76	1.0437		535.7	1948.76
533	2057.36	1.04375		535.6	2057.36
532.9	2268.53	1.0438		535.5	2268.53
532.8	2307.75	1.04386		535.4	2307.75
532.7	2422.38	1.04391		535.3	2422.38
532.6	2654.66	1.04396		535.2	2654.66
532.5	3028.73	1.04401		535.1	3028.73
532.4	3348.5	1.04407		535	3348.5
532.3	3725.58	1.04412		534.9	3725.58
532.2	4238.41	1.04417		534.8	4238.41
532.1	4826.66	1.04422		534.7	4826.66
532	5698.48	1.04427		534.6	5698.48
531.9	6425.49	1.04433		534.5	6425.49
531.8	7131.39	1.04438		534.4	7131.39
531.7	8329.01	1.04443		534.3	8329.01
531.6	9221.94	1.04448		534.2	9221.94
531.5	10679	1.04454		534.1	10679
531.4	11828.3	1.04459		534	11828.3
531.3	12428.7	1.04464		533.9	12428.7
531.2	13505.6	1.04469		533.8	13505.6
531.1	14145.1	1.04475		533.7	14145.1
531	14920.4	1.0448		533.6	14920.4
530.9	15759.1	1.04485		533.5	15759.1
530.8	15629.3	1.0449		533.4	15629.3
530.7	15765.1	1.04496		533.3	15765.1
530.6	15888.8	1.04501		533.2	15888.8
530.5	16250.8	1.04506		533.1	16250.8
530.4	16054.7	1.04511		533	16054.7
530.3	16124.1	1.04516		532.9	16124.1
530.2	16066.8	1.04522		532.8	16066.8
530.1	16136.1	1.04527		532.7	16136.1
530	16760.6	1.04532		532.6	16760.6
529.9	16790.8	1.04537		532.5	16790.8
529.8	16860.1	1.04543		532.4	16860.1
529.7	16817.9	1.04548		532.3	16817.9
529.6	16413.7	1.04553		532.2	16413.7
529.5	16208.5	1.04558		532.1	16208.5
529.4	15391	1.04564		532	15391
529.3	14410.6	1.04569		531.9	14410.6
529.2	13366.8	1.04574		531.8	13366.8
529.1	12130	1.04579		531.7	12130
529	10473.9	1.04585		531.6	10473.9
528.9	9182.73	1.0459		531.5	9182.73
528.8	7770.93	1.04595		531.4	7770.93
528.7	6325.94	1.046		531.3	6325.94
528.6	5297.26	1.04606		531.2	5297.26
528.5	4256.51	1.04611		531.1	4256.51
528.4	3598.88	1.04616		531	3598.88
528.3	3043.81	1.04621		530.9	3043.81
528.2	2482.71	1.04626		530.8	2482.71
528.1	2187.08	1.04632		530.7	2187.08
528	2015.13	1.04637		530.6	2015.13
527.9	1828.1	1.04642		530.5	1828.1
527.8	1843.18	1.04647		530.4	1843.18
527.7	1650.12	1.04653		530.3	1650.12
527.6	1659.17	1.04658		530.2	1659.17
527.5	1475.15	1.04663		530.1	1475.15
527.4	1478.17	1.04668		530	1478.17
527.3	1384.65	1.04674		529.9	1384.65
527.2	1390.68	1.04679		529.8	1390.68
527.1	1402.75	1.04684		529.7	1402.75
527	1423.87	1.04689		529.6	1423.87
526.9	1396.72	1.04695		529.5	1396.72
526.8	1315.27	1.047		529.4	1315.27
526.7	1303.2	1.04705		529.3	1303.2
526.6	1336.38	1.0471		529.2	1336.38
526.5	1312.25	1.04715		529.1	1312.25
526.4	1348.45	1.04721		529	1348.45
526.3	1309.23	1.04726		528.9	1309.23
526.2	1273.03	1.04731		528.8	1273.03
526.1	1279.07	1.04736		528.7	1279.07
526	1254.93	1.04742		528.6	1254.93
525.9	1221.75	1.04747		528.5	1221.75
525.8	1257.95	1.04752		528.4	1257.95
525.7	1227.78	1.04757		528.3	1227.78
525.6	1297.17	1.04763		528.2	1297.17
525.5	1233.82	1.04768		528.1	1233.82
525.4	1245.88	1.04773		528	1245.88
525.3	1248.9	1.04778		527.9	1248.9
525.2	1288.12	1.04784		527.8	1288.12
525.1	1239.85	1.04789		527.7	1239.85
525	1167.45	1.04794		527.6	1167.45

## Sheet: 0-survey
	86468/86468-1/86468-1/Depth Profile/Etches/1/survey
Binding energy (eV)	Counts per second	Trans Fn
1200	4140.62	3.12791
1199	4020.02	3.12942
1198	4241.12	3.13092
1197	4070.27	3.13243
1196	4180.82	3.13394
1195	3989.87	3.13544
1194	4231.07	3.13695
1193	4170.77	3.13846
1192	4090.37	3.13997
1191	4452.17	3.14147
1190	4241.12	3.14298
1189	4200.92	3.14449
1188	4532.57	3.146
1187	4050.17	3.1475
1186	3999.92	3.14901
1185	4221.02	3.15052
1184	4351.67	3.15202
1183	4140.62	3.15353
1182	4110.47	3.15504
1181	4060.22	3.15655
1180	4351.67	3.15805
1179	4452.17	3.15956
1178	4020.02	3.16107
1177	4381.82	3.16257
1176	4401.92	3.16367
1175	4602.92	3.16457
1174	4321.52	3.16548
1173	4482.32	3.16638
1172	4070.27	3.16729
1171	4462.22	3.16819
1170	4291.37	3.1691
1169	4391.87	3.17
1168	4442.12	3.17091
1167	4381.82	3.17182
1166	4592.87	3.17272
1165	4251.17	3.17363
1164	4291.37	3.17453
1163	4422.02	3.17544
1162	4180.82	3.17634
1161	4170.77	3.17725
1160	4773.77	3.17815
1159	4683.32	3.17906
1158	4592.87	3.17996
1157	4522.52	3.18087
1156	4371.77	3.18178
1155	4492.37	3.18268
1154	4612.97	3.18359
1153	4381.82	3.18449
1152	4241.12	3.1854
1151	4532.57	3.1863
1150	4974.77	3.18721
1149	5014.97	3.18811
1148	4643.12	3.18902
1147	4502.42	3.18992
1146	4582.82	3.19083
1145	4422.02	3.19174
1144	4904.42	3.19264
1143	4452.17	3.19355
1142	4633.07	3.19445
1141	4512.47	3.19536
1140	4612.97	3.19626
1139	4723.52	3.19717
1138	4713.47	3.19807
1137	4964.72	3.19898
1136	4623.02	3.19989
1135	4572.77	3.20079
1134	4854.17	3.2017
1133	4643.12	3.2026
1132	4753.67	3.20351
1131	4592.87	3.20441
1130	4713.47	3.20532
1129	4914.47	3.20622
1128	4693.37	3.20713
1127	4673.27	3.20803
1126	4813.97	3.20913
1125	4572.77	3.21031
1124	4844.12	3.21149
1123	4552.67	3.21267
1122	4803.92	3.21385
1121	4713.47	3.21503
1120	4663.22	3.21621
1119	4803.92	3.21739
1118	4844.12	3.21857
1117	4924.52	3.21975
1116	4643.12	3.22093
1115	4723.52	3.22211
1114	4693.37	3.22328
1113	4572.77	3.22446
1112	4703.42	3.22564
1111	4864.22	3.22682
1110	4411.97	3.228
1109	5195.88	3.22918
1108	4924.52	3.23036
1107	4864.22	3.23154
1106	4934.57	3.23272
1105	4683.32	3.2339
1104	5135.58	3.23508
1103	5055.17	3.23626
1102	4813.97	3.23744
1101	4994.87	3.23862
1100	5085.33	3.2398
1099	5376.78	3.24098
1098	5155.68	3.24216
1097	4834.07	3.24334
1096	4914.47	3.24452
1095	5095.38	3.2457
1094	5336.58	3.24688
1093	5205.93	3.24806
1092	5155.68	3.24924
1091	5045.12	3.25042
1090	5386.83	3.2516
1089	5386.83	3.25278
1088	5065.22	3.25396
1087	5175.78	3.25514
1086	5507.43	3.25632
1085	5035.07	3.25749
1084	5236.08	3.25867
1083	5356.68	3.25985
1082	5316.48	3.26103
1081	5246.13	3.26221
1080	5115.48	3.26339
1079	5215.98	3.26457
1078	5457.18	3.26575
1077	5175.78	3.26693
1076	5205.93	3.26833
1075	5346.63	3.26983
1074	5869.23	3.27133
1073	5457.18	3.27283
1072	5175.78	3.27433
1071	5658.18	3.27583
1070	5487.33	3.27733
1069	5628.03	3.27883
1068	5517.48	3.28033
1067	5346.63	3.28183
1066	5376.78	3.28333
1065	5738.58	3.28483
1064	6050.13	3.28633
1063	5547.63	3.28783
1062	5758.68	3.28933
1061	5678.28	3.29083
1060	5427.03	3.29233
1059	5477.28	3.29383
1058	5376.78	3.29533
1057	5808.93	3.29683
1056	5477.28	3.29833
1055	5356.68	3.29983
1054	5638.08	3.30133
1053	5296.38	3.30283
1052	5537.58	3.30433
1051	5396.88	3.30583
1050	5668.23	3.30733
1049	5929.53	3.30883
1048	5869.23	3.31033
1047	5748.63	3.31183
1046	5728.53	3.31333
1045	5447.13	3.31483
1044	5849.13	3.31633
1043	5748.63	3.31783
1042	5738.58	3.31933
1041	5457.18	3.32083
1040	6030.03	3.32233
1039	5798.88	3.32383
1038	5688.33	3.32533
1037	5708.43	3.32683
1036	5628.03	3.32833
1035	6019.98	3.32983
1034	5597.88	3.33133
1033	5879.28	3.33283
1032	5748.63	3.33433
1031	6190.83	3.33583
1030	5768.73	3.33733
1029	6110.43	3.33883
1028	6321.48	3.34033
1027	6180.78	3.34183
1026	6030.03	3.34343
1025	6241.08	3.34507
1024	6040.08	3.34671
1023	6271.23	3.34835
1022	5979.78	3.34999
1021	6060.18	3.35163
1020	6411.93	3.35327
1019	6361.68	3.3549
1018	6220.98	3.35654
1017	6361.68	3.35818
1016	6150.63	3.35982
1015	6090.33	3.36146
1014	6371.73	3.3631
1013	6301.38	3.36474
1012	6442.08	3.36638
1011	5889.33	3.36802
1010	6291.33	3.36966
1009	6291.33	3.3713
1008	5989.83	3.37294
1007	6261.18	3.37458
1006	7055.13	3.37622
1005	6854.13	3.37785
1004	6331.53	3.37949
1003	6653.13	3.38113
1002	7236.04	3.38277
1001	6964.68	3.38441
1000	6834.03	3.38605
999	6823.98	3.38769
998	6723.48	3.38933
997	6904.38	3.39097
996	6944.58	3.39261
995	6703.38	3.39425
994	6874.23	3.39589
993	7055.13	3.39753
992	7004.88	3.39917
991	6331.53	3.4008
990	6472.23	3.40244
989	6271.23	3.40408
988	6110.43	3.40572
987	6261.18	3.40736
986	5979.78	3.409
985	5678.28	3.41064
984	5768.73	3.41228
983	5798.88	3.41392
982	6341.58	3.41556
981	6582.78	3.4172
980	6813.93	3.41884
979	7215.94	3.42048
978	7547.59	3.42212
977	7547.59	3.42375
976	7808.89	3.42537
975	8050.09	3.42696
974	7638.04	3.42856
973	7537.54	3.43016
972	7004.88	3.43176
971	7276.24	3.43336
970	7095.33	3.43496
969	6823.98	3.43655
968	6361.68	3.43815
967	5869.23	3.43975
966	5366.73	3.44135
965	4733.57	3.44295
964	4743.62	3.44455
963	4261.22	3.44615
962	4040.12	3.44774
961	3859.22	3.44934
960	3798.92	3.45094
959	4070.27	3.45254
958	3919.52	3.45414
957	3638.12	3.45574
956	3808.97	3.45733
955	3427.07	3.45893
954	3336.62	3.46053
953	3748.67	3.46213
952	3748.67	3.46373
951	3286.37	3.46533
950	3798.92	3.46693
949	3829.07	3.46852
948	3427.07	3.47012
947	3738.62	3.47172
946	3497.42	3.47332
945	3728.57	3.47492
944	3638.12	3.47652
943	3718.52	3.47811
942	3477.32	3.47971
941	3738.62	3.48131
940	3668.27	3.48291
939	3437.12	3.48451
938	3808.97	3.48611
937	4110.47	3.4877
936	3748.67	3.4893
935	3507.47	3.4909
934	3437.12	3.4925
933	3778.82	3.4941
932	3567.77	3.4957
931	3648.17	3.4973
930	3819.02	3.49889
929	3939.62	3.50049
928	3989.87	3.50209
927	3959.72	3.50369
926	4200.92	3.50556
925	3808.97	3.50755
924	3839.12	3.50955
923	3808.97	3.51154
922	3738.62	3.51354
921	3939.62	3.51553
920	3949.67	3.51752
919	3829.07	3.51952
918	3819.02	3.52151
917	4140.62	3.5235
916	4110.47	3.5255
915	3929.57	3.52749
914	3748.67	3.52948
913	3798.92	3.53148
912	3819.02	3.53347
911	3909.47	3.53547
910	3758.72	3.53746
909	3778.82	3.53945
908	4090.37	3.54145
907	3989.87	3.54344
906	3798.92	3.54543
905	3718.52	3.54743
904	3939.62	3.54942
903	4030.07	3.55141
902	4100.42	3.55341
901	3648.17	3.5554
900	3738.62	3.5574
899	4030.07	3.55939
898	4070.27	3.56138
897	3788.87	3.56338
896	4040.12	3.56537
895	4150.67	3.56736
894	4190.87	3.56936
893	4200.92	3.57135
892	4009.97	3.57334
891	4090.37	3.57534
890	4442.12	3.57733
889	4009.97	3.57933
888	3889.37	3.58132
887	3869.27	3.58331
886	3939.62	3.58531
885	3849.17	3.5873
884	3808.97	3.58929
883	4170.77	3.59129
882	3819.02	3.59328
881	3839.12	3.59527
880	3899.42	3.59727
879	4210.97	3.59926
878	3849.17	3.60126
877	4271.27	3.60325
876	3989.87	3.60512
875	4050.17	3.60694
874	4100.42	3.60875
873	4150.67	3.61057
872	4221.02	3.61239
871	3969.77	3.6142
870	3859.22	3.61602
869	3959.72	3.61784
868	4442.12	3.61965
867	3979.82	3.62147
866	4190.87	3.62329
865	4331.57	3.6251
864	4271.27	3.62692
863	4170.77	3.62873
862	4150.67	3.63055
861	4150.67	3.63237
860	4321.52	3.63418
859	4341.62	3.636
858	4391.87	3.63782
857	4180.82	3.63963
856	4351.67	3.64145
855	4281.32	3.64327
854	3979.82	3.64508
853	4271.27	3.6469
852	4241.12	3.64872
851	3959.72	3.65053
850	3959.72	3.65235
849	4462.22	3.65416
848	4351.67	3.65598
847	4210.97	3.6578
846	4321.52	3.65961
845	4070.27	3.66143
844	4090.37	3.66325
843	4321.52	3.66506
842	4060.22	3.66688
841	4210.97	3.6687
840	4331.57	3.67051
839	4090.37	3.67233
838	4432.07	3.67415
837	4512.47	3.67596
836	4100.42	3.67778
835	4271.27	3.67959
834	4612.97	3.68141
833	4381.82	3.68323
832	4341.62	3.68504
831	4271.27	3.68686
830	4472.27	3.68868
829	4442.12	3.69049
828	4381.82	3.69231
827	4080.32	3.69413
826	4391.87	3.69544
825	4231.07	3.69654
824	4341.62	3.69763
823	4331.57	3.69873
822	4331.57	3.69982
821	4532.57	3.70091
820	4723.52	3.70201
819	4281.32	3.7031
818	4261.22	3.7042
817	4592.87	3.70529
816	4693.37	3.70638
815	4261.22	3.70748
814	4452.17	3.70857
813	4452.17	3.70967
812	4542.62	3.71076
811	4482.32	3.71185
810	4713.47	3.71295
809	4411.97	3.71404
808	4261.22	3.71514
807	4703.42	3.71623
806	5014.97	3.71732
805	4592.87	3.71842
804	4703.42	3.71951
803	4813.97	3.72061
802	4170.77	3.7217
801	4532.57	3.72279
800	4723.52	3.72389
799	4391.87	3.72498
798	4562.72	3.72608
797	4462.22	3.72717
796	4793.87	3.72826
795	4462.22	3.72936
794	4582.82	3.73045
793	4924.52	3.73155
792	4703.42	3.73264
791	4723.52	3.73374
790	4602.92	3.73483
789	4623.02	3.73592
788	4703.42	3.73702
787	4512.47	3.73811
786	4723.52	3.73934
785	4582.82	3.74064
784	4592.87	3.74193
783	4542.62	3.74322
782	4552.67	3.74451
781	4562.72	3.74581
780	4743.62	3.7471
779	5004.92	3.74839
778	4703.42	3.74968
777	4542.62	3.75098
776	4713.47	3.75227
775	4834.07	3.75356
774	4803.92	3.75486
773	4773.77	3.75615
772	4452.17	3.75744
771	4633.07	3.75873
770	4653.17	3.76003
769	4954.67	3.76132
768	5014.97	3.76261
767	4793.87	3.76391
766	4693.37	3.7652
765	4894.37	3.76649
764	4934.57	3.76778
763	4773.77	3.76908
762	5035.07	3.77037
761	4924.52	3.77166
760	4813.97	3.77296
759	4954.67	3.77425
758	5135.58	3.77554
757	4864.22	3.77683
756	4482.32	3.77813
755	4974.77	3.77942
754	5014.97	3.78071
753	4693.37	3.782
752	4492.37	3.7833
751	4783.82	3.78459
750	4974.77	3.78588
749	4793.87	3.78718
748	4723.52	3.78847
747	4904.42	3.78976
746	5205.93	3.79105
745	5004.92	3.79235
744	5416.98	3.79364
743	5296.38	3.79493
742	5085.33	3.79623
741	4904.42	3.79752
740	4944.62	3.79881
739	4984.82	3.8001
738	5336.58	3.8014
737	5447.13	3.80269
736	4984.82	3.80398
735	5145.63	3.80528
734	4683.32	3.80657
733	4924.52	3.80786
732	5135.58	3.80915
731	5437.08	3.81045
730	5115.48	3.81174
729	5396.88	3.81303
728	5296.38	3.81433
727	5185.83	3.81562
726	4974.77	3.81739
725	5356.68	3.81937
724	5135.58	3.82135
723	5075.28	3.82333
722	5175.78	3.82531
721	5025.02	3.8273
720	5326.53	3.82928
719	5547.63	3.83126
718	5226.03	3.83324
717	5025.02	3.83522
716	4834.07	3.83721
715	5055.17	3.83919
714	5286.33	3.84117
713	5346.63	3.84315
712	5226.03	3.84513
711	4824.02	3.84712
710	5085.33	3.8491
709	5075.28	3.85108
708	5406.93	3.85306
707	5406.93	3.85504
706	5547.63	3.85702
705	5296.38	3.85901
704	4904.42	3.86099
703	5266.23	3.86297
702	5356.68	3.86495
701	5055.17	3.86693
700	4803.92	3.86892
699	5025.02	3.8709
698	5306.43	3.87288
697	5537.58	3.87486
696	5226.03	3.87684
695	5336.58	3.87883
694	5065.22	3.88081
693	5145.63	3.88279
692	5276.28	3.88477
691	5336.58	3.88675
690	5336.58	3.88874
689	5185.83	3.89072
688	5095.38	3.8927
687	5155.68	3.89468
686	5276.28	3.89666
685	5276.28	3.89865
684	5256.18	3.90063
683	5648.13	3.90261
682	5708.43	3.90459
681	5497.38	3.90657
680	5356.68	3.90855
679	5557.68	3.91054
678	5638.08	3.91252
677	5577.78	3.9145
676	5507.43	3.9159
675	5406.93	3.91704
674	5195.88	3.91818
673	5256.18	3.91933
672	5346.63	3.92047
671	5597.88	3.92161
670	5708.43	3.92275
669	5839.08	3.92389
668	5507.43	3.92503
667	5698.38	3.92617
666	5708.43	3.92731
665	5336.58	3.92845
664	5356.68	3.9296
663	5537.58	3.93074
662	5286.33	3.93188
661	5708.43	3.93302
660	5909.43	3.93416
659	5437.08	3.9353
658	5638.08	3.93644
657	5386.83	3.93758
656	5437.08	3.93872
655	5266.23	3.93987
654	5859.18	3.94101
653	5748.63	3.94215
652	5306.43	3.94329
651	5215.98	3.94443
650	5547.63	3.94557
649	5607.93	3.94671
648	5215.98	3.94785
647	5628.03	3.94899
646	5768.73	3.95014
645	6120.48	3.95128
644	5768.73	3.95242
643	5758.68	3.95356
642	5577.78	3.9547
641	5658.18	3.95584
640	5607.93	3.95698
639	5628.03	3.95812
638	5849.13	3.95926
637	5869.23	3.96041
636	5989.83	3.96155
635	5607.93	3.96269
634	5507.43	3.96383
633	5658.18	3.96497
632	5758.68	3.96611
631	6190.83	3.96725
630	5829.03	3.96839
629	5859.18	3.96953
628	5768.73	3.97068
627	5457.18	3.97182
626	5577.78	3.97296
625	5798.88	3.9741
624	5929.53	3.97524
623	5818.98	3.97638
622	5447.13	3.97752
621	5758.68	3.97866
620	5577.78	3.9798
619	5487.33	3.98095
618	5467.23	3.98209
617	5678.28	3.98323
616	6019.98	3.98492
615	5708.43	3.98685
614	6100.38	3.98878
613	5648.13	3.99071
612	5557.68	3.99265
611	5577.78	3.99458
610	5788.83	3.99651
609	5638.08	3.99845
608	5959.68	4.00038
607	6120.48	4.00231
606	5909.43	4.00425
605	6019.98	4.00618
604	6291.33	4.00811
603	5547.63	4.01005
602	5969.73	4.01198
601	5678.28	4.01391
600	5758.68	4.01584
599	5798.88	4.01778
598	6060.18	4.01971
597	6050.13	4.02164
596	5979.78	4.02358
595	6050.13	4.02551
594	5638.08	4.02744
593	5758.68	4.02938
592	6140.58	4.03131
591	6150.63	4.03324
590	5959.68	4.03518
589	5909.43	4.03711
588	6019.98	4.03904
587	5929.53	4.04098
586	6030.03	4.04291
585	5879.28	4.04484
584	6100.38	4.04677
583	6040.08	4.04871
582	6150.63	4.05064
581	6291.33	4.05257
580	6060.18	4.05451
579	6110.43	4.05644
578	6421.98	4.05837
577	5939.58	4.06031
576	5989.83	4.06159
575	6361.68	4.06259
574	6130.53	4.06359
573	6170.73	4.06458
572	6220.98	4.06558
571	6291.33	4.06658
570	6110.43	4.06757
569	5959.68	4.06857
568	5979.78	4.06957
567	5929.53	4.07056
566	6401.88	4.07156
565	5849.13	4.07255
564	6241.08	4.07355
563	6060.18	4.07455
562	6070.23	4.07554
561	6040.08	4.07654
560	6411.93	4.07754
559	6160.68	4.07853
558	6311.43	4.07953
557	6693.33	4.08053
556	6532.53	4.08152
555	6472.23	4.08252
554	6482.28	4.08352
553	6200.88	4.08451
552	6220.98	4.08551
551	6582.78	4.08651
550	5999.88	4.0875
549	6030.03	4.0885
548	6050.13	4.0895
547	5989.83	4.09049
546	5829.03	4.09149
545	5497.38	4.09249
544	5185.83	4.09348
543	5175.78	4.09448
542	4924.52	4.09547
541	4190.87	4.09647
540	3969.77	4.09747
539	3728.57	4.09846
538	4030.07	4.09946
537	3748.67	4.10046
536	3839.12	4.10145
535	3839.12	4.10245
534	3859.22	4.10345
533	5557.68	4.10444
532	11437	4.10544
531	22130.2	4.10644
530	28099.9	4.10743
529	21708.1	4.10843
528	8753.59	4.10943
527	3738.62	4.11042
526	3025.06	4.11142
525	2552.71	4.11242
524	2442.16	4.11341
523	2381.86	4.11441
522	2391.91	4.11541
521	2432.11	4.1164
520	2472.31	4.1174
519	2432.11	4.11839
518	2140.66	4.11939
517	2271.31	4.12039
516	2241.16	4.12194
515	2492.41	4.12375
514	2361.76	4.12556
513	2522.56	4.12736
512	2291.41	4.12917
511	2371.81	4.13097
510	2211.01	4.13278
509	2452.21	4.13459
508	2291.41	4.13639
507	2311.51	4.1382
506	2472.31	4.14001
505	2100.46	4.14181
504	2301.46	4.14362
503	2341.66	4.14543
502	2472.31	4.14723
501	2391.91	4.14904
500	2371.81	4.15084
499	2311.51	4.15265
498	2472.31	4.15446
497	2311.51	4.15626
496	2190.91	4.15807
495	2080.36	4.15988
494	2311.51	4.16168
493	2502.46	4.16349
492	2572.81	4.16529
491	2241.16	4.1671
490	2512.51	4.16891
489	2301.46	4.17071
488	2422.06	4.17252
487	2472.31	4.17433
486	2412.01	4.17613
485	2502.46	4.17794
484	2221.06	4.17975
483	2231.11	4.18155
482	2462.26	4.18336
481	2472.31	4.18516
480	2291.41	4.18697
479	2221.06	4.18878
478	2180.86	4.19058
477	2502.46	4.19239
476	2462.26	4.19378
475	2613.01	4.19498
474	2663.26	4.19619
473	2532.61	4.19739
472	2472.31	4.1986
471	2311.51	4.1998
470	2291.41	4.201
469	2261.26	4.20221
468	2331.61	4.20341
467	2462.26	4.20462
466	2311.51	4.20582
465	2311.51	4.20702
464	2562.76	4.20823
463	2381.86	4.20943
462	2412.01	4.21064
461	2602.96	4.21184
460	2391.91	4.21304
459	2321.56	4.21425
458	2231.11	4.21545
457	2341.66	4.21665
456	2401.96	4.21786
455	2140.66	4.21906
454	2341.66	4.22027
453	2311.51	4.22147
452	2351.71	4.22267
451	2211.01	4.22388
450	2371.81	4.22508
449	2683.36	4.22629
448	2482.36	4.22749
447	2422.06	4.22869
446	2703.46	4.2299
445	2743.66	4.2311
444	2793.91	4.23231
443	2683.36	4.23351
442	2512.51	4.23471
441	2442.16	4.23592
440	2623.06	4.23712
439	2271.31	4.23832
438	2281.36	4.23953
437	2422.06	4.24073
436	2401.96	4.24194
435	2241.16	4.24314
434	2602.96	4.24434
433	2572.81	4.24555
432	2693.41	4.24675
431	2643.16	4.24796
430	2562.76	4.24916
429	2412.01	4.25036
428	2522.56	4.25157
427	2693.41	4.25277
426	2412.01	4.25428
425	2683.36	4.25592
424	2713.51	4.25757
423	2582.86	4.25921
422	2532.61	4.26085
421	2301.46	4.2625
420	2502.46	4.26414
419	2532.61	4.26578
418	2412.01	4.26743
417	2542.66	4.26907
416	2803.96	4.27072
415	2683.36	4.27236
414	2834.11	4.274
413	2462.26	4.27565
412	2502.46	4.27729
411	2251.21	4.27893
410	2532.61	4.28058
409	2733.61	4.28222
408	2713.51	4.28387
407	2713.51	4.28551
406	2613.01	4.28715
405	2552.71	4.2888
404	2401.96	4.29044
403	2472.31	4.29208
402	2663.26	4.29373
401	2663.26	4.29537
400	2602.96	4.29701
399	2482.36	4.29866
398	2542.66	4.3003
397	2522.56	4.30195
396	2562.76	4.30359
395	2743.66	4.30523
394	2703.46	4.30688
393	2713.51	4.30852
392	2542.66	4.31016
391	2653.21	4.31181
390	2592.91	4.31345
389	2623.06	4.3151
388	2602.96	4.31674
387	2673.31	4.31838
386	2793.91	4.31947
385	2602.96	4.32031
384	2713.51	4.32114
383	2482.36	4.32198
382	2653.21	4.32282
381	2874.31	4.32365
380	2703.46	4.32449
379	2824.06	4.32533
378	2934.61	4.32616
377	2763.76	4.327
376	2974.81	4.32784
375	3004.96	4.32867
374	2783.86	4.32951
373	2814.01	4.33035
372	2663.26	4.33118
371	2643.16	4.33202
370	2673.31	4.33286
369	2954.71	4.33369
368	2894.41	4.33453
367	2803.96	4.33537
366	2874.31	4.3362
365	2582.86	4.33704
364	2693.41	4.33788
363	2582.86	4.33871
362	2803.96	4.33955
361	2834.11	4.34039
360	2824.06	4.34122
359	2954.71	4.34206
358	2984.86	4.3429
357	3125.57	4.34373
356	2713.51	4.34457
355	2874.31	4.34541
354	3075.32	4.34624
353	2753.71	4.34708
352	2733.61	4.34792
351	2894.41	4.34875
350	2683.36	4.34959
349	2844.16	4.35043
348	3004.96	4.35126
347	2904.46	4.3521
346	2954.71	4.35294
345	3045.17	4.35377
344	2803.96	4.35461
343	2974.81	4.35545
342	3105.47	4.35628
341	2894.41	4.35712
340	2964.76	4.35796
339	2974.81	4.35879
338	2944.66	4.35963
337	3105.47	4.36047
336	3004.96	4.3613
335	3326.57	4.36214
334	3095.42	4.36298
333	2793.91	4.36381
332	2663.26	4.36465
331	3035.11	4.36549
330	2964.76	4.36632
329	2723.56	4.36716
328	2964.76	4.368
327	3004.96	4.36883
326	3004.96	4.36967
325	2994.91	4.37051
324	3035.11	4.37134
323	3216.02	4.37218
322	3025.06	4.37302
321	3035.11	4.37385
320	2884.36	4.37469
319	3185.87	4.37553
318	3035.11	4.37636
317	2974.81	4.3772
316	3035.11	4.37804
315	2904.46	4.37887
314	3135.62	4.37971
313	3155.72	4.38055
312	3437.12	4.38138
311	3216.02	4.38222
310	3125.57	4.38306
309	3336.62	4.38389
308	3527.57	4.38473
307	3205.97	4.38557
306	3135.62	4.3864
305	3145.67	4.38724
304	3286.37	4.38808
303	3055.22	4.38891
302	2854.21	4.38975
301	3075.32	4.39059
300	2914.51	4.39142
299	2361.76	4.39226
298	2130.61	4.3931
297	2271.31	4.39393
296	2020.06	4.39643
295	1859.26	4.39967
294	1577.86	4.40291
293	1487.41	4.40615
292	1376.86	4.4094
291	1195.96	4.41264
290	1216.06	4.41588
289	1165.81	4.41912
288	2010.01	4.42236
287	5879.28	4.4256
286	8261.14	4.42884
285	4422.02	4.43209
284	3999.92	4.43533
283	12281.2	4.43857
282	17014.7	4.44181
281	8050.09	4.44505
280	1557.76	4.44829
279	522.603	4.45153
278	402.002	4.45478
277	331.652	4.45802
276	261.301	4.46126
275	231.151	4.4645
274	321.602	4.46774
273	271.351	4.47098
272	361.802	4.47422
271	412.052	4.47747
270	311.552	4.48071
269	271.351	4.48395
268	321.602	4.48719
267	432.152	4.49043
266	351.752	4.49367
265	211.051	4.49691
264	321.602	4.50016
263	311.552	4.5034
262	271.351	4.50664
261	321.602	4.50988
260	391.952	4.51312
259	331.652	4.51636
258	321.602	4.5196
257	301.501	4.52285
256	331.652	4.52609
255	301.501	4.52933
254	271.351	4.53257
253	321.602	4.53581
252	331.652	4.53905
251	321.602	4.54229
250	381.902	4.54554
249	422.102	4.54878
248	231.151	4.55202
247	211.051	4.55526
246	221.101	4.55769
245	321.602	4.55976
244	351.752	4.56182
243	321.602	4.56389
242	281.401	4.56595
241	271.351	4.56802
240	231.151	4.57008
239	291.451	4.57215
238	221.101	4.57422
237	211.051	4.57628
236	311.552	4.57835
235	311.552	4.58041
234	291.451	4.58248
233	311.552	4.58454
232	221.101	4.58661
231	291.451	4.58867
230	402.002	4.59074
229	412.052	4.59281
228	271.351	4.59487
227	261.301	4.59694
226	341.702	4.599
225	351.752	4.60107
224	321.602	4.60313
223	321.602	4.6052
222	201.001	4.60727
221	211.051	4.60933
220	271.351	4.6114
219	291.451	4.61346
218	231.151	4.61553
217	331.652	4.61759
216	261.301	4.61966
215	341.702	4.62172
214	331.652	4.62379
213	271.351	4.62586
212	261.301	4.62792
211	381.902	4.62999
210	211.051	4.63205
209	291.451	4.63412
208	251.251	4.63618
207	281.401	4.63825
206	341.702	4.64032
205	331.652	4.64238
204	271.351	4.64445
203	251.251	4.64651
202	271.351	4.64858
201	231.151	4.65064
200	331.652	4.65271
199	321.602	4.65477
198	251.251	4.65684
197	251.251	4.65891
196	311.552	4.66097
195	201.001	4.66304
194	291.451	4.6651
193	321.602	4.66717
192	361.802	4.66923
191	271.351	4.6713
190	291.451	4.67337
189	341.702	4.67543
188	341.702	4.6775
187	341.702	4.67956
186	331.652	4.68118
185	321.602	4.68259
184	341.702	4.684
183	261.301	4.68541
182	311.552	4.68682
181	271.351	4.68823
180	341.702	4.68965
179	341.702	4.69106
178	321.602	4.69247
177	261.301	4.69388
176	331.652	4.69529
175	412.052	4.6967
174	351.752	4.69811
173	261.301	4.69953
172	291.451	4.70094
171	251.251	4.70235
170	190.951	4.70376
169	281.401	4.70517
168	311.552	4.70658
167	341.702	4.708
166	391.952	4.70941
165	301.501	4.71082
164	341.702	4.71223
163	341.702	4.71364
162	321.602	4.71505
161	402.002	4.71646
160	381.902	4.71788
159	241.201	4.71929
158	331.652	4.7207
157	402.002	4.72211
156	261.301	4.72352
155	361.802	4.72493
154	331.652	4.72635
153	331.652	4.72776
152	391.952	4.72917
151	371.852	4.73058
150	311.552	4.73199
149	341.702	4.7334
148	331.652	4.73481
147	341.702	4.73623
146	241.201	4.73764
145	281.401	4.73905
144	351.752	4.74046
143	311.552	4.74187
142	271.351	4.74328
141	321.602	4.7447
140	301.501	4.74611
139	261.301	4.74752
138	251.251	4.74893
137	321.602	4.75034
136	301.501	4.75175
135	321.602	4.75316
134	361.802	4.75458
133	391.952	4.75599
132	371.852	4.7574
131	311.552	4.75881
130	361.802	4.76143
129	281.401	4.76459
128	311.552	4.76775
127	321.602	4.77091
126	291.451	4.77406
125	381.902	4.77722
124	391.952	4.78038
123	321.602	4.78354
122	311.552	4.7867
121	402.002	4.78986
120	351.752	4.79302
119	391.952	4.79618
118	351.752	4.79934
117	321.602	4.8025
116	321.602	4.80565
115	281.401	4.80881
114	271.351	4.81197
113	351.752	4.81513
112	351.752	4.81829
111	402.002	4.82145
110	452.252	4.82461
109	422.102	4.82777
108	301.501	4.83093
107	241.201	4.83409
106	331.652	4.83724
105	391.952	4.8404
104	281.401	4.84356
103	331.652	4.84672
102	381.902	4.84988
101	391.952	4.85304
100	331.652	4.8562
99	361.802	4.85936
98	291.451	4.86252
97	321.602	4.86568
96	351.752	4.86883
95	442.202	4.87199
94	351.752	4.87515
93	321.602	4.87831
92	281.401	4.88147
91	311.552	4.88463
90	341.702	4.88779
89	291.451	4.89095
88	371.852	4.89411
87	361.802	4.89727
86	381.902	4.90043
85	402.002	4.90358
84	371.852	4.90674
83	442.202	4.9099
82	331.652	4.91306
81	442.202	4.91622
80	482.402	4.91938
79	351.752	4.92254
78	361.802	4.9257
77	351.752	4.92886
76	321.602	4.93202
75	331.652	4.93517
74	311.552	4.93833
73	442.202	4.94149
72	432.152	4.94465
71	371.852	4.94781
70	341.702	4.95097
69	311.552	4.95413
68	371.852	4.95729
67	381.902	4.96045
66	422.102	4.96361
65	321.602	4.96676
64	351.752	4.96992
63	371.852	4.97308
62	361.802	4.97624
61	442.202	4.9794
60	412.052	4.98256
59	381.902	4.98572
58	381.902	4.98888
57	351.752	4.99204
56	442.202	4.9952
55	472.352	4.99835
54	381.902	5.00151
53	361.802	5.00467
52	311.552	5.00783
51	402.002	5.01099
50	422.102	5.01415
49	502.502	5.01731
48	412.052	5.02047
47	412.052	5.02363
46	462.302	5.02679
45	422.102	5.02994
44	412.052	5.0331
43	381.902	5.03626
42	371.852	5.03942
41	422.102	5.04258
40	432.152	5.04574
39	281.401	5.0489
38	331.652	5.05206
37	331.652	5.05522
36	381.902	5.05838
35	361.802	5.06153
34	281.401	5.06469
33	261.301	5.06785
32	371.852	5.07101
31	402.002	5.07417
30	381.902	5.07733
29	422.102	5.08049
28	432.152	5.08365
27	763.804	5.08681
26	733.654	5.08997
25	723.604	5.09313
24	773.854	5.09628
23	683.403	5.09944
22	592.953	5.1026
21	402.002	5.10576
20	311.552	5.10892
19	261.301	5.11208
18	261.301	5.11524
17	311.552	5.1184
16	361.802	5.12156
15	321.602	5.12472
14	261.301	5.12787
13	321.602	5.13103
12	311.552	5.13419
11	231.151	5.13735
10	261.301	5.14051
9	381.902	5.14367
8	361.802	5.14683
7	361.802	5.14999
6	261.301	5.15315
5	211.051	5.15631
4	190.951	5.15946
3	251.251	5.16262
2	140.701	5.16578
1	50.2502	5.16894
0	0	5.1721
-1	0	5.17526
-2	0	5.17842
-3	0	5.18158
-4	0	5.18474
-5	0	5.1879
