# Supplementary material for: Surface hydrophobization of hydrogels via interface dynamics-induced network reconfiguration
Source: Nat Commun. 2024 Jan 3;15:239. doi: 10.1038/s41467-023-44646-5 (PMC10764767; doi:10.1038/s41467-023-44646-5)
Supplement: Supplementary file 10 — Source data [file 41467_2023_44646_MOESM10_ESM.zip › Source data/Figure S13/Raw data_40nm.xlsx]

## Sheet: 2-C 1s
	86468/86468-1/86468-1/Depth Profile/Etches/2/C 1s
Binding energy (eV)	Counts per second	Trans Fn		Corrected BE	Counts per second
300	1362.9	1.13723		302.7	1362.9
299.9	1570.8	1.13725		302.6	1570.8
299.8	1447.6	1.13728		302.5	1447.6
299.7	1309	1.13731		302.4	1309
299.6	1324.4	1.13734		302.3	1324.4
299.5	1339.8	1.13737		302.2	1339.8
299.4	1324.4	1.1374		302.1	1324.4
299.3	1401.4	1.13743		302	1401.4
299.2	1409.1	1.13745		301.9	1409.1
299.1	1355.2	1.13748		301.8	1355.2
299	1386	1.13751		301.7	1386
298.9	1393.7	1.13754		301.6	1393.7
298.8	1439.9	1.13757		301.5	1439.9
298.7	1324.4	1.1376		301.4	1324.4
298.6	1309	1.13763		301.3	1309
298.5	1470.7	1.13766		301.2	1470.7
298.4	1293.6	1.13768		301.1	1293.6
298.3	1239.7	1.13771		301	1239.7
298.2	1262.8	1.13774		300.9	1262.8
298.1	1362.9	1.13777		300.8	1362.9
298	1355.2	1.1378		300.7	1355.2
297.9	1293.6	1.13783		300.6	1293.6
297.8	1208.9	1.13786		300.5	1208.9
297.7	1370.6	1.13789		300.4	1370.6
297.6	1285.9	1.13791		300.3	1285.9
297.5	1062.6	1.13794		300.2	1062.6
297.4	1262.8	1.13797		300.1	1262.8
297.3	1386	1.138		300	1386
297.2	1239.7	1.13803		299.9	1239.7
297.1	1355.2	1.13806		299.8	1355.2
297	1193.5	1.13809		299.7	1193.5
296.9	1247.4	1.13812		299.6	1247.4
296.8	1278.2	1.13814		299.5	1278.2
296.7	1316.7	1.13817		299.4	1316.7
296.6	1285.9	1.13825		299.3	1285.9
296.5	1216.6	1.13834		299.2	1216.6
296.4	1178.1	1.13842		299.1	1178.1
296.3	1178.1	1.13851		299	1178.1
296.2	1078	1.13859		298.9	1078
296.1	1001	1.13868		298.8	1001
296	1155	1.13876		298.7	1155
295.9	1062.6	1.13885		298.6	1062.6
295.8	1031.8	1.13893		298.5	1031.8
295.7	1024.1	1.13902		298.4	1024.1
295.6	1001	1.13911		298.3	1001
295.5	893.2	1.13919		298.2	893.2
295.4	954.8	1.13928		298.1	954.8
295.3	862.4	1.13936		298	862.4
295.2	793.1	1.13945		297.9	793.1
295.1	931.7	1.13953		297.8	931.7
295	939.4	1.13962		297.7	939.4
294.9	908.6	1.1397		297.6	908.6
294.8	939.4	1.13979		297.5	939.4
294.7	977.9	1.13987		297.4	977.9
294.6	970.2	1.13996		297.3	970.2
294.5	1024.1	1.14004		297.2	1024.1
294.4	939.4	1.14013		297.1	939.4
294.3	870.1	1.14021		297	870.1
294.2	777.7	1.1403		296.9	777.7
294.1	877.8	1.14038		296.8	877.8
294	785.4	1.14047		296.7	785.4
293.9	739.2	1.14056		296.6	739.2
293.8	831.6	1.14064		296.5	831.6
293.7	816.2	1.14073		296.4	816.2
293.6	723.8	1.14081		296.3	723.8
293.5	762.3	1.1409		296.2	762.3
293.4	708.4	1.14098		296.1	708.4
293.3	731.5	1.14107		296	731.5
293.2	600.6	1.14115		295.9	600.6
293.1	662.2	1.14124		295.8	662.2
293	677.6	1.14132		295.7	677.6
292.9	631.4	1.14141		295.6	631.4
292.8	639.1	1.14149		295.5	639.1
292.7	608.3	1.14158		295.4	608.3
292.6	562.1	1.14166		295.3	562.1
292.5	577.5	1.14175		295.2	577.5
292.4	592.9	1.14184		295.1	592.9
292.3	523.6	1.14192		295	523.6
292.2	577.5	1.14201		294.9	577.5
292.1	569.8	1.14209		294.8	569.8
292	631.4	1.14218		294.7	631.4
291.9	523.6	1.14226		294.6	523.6
291.8	569.8	1.14235		294.5	569.8
291.7	508.2	1.14243		294.4	508.2
291.6	546.7	1.14252		294.3	546.7
291.5	492.8	1.1426		294.2	492.8
291.4	631.4	1.14269		294.1	631.4
291.3	562.1	1.14277		294	562.1
291.2	600.6	1.14286		293.9	600.6
291.1	562.1	1.14294		293.8	562.1
291	562.1	1.14303		293.7	562.1
290.9	562.1	1.14311		293.6	562.1
290.8	546.7	1.1432		293.5	546.7
290.7	608.3	1.14329		293.4	608.3
290.6	569.8	1.14337		293.3	569.8
290.5	554.4	1.14346		293.2	554.4
290.4	585.2	1.14354		293.1	585.2
290.3	462	1.14363		293	462
290.2	523.6	1.14371		292.9	523.6
290.1	585.2	1.1438		292.8	585.2
290	523.6	1.14388		292.7	523.6
289.9	592.9	1.14397		292.6	592.9
289.8	515.9	1.14405		292.5	515.9
289.7	462	1.14414		292.4	462
289.6	454.3	1.14422		292.3	454.3
289.5	485.1	1.14431		292.2	485.1
289.4	446.6	1.14439		292.1	446.6
289.3	462	1.14448		292	462
289.2	423.5	1.14456		291.9	423.5
289.1	469.7	1.14465		291.8	469.7
289	492.8	1.14474		291.7	492.8
288.9	569.8	1.14482		291.6	569.8
288.8	477.4	1.14491		291.5	477.4
288.7	454.3	1.14499		291.4	454.3
288.6	500.5	1.14508		291.3	500.5
288.5	539	1.14516		291.2	539
288.4	531.3	1.14525		291.1	531.3
288.3	585.2	1.14533		291	585.2
288.2	508.2	1.14542		290.9	508.2
288.1	508.2	1.1455		290.8	508.2
288	546.7	1.14559		290.7	546.7
287.9	739.2	1.14567		290.6	739.2
287.8	839.3	1.14576		290.5	839.3
287.7	1031.8	1.14584		290.4	1031.8
287.6	1262.8	1.14593		290.3	1262.8
287.5	1478.4	1.14602		290.2	1478.4
287.4	2032.8	1.1461		290.1	2032.8
287.3	2356.2	1.14619		290	2356.2
287.2	3072.3	1.14627		289.9	3072.3
287.1	3542	1.14636		289.8	3542
287	4512.2	1.14644		289.7	4512.2
286.9	4866.4	1.14653		289.6	4866.4
286.8	5305.3	1.14661		289.5	5305.3
286.7	6444.9	1.1467		289.4	6444.9
286.6	6868.4	1.14678		289.3	6868.4
286.5	6660.5	1.14687		289.2	6660.5
286.4	7060.9	1.14695		289.1	7060.9
286.3	6922.3	1.14704		289	6922.3
286.2	6391	1.14712		288.9	6391
286.1	5682.6	1.14721		288.8	5682.6
286	4951.1	1.14729		288.7	4951.1
285.9	4019.4	1.14738		288.6	4019.4
285.8	3434.2	1.14747		288.5	3434.2
285.7	2625.7	1.14755		288.4	2625.7
285.6	1848	1.14764		288.3	1848
285.5	1486.1	1.14772		288.2	1486.1
285.4	1347.5	1.14781		288.1	1347.5
285.3	1078	1.14789		288	1078
285.2	1024.1	1.14798		287.9	1024.1
285.1	931.7	1.14806		287.8	931.7
285	916.3	1.14815		287.7	916.3
284.9	777.7	1.14823		287.6	777.7
284.8	977.9	1.14832		287.5	977.9
284.7	908.6	1.1484		287.4	908.6
284.6	877.8	1.14849		287.3	877.8
284.5	1001	1.14857		287.2	1001
284.4	1001	1.14866		287.1	1001
284.3	977.9	1.14874		287	977.9
284.2	1016.4	1.14883		286.9	1016.4
284.1	1201.2	1.14892		286.8	1201.2
284	1640.1	1.149		286.7	1640.1
283.9	1663.2	1.14909		286.6	1663.2
283.8	1855.7	1.14917		286.5	1855.7
283.7	2417.8	1.14926		286.4	2417.8
283.6	2949.1	1.14934		286.3	2949.1
283.5	3811.5	1.14943		286.2	3811.5
283.4	4365.9	1.14951		286.1	4365.9
283.3	5366.9	1.1496		286	5366.9
283.2	6768.3	1.14968		285.9	6768.3
283.1	8031.1	1.14977		285.8	8031.1
283	9401.7	1.14985		285.7	9401.7
282.9	10941.7	1.14994		285.6	10941.7
282.8	12458.6	1.15002		285.5	12458.6
282.7	13706	1.15011		285.4	13706
282.6	15038.1	1.1502		285.3	15038.1
282.5	15923.6	1.15028		285.2	15923.6
282.4	15923.6	1.15037		285.1	15923.6
282.3	16262.4	1.15045		285	16262.4
282.2	14760.9	1.15054		284.9	14760.9
282.1	13913.9	1.15062		284.8	13913.9
282	12782	1.15071		284.7	12782
281.9	10741.5	1.15079		284.6	10741.5
281.8	9517.2	1.15088		284.5	9517.2
281.7	7753.9	1.15096		284.4	7753.9
281.6	6206.2	1.15105		284.3	6206.2
281.5	5066.6	1.15113		284.2	5066.6
281.4	3957.8	1.15122		284.1	3957.8
281.3	2818.2	1.1513		284	2818.2
281.2	2040.5	1.15139		283.9	2040.5
281.1	1378.3	1.15147		283.8	1378.3
281	1139.6	1.15156		283.7	1139.6
280.9	746.9	1.15165		283.6	746.9
280.8	662.2	1.15173		283.5	662.2
280.7	554.4	1.15182		283.4	554.4
280.6	477.4	1.1519		283.3	477.4
280.5	361.9	1.15199		283.2	361.9
280.4	331.1	1.15207		283.1	331.1
280.3	231	1.15216		283	231
280.2	254.1	1.15224		282.9	254.1
280.1	207.9	1.15233		282.8	207.9
280	284.9	1.15241		282.7	284.9
279.9	223.3	1.1525		282.6	223.3
279.8	223.3	1.15258		282.5	223.3
279.7	238.7	1.15267		282.4	238.7
279.6	207.9	1.15275		282.3	207.9
279.5	161.7	1.15284		282.2	161.7
279.4	177.1	1.15292		282.1	177.1
279.3	238.7	1.15301		282	238.7
279.2	238.7	1.1531		281.9	238.7
279.1	154	1.15318		281.8	154
279	223.3	1.15327		281.7	223.3
278.9	177.1	1.15335		281.6	177.1
278.8	169.4	1.15344		281.5	169.4
278.7	161.7	1.15352		281.4	161.7
278.6	192.5	1.15361		281.3	192.5
278.5	207.9	1.15369		281.2	207.9
278.4	177.1	1.15378		281.1	177.1
278.3	161.7	1.15386		281	161.7
278.2	169.4	1.15395		280.9	169.4
278.1	192.5	1.15403		280.8	192.5
278	177.1	1.15412		280.7	177.1
277.9	215.6	1.1542		280.6	215.6
277.8	177.1	1.15429		280.5	177.1
277.7	146.3	1.15438		280.4	146.3
277.6	192.5	1.15446		280.3	192.5
277.5	223.3	1.15455		280.2	223.3
277.4	154	1.15463		280.1	154
277.3	169.4	1.15472		280	169.4
277.2	154	1.1548		279.9	154
277.1	184.8	1.15489		279.8	184.8
277	161.7	1.15497		279.7	161.7

## Sheet: 1-O 1s
	86468/86468-1/86468-1/Depth Profile/Etches/2/O 1s
Binding energy (eV)	Counts per second	Trans Fn		Corrected BE	Counts per second
543	2585.28	1.03851		545.7	2585.28
542.9	2612.43	1.03857		545.6	2612.43
542.8	2621.48	1.03862		545.5	2621.48
542.7	2543.05	1.03867		545.4	2543.05
542.6	2343.95	1.03872		545.3	2343.95
542.5	2524.95	1.03878		545.2	2524.95
542.4	2383.16	1.03883		545.1	2383.16
542.3	2428.41	1.03888		545	2428.41
542.2	2374.11	1.03893		544.9	2374.11
542.1	2353	1.03899		544.8	2353
542	2328.86	1.03904		544.7	2328.86
541.9	2356.01	1.03909		544.6	2356.01
541.8	2304.73	1.03914		544.5	2304.73
541.7	2280.6	1.0392		544.4	2280.6
541.6	2346.96	1.03925		544.3	2346.96
541.5	2419.36	1.0393		544.2	2419.36
541.4	2343.95	1.03935		544.1	2343.95
541.3	2331.88	1.0394		544	2331.88
541.2	2250.43	1.03946		543.9	2250.43
541.1	2159.93	1.03951		543.8	2159.93
541	2217.25	1.03956		543.7	2217.25
540.9	2168.98	1.03961		543.6	2168.98
540.8	2147.86	1.03967		543.5	2147.86
540.7	2036.25	1.03972		543.4	2036.25
540.6	2102.61	1.03977		543.3	2102.61
540.5	2090.55	1.03982		543.2	2090.55
540.4	2021.16	1.03988		543.1	2021.16
540.3	1957.81	1.03993		543	1957.81
540.2	1936.7	1.03998		542.9	1936.7
540.1	1939.71	1.04003		542.8	1939.71
540	2021.16	1.04009		542.7	2021.16
539.9	2093.56	1.04014		542.6	2093.56
539.8	1984.96	1.04019		542.5	1984.96
539.7	1942.73	1.04024		542.4	1942.73
539.6	1966.86	1.04029		542.3	1966.86
539.5	1933.68	1.04035		542.2	1933.68
539.4	1966.86	1.0404		542.1	1966.86
539.3	1960.83	1.04045		542	1960.83
539.2	2012.11	1.0405		541.9	2012.11
539.1	2057.36	1.04056		541.8	2057.36
539	2090.55	1.04061		541.7	2090.55
538.9	2162.95	1.04066		541.6	2162.95
538.8	2181.05	1.04071		541.5	2181.05
538.7	2054.35	1.04077		541.4	2054.35
538.6	2057.36	1.04082		541.3	2057.36
538.5	2048.31	1.04087		541.2	2048.31
538.4	1954.8	1.04092		541.1	1954.8
538.3	2060.38	1.04098		541	2060.38
538.2	2063.4	1.04103		540.9	2063.4
538.1	2033.23	1.04108		540.8	2033.23
538	1918.6	1.04113		540.7	1918.6
537.9	1900.5	1.04119		540.6	1900.5
537.8	1861.28	1.04124		540.5	1861.28
537.7	1743.63	1.04129		540.4	1743.63
537.6	1740.62	1.04134		540.3	1740.62
537.5	1761.73	1.04139		540.2	1761.73
537.4	1767.77	1.04145		540.1	1767.77
537.3	1683.3	1.0415		540	1683.3
537.2	1625.98	1.04155		539.9	1625.98
537.1	1710.45	1.0416		539.8	1710.45
537	1665.2	1.04166		539.7	1665.2
536.9	1662.18	1.04171		539.6	1662.18
536.8	1641.07	1.04176		539.5	1641.07
536.7	1469.12	1.04181		539.4	1469.12
536.6	1547.55	1.04187		539.3	1547.55
536.5	1638.05	1.04192		539.2	1638.05
536.4	1571.68	1.04197		539.1	1571.68
536.3	1559.62	1.04202		539	1559.62
536.2	1511.35	1.04208		538.9	1511.35
536.1	1466.1	1.04213		538.8	1466.1
536	1529.45	1.04218		538.7	1529.45
535.9	1460.07	1.04223		538.6	1460.07
535.8	1490.23	1.04228		538.5	1490.23
535.7	1532.47	1.04234		538.4	1532.47
535.6	1541.52	1.04239		538.3	1541.52
535.5	1517.38	1.04244		538.2	1517.38
535.4	1523.42	1.04249		538.1	1523.42
535.3	1607.88	1.04255		538	1607.88
535.2	1598.83	1.0426		537.9	1598.83
535.1	1526.43	1.04265		537.8	1526.43
535	1514.37	1.0427		537.7	1514.37
534.9	1595.82	1.04276		537.6	1595.82
534.8	1686.32	1.04281		537.5	1686.32
534.7	1625.98	1.04286		537.4	1625.98
534.6	1583.75	1.04291		537.3	1583.75
534.5	1613.92	1.04297		537.2	1613.92
534.4	1671.23	1.04302		537.1	1671.23
534.3	1613.92	1.04307		537	1613.92
534.2	1674.25	1.04312		536.9	1674.25
534.1	1665.2	1.04318		536.8	1665.2
534	1653.13	1.04323		536.7	1653.13
533.9	1701.4	1.04328		536.6	1701.4
533.8	1704.42	1.04333		536.5	1704.42
533.7	1764.75	1.04338		536.4	1764.75
533.6	1740.62	1.04344		536.3	1740.62
533.5	1782.85	1.04349		536.2	1782.85
533.4	1761.73	1.04354		536.1	1761.73
533.3	1906.53	1.04359		536	1906.53
533.2	1930.66	1.04365		535.9	1930.66
533.1	1948.76	1.0437		535.8	1948.76
533	2168.98	1.04375		535.7	2168.98
532.9	2226.3	1.0438		535.6	2226.3
532.8	2310.76	1.04386		535.5	2310.76
532.7	2434.45	1.04391		535.4	2434.45
532.6	2718.01	1.04396		535.3	2718.01
532.5	3073.98	1.04401		535.2	3073.98
532.4	3439	1.04407		535.1	3439
532.3	3764.8	1.04412		535	3764.8
532.2	4289.7	1.04417		534.9	4289.7
532.1	4880.96	1.04422		534.8	4880.96
532	5825.18	1.04427		534.7	5825.18
531.9	6567.28	1.04433		534.6	6567.28
531.8	7333.51	1.04438		534.5	7333.51
531.7	8522.08	1.04443		534.4	8522.08
531.6	9662.37	1.04448		534.3	9662.37
531.5	10679	1.04454		534.2	10679
531.4	11656.4	1.04459		534.1	11656.4
531.3	12525.2	1.04464		534	12525.2
531.2	13372.9	1.04469		533.9	13372.9
531.1	13846.5	1.04475		533.8	13846.5
531	14832.9	1.0448		533.7	14832.9
530.9	15234.2	1.04485		533.6	15234.2
530.8	15596.2	1.0449		533.5	15596.2
530.7	15668.6	1.04496		533.4	15668.6
530.6	15768.1	1.04501		533.3	15768.1
530.5	15825.4	1.04506		533.2	15825.4
530.4	16127.1	1.04511		533.1	16127.1
530.3	15915.9	1.04516		533	15915.9
530.2	15759.1	1.04522		532.9	15759.1
530.1	16139.2	1.04527		532.8	16139.2
530	16582.6	1.04532		532.7	16582.6
529.9	16727.4	1.04537		532.6	16727.4
529.8	16353.3	1.04543		532.5	16353.3
529.7	16465	1.04548		532.4	16465
529.6	16314.1	1.04553		532.3	16314.1
529.5	15867.7	1.04558		532.2	15867.7
529.4	14953.6	1.04564		532.1	14953.6
529.3	14042.6	1.04569		532	14042.6
529.2	12709.2	1.04574		531.9	12709.2
529.1	11222	1.04579		531.8	11222
529	9792.09	1.04585		531.7	9792.09
528.9	8416.49	1.0459		531.6	8416.49
528.8	7031.84	1.04595		531.5	7031.84
528.7	5846.29	1.046		531.4	5846.29
528.6	4998.61	1.04606		531.3	4998.61
528.5	4120.76	1.04611		531.2	4120.76
528.4	3224.81	1.04616		531.1	3224.81
528.3	2917.11	1.04621		531	2917.11
528.2	2371.1	1.04626		530.9	2371.1
528.1	2066.41	1.04632		530.8	2066.41
528	1894.46	1.04637		530.7	1894.46
527.9	1740.62	1.04642		530.6	1740.62
527.8	1710.45	1.04647		530.5	1710.45
527.7	1583.75	1.04653		530.4	1583.75
527.6	1565.65	1.04658		530.3	1565.65
527.5	1565.65	1.04663		530.2	1565.65
527.4	1532.47	1.04668		530.1	1532.47
527.3	1541.52	1.04674		530	1541.52
527.2	1426.88	1.04679		529.9	1426.88
527.1	1432.92	1.04684		529.8	1432.92
527	1381.63	1.04689		529.7	1381.63
526.9	1381.63	1.04695		529.6	1381.63
526.8	1360.52	1.047		529.5	1360.52
526.7	1342.42	1.04705		529.4	1342.42
526.6	1321.3	1.0471		529.3	1321.3
526.5	1260.97	1.04715		529.2	1260.97
526.4	1221.75	1.04721		529.1	1221.75
526.3	1273.03	1.04726		529	1273.03
526.2	1330.35	1.04731		528.9	1330.35
526.1	1236.83	1.04736		528.8	1236.83
526	1291.13	1.04742		528.7	1291.13
525.9	1209.68	1.04747		528.6	1209.68
525.8	1276.05	1.04752		528.5	1276.05
525.7	1279.07	1.04757		528.4	1279.07
525.6	1306.22	1.04763		528.3	1306.22
525.5	1339.4	1.04768		528.2	1339.4
525.4	1330.35	1.04773		528.1	1330.35
525.3	1324.32	1.04778		528	1324.32
525.2	1263.98	1.04784		527.9	1263.98
525.1	1203.65	1.04789		527.8	1203.65
525	1158.4	1.04794		527.7	1158.4

## Sheet: 0-survey
	86468/86468-1/86468-1/Depth Profile/Etches/2/survey
Binding energy (eV)	Counts per second	Trans Fn
1200	3728.57	3.12791
1199	4040.12	3.12942
1198	3768.77	3.13092
1197	3929.57	3.13243
1196	3989.87	3.13394
1195	3989.87	3.13544
1194	3819.02	3.13695
1193	3919.52	3.13846
1192	3979.82	3.13997
1191	3959.72	3.14147
1190	4050.17	3.14298
1189	4050.17	3.14449
1188	4040.12	3.146
1187	4170.77	3.1475
1186	3999.92	3.14901
1185	4130.57	3.15052
1184	3989.87	3.15202
1183	4321.52	3.15353
1182	4281.32	3.15504
1181	4090.37	3.15655
1180	4221.02	3.15805
1179	4190.87	3.15956
1178	3989.87	3.16107
1177	4040.12	3.16257
1176	4442.12	3.16367
1175	4130.57	3.16457
1174	4180.82	3.16548
1173	4231.07	3.16638
1172	4190.87	3.16729
1171	4492.37	3.16819
1170	4241.12	3.1691
1169	4110.47	3.17
1168	4472.27	3.17091
1167	4432.07	3.17182
1166	4562.72	3.17272
1165	4502.42	3.17363
1164	4030.07	3.17453
1163	3969.77	3.17544
1162	4150.67	3.17634
1161	4693.37	3.17725
1160	4733.57	3.17815
1159	4592.87	3.17906
1158	4221.02	3.17996
1157	4221.02	3.18087
1156	4221.02	3.18178
1155	3889.37	3.18268
1154	4331.57	3.18359
1153	4452.17	3.18449
1152	4351.67	3.1854
1151	4532.57	3.1863
1150	4482.32	3.18721
1149	4381.82	3.18811
1148	4854.17	3.18902
1147	4522.52	3.18992
1146	4241.12	3.19083
1145	4170.77	3.19174
1144	4361.72	3.19264
1143	4401.92	3.19355
1142	4562.72	3.19445
1141	4683.32	3.19536
1140	4552.67	3.19626
1139	4371.77	3.19717
1138	4532.57	3.19807
1137	4140.62	3.19898
1136	4422.02	3.19989
1135	4442.12	3.20079
1134	4743.62	3.2017
1133	4673.27	3.2026
1132	4703.42	3.20351
1131	4472.27	3.20441
1130	4572.77	3.20532
1129	4633.07	3.20622
1128	4693.37	3.20713
1127	4703.42	3.20803
1126	4783.82	3.20913
1125	4673.27	3.21031
1124	4351.67	3.21149
1123	4492.37	3.21267
1122	4612.97	3.21385
1121	4874.27	3.21503
1120	5185.83	3.21621
1119	4834.07	3.21739
1118	5025.02	3.21857
1117	4834.07	3.21975
1116	5145.63	3.22093
1115	4683.32	3.22211
1114	4411.97	3.22328
1113	4582.82	3.22446
1112	4964.72	3.22564
1111	4914.47	3.22682
1110	4834.07	3.228
1109	4783.82	3.22918
1108	4894.37	3.23036
1107	4994.87	3.23154
1106	4934.57	3.23272
1105	4623.02	3.2339
1104	4813.97	3.23508
1103	4793.87	3.23626
1102	4653.17	3.23744
1101	4874.27	3.23862
1100	4783.82	3.2398
1099	5014.97	3.24098
1098	4914.47	3.24216
1097	5286.33	3.24334
1096	5778.78	3.24452
1095	4964.72	3.2457
1094	4773.77	3.24688
1093	4914.47	3.24806
1092	5045.12	3.24924
1091	5004.92	3.25042
1090	4673.27	3.2516
1089	4904.42	3.25278
1088	4954.67	3.25396
1087	4783.82	3.25514
1086	4874.27	3.25632
1085	5185.83	3.25749
1084	4854.17	3.25867
1083	4753.67	3.25985
1082	5165.73	3.26103
1081	4954.67	3.26221
1080	4703.42	3.26339
1079	4864.22	3.26457
1078	5125.53	3.26575
1077	5376.78	3.26693
1076	5356.68	3.26833
1075	5135.58	3.26983
1074	5457.18	3.27133
1073	5406.93	3.27283
1072	5306.43	3.27433
1071	5145.63	3.27583
1070	5215.98	3.27733
1069	5246.13	3.27883
1068	5004.92	3.28033
1067	5246.13	3.28183
1066	5587.83	3.28333
1065	5457.18	3.28483
1064	5185.83	3.28633
1063	5427.03	3.28783
1062	5457.18	3.28933
1061	5648.13	3.29083
1060	5587.83	3.29233
1059	5246.13	3.29383
1058	5487.33	3.29533
1057	5487.33	3.29683
1056	5416.98	3.29833
1055	5638.08	3.29983
1054	5336.58	3.30133
1053	5507.43	3.30283
1052	5587.83	3.30433
1051	5658.18	3.30583
1050	5346.63	3.30733
1049	5316.48	3.30883
1048	5396.88	3.31033
1047	5798.88	3.31183
1046	5467.23	3.31333
1045	5718.48	3.31483
1044	5698.38	3.31633
1043	5678.28	3.31783
1042	5246.13	3.31933
1041	5557.68	3.32083
1040	5567.73	3.32233
1039	5638.08	3.32383
1038	5638.08	3.32533
1037	5788.83	3.32683
1036	5607.93	3.32833
1035	5326.53	3.32983
1034	5969.73	3.33133
1033	5748.63	3.33283
1032	5607.93	3.33433
1031	5718.48	3.33583
1030	5798.88	3.33733
1029	5638.08	3.33883
1028	6281.28	3.34033
1027	6110.43	3.34183
1026	5969.73	3.34343
1025	6080.28	3.34507
1024	5839.08	3.34671
1023	5788.83	3.34835
1022	5849.13	3.34999
1021	5859.18	3.35163
1020	6210.93	3.35327
1019	6291.33	3.3549
1018	6622.98	3.35654
1017	6251.13	3.35818
1016	5989.83	3.35982
1015	5909.43	3.36146
1014	6030.03	3.3631
1013	5688.33	3.36474
1012	6743.58	3.36638
1011	6512.43	3.36802
1010	6090.33	3.36966
1009	6582.78	3.3713
1008	6482.28	3.37294
1007	6331.53	3.37458
1006	6401.88	3.37622
1005	6210.93	3.37785
1004	6612.93	3.37949
1003	6231.03	3.38113
1002	6291.33	3.38277
1001	6753.63	3.38441
1000	7105.39	3.38605
999	7024.98	3.38769
998	6552.63	3.38933
997	6823.98	3.39097
996	7115.44	3.39261
995	6612.93	3.39425
994	6612.93	3.39589
993	6612.93	3.39753
992	6261.18	3.39917
991	6200.88	3.4008
990	6321.48	3.40244
989	6160.68	3.40408
988	6040.08	3.40572
987	5788.83	3.40736
986	6251.13	3.409
985	5808.93	3.41064
984	5778.78	3.41228
983	6210.93	3.41392
982	6060.18	3.41556
981	6371.73	3.4172
980	6693.33	3.41884
979	7236.04	3.42048
978	7346.59	3.42212
977	7416.94	3.42375
976	7818.94	3.42537
975	7627.99	3.42696
974	7708.39	3.42856
973	7276.24	3.43016
972	7165.69	3.43176
971	6612.93	3.43336
970	6693.33	3.43496
969	6763.68	3.43655
968	6371.73	3.43815
967	5517.48	3.43975
966	4964.72	3.44135
965	4693.37	3.44295
964	4321.52	3.44455
963	3859.22	3.44615
962	3919.52	3.44774
961	3808.97	3.44934
960	3959.72	3.45094
959	3698.42	3.45254
958	3618.02	3.45414
957	3979.82	3.45574
956	3899.42	3.45733
955	3618.02	3.45893
954	3396.92	3.46053
953	3467.27	3.46213
952	3718.52	3.46373
951	3507.47	3.46533
950	3557.72	3.46693
949	3748.67	3.46852
948	3788.87	3.47012
947	3668.27	3.47172
946	3758.72	3.47332
945	3507.47	3.47492
944	3668.27	3.47652
943	3698.42	3.47811
942	3618.02	3.47971
941	3788.87	3.48131
940	3748.67	3.48291
939	3487.37	3.48451
938	3718.52	3.48611
937	3517.52	3.4877
936	3748.67	3.4893
935	3839.12	3.4909
934	3748.67	3.4925
933	3527.57	3.4941
932	3718.52	3.4957
931	3517.52	3.4973
930	3899.42	3.49889
929	3959.72	3.50049
928	3467.27	3.50209
927	3497.42	3.50369
926	3648.17	3.50556
925	3778.82	3.50755
924	3798.92	3.50955
923	3768.77	3.51154
922	3728.57	3.51354
921	3618.02	3.51553
920	3778.82	3.51752
919	3798.92	3.51952
918	3899.42	3.52151
917	3939.62	3.5235
916	3939.62	3.5255
915	3839.12	3.52749
914	3909.47	3.52948
913	3919.52	3.53148
912	3768.77	3.53347
911	3919.52	3.53547
910	3829.07	3.53746
909	4130.57	3.53945
908	4090.37	3.54145
907	4040.12	3.54344
906	3909.47	3.54543
905	4009.97	3.54743
904	3819.02	3.54942
903	3909.47	3.55141
902	4210.97	3.55341
901	4180.82	3.5554
900	4060.22	3.5574
899	3788.87	3.55939
898	4040.12	3.56138
897	4040.12	3.56338
896	4070.27	3.56537
895	3849.17	3.56736
894	4170.77	3.56936
893	4170.77	3.57135
892	4040.12	3.57334
891	4060.22	3.57534
890	4020.02	3.57733
889	4020.02	3.57933
888	3909.47	3.58132
887	3899.42	3.58331
886	3758.72	3.58531
885	3477.32	3.5873
884	3738.62	3.58929
883	4411.97	3.59129
882	3939.62	3.59328
881	3929.57	3.59527
880	4090.37	3.59727
879	4020.02	3.59926
878	4482.32	3.60126
877	4130.57	3.60325
876	3989.87	3.60512
875	4150.67	3.60694
874	4311.47	3.60875
873	4190.87	3.61057
872	4150.67	3.61239
871	3839.12	3.6142
870	4231.07	3.61602
869	4040.12	3.61784
868	4271.27	3.61965
867	4070.27	3.62147
866	3899.42	3.62329
865	4020.02	3.6251
864	4130.57	3.62692
863	4009.97	3.62873
862	4170.77	3.63055
861	4321.52	3.63237
860	4110.47	3.63418
859	4070.27	3.636
858	4190.87	3.63782
857	4120.52	3.63963
856	4020.02	3.64145
855	3909.47	3.64327
854	4060.22	3.64508
853	4271.27	3.6469
852	4231.07	3.64872
851	4200.92	3.65053
850	3768.77	3.65235
849	4140.62	3.65416
848	4311.47	3.65598
847	4472.27	3.6578
846	4281.32	3.65961
845	4341.62	3.66143
844	4241.12	3.66325
843	4070.27	3.66506
842	4040.12	3.66688
841	3969.77	3.6687
840	4150.67	3.67051
839	4371.77	3.67233
838	4351.67	3.67415
837	4210.97	3.67596
836	4381.82	3.67778
835	4401.92	3.67959
834	4432.07	3.68141
833	4070.27	3.68323
832	3989.87	3.68504
831	4210.97	3.68686
830	4582.82	3.68868
829	4442.12	3.69049
828	4401.92	3.69231
827	4572.77	3.69413
826	4773.77	3.69544
825	4381.82	3.69654
824	4432.07	3.69763
823	4472.27	3.69873
822	4552.67	3.69982
821	4472.27	3.70091
820	4522.52	3.70201
819	4582.82	3.7031
818	4462.22	3.7042
817	4512.47	3.70529
816	4401.92	3.70638
815	4602.92	3.70748
814	4542.62	3.70857
813	4592.87	3.70967
812	4472.27	3.71076
811	4281.32	3.71185
810	4210.97	3.71295
809	4422.02	3.71404
808	4623.02	3.71514
807	4633.07	3.71623
806	4703.42	3.71732
805	4492.37	3.71842
804	4623.02	3.71951
803	4432.07	3.72061
802	4472.27	3.7217
801	4411.97	3.72279
800	4502.42	3.72389
799	4472.27	3.72498
798	4592.87	3.72608
797	4502.42	3.72717
796	4291.37	3.72826
795	4442.12	3.72936
794	4663.22	3.73045
793	4723.52	3.73155
792	4733.57	3.73264
791	4472.27	3.73374
790	4663.22	3.73483
789	4512.47	3.73592
788	4693.37	3.73702
787	4452.17	3.73811
786	4914.47	3.73934
785	4753.67	3.74064
784	4422.02	3.74193
783	4321.52	3.74322
782	4512.47	3.74451
781	4411.97	3.74581
780	4371.77	3.7471
779	4743.62	3.74839
778	4803.92	3.74968
777	5035.07	3.75098
776	4834.07	3.75227
775	4673.27	3.75356
774	4813.97	3.75486
773	4643.12	3.75615
772	4512.47	3.75744
771	4844.12	3.75873
770	4452.17	3.76003
769	4562.72	3.76132
768	4572.77	3.76261
767	4743.62	3.76391
766	4864.22	3.7652
765	4552.67	3.76649
764	4733.57	3.76778
763	5115.48	3.76908
762	4974.77	3.77037
761	4984.82	3.77166
760	4612.97	3.77296
759	4562.72	3.77425
758	4864.22	3.77554
757	4824.02	3.77683
756	4693.37	3.77813
755	4944.62	3.77942
754	4954.67	3.78071
753	4733.57	3.782
752	4623.02	3.7833
751	5035.07	3.78459
750	5286.33	3.78588
749	5155.68	3.78718
748	4874.27	3.78847
747	4592.87	3.78976
746	4683.32	3.79105
745	4964.72	3.79235
744	4844.12	3.79364
743	5226.03	3.79493
742	4894.37	3.79623
741	4854.17	3.79752
740	4854.17	3.79881
739	4884.32	3.8001
738	4763.72	3.8014
737	4813.97	3.80269
736	4673.27	3.80398
735	4854.17	3.80528
734	5115.48	3.80657
733	4984.82	3.80786
732	4854.17	3.80915
731	4944.62	3.81045
730	4944.62	3.81174
729	4834.07	3.81303
728	5185.83	3.81433
727	4934.57	3.81562
726	5185.83	3.81739
725	4854.17	3.81937
724	4974.77	3.82135
723	4974.77	3.82333
722	4954.67	3.82531
721	5065.22	3.8273
720	5306.43	3.82928
719	5326.53	3.83126
718	5165.73	3.83324
717	5256.18	3.83522
716	5346.63	3.83721
715	4954.67	3.83919
714	5205.93	3.84117
713	4914.47	3.84315
712	5095.38	3.84513
711	5477.28	3.84712
710	5165.73	3.8491
709	5105.43	3.85108
708	5115.48	3.85306
707	5215.98	3.85504
706	5135.58	3.85702
705	5447.13	3.85901
704	5427.03	3.86099
703	5316.48	3.86297
702	5527.53	3.86495
701	5356.68	3.86693
700	5376.78	3.86892
699	5256.18	3.8709
698	4944.62	3.87288
697	5346.63	3.87486
696	4824.02	3.87684
695	5406.93	3.87883
694	5547.63	3.88081
693	5537.58	3.88279
692	4824.02	3.88477
691	5266.23	3.88675
690	5517.48	3.88874
689	5567.73	3.89072
688	5537.58	3.8927
687	5246.13	3.89468
686	4974.77	3.89666
685	4974.77	3.89865
684	5386.83	3.90063
683	5286.33	3.90261
682	5356.68	3.90459
681	5326.53	3.90657
680	5416.98	3.90855
679	5055.17	3.91054
678	5185.83	3.91252
677	5658.18	3.9145
676	5487.33	3.9159
675	5537.58	3.91704
674	5638.08	3.91818
673	5668.23	3.91933
672	5638.08	3.92047
671	5477.28	3.92161
670	5527.53	3.92275
669	5748.63	3.92389
668	5537.58	3.92503
667	5607.93	3.92617
666	5457.18	3.92731
665	5537.58	3.92845
664	5547.63	3.9296
663	5205.93	3.93074
662	5607.93	3.93188
661	5597.88	3.93302
660	5457.18	3.93416
659	5638.08	3.9353
658	5376.78	3.93644
657	5587.83	3.93758
656	5487.33	3.93872
655	5728.53	3.93987
654	5688.33	3.94101
653	5919.48	3.94215
652	5818.98	3.94329
651	5668.23	3.94443
650	5497.38	3.94557
649	5557.68	3.94671
648	5628.03	3.94785
647	5818.98	3.94899
646	5798.88	3.95014
645	6271.23	3.95128
644	5778.78	3.95242
643	6120.48	3.95356
642	5668.23	3.9547
641	5437.08	3.95584
640	5839.08	3.95698
639	5929.53	3.95812
638	5728.53	3.95926
637	5537.58	3.96041
636	5829.03	3.96155
635	5638.08	3.96269
634	5386.83	3.96383
633	5527.53	3.96497
632	5879.28	3.96611
631	5607.93	3.96725
630	5859.18	3.96839
629	5959.68	3.96953
628	5768.73	3.97068
627	5658.18	3.97182
626	5447.13	3.97296
625	5607.93	3.9741
624	5889.33	3.97524
623	5708.43	3.97638
622	5447.13	3.97752
621	6120.48	3.97866
620	5507.43	3.9798
619	5557.68	3.98095
618	5808.93	3.98209
617	5718.48	3.98323
616	6019.98	3.98492
615	5969.73	3.98685
614	5879.28	3.98878
613	5738.58	3.99071
612	5889.33	3.99265
611	5899.38	3.99458
610	5929.53	3.99651
609	6271.23	3.99845
608	6190.83	4.00038
607	5999.88	4.00231
606	6130.53	4.00425
605	5808.93	4.00618
604	5768.73	4.00811
603	6361.68	4.01005
602	5839.08	4.01198
601	5929.53	4.01391
600	6110.43	4.01584
599	6130.53	4.01778
598	5748.63	4.01971
597	5889.33	4.02164
596	5758.68	4.02358
595	5788.83	4.02551
594	5949.63	4.02744
593	5788.83	4.02938
592	5879.28	4.03131
591	5808.93	4.03324
590	6050.13	4.03518
589	6040.08	4.03711
588	5909.43	4.03904
587	5788.83	4.04098
586	6301.38	4.04291
585	6341.58	4.04484
584	6110.43	4.04677
583	6391.83	4.04871
582	6331.53	4.05064
581	6281.28	4.05257
580	5929.53	4.05451
579	6210.93	4.05644
578	6210.93	4.05837
577	6241.08	4.06031
576	6391.83	4.06159
575	6140.58	4.06259
574	6200.88	4.06359
573	6019.98	4.06458
572	6200.88	4.06558
571	5959.68	4.06658
570	6100.38	4.06757
569	6220.98	4.06857
568	6060.18	4.06957
567	5979.78	4.07056
566	6130.53	4.07156
565	6040.08	4.07255
564	6080.28	4.07355
563	6301.38	4.07455
562	5999.88	4.07554
561	6301.38	4.07654
560	6130.53	4.07754
559	6100.38	4.07853
558	6633.03	4.07953
557	6492.33	4.08053
556	6783.78	4.08152
555	6291.33	4.08252
554	6663.18	4.08352
553	6311.43	4.08451
552	6231.03	4.08551
551	6180.78	4.08651
550	6140.58	4.0875
549	5849.13	4.0885
548	5788.83	4.0895
547	5738.58	4.09049
546	5467.23	4.09149
545	5658.18	4.09249
544	5326.53	4.09348
543	4753.67	4.09448
542	4512.47	4.09547
541	4261.22	4.09647
540	4190.87	4.09747
539	4009.97	4.09846
538	4231.07	4.09946
537	3919.52	4.10046
536	3497.42	4.10145
535	3849.17	4.10245
534	4130.57	4.10345
533	5607.93	4.10444
532	11416.9	4.10544
531	21798.6	4.10644
530	27436.6	4.10743
529	19949.3	4.10843
528	8572.69	4.10943
527	3587.87	4.11042
526	2954.71	4.11142
525	2512.51	4.11242
524	2452.21	4.11341
523	2472.31	4.11441
522	2462.26	4.11541
521	2231.11	4.1164
520	2261.26	4.1174
519	2261.26	4.11839
518	2301.46	4.11939
517	2291.41	4.12039
516	2361.76	4.12194
515	2351.71	4.12375
514	2221.06	4.12556
513	2200.96	4.12736
512	2401.96	4.12917
511	2291.41	4.13097
510	2180.86	4.13278
509	2462.26	4.13459
508	2351.71	4.13639
507	2492.41	4.1382
506	2462.26	4.14001
505	2361.76	4.14181
504	2281.36	4.14362
503	2321.56	4.14543
502	2301.46	4.14723
501	2472.31	4.14904
500	2281.36	4.15084
499	2381.86	4.15265
498	2401.96	4.15446
497	2562.76	4.15626
496	2241.16	4.15807
495	2351.71	4.15988
494	2643.16	4.16168
493	2261.26	4.16349
492	2462.26	4.16529
491	2351.71	4.1671
490	2341.66	4.16891
489	2251.21	4.17071
488	2281.36	4.17252
487	2150.71	4.17433
486	2542.66	4.17613
485	2321.56	4.17794
484	2502.46	4.17975
483	2331.61	4.18155
482	2351.71	4.18336
481	2391.91	4.18516
480	2301.46	4.18697
479	2281.36	4.18878
478	2341.66	4.19058
477	2592.91	4.19239
476	2271.31	4.19378
475	2683.36	4.19498
474	2572.81	4.19619
473	2391.91	4.19739
472	2452.21	4.1986
471	2422.06	4.1998
470	2391.91	4.201
469	2381.86	4.20221
468	2381.86	4.20341
467	2381.86	4.20462
466	2512.51	4.20582
465	2663.26	4.20702
464	2633.11	4.20823
463	2381.86	4.20943
462	2432.11	4.21064
461	2361.76	4.21184
460	2492.41	4.21304
459	2492.41	4.21425
458	2552.71	4.21545
457	2351.71	4.21665
456	2341.66	4.21786
455	2482.36	4.21906
454	2412.01	4.22027
453	2512.51	4.22147
452	2562.76	4.22267
451	2613.01	4.22388
450	2381.86	4.22508
449	2542.66	4.22629
448	2623.06	4.22749
447	2391.91	4.22869
446	2663.26	4.2299
445	2522.56	4.2311
444	2582.86	4.23231
443	2522.56	4.23351
442	2653.21	4.23471
441	2391.91	4.23592
440	2552.71	4.23712
439	2592.91	4.23832
438	2432.11	4.23953
437	2542.66	4.24073
436	2482.36	4.24194
435	2532.61	4.24314
434	2592.91	4.24434
433	2391.91	4.24555
432	2522.56	4.24675
431	2542.66	4.24796
430	2452.21	4.24916
429	2422.06	4.25036
428	2653.21	4.25157
427	2673.31	4.25277
426	2562.76	4.25428
425	2743.66	4.25592
424	2683.36	4.25757
423	2422.06	4.25921
422	2542.66	4.26085
421	2703.46	4.2625
420	2633.11	4.26414
419	2673.31	4.26578
418	2824.06	4.26743
417	2703.46	4.26907
416	2602.96	4.27072
415	2623.06	4.27236
414	2633.11	4.274
413	2723.56	4.27565
412	2623.06	4.27729
411	2613.01	4.27893
410	2814.01	4.28058
409	2834.11	4.28222
408	2673.31	4.28387
407	2803.96	4.28551
406	2552.71	4.28715
405	2542.66	4.2888
404	2673.31	4.29044
403	2623.06	4.29208
402	2502.46	4.29373
401	2542.66	4.29537
400	2713.51	4.29701
399	2874.31	4.29866
398	2673.31	4.3003
397	2884.36	4.30195
396	2783.86	4.30359
395	2602.96	4.30523
394	2844.16	4.30688
393	2884.36	4.30852
392	2703.46	4.31016
391	2673.31	4.31181
390	2834.11	4.31345
389	2803.96	4.3151
388	2683.36	4.31674
387	2562.76	4.31838
386	2572.81	4.31947
385	2753.71	4.32031
384	2633.11	4.32114
383	2904.46	4.32198
382	3205.97	4.32282
381	2884.36	4.32365
380	2703.46	4.32449
379	2653.21	4.32533
378	2623.06	4.32616
377	2713.51	4.327
376	2723.56	4.32784
375	2693.41	4.32867
374	2934.61	4.32951
373	2723.56	4.33035
372	2934.61	4.33118
371	2854.21	4.33202
370	2783.86	4.33286
369	2864.26	4.33369
368	2834.11	4.33453
367	2924.56	4.33537
366	2814.01	4.3362
365	2613.01	4.33704
364	2693.41	4.33788
363	2964.76	4.33871
362	2924.56	4.33955
361	2673.31	4.34039
360	2733.61	4.34122
359	2693.41	4.34206
358	3165.77	4.3429
357	3025.06	4.34373
356	2954.71	4.34457
355	2844.16	4.34541
354	2673.31	4.34624
353	2854.21	4.34708
352	2854.21	4.34792
351	2773.81	4.34875
350	2743.66	4.34959
349	3155.72	4.35043
348	3266.27	4.35126
347	2914.51	4.3521
346	2743.66	4.35294
345	2944.66	4.35377
344	2814.01	4.35461
343	2783.86	4.35545
342	3075.32	4.35628
341	3155.72	4.35712
340	2994.91	4.35796
339	3065.27	4.35879
338	2944.66	4.35963
337	3025.06	4.36047
336	3115.52	4.3613
335	3095.42	4.36214
334	3165.77	4.36298
333	3296.42	4.36381
332	3175.82	4.36465
331	2924.56	4.36549
330	2834.11	4.36632
329	3115.52	4.36716
328	2994.91	4.368
327	3205.97	4.36883
326	2954.71	4.36967
325	2884.36	4.37051
324	3055.22	4.37134
323	2984.86	4.37218
322	2884.36	4.37302
321	3236.12	4.37385
320	3457.22	4.37469
319	2994.91	4.37553
318	3336.62	4.37636
317	3155.72	4.3772
316	2814.01	4.37804
315	3035.11	4.37887
314	3316.52	4.37971
313	3175.82	4.38055
312	3065.27	4.38138
311	3306.47	4.38222
310	3185.87	4.38306
309	3256.22	4.38389
308	3326.57	4.38473
307	3286.37	4.38557
306	3236.12	4.3864
305	3316.52	4.38724
304	3015.01	4.38808
303	3125.57	4.38891
302	3145.67	4.38975
301	2974.81	4.39059
300	2834.11	4.39142
299	2623.06	4.39226
298	2442.16	4.3931
297	2180.86	4.39393
296	2170.81	4.39643
295	1899.46	4.39967
294	1547.71	4.40291
293	1597.96	4.40615
292	1517.56	4.4094
291	1246.21	4.41264
290	1396.96	4.41588
289	1195.96	4.41912
288	2211.01	4.42236
287	5758.68	4.4256
286	7828.99	4.42884
285	4281.32	4.43209
284	3959.72	4.43533
283	12552.5	4.43857
282	17446.9	4.44181
281	8371.69	4.44505
280	1859.26	4.44829
279	773.854	4.45153
278	552.753	4.45478
277	412.052	4.45802
276	391.952	4.46126
275	391.952	4.4645
274	331.652	4.46774
273	351.752	4.47098
272	311.552	4.47422
271	271.351	4.47747
270	301.501	4.48071
269	281.401	4.48395
268	361.802	4.48719
267	311.552	4.49043
266	271.351	4.49367
265	321.602	4.49691
264	291.451	4.50016
263	251.251	4.5034
262	281.401	4.50664
261	211.051	4.50988
260	261.301	4.51312
259	261.301	4.51636
258	281.401	4.5196
257	271.351	4.52285
256	301.501	4.52609
255	281.401	4.52933
254	281.401	4.53257
253	281.401	4.53581
252	331.652	4.53905
251	291.451	4.54229
250	261.301	4.54554
249	301.501	4.54878
248	251.251	4.55202
247	251.251	4.55526
246	231.151	4.55769
245	211.051	4.55976
244	261.301	4.56182
243	271.351	4.56389
242	331.652	4.56595
241	251.251	4.56802
240	271.351	4.57008
239	291.451	4.57215
238	211.051	4.57422
237	251.251	4.57628
236	271.351	4.57835
235	251.251	4.58041
234	271.351	4.58248
233	271.351	4.58454
232	241.201	4.58661
231	361.802	4.58867
230	351.752	4.59074
229	331.652	4.59281
228	361.802	4.59487
227	241.201	4.59694
226	291.451	4.599
225	281.401	4.60107
224	271.351	4.60313
223	361.802	4.6052
222	311.552	4.60727
221	271.351	4.60933
220	271.351	4.6114
219	351.752	4.61346
218	341.702	4.61553
217	251.251	4.61759
216	281.401	4.61966
215	241.201	4.62172
214	331.652	4.62379
213	301.501	4.62586
212	311.552	4.62792
211	271.351	4.62999
210	381.902	4.63205
209	301.501	4.63412
208	331.652	4.63618
207	341.702	4.63825
206	281.401	4.64032
205	301.501	4.64238
204	341.702	4.64445
203	301.501	4.64651
202	241.201	4.64858
201	281.401	4.65064
200	391.952	4.65271
199	301.501	4.65477
198	331.652	4.65684
197	311.552	4.65891
196	291.451	4.66097
195	251.251	4.66304
194	211.051	4.6651
193	231.151	4.66717
192	391.952	4.66923
191	261.301	4.6713
190	321.602	4.67337
189	331.652	4.67543
188	321.602	4.6775
187	391.952	4.67956
186	291.451	4.68118
185	311.552	4.68259
184	241.201	4.684
183	291.451	4.68541
182	351.752	4.68682
181	341.702	4.68823
180	341.702	4.68965
179	281.401	4.69106
178	321.602	4.69247
177	321.602	4.69388
176	381.902	4.69529
175	331.652	4.6967
174	291.451	4.69811
173	391.952	4.69953
172	211.051	4.70094
171	291.451	4.70235
170	341.702	4.70376
169	261.301	4.70517
168	241.201	4.70658
167	381.902	4.708
166	442.202	4.70941
165	291.451	4.71082
164	301.501	4.71223
163	402.002	4.71364
162	321.602	4.71505
161	351.752	4.71646
160	321.602	4.71788
159	321.602	4.71929
158	261.301	4.7207
157	301.501	4.72211
156	291.451	4.72352
155	301.501	4.72493
154	281.401	4.72635
153	261.301	4.72776
152	291.451	4.72917
151	351.752	4.73058
150	311.552	4.73199
149	321.602	4.7334
148	271.351	4.73481
147	361.802	4.73623
146	371.852	4.73764
145	251.251	4.73905
144	261.301	4.74046
143	351.752	4.74187
142	311.552	4.74328
141	261.301	4.7447
140	341.702	4.74611
139	341.702	4.74752
138	301.501	4.74893
137	422.102	4.75034
136	331.652	4.75175
135	291.451	4.75316
134	291.451	4.75458
133	231.151	4.75599
132	301.501	4.7574
131	281.401	4.75881
130	311.552	4.76143
129	321.602	4.76459
128	341.702	4.76775
127	402.002	4.77091
126	321.602	4.77406
125	361.802	4.77722
124	301.501	4.78038
123	351.752	4.78354
122	402.002	4.7867
121	331.652	4.78986
120	301.501	4.79302
119	351.752	4.79618
118	351.752	4.79934
117	351.752	4.8025
116	271.351	4.80565
115	321.602	4.80881
114	361.802	4.81197
113	361.802	4.81513
112	341.702	4.81829
111	331.652	4.82145
110	391.952	4.82461
109	301.501	4.82777
108	422.102	4.83093
107	402.002	4.83409
106	361.802	4.83724
105	341.702	4.8404
104	301.501	4.84356
103	341.702	4.84672
102	321.602	4.84988
101	381.902	4.85304
100	391.952	4.8562
99	371.852	4.85936
98	341.702	4.86252
97	261.301	4.86568
96	361.802	4.86883
95	331.652	4.87199
94	361.802	4.87515
93	271.351	4.87831
92	291.451	4.88147
91	452.252	4.88463
90	452.252	4.88779
89	391.952	4.89095
88	361.802	4.89411
87	281.401	4.89727
86	351.752	4.90043
85	371.852	4.90358
84	321.602	4.90674
83	311.552	4.9099
82	412.052	4.91306
81	422.102	4.91622
80	402.002	4.91938
79	341.702	4.92254
78	422.102	4.9257
77	371.852	4.92886
76	341.702	4.93202
75	381.902	4.93517
74	261.301	4.93833
73	311.552	4.94149
72	391.952	4.94465
71	341.702	4.94781
70	341.702	4.95097
69	311.552	4.95413
68	361.802	4.95729
67	412.052	4.96045
66	381.902	4.96361
65	402.002	4.96676
64	361.802	4.96992
63	442.202	4.97308
62	422.102	4.97624
61	341.702	4.9794
60	452.252	4.98256
59	432.152	4.98572
58	311.552	4.98888
57	251.251	4.99204
56	361.802	4.9952
55	301.501	4.99835
54	381.902	5.00151
53	381.902	5.00467
52	422.102	5.00783
51	371.852	5.01099
50	502.502	5.01415
49	532.653	5.01731
48	351.752	5.02047
47	341.702	5.02363
46	391.952	5.02679
45	422.102	5.02994
44	371.852	5.0331
43	311.552	5.03626
42	291.451	5.03942
41	391.952	5.04258
40	391.952	5.04574
39	371.852	5.0489
38	341.702	5.05206
37	361.802	5.05522
36	321.602	5.05838
35	381.902	5.06153
34	391.952	5.06469
33	271.351	5.06785
32	422.102	5.07101
31	462.302	5.07417
30	452.252	5.07733
29	371.852	5.08049
28	402.002	5.08365
27	613.053	5.08681
26	683.403	5.08997
25	683.403	5.09313
24	814.054	5.09628
23	713.554	5.09944
22	623.103	5.1026
21	452.252	5.10576
20	291.451	5.10892
19	291.451	5.11208
18	281.401	5.11524
17	341.702	5.1184
16	371.852	5.12156
15	321.602	5.12472
14	301.501	5.12787
13	301.501	5.13103
12	341.702	5.13419
11	311.552	5.13735
10	351.752	5.14051
9	391.952	5.14367
8	432.152	5.14683
7	261.301	5.14999
6	211.051	5.15315
5	150.751	5.15631
4	190.951	5.15946
3	140.701	5.16262
2	160.801	5.16578
1	90.4504	5.16894
0	20.1001	5.1721
-1	0	5.17526
-2	0	5.17842
-3	30.1501	5.18158
-4	10.05	5.18474
-5	0	5.1879
