# Supplementary material for: Surface hydrophobization of hydrogels via interface dynamics-induced network reconfiguration
Source: Nat Commun. 2024 Jan 3;15:239. doi: 10.1038/s41467-023-44646-5 (PMC10764767; doi:10.1038/s41467-023-44646-5)
Supplement: Supplementary file 10 — Source data [file 41467_2023_44646_MOESM10_ESM.zip › Source data/Figure S13/Raw data_60nm.xlsx]

## Sheet: 2-C 1s
	86468/86468-1/86468-1/Depth Profile/Etches/3/C 1s
Binding energy (eV)	Counts per second	Trans Fn		Corrected BE	Counts per second
300	1486.1	1.13723		302.6	1486.1
299.9	1478.4	1.13725		302.5	1478.4
299.8	1447.6	1.13728		302.4	1447.6
299.7	1409.1	1.13731		302.3	1409.1
299.6	1262.8	1.13734		302.2	1262.8
299.5	1339.8	1.13737		302.1	1339.8
299.4	1455.3	1.1374		302	1455.3
299.3	1570.8	1.13743		301.9	1570.8
299.2	1301.3	1.13745		301.8	1301.3
299.1	1301.3	1.13748		301.7	1301.3
299	1447.6	1.13751		301.6	1447.6
298.9	1540	1.13754		301.5	1540
298.8	1486.1	1.13757		301.4	1486.1
298.7	1355.2	1.1376		301.3	1355.2
298.6	1424.5	1.13763		301.2	1424.5
298.5	1316.7	1.13766		301.1	1316.7
298.4	1232	1.13768		301	1232
298.3	1316.7	1.13771		300.9	1316.7
298.2	1309	1.13774		300.8	1309
298.1	1124.2	1.13777		300.7	1124.2
298	1208.9	1.1378		300.6	1208.9
297.9	1278.2	1.13783		300.5	1278.2
297.8	1362.9	1.13786		300.4	1362.9
297.7	1301.3	1.13789		300.3	1301.3
297.6	1262.8	1.13791		300.2	1262.8
297.5	1455.3	1.13794		300.1	1455.3
297.4	1293.6	1.13797		300	1293.6
297.3	1201.2	1.138		299.9	1201.2
297.2	1232	1.13803		299.8	1232
297.1	1424.5	1.13806		299.7	1424.5
297	1278.2	1.13809		299.6	1278.2
296.9	1208.9	1.13812		299.5	1208.9
296.8	1239.7	1.13814		299.4	1239.7
296.7	1131.9	1.13817		299.3	1131.9
296.6	1139.6	1.13825		299.2	1139.6
296.5	1016.4	1.13834		299.1	1016.4
296.4	1155	1.13842		299	1155
296.3	1078	1.13851		298.9	1078
296.2	1039.5	1.13859		298.8	1039.5
296.1	1054.9	1.13868		298.7	1054.9
296	1039.5	1.13876		298.6	1039.5
295.9	993.3	1.13885		298.5	993.3
295.8	1062.6	1.13893		298.4	1062.6
295.7	977.9	1.13902		298.3	977.9
295.6	947.1	1.13911		298.2	947.1
295.5	1001	1.13919		298.1	1001
295.4	1139.6	1.13928		298	1139.6
295.3	862.4	1.13936		297.9	862.4
295.2	939.4	1.13945		297.8	939.4
295.1	908.6	1.13953		297.7	908.6
295	854.7	1.13962		297.6	854.7
294.9	900.9	1.1397		297.5	900.9
294.8	954.8	1.13979		297.4	954.8
294.7	900.9	1.13987		297.3	900.9
294.6	823.9	1.13996		297.2	823.9
294.5	847	1.14004		297.1	847
294.4	870.1	1.14013		297	870.1
294.3	808.5	1.14021		296.9	808.5
294.2	716.1	1.1403		296.8	716.1
294.1	716.1	1.14038		296.7	716.1
294	770	1.14047		296.6	770
293.9	816.2	1.14056		296.5	816.2
293.8	847	1.14064		296.4	847
293.7	862.4	1.14073		296.3	862.4
293.6	793.1	1.14081		296.2	793.1
293.5	700.7	1.1409		296.1	700.7
293.4	608.3	1.14098		296	608.3
293.3	608.3	1.14107		295.9	608.3
293.2	592.9	1.14115		295.8	592.9
293.1	700.7	1.14124		295.7	700.7
293	739.2	1.14132		295.6	739.2
292.9	739.2	1.14141		295.5	739.2
292.8	608.3	1.14149		295.4	608.3
292.7	531.3	1.14158		295.3	531.3
292.6	592.9	1.14166		295.2	592.9
292.5	654.5	1.14175		295.1	654.5
292.4	669.9	1.14184		295	669.9
292.3	654.5	1.14192		294.9	654.5
292.2	523.6	1.14201		294.8	523.6
292.1	616	1.14209		294.7	616
292	639.1	1.14218		294.6	639.1
291.9	616	1.14226		294.5	616
291.8	600.6	1.14235		294.4	600.6
291.7	523.6	1.14243		294.3	523.6
291.6	554.4	1.14252		294.2	554.4
291.5	515.9	1.1426		294.1	515.9
291.4	577.5	1.14269		294	577.5
291.3	500.5	1.14277		293.9	500.5
291.2	523.6	1.14286		293.8	523.6
291.1	554.4	1.14294		293.7	554.4
291	469.7	1.14303		293.6	469.7
290.9	577.5	1.14311		293.5	577.5
290.8	623.7	1.1432		293.4	623.7
290.7	592.9	1.14329		293.3	592.9
290.6	508.2	1.14337		293.2	508.2
290.5	508.2	1.14346		293.1	508.2
290.4	554.4	1.14354		293	554.4
290.3	531.3	1.14363		292.9	531.3
290.2	438.9	1.14371		292.8	438.9
290.1	462	1.1438		292.7	462
290	546.7	1.14388		292.6	546.7
289.9	554.4	1.14397		292.5	554.4
289.8	446.6	1.14405		292.4	446.6
289.7	600.6	1.14414		292.3	600.6
289.6	546.7	1.14422		292.2	546.7
289.5	462	1.14431		292.1	462
289.4	446.6	1.14439		292	446.6
289.3	438.9	1.14448		291.9	438.9
289.2	423.5	1.14456		291.8	423.5
289.1	515.9	1.14465		291.7	515.9
289	454.3	1.14474		291.6	454.3
288.9	438.9	1.14482		291.5	438.9
288.8	500.5	1.14491		291.4	500.5
288.7	523.6	1.14499		291.3	523.6
288.6	462	1.14508		291.2	462
288.5	539	1.14516		291.1	539
288.4	554.4	1.14525		291	554.4
288.3	562.1	1.14533		290.9	562.1
288.2	608.3	1.14542		290.8	608.3
288.1	531.3	1.1455		290.7	531.3
288	577.5	1.14559		290.6	577.5
287.9	785.4	1.14567		290.5	785.4
287.8	800.8	1.14576		290.4	800.8
287.7	1016.4	1.14584		290.3	1016.4
287.6	1247.4	1.14593		290.2	1247.4
287.5	1540	1.14602		290.1	1540
287.4	1986.6	1.1461		290	1986.6
287.3	2394.7	1.14619		289.9	2394.7
287.2	2864.4	1.14627		289.8	2864.4
287.1	3518.9	1.14636		289.7	3518.9
287	4319.7	1.14644		289.6	4319.7
286.9	4789.4	1.14653		289.5	4789.4
286.8	5413.1	1.14661		289.4	5413.1
286.7	6067.6	1.1467		289.3	6067.6
286.6	6591.2	1.14678		289.2	6591.2
286.5	6891.5	1.14687		289.1	6891.5
286.4	6622	1.14695		289	6622
286.3	6244.7	1.14704		288.9	6244.7
286.2	5744.2	1.14712		288.8	5744.2
286.1	5228.3	1.14721		288.7	5228.3
286	4250.4	1.14729		288.6	4250.4
285.9	3649.8	1.14738		288.5	3649.8
285.8	3126.2	1.14747		288.4	3126.2
285.7	2502.5	1.14755		288.3	2502.5
285.6	2132.9	1.14764		288.2	2132.9
285.5	1509.2	1.14772		288.1	1509.2
285.4	1185.8	1.14781		288	1185.8
285.3	1124.2	1.14789		287.9	1124.2
285.2	1054.9	1.14798		287.8	1054.9
285.1	900.9	1.14806		287.7	900.9
285	754.6	1.14815		287.6	754.6
284.9	739.2	1.14823		287.5	739.2
284.8	793.1	1.14832		287.4	793.1
284.7	893.2	1.1484		287.3	893.2
284.6	870.1	1.14849		287.2	870.1
284.5	1062.6	1.14857		287.1	1062.6
284.4	1078	1.14866		287	1078
284.3	1078	1.14874		286.9	1078
284.2	1370.6	1.14883		286.8	1370.6
284.1	1486.1	1.14892		286.7	1486.1
284	1540	1.149		286.6	1540
283.9	1632.4	1.14909		286.5	1632.4
283.8	2071.3	1.14917		286.4	2071.3
283.7	2641.1	1.14926		286.3	2641.1
283.6	2902.9	1.14934		286.2	2902.9
283.5	3457.3	1.14943		286.1	3457.3
283.4	4165.7	1.14951		286	4165.7
283.3	5082	1.1496		285.9	5082
283.2	6498.8	1.14968		285.8	6498.8
283.1	8100.4	1.14977		285.7	8100.4
283	9047.5	1.14985		285.6	9047.5
282.9	10579.8	1.14994		285.5	10579.8
282.8	12427.8	1.15002		285.4	12427.8
282.7	14252.7	1.15011		285.3	14252.7
282.6	14722.4	1.1502		285.2	14722.4
282.5	15931.3	1.15028		285.1	15931.3
282.4	16239.3	1.15037		285	16239.3
282.3	16123.8	1.15045		284.9	16123.8
282.2	14914.9	1.15054		284.8	14914.9
282.1	13975.5	1.15062		284.7	13975.5
282	12989.9	1.15071		284.6	12989.9
281.9	11896.5	1.15079		284.5	11896.5
281.8	9748.2	1.15088		284.4	9748.2
281.7	8146.6	1.15096		284.3	8146.6
281.6	6506.5	1.15105		284.2	6506.5
281.5	5436.2	1.15113		284.1	5436.2
281.4	3980.9	1.15122		284	3980.9
281.3	2956.8	1.1513		283.9	2956.8
281.2	2271.5	1.15139		283.8	2271.5
281.1	1663.2	1.15147		283.7	1663.2
281	1155	1.15156		283.6	1155
280.9	970.2	1.15165		283.5	970.2
280.8	577.5	1.15173		283.4	577.5
280.7	515.9	1.15182		283.3	515.9
280.6	492.8	1.1519		283.2	492.8
280.5	385	1.15199		283.1	385
280.4	284.9	1.15207		283	284.9
280.3	238.7	1.15216		282.9	238.7
280.2	246.4	1.15224		282.8	246.4
280.1	238.7	1.15233		282.7	238.7
280	292.6	1.15241		282.6	292.6
279.9	246.4	1.1525		282.5	246.4
279.8	231	1.15258		282.4	231
279.7	184.8	1.15267		282.3	184.8
279.6	184.8	1.15275		282.2	184.8
279.5	177.1	1.15284		282.1	177.1
279.4	161.7	1.15292		282	161.7
279.3	223.3	1.15301		281.9	223.3
279.2	223.3	1.1531		281.8	223.3
279.1	231	1.15318		281.7	231
279	207.9	1.15327		281.6	207.9
278.9	138.6	1.15335		281.5	138.6
278.8	177.1	1.15344		281.4	177.1
278.7	200.2	1.15352		281.3	200.2
278.6	177.1	1.15361		281.2	177.1
278.5	223.3	1.15369		281.1	223.3
278.4	200.2	1.15378		281	200.2
278.3	177.1	1.15386		280.9	177.1
278.2	207.9	1.15395		280.8	207.9
278.1	192.5	1.15403		280.7	192.5
278	154	1.15412		280.6	154
277.9	146.3	1.1542		280.5	146.3
277.8	154	1.15429		280.4	154
277.7	169.4	1.15438		280.3	169.4
277.6	192.5	1.15446		280.2	192.5
277.5	161.7	1.15455		280.1	161.7
277.4	161.7	1.15463		280	161.7
277.3	154	1.15472		279.9	154
277.2	138.6	1.1548		279.8	138.6
277.1	184.8	1.15489		279.7	184.8
277	138.6	1.15497		279.6	138.6

## Sheet: 1-O 1s
	86468/86468-1/86468-1/Depth Profile/Etches/3/O 1s
Binding energy (eV)	Counts per second	Trans Fn		Corrected BE	Counts per second
543	2561.15	1.03851		545.6	2561.15
542.9	2561.15	1.03857		545.5	2561.15
542.8	2573.21	1.03862		545.4	2573.21
542.7	2404.28	1.03867		545.3	2404.28
542.6	2434.45	1.03872		545.2	2434.45
542.5	2470.65	1.03878		545.1	2470.65
542.4	2500.81	1.03883		545	2500.81
542.3	2319.81	1.03888		544.9	2319.81
542.2	2494.78	1.03893		544.8	2494.78
542.1	2395.23	1.03899		544.7	2395.23
542	2410.31	1.03904		544.6	2410.31
541.9	2365.06	1.03909		544.5	2365.06
541.8	2271.55	1.03914		544.4	2271.55
541.7	2292.66	1.0392		544.3	2292.66
541.6	2334.9	1.03925		544.2	2334.9
541.5	2241.38	1.0393		544.1	2241.38
541.4	2250.43	1.03935		544	2250.43
541.3	2283.61	1.0394		543.9	2283.61
541.2	2199.15	1.03946		543.8	2199.15
541.1	2141.83	1.03951		543.7	2141.83
541	2159.93	1.03956		543.6	2159.93
540.9	2262.5	1.03961		543.5	2262.5
540.8	2096.58	1.03967		543.4	2096.58
540.7	2138.81	1.03972		543.3	2138.81
540.6	2009.1	1.03977		543.2	2009.1
540.5	2084.51	1.03982		543.1	2084.51
540.4	2009.1	1.03988		543	2009.1
540.3	2003.06	1.03993		542.9	2003.06
540.2	2099.6	1.03998		542.8	2099.6
540.1	1981.95	1.04003		542.7	1981.95
540	1997.03	1.04009		542.6	1997.03
539.9	2063.4	1.04014		542.5	2063.4
539.8	2099.6	1.04019		542.4	2099.6
539.7	2129.76	1.04024		542.3	2129.76
539.6	2199.15	1.04029		542.2	2199.15
539.5	2217.25	1.04035		542.1	2217.25
539.4	1948.76	1.0404		542	1948.76
539.3	1960.83	1.04045		541.9	1960.83
539.2	2054.35	1.0405		541.8	2054.35
539.1	2078.48	1.04056		541.7	2078.48
539	1963.85	1.04061		541.6	1963.85
538.9	1991	1.04066		541.5	1991
538.8	1963.85	1.04071		541.4	1963.85
538.7	2030.21	1.04077		541.3	2030.21
538.6	2060.38	1.04082		541.2	2060.38
538.5	2153.9	1.04087		541.1	2153.9
538.4	2069.43	1.04092		541	2069.43
538.3	1984.96	1.04098		540.9	1984.96
538.2	1912.56	1.04103		540.8	1912.56
538.1	1984.96	1.04108		540.7	1984.96
538	1994.01	1.04113		540.6	1994.01
537.9	1997.03	1.04119		540.5	1997.03
537.8	1828.1	1.04124		540.4	1828.1
537.7	1873.35	1.04129		540.3	1873.35
537.6	1849.22	1.04134		540.2	1849.22
537.5	1785.87	1.04139		540.1	1785.87
537.4	1725.53	1.04145		540	1725.53
537.3	1791.9	1.0415		539.9	1791.9
537.2	1819.05	1.04155		539.8	1819.05
537.1	1728.55	1.0416		539.7	1728.55
537	1629	1.04166		539.6	1629
536.9	1598.83	1.04171		539.5	1598.83
536.8	1659.17	1.04176		539.4	1659.17
536.7	1755.7	1.04181		539.3	1755.7
536.6	1692.35	1.04187		539.2	1692.35
536.5	1592.8	1.04192		539.1	1592.8
536.4	1595.82	1.04197		539	1595.82
536.3	1595.82	1.04202		538.9	1595.82
536.2	1571.68	1.04208		538.8	1571.68
536.1	1535.48	1.04213		538.7	1535.48
536	1583.75	1.04218		538.6	1583.75
535.9	1580.73	1.04223		538.5	1580.73
535.8	1505.32	1.04228		538.4	1505.32
535.7	1493.25	1.04234		538.3	1493.25
535.6	1529.45	1.04239		538.2	1529.45
535.5	1532.47	1.04244		538.1	1532.47
535.4	1520.4	1.04249		538	1520.4
535.3	1556.6	1.04255		537.9	1556.6
535.2	1523.42	1.0426		537.8	1523.42
535.1	1502.3	1.04265		537.7	1502.3
535	1508.33	1.0427		537.6	1508.33
534.9	1490.23	1.04276		537.5	1490.23
534.8	1478.17	1.04281		537.4	1478.17
534.7	1622.97	1.04286		537.3	1622.97
534.6	1604.87	1.04291		537.2	1604.87
534.5	1647.1	1.04297		537.1	1647.1
534.4	1677.27	1.04302		537	1677.27
534.3	1632.02	1.04307		536.9	1632.02
534.2	1629	1.04312		536.8	1629
534.1	1638.05	1.04318		536.7	1638.05
534	1752.68	1.04323		536.6	1752.68
533.9	1737.6	1.04328		536.5	1737.6
533.8	1686.32	1.04333		536.4	1686.32
533.7	1719.5	1.04338		536.3	1719.5
533.6	1737.6	1.04344		536.2	1737.6
533.5	1825.08	1.04349		536.1	1825.08
533.4	1921.61	1.04354		536	1921.61
533.3	1864.3	1.04359		535.9	1864.3
533.2	1972.9	1.04365		535.8	1972.9
533.1	2084.51	1.0437		535.7	2084.51
533	2214.23	1.04375		535.6	2214.23
532.9	2274.56	1.0438		535.5	2274.56
532.8	2497.8	1.04386		535.4	2497.8
532.7	2380.15	1.04391		535.3	2380.15
532.6	2790.41	1.04396		535.2	2790.41
532.5	3152.41	1.04401		535.1	3152.41
532.4	3442.01	1.04407		535	3442.01
532.3	3882.45	1.04412		534.9	3882.45
532.2	4546.11	1.04417		534.8	4546.11
532.1	5058.95	1.04422		534.7	5058.95
532	5629.1	1.04427		534.6	5629.1
531.9	6555.21	1.04433		534.5	6555.21
531.8	7635.18	1.04438		534.4	7635.18
531.7	8772.46	1.04443		534.3	8772.46
531.6	9505.51	1.04448		534.2	9505.51
531.5	10434.6	1.04454		534.1	10434.6
531.4	11671.5	1.04459		534	11671.5
531.3	12353.2	1.04464		533.9	12353.2
531.2	13273.3	1.04469		533.8	13273.3
531.1	14021.5	1.04475		533.7	14021.5
531	14624.8	1.0448		533.6	14624.8
530.9	15071.3	1.04485		533.5	15071.3
530.8	15379	1.0449		533.4	15379
530.7	15294.5	1.04496		533.3	15294.5
530.6	15870.7	1.04501		533.2	15870.7
530.5	15837.5	1.04506		533.1	15837.5
530.4	15783.2	1.04511		533	15783.2
530.3	15611.2	1.04516		532.9	15611.2
530.2	15421.2	1.04522		532.8	15421.2
530.1	15870.7	1.04527		532.7	15870.7
530	16229.7	1.04532		532.6	16229.7
529.9	16305.1	1.04537		532.5	16305.1
529.8	15955.1	1.04543		532.4	15955.1
529.7	15961.2	1.04548		532.3	15961.2
529.6	16027.5	1.04553		532.2	16027.5
529.5	15270.4	1.04558		532.1	15270.4
529.4	13937	1.04564		532	13937
529.3	12956.6	1.04569		531.9	12956.6
529.2	12051.6	1.04574		531.8	12051.6
529.1	10823.8	1.04579		531.7	10823.8
529	9098.26	1.04585		531.6	9098.26
528.9	7864.44	1.0459		531.5	7864.44
528.8	6766.38	1.04595		531.4	6766.38
528.7	5378.71	1.046		531.3	5378.71
528.6	4428.46	1.04606		531.2	4428.46
528.5	3807.03	1.04611		531.1	3807.03
528.4	3077	1.04616		531	3077
528.3	2482.71	1.04621		530.9	2482.71
528.2	2298.7	1.04626		530.8	2298.7
528.1	2123.73	1.04632		530.7	2123.73
528	1927.65	1.04637		530.6	1927.65
527.9	1837.15	1.04642		530.5	1837.15
527.8	1791.9	1.04647		530.4	1791.9
527.7	1731.57	1.04653		530.3	1731.57
527.6	1580.73	1.04658		530.2	1580.73
527.5	1423.87	1.04663		530.1	1423.87
527.4	1381.63	1.04668		530	1381.63
527.3	1327.33	1.04674		529.9	1327.33
527.2	1378.62	1.04679		529.8	1378.62
527.1	1324.32	1.04684		529.7	1324.32
527	1321.3	1.04689		529.6	1321.3
526.9	1369.57	1.04695		529.5	1369.57
526.8	1426.88	1.047		529.4	1426.88
526.7	1354.48	1.04705		529.3	1354.48
526.6	1399.73	1.0471		529.2	1399.73
526.5	1306.22	1.04715		529.1	1306.22
526.4	1333.37	1.04721		529	1333.37
526.3	1303.2	1.04726		528.9	1303.2
526.2	1339.4	1.04731		528.8	1339.4
526.1	1348.45	1.04736		528.7	1348.45
526	1257.95	1.04742		528.6	1257.95
525.9	1185.55	1.04747		528.5	1185.55
525.8	1248.9	1.04752		528.4	1248.9
525.7	1251.92	1.04757		528.3	1251.92
525.6	1260.97	1.04763		528.2	1260.97
525.5	1260.97	1.04768		528.1	1260.97
525.4	1233.82	1.04773		528	1233.82
525.3	1294.15	1.04778		527.9	1294.15
525.2	1303.2	1.04784		527.8	1303.2
525.1	1251.92	1.04789		527.7	1251.92
525	1357.5	1.04794		527.6	1357.5

## Sheet: 0-survey
	86468/86468-1/86468-1/Depth Profile/Etches/3/survey
Binding energy (eV)	Counts per second	Trans Fn
1200	4020.02	3.12791
1199	3768.77	3.12942
1198	3929.57	3.13092
1197	4140.62	3.13243
1196	3919.52	3.13394
1195	3718.52	3.13544
1194	4040.12	3.13695
1193	4060.22	3.13846
1192	3879.32	3.13997
1191	3909.47	3.14147
1190	4231.07	3.14298
1189	3859.22	3.14449
1188	3929.57	3.146
1187	3909.47	3.1475
1186	3959.72	3.14901
1185	4070.27	3.15052
1184	4150.67	3.15202
1183	4060.22	3.15353
1182	4291.37	3.15504
1181	4231.07	3.15655
1180	4241.12	3.15805
1179	4130.57	3.15956
1178	3949.67	3.16107
1177	3899.42	3.16257
1176	3829.07	3.16367
1175	4321.52	3.16457
1174	4321.52	3.16548
1173	4170.77	3.16638
1172	3939.62	3.16729
1171	4271.27	3.16819
1170	4020.02	3.1691
1169	4261.22	3.17
1168	4301.42	3.17091
1167	4331.57	3.17182
1166	4321.52	3.17272
1165	4341.62	3.17363
1164	4492.37	3.17453
1163	4341.62	3.17544
1162	4050.17	3.17634
1161	4210.97	3.17725
1160	4482.32	3.17815
1159	4442.12	3.17906
1158	4110.47	3.17996
1157	4100.42	3.18087
1156	4231.07	3.18178
1155	4321.52	3.18268
1154	4241.12	3.18359
1153	4271.27	3.18449
1152	4361.72	3.1854
1151	3999.92	3.1863
1150	4210.97	3.18721
1149	4311.47	3.18811
1148	4532.57	3.18902
1147	4341.62	3.18992
1146	4311.47	3.19083
1145	4411.97	3.19174
1144	4432.07	3.19264
1143	4351.67	3.19355
1142	4552.67	3.19445
1141	4391.87	3.19536
1140	4492.37	3.19626
1139	4542.62	3.19717
1138	4301.42	3.19807
1137	4763.72	3.19898
1136	4974.77	3.19989
1135	4602.92	3.20079
1134	4381.82	3.2017
1133	4954.67	3.2026
1132	4874.27	3.20351
1131	4442.12	3.20441
1130	4381.82	3.20532
1129	4552.67	3.20622
1128	4361.72	3.20713
1127	4572.77	3.20803
1126	4462.22	3.20913
1125	4703.42	3.21031
1124	4824.02	3.21149
1123	4653.17	3.21267
1122	4653.17	3.21385
1121	4793.87	3.21503
1120	4542.62	3.21621
1119	4602.92	3.21739
1118	4793.87	3.21857
1117	4512.47	3.21975
1116	4713.47	3.22093
1115	4532.57	3.22211
1114	4733.57	3.22328
1113	4944.62	3.22446
1112	4824.02	3.22564
1111	4783.82	3.22682
1110	5075.28	3.228
1109	4864.22	3.22918
1108	4864.22	3.23036
1107	4713.47	3.23154
1106	4683.32	3.23272
1105	4844.12	3.2339
1104	5025.02	3.23508
1103	5205.93	3.23626
1102	5085.33	3.23744
1101	4723.52	3.23862
1100	4844.12	3.2398
1099	4924.52	3.24098
1098	5035.07	3.24216
1097	4653.17	3.24334
1096	4854.17	3.24452
1095	4874.27	3.2457
1094	4713.47	3.24688
1093	5165.73	3.24806
1092	4954.67	3.24924
1091	4673.27	3.25042
1090	4954.67	3.2516
1089	4733.57	3.25278
1088	4914.47	3.25396
1087	4994.87	3.25514
1086	5075.28	3.25632
1085	4974.77	3.25749
1084	4502.42	3.25867
1083	4854.17	3.25985
1082	5256.18	3.26103
1081	5205.93	3.26221
1080	4844.12	3.26339
1079	5155.68	3.26457
1078	5035.07	3.26575
1077	5205.93	3.26693
1076	5226.03	3.26833
1075	5165.73	3.26983
1074	4884.32	3.27133
1073	5105.43	3.27283
1072	5226.03	3.27433
1071	5256.18	3.27583
1070	5135.58	3.27733
1069	5497.38	3.27883
1068	5326.53	3.28033
1067	5316.48	3.28183
1066	5205.93	3.28333
1065	5678.28	3.28483
1064	5376.78	3.28633
1063	5577.78	3.28783
1062	5416.98	3.28933
1061	5165.73	3.29083
1060	5376.78	3.29233
1059	5557.68	3.29383
1058	5437.08	3.29533
1057	5356.68	3.29683
1056	5256.18	3.29833
1055	5567.73	3.29983
1054	5607.93	3.30133
1053	5879.28	3.30283
1052	5356.68	3.30433
1051	5427.03	3.30583
1050	5507.43	3.30733
1049	5246.13	3.30883
1048	5628.03	3.31033
1047	5989.83	3.31183
1046	5728.53	3.31333
1045	5396.88	3.31483
1044	5356.68	3.31633
1043	5316.48	3.31783
1042	5567.73	3.31933
1041	5537.58	3.32083
1040	5356.68	3.32233
1039	5437.08	3.32383
1038	5688.33	3.32533
1037	5557.68	3.32683
1036	5256.18	3.32833
1035	5286.33	3.32983
1034	5557.68	3.33133
1033	5839.08	3.33283
1032	6019.98	3.33433
1031	5818.98	3.33583
1030	5607.93	3.33733
1029	5638.08	3.33883
1028	5869.23	3.34033
1027	5949.63	3.34183
1026	5617.98	3.34343
1025	5949.63	3.34507
1024	5909.43	3.34671
1023	5849.13	3.34835
1022	5798.88	3.34999
1021	5798.88	3.35163
1020	5738.58	3.35327
1019	5738.58	3.3549
1018	5959.68	3.35654
1017	6281.28	3.35818
1016	6170.73	3.35982
1015	6130.53	3.36146
1014	5919.48	3.3631
1013	6331.53	3.36474
1012	5919.48	3.36638
1011	6030.03	3.36802
1010	6291.33	3.36966
1009	6512.43	3.3713
1008	6060.18	3.37294
1007	6321.48	3.37458
1006	6271.23	3.37622
1005	6130.53	3.37785
1004	5738.58	3.37949
1003	6542.58	3.38113
1002	6803.88	3.38277
1001	6572.73	3.38441
1000	6663.18	3.38605
999	6874.23	3.38769
998	6663.18	3.38933
997	6964.68	3.39097
996	7236.04	3.39261
995	7145.59	3.39425
994	6663.18	3.39589
993	6160.68	3.39753
992	6261.18	3.39917
991	6361.68	3.4008
990	6070.23	3.40244
989	5939.58	3.40408
988	5788.83	3.40572
987	5758.68	3.40736
986	5818.98	3.409
985	5808.93	3.41064
984	5738.58	3.41228
983	5688.33	3.41392
982	5899.38	3.41556
981	6482.28	3.4172
980	6653.13	3.41884
979	7236.04	3.42048
978	7045.08	3.42212
977	7376.74	3.42375
976	7728.49	3.42537
975	7607.89	3.42696
974	7326.49	3.42856
973	7246.09	3.43016
972	7145.59	3.43176
971	7085.28	3.43336
970	6643.08	3.43496
969	6462.18	3.43655
968	6030.03	3.43815
967	5688.33	3.43975
966	5205.93	3.44135
965	4582.82	3.44295
964	3959.72	3.44455
963	3899.42	3.44615
962	4291.37	3.44774
961	3909.47	3.44934
960	3567.77	3.45094
959	3748.67	3.45254
958	3547.67	3.45414
957	3567.77	3.45574
956	3487.37	3.45733
955	3437.12	3.45893
954	3819.02	3.46053
953	3537.62	3.46213
952	3457.22	3.46373
951	3577.82	3.46533
950	3597.92	3.46693
949	3738.62	3.46852
948	3758.72	3.47012
947	3839.12	3.47172
946	3668.27	3.47332
945	3356.72	3.47492
944	3698.42	3.47652
943	4080.32	3.47811
942	3738.62	3.47971
941	3487.37	3.48131
940	3557.72	3.48291
939	3718.52	3.48451
938	3778.82	3.48611
937	3839.12	3.4877
936	4009.97	3.4893
935	3889.37	3.4909
934	3527.57	3.4925
933	3567.77	3.4941
932	3376.82	3.4957
931	3587.87	3.4973
930	3889.37	3.49889
929	4020.02	3.50049
928	3587.87	3.50209
927	3597.92	3.50369
926	3879.32	3.50556
925	3879.32	3.50755
924	3648.17	3.50955
923	3758.72	3.51154
922	3386.87	3.51354
921	3618.02	3.51553
920	3778.82	3.51752
919	3758.72	3.51952
918	3798.92	3.52151
917	3618.02	3.5235
916	3798.92	3.5255
915	3929.57	3.52749
914	3959.72	3.52948
913	3859.22	3.53148
912	3959.72	3.53347
911	3929.57	3.53547
910	4060.22	3.53746
909	3778.82	3.53945
908	3849.17	3.54145
907	3577.82	3.54344
906	3889.37	3.54543
905	3698.42	3.54743
904	3808.97	3.54942
903	3738.62	3.55141
902	3778.82	3.55341
901	3889.37	3.5554
900	3808.97	3.5574
899	3929.57	3.55939
898	3989.87	3.56138
897	3989.87	3.56338
896	3728.57	3.56537
895	3929.57	3.56736
894	4060.22	3.56936
893	4210.97	3.57135
892	3808.97	3.57334
891	3798.92	3.57534
890	3909.47	3.57733
889	4120.52	3.57933
888	3768.77	3.58132
887	3919.52	3.58331
886	4140.62	3.58531
885	4130.57	3.5873
884	3939.62	3.58929
883	3959.72	3.59129
882	4150.67	3.59328
881	4291.37	3.59527
880	4170.77	3.59727
879	3859.22	3.59926
878	4020.02	3.60126
877	4040.12	3.60325
876	4170.77	3.60512
875	4190.87	3.60694
874	4030.07	3.60875
873	4160.72	3.61057
872	4070.27	3.61239
871	4020.02	3.6142
870	4009.97	3.61602
869	4100.42	3.61784
868	3979.82	3.61965
867	3849.17	3.62147
866	4271.27	3.62329
865	4120.52	3.6251
864	3829.07	3.62692
863	4070.27	3.62873
862	3989.87	3.63055
861	4050.17	3.63237
860	4090.37	3.63418
859	4160.72	3.636
858	3979.82	3.63782
857	4231.07	3.63963
856	4090.37	3.64145
855	4150.67	3.64327
854	3889.37	3.64508
853	4241.12	3.6469
852	4060.22	3.64872
851	4251.17	3.65053
850	4301.42	3.65235
849	4311.47	3.65416
848	4030.07	3.65598
847	4552.67	3.6578
846	3919.52	3.65961
845	4462.22	3.66143
844	4241.12	3.66325
843	4321.52	3.66506
842	4221.02	3.66688
841	4341.62	3.6687
840	4241.12	3.67051
839	4009.97	3.67233
838	4231.07	3.67415
837	4371.77	3.67596
836	4381.82	3.67778
835	4180.82	3.67959
834	4361.72	3.68141
833	4080.32	3.68323
832	4592.87	3.68504
831	4401.92	3.68686
830	4472.27	3.68868
829	4271.27	3.69049
828	4190.87	3.69231
827	4482.32	3.69413
826	4351.67	3.69544
825	4140.62	3.69654
824	4009.97	3.69763
823	4200.92	3.69873
822	4110.47	3.69982
821	4030.07	3.70091
820	4170.77	3.70201
819	4633.07	3.7031
818	4683.32	3.7042
817	4351.67	3.70529
816	4552.67	3.70638
815	4733.57	3.70748
814	4602.92	3.70857
813	4783.82	3.70967
812	4803.92	3.71076
811	4542.62	3.71185
810	4170.77	3.71295
809	4351.67	3.71404
808	4221.02	3.71514
807	4803.92	3.71623
806	4743.62	3.71732
805	4894.37	3.71842
804	4693.37	3.71951
803	4542.62	3.72061
802	4261.22	3.7217
801	4552.67	3.72279
800	4381.82	3.72389
799	4623.02	3.72498
798	4683.32	3.72608
797	4974.77	3.72717
796	4623.02	3.72826
795	4653.17	3.72936
794	4411.97	3.73045
793	4351.67	3.73155
792	4442.12	3.73264
791	4592.87	3.73374
790	4783.82	3.73483
789	4834.07	3.73592
788	4944.62	3.73702
787	4512.47	3.73811
786	4683.32	3.73934
785	4633.07	3.74064
784	4924.52	3.74193
783	4723.52	3.74322
782	4824.02	3.74451
781	4381.82	3.74581
780	4512.47	3.7471
779	4592.87	3.74839
778	4663.22	3.74968
777	4683.32	3.75098
776	4643.12	3.75227
775	4954.67	3.75356
774	4733.57	3.75486
773	4733.57	3.75615
772	4713.47	3.75744
771	4713.47	3.75873
770	4502.42	3.76003
769	4854.17	3.76132
768	4914.47	3.76261
767	4874.27	3.76391
766	4602.92	3.7652
765	4763.72	3.76649
764	4381.82	3.76778
763	4482.32	3.76908
762	4633.07	3.77037
761	4834.07	3.77166
760	5055.17	3.77296
759	4954.67	3.77425
758	5025.02	3.77554
757	4763.72	3.77683
756	4512.47	3.77813
755	4592.87	3.77942
754	4803.92	3.78071
753	4824.02	3.782
752	4964.72	3.7833
751	4643.12	3.78459
750	4793.87	3.78588
749	5105.43	3.78718
748	4844.12	3.78847
747	5035.07	3.78976
746	4924.52	3.79105
745	4612.97	3.79235
744	4914.47	3.79364
743	4824.02	3.79493
742	4984.82	3.79623
741	4884.32	3.79752
740	5195.88	3.79881
739	5145.63	3.8001
738	4753.67	3.8014
737	4793.87	3.80269
736	4713.47	3.80398
735	4974.77	3.80528
734	4683.32	3.80657
733	4773.77	3.80786
732	5055.17	3.80915
731	4934.57	3.81045
730	4994.87	3.81174
729	5386.83	3.81303
728	5487.33	3.81433
727	5427.03	3.81562
726	5246.13	3.81739
725	4824.02	3.81937
724	4974.77	3.82135
723	5085.33	3.82333
722	5025.02	3.82531
721	5326.53	3.8273
720	5135.58	3.82928
719	5155.68	3.83126
718	5055.17	3.83324
717	5286.33	3.83522
716	4994.87	3.83721
715	5185.83	3.83919
714	5065.22	3.84117
713	5145.63	3.84315
712	5035.07	3.84513
711	5014.97	3.84712
710	4954.67	3.8491
709	4974.77	3.85108
708	5145.63	3.85306
707	5165.73	3.85504
706	5256.18	3.85702
705	5195.88	3.85901
704	5306.43	3.86099
703	5276.28	3.86297
702	5537.58	3.86495
701	5205.93	3.86693
700	4914.47	3.86892
699	5165.73	3.8709
698	5246.13	3.87288
697	5376.78	3.87486
696	5527.53	3.87684
695	5286.33	3.87883
694	5246.13	3.88081
693	5236.08	3.88279
692	5547.63	3.88477
691	5185.83	3.88675
690	5205.93	3.88874
689	5477.28	3.89072
688	5286.33	3.8927
687	5507.43	3.89468
686	5346.63	3.89666
685	5316.48	3.89865
684	5155.68	3.90063
683	4914.47	3.90261
682	5236.08	3.90459
681	5527.53	3.90657
680	5557.68	3.90855
679	5678.28	3.91054
678	5668.23	3.91252
677	5376.78	3.9145
676	5065.22	3.9159
675	4964.72	3.91704
674	5467.23	3.91818
673	5346.63	3.91933
672	5457.18	3.92047
671	5668.23	3.92161
670	5577.78	3.92275
669	5467.23	3.92389
668	5557.68	3.92503
667	5628.03	3.92617
666	5427.03	3.92731
665	5256.18	3.92845
664	5487.33	3.9296
663	5246.13	3.93074
662	5035.07	3.93188
661	5055.17	3.93302
660	5487.33	3.93416
659	5698.38	3.9353
658	5376.78	3.93644
657	5547.63	3.93758
656	6060.18	3.93872
655	5628.03	3.93987
654	5165.73	3.94101
653	5406.93	3.94215
652	5648.13	3.94329
651	5989.83	3.94443
650	5839.08	3.94557
649	5818.98	3.94671
648	5638.08	3.94785
647	5899.38	3.94899
646	5366.73	3.95014
645	5427.03	3.95128
644	5537.58	3.95242
643	5577.78	3.95356
642	5617.98	3.9547
641	5547.63	3.95584
640	5437.08	3.95698
639	5416.98	3.95812
638	5829.03	3.95926
637	5688.33	3.96041
636	5577.78	3.96155
635	5607.93	3.96269
634	5839.08	3.96383
633	5959.68	3.96497
632	5808.93	3.96611
631	5849.13	3.96725
630	5778.78	3.96839
629	5839.08	3.96953
628	6120.48	3.97068
627	5326.53	3.97182
626	5597.88	3.97296
625	5949.63	3.9741
624	5758.68	3.97524
623	6070.23	3.97638
622	5638.08	3.97752
621	5859.18	3.97866
620	5879.28	3.9798
619	6100.38	3.98095
618	5879.28	3.98209
617	6200.88	3.98323
616	5889.33	3.98492
615	5869.23	3.98685
614	5728.53	3.98878
613	5909.43	3.99071
612	6140.58	3.99265
611	6060.18	3.99458
610	5708.43	3.99651
609	6019.98	3.99845
608	5929.53	4.00038
607	6030.03	4.00231
606	6190.83	4.00425
605	5748.63	4.00618
604	6080.28	4.00811
603	5728.53	4.01005
602	5869.23	4.01198
601	5869.23	4.01391
600	5909.43	4.01584
599	5829.03	4.01778
598	6080.28	4.01971
597	6432.03	4.02164
596	5969.73	4.02358
595	5778.78	4.02551
594	6070.23	4.02744
593	5798.88	4.02938
592	5788.83	4.03131
591	5829.03	4.03324
590	5798.88	4.03518
589	6009.93	4.03711
588	5919.48	4.03904
587	6130.53	4.04098
586	6190.83	4.04291
585	6120.48	4.04484
584	5899.38	4.04677
583	6100.38	4.04871
582	6220.98	4.05064
581	6140.58	4.05257
580	5738.58	4.05451
579	5999.88	4.05644
578	6241.08	4.05837
577	5909.43	4.06031
576	6321.48	4.06159
575	6321.48	4.06259
574	5929.53	4.06359
573	5849.13	4.06458
572	6321.48	4.06558
571	5808.93	4.06658
570	6009.93	4.06757
569	6231.03	4.06857
568	5899.38	4.06957
567	5477.28	4.07056
566	5778.78	4.07156
565	5899.38	4.07255
564	5638.08	4.07355
563	6040.08	4.07455
562	5949.63	4.07554
561	5658.18	4.07654
560	6220.98	4.07754
559	5999.88	4.07853
558	6421.98	4.07953
557	6773.73	4.08053
556	6502.38	4.08152
555	6472.23	4.08252
554	6442.08	4.08352
553	6713.43	4.08451
552	6251.13	4.08551
551	6110.43	4.08651
550	6130.53	4.0875
549	6120.48	4.0885
548	5949.63	4.0895
547	5889.33	4.09049
546	5768.73	4.09149
545	5778.78	4.09249
544	5668.23	4.09348
543	5366.73	4.09448
542	4693.37	4.09547
541	4210.97	4.09647
540	4251.17	4.09747
539	4331.57	4.09846
538	4020.02	4.09946
537	3738.62	4.10046
536	3648.17	4.10145
535	3517.52	4.10245
534	4251.17	4.10345
533	5547.63	4.10444
532	11326.4	4.10544
531	21547.3	4.10644
530	26823.6	4.10743
529	19426.7	4.10843
528	8331.49	4.10943
527	3557.72	4.11042
526	2894.41	4.11142
525	2733.61	4.11242
524	2442.16	4.11341
523	2391.91	4.11441
522	2281.36	4.11541
521	2562.76	4.1164
520	2723.56	4.1174
519	2613.01	4.11839
518	2412.01	4.11939
517	2422.06	4.12039
516	2422.06	4.12194
515	2512.51	4.12375
514	2341.66	4.12556
513	2502.46	4.12736
512	2482.36	4.12917
511	2582.86	4.13097
510	2673.31	4.13278
509	2803.96	4.13459
508	2592.91	4.13639
507	2462.26	4.1382
506	2562.76	4.14001
505	2462.26	4.14181
504	2552.71	4.14362
503	2472.31	4.14543
502	2371.81	4.14723
501	2452.21	4.14904
500	2422.06	4.15084
499	2291.41	4.15265
498	2492.41	4.15446
497	2422.06	4.15626
496	2502.46	4.15807
495	2492.41	4.15988
494	2462.26	4.16168
493	2412.01	4.16349
492	2422.06	4.16529
491	2311.51	4.1671
490	2401.96	4.16891
489	2391.91	4.17071
488	2412.01	4.17252
487	2341.66	4.17433
486	2261.26	4.17613
485	2371.81	4.17794
484	2271.31	4.17975
483	2512.51	4.18155
482	2432.11	4.18336
481	2401.96	4.18516
480	2271.31	4.18697
479	2522.56	4.18878
478	2743.66	4.19058
477	2723.56	4.19239
476	2462.26	4.19378
475	2713.51	4.19498
474	2663.26	4.19619
473	2462.26	4.19739
472	2391.91	4.1986
471	2492.41	4.1998
470	2301.46	4.201
469	2492.41	4.20221
468	2572.81	4.20341
467	2633.11	4.20462
466	2592.91	4.20582
465	2432.11	4.20702
464	2251.21	4.20823
463	2391.91	4.20943
462	2602.96	4.21064
461	2643.16	4.21184
460	2602.96	4.21304
459	2462.26	4.21425
458	2562.76	4.21545
457	2321.56	4.21665
456	2412.01	4.21786
455	2592.91	4.21906
454	2613.01	4.22027
453	2602.96	4.22147
452	2502.46	4.22267
451	2472.31	4.22388
450	2452.21	4.22508
449	2482.36	4.22629
448	2602.96	4.22749
447	2723.56	4.22869
446	2552.71	4.2299
445	2552.71	4.2311
444	2492.41	4.23231
443	2683.36	4.23351
442	2824.06	4.23471
441	2743.66	4.23592
440	2693.41	4.23712
439	2904.46	4.23832
438	2793.91	4.23953
437	2592.91	4.24073
436	2733.61	4.24194
435	2452.21	4.24314
434	2542.66	4.24434
433	2512.51	4.24555
432	2733.61	4.24675
431	2502.46	4.24796
430	2532.61	4.24916
429	2562.76	4.25036
428	2592.91	4.25157
427	2532.61	4.25277
426	2643.16	4.25428
425	2733.61	4.25592
424	2683.36	4.25757
423	2482.36	4.25921
422	2502.46	4.26085
421	2582.86	4.2625
420	2683.36	4.26414
419	2592.91	4.26578
418	2562.76	4.26743
417	2602.96	4.26907
416	2663.26	4.27072
415	2793.91	4.27236
414	2753.71	4.274
413	2703.46	4.27565
412	2703.46	4.27729
411	2713.51	4.27893
410	2562.76	4.28058
409	2673.31	4.28222
408	2914.51	4.28387
407	2623.06	4.28551
406	2562.76	4.28715
405	2462.26	4.2888
404	2562.76	4.29044
403	2653.21	4.29208
402	2623.06	4.29373
401	2713.51	4.29537
400	2663.26	4.29701
399	2703.46	4.29866
398	2703.46	4.3003
397	2934.61	4.30195
396	2974.81	4.30359
395	2693.41	4.30523
394	2814.01	4.30688
393	2914.51	4.30852
392	2773.81	4.31016
391	2643.16	4.31181
390	2492.41	4.31345
389	2643.16	4.3151
388	2814.01	4.31674
387	2432.11	4.31838
386	2713.51	4.31947
385	2803.96	4.32031
384	2844.16	4.32114
383	2643.16	4.32198
382	2884.36	4.32282
381	2723.56	4.32365
380	2884.36	4.32449
379	2954.71	4.32533
378	2904.46	4.32616
377	2914.51	4.327
376	2934.61	4.32784
375	2773.81	4.32867
374	2753.71	4.32951
373	2834.11	4.33035
372	2723.56	4.33118
371	2904.46	4.33202
370	2964.76	4.33286
369	2824.06	4.33369
368	2944.66	4.33453
367	2834.11	4.33537
366	2874.31	4.3362
365	2733.61	4.33704
364	2864.26	4.33788
363	3035.11	4.33871
362	2793.91	4.33955
361	3015.01	4.34039
360	2994.91	4.34122
359	2994.91	4.34206
358	3185.87	4.3429
357	2944.66	4.34373
356	2884.36	4.34457
355	2914.51	4.34541
354	3055.22	4.34624
353	3155.72	4.34708
352	2964.76	4.34792
351	3035.11	4.34875
350	2884.36	4.34959
349	2824.06	4.35043
348	2914.51	4.35126
347	3165.77	4.3521
346	3195.92	4.35294
345	2904.46	4.35377
344	2984.86	4.35461
343	3004.96	4.35545
342	3075.32	4.35628
341	2984.86	4.35712
340	2884.36	4.35796
339	3105.47	4.35879
338	3226.07	4.35963
337	3386.87	4.36047
336	3226.07	4.3613
335	3256.22	4.36214
334	3004.96	4.36298
333	3266.27	4.36381
332	3417.02	4.36465
331	3095.42	4.36549
330	3045.17	4.36632
329	3155.72	4.36716
328	3216.02	4.368
327	3226.07	4.36883
326	3025.06	4.36967
325	2884.36	4.37051
324	3185.87	4.37134
323	3236.12	4.37218
322	3055.22	4.37302
321	3185.87	4.37385
320	3246.17	4.37469
319	3256.22	4.37553
318	3165.77	4.37636
317	2994.91	4.3772
316	3165.77	4.37804
315	3306.47	4.37887
314	3135.62	4.37971
313	3145.67	4.38055
312	3417.02	4.38138
311	3477.32	4.38222
310	3668.27	4.38306
309	3537.62	4.38389
308	3316.52	4.38473
307	3467.27	4.38557
306	3537.62	4.3864
305	3276.32	4.38724
304	3115.52	4.38808
303	3205.97	4.38891
302	3095.42	4.38975
301	3025.06	4.39059
300	2934.61	4.39142
299	2552.71	4.39226
298	2442.16	4.3931
297	2221.06	4.39393
296	2211.01	4.39643
295	1778.86	4.39967
294	1788.91	4.40291
293	1477.36	4.40615
292	1175.86	4.4094
291	1266.31	4.41264
290	1517.56	4.41588
289	1306.51	4.41912
288	2351.71	4.42236
287	5859.18	4.4256
286	7638.04	4.42884
285	4391.87	4.43209
284	4422.02	4.43533
283	12592.7	4.43857
282	18110.2	4.44181
281	8502.34	4.44505
280	1537.66	4.44829
279	633.153	4.45153
278	572.853	4.45478
277	341.702	4.45802
276	432.152	4.46126
275	281.401	4.4645
274	311.552	4.46774
273	241.201	4.47098
272	221.101	4.47422
271	472.352	4.47747
270	321.602	4.48071
269	281.401	4.48395
268	321.602	4.48719
267	201.001	4.49043
266	221.101	4.49367
265	271.351	4.49691
264	211.051	4.50016
263	291.451	4.5034
262	331.652	4.50664
261	291.451	4.50988
260	211.051	4.51312
259	271.351	4.51636
258	251.251	4.5196
257	281.401	4.52285
256	291.451	4.52609
255	241.201	4.52933
254	231.151	4.53257
253	321.602	4.53581
252	241.201	4.53905
251	291.451	4.54229
250	261.301	4.54554
249	311.552	4.54878
248	341.702	4.55202
247	422.102	4.55526
246	271.351	4.55769
245	271.351	4.55976
244	291.451	4.56182
243	321.602	4.56389
242	301.501	4.56595
241	321.602	4.56802
240	371.852	4.57008
239	321.602	4.57215
238	341.702	4.57422
237	321.602	4.57628
236	331.652	4.57835
235	311.552	4.58041
234	231.151	4.58248
233	351.752	4.58454
232	391.952	4.58661
231	271.351	4.58867
230	261.301	4.59074
229	271.351	4.59281
228	351.752	4.59487
227	351.752	4.59694
226	281.401	4.599
225	291.451	4.60107
224	321.602	4.60313
223	291.451	4.6052
222	281.401	4.60727
221	281.401	4.60933
220	241.201	4.6114
219	291.451	4.61346
218	281.401	4.61553
217	211.051	4.61759
216	251.251	4.61966
215	281.401	4.62172
214	291.451	4.62379
213	291.451	4.62586
212	311.552	4.62792
211	351.752	4.62999
210	231.151	4.63205
209	271.351	4.63412
208	211.051	4.63618
207	331.652	4.63825
206	271.351	4.64032
205	371.852	4.64238
204	381.902	4.64445
203	341.702	4.64651
202	281.401	4.64858
201	331.652	4.65064
200	271.351	4.65271
199	331.652	4.65477
198	341.702	4.65684
197	261.301	4.65891
196	241.201	4.66097
195	291.451	4.66304
194	231.151	4.6651
193	211.051	4.66717
192	281.401	4.66923
191	291.451	4.6713
190	271.351	4.67337
189	221.101	4.67543
188	341.702	4.6775
187	331.652	4.67956
186	311.552	4.68118
185	291.451	4.68259
184	271.351	4.684
183	311.552	4.68541
182	321.602	4.68682
181	311.552	4.68823
180	331.652	4.68965
179	311.552	4.69106
178	321.602	4.69247
177	351.752	4.69388
176	291.451	4.69529
175	402.002	4.6967
174	291.451	4.69811
173	321.602	4.69953
172	281.401	4.70094
171	331.652	4.70235
170	412.052	4.70376
169	341.702	4.70517
168	361.802	4.70658
167	331.652	4.708
166	391.952	4.70941
165	311.552	4.71082
164	231.151	4.71223
163	271.351	4.71364
162	281.401	4.71505
161	341.702	4.71646
160	291.451	4.71788
159	381.902	4.71929
158	381.902	4.7207
157	341.702	4.72211
156	271.351	4.72352
155	331.652	4.72493
154	402.002	4.72635
153	311.552	4.72776
152	291.451	4.72917
151	281.401	4.73058
150	351.752	4.73199
149	241.201	4.7334
148	301.501	4.73481
147	402.002	4.73623
146	391.952	4.73764
145	301.501	4.73905
144	301.501	4.74046
143	331.652	4.74187
142	361.802	4.74328
141	371.852	4.7447
140	291.451	4.74611
139	331.652	4.74752
138	311.552	4.74893
137	271.351	4.75034
136	301.501	4.75175
135	261.301	4.75316
134	341.702	4.75458
133	371.852	4.75599
132	381.902	4.7574
131	301.501	4.75881
130	412.052	4.76143
129	321.602	4.76459
128	291.451	4.76775
127	321.602	4.77091
126	321.602	4.77406
125	291.451	4.77722
124	361.802	4.78038
123	381.902	4.78354
122	351.752	4.7867
121	371.852	4.78986
120	341.702	4.79302
119	331.652	4.79618
118	301.501	4.79934
117	331.652	4.8025
116	412.052	4.80565
115	361.802	4.80881
114	291.451	4.81197
113	331.652	4.81513
112	502.502	4.81829
111	412.052	4.82145
110	422.102	4.82461
109	321.602	4.82777
108	311.552	4.83093
107	412.052	4.83409
106	341.702	4.83724
105	331.652	4.8404
104	371.852	4.84356
103	402.002	4.84672
102	371.852	4.84988
101	301.501	4.85304
100	361.802	4.8562
99	281.401	4.85936
98	452.252	4.86252
97	321.602	4.86568
96	301.501	4.86883
95	381.902	4.87199
94	331.652	4.87515
93	422.102	4.87831
92	422.102	4.88147
91	321.602	4.88463
90	311.552	4.88779
89	432.152	4.89095
88	381.902	4.89411
87	371.852	4.89727
86	432.152	4.90043
85	391.952	4.90358
84	321.602	4.90674
83	321.602	4.9099
82	351.752	4.91306
81	371.852	4.91622
80	422.102	4.91938
79	442.202	4.92254
78	412.052	4.9257
77	311.552	4.92886
76	311.552	4.93202
75	432.152	4.93517
74	371.852	4.93833
73	351.752	4.94149
72	452.252	4.94465
71	321.602	4.94781
70	351.752	4.95097
69	271.351	4.95413
68	422.102	4.95729
67	301.501	4.96045
66	361.802	4.96361
65	412.052	4.96676
64	351.752	4.96992
63	371.852	4.97308
62	391.952	4.97624
61	422.102	4.9794
60	422.102	4.98256
59	351.752	4.98572
58	412.052	4.98888
57	391.952	4.99204
56	442.202	4.9952
55	341.702	4.99835
54	402.002	5.00151
53	502.502	5.00467
52	391.952	5.00783
51	402.002	5.01099
50	412.052	5.01415
49	341.702	5.01731
48	381.902	5.02047
47	432.152	5.02363
46	341.702	5.02679
45	391.952	5.02994
44	512.553	5.0331
43	482.402	5.03626
42	402.002	5.03942
41	281.401	5.04258
40	281.401	5.04574
39	381.902	5.0489
38	391.952	5.05206
37	311.552	5.05522
36	321.602	5.05838
35	361.802	5.06153
34	381.902	5.06469
33	351.752	5.06785
32	432.152	5.07101
31	442.202	5.07417
30	422.102	5.07733
29	462.302	5.08049
28	522.603	5.08365
27	683.403	5.08681
26	663.303	5.08997
25	884.404	5.09313
24	874.354	5.09628
23	814.054	5.09944
22	603.003	5.1026
21	482.402	5.10576
20	381.902	5.10892
19	251.251	5.11208
18	321.602	5.11524
17	251.251	5.1184
16	241.201	5.12156
15	361.802	5.12472
14	331.652	5.12787
13	402.002	5.13103
12	402.002	5.13419
11	271.351	5.13735
10	341.702	5.14051
9	321.602	5.14367
8	452.252	5.14683
7	381.902	5.14999
6	301.501	5.15315
5	201.001	5.15631
4	180.901	5.15946
3	190.951	5.16262
2	190.951	5.16578
1	80.4004	5.16894
0	0	5.1721
-1	10.05	5.17526
-2	0	5.17842
-3	0	5.18158
-4	0	5.18474
-5	0	5.1879
