# Supplementary material for: Surface hydrophobization of hydrogels via interface dynamics-induced network reconfiguration
Source: Nat Commun. 2024 Jan 3;15:239. doi: 10.1038/s41467-023-44646-5 (PMC10764767; doi:10.1038/s41467-023-44646-5)
Supplement: Supplementary file 10 — Source data [file 41467_2023_44646_MOESM10_ESM.zip › Source data/Figure S14/Frequency sweep_DNR PAA hydrogel.xls]

## Sheet: Details
Filename	DMDMS
Instrument name	5343-0614
Operator	YB
rundate	2022-07-13
Sample name	DMDMS
Geometry name	8.0mm parallel plate, Peltier plate Stainless steel
Procedure name	Frequency sweep
	Axial
proceduresegments	Frequency sweep#Axial
[File Parameters]
Name	DMDMS
Instrument type	Discovery HR30
Instrument serial number	5343-0614
Instrument name	5343-0614
Instrument location	NOT_SET
Company name	华南理工
Trios version	5.4.0.300
File name	D:\HD datas\Bianlab\YB\20220713\DMDMS.tri
Instrument firmware version	11.18
Run date	2022-07-13 19:25:47
User at run start	DESKTOP-5BNJD44\lenovo
[Geometry Parameters]
Geometry Type	Parallel plate
Name	8.0mm parallel plate, Peltier plate Stainless steel
Diameter	8.0 mm
Gap	1000.0 µm
Loading gap	45000.0 µm
Trim gap offset	50.0 µm
Disposable	No
Material	Stainless steel
Environmental System	Peltier plate
Surface finish	Standard
Disposable	No
Solvent Trap	No
Notes
[Geometry Extended Parameters]
Expansion coefficient	0.433374 µm/°C
Expansion coefficient enabled	yes
Compliance	1.03 mrad/N.m
Geometry Inertia	1.36326 µN.m.s²
Friction	0.283205 µN.m/(rad/s)
Friction correction enabled	yes
Stress constant	9947180 Pa/N.m
Strain constant	4.0 1/rad
Normal Stress Constant	39788.7 Pa/N
Fluid Density Constant	1.34041e-13
[Instrument Options]
ETC camera available	no
Friction	0.283205 µN.m/(rad/s)
Friction calibration date	2022-07-13 18:39:22
Friction correction enabled	yes
Rotational mapping date	2022-07-09 13:34:09
Rotational mapping geometry	8.0mm parallel plate, Peltier plate Stainless steel
Rotational mapping number of iterations	1
Rotational mapping type	standard
Smart swap enabled	no
[Temperature Options]
Current temperature system compensation	0.433374 µm/°C
Current temperature system offset	0.000 °C
Current temperature system span	1
Gap temperature compensation calibration date	2022-06-05 14:18:49
Gap temperature compensation enabled	yes
Purge gas only (no active cooling)	no
Temperature control enabled	yes
Temperature system control	Peltier plate
Upper temperature system fitted	no
Temperature wait duration	00:00:10 hh:mm:ss
Temperature wait tolerance	0.200000 °C
[Inertia Options]
Instrument inertia	21.1669 µN.m.s²
Instrument inertia calibration date	2022-07-13 18:36:56
[Gap Options]
Axial force for sample compression	1.00000 N
Closure distance	1000.00 µm
Closure profile	none
Closure velocity	100.000 µm/s
Gap velocity (coarse)	32000.0 µm/s
Gap velocity (fine)	3000.00 µm/s
Gap velocity (other)	32000.0 µm/s
Gap zero mode	standard (DHR) or deceleration (AR)
Gap handling at start of test	Flag mismatches between geometry and instrument gap
Gap tolerance	4.00000 µm
Gap wait duration	00:00:02 hh:mm:ss
Override wait for gap	no
[Axial Force Control]
Axial force action outside range	Return to initial value
Control axial force active	no
Control axial force max gap change up	1000.00 µm
Control axial force min gap change down	1000.00 µm
Control axial force sensitivity	0.100000 N
Control axial force set initial value	no
Control axial force type	Compression
Controlled axial force	1.00000 N
[Flow Options]
Flow collect all points	yes
Flow collect negative shear rate data	yes
Flow inertia correction	yes
Flow non-steady state minimum velocity	1.00000e-6 rad/s
Flow torque limit	0.0100000 µN.m
Flow velocity limit	1.00000e-6 rad/s
Flow velocity tolerance	0.05
Flow zero strain at start of step	yes
[Oscillation Options]
Oscillation displacement limit	1.00000e-5 rad
Oscillation displacement tolerance	0.05
Oscillation raw phase limit	170.000 °
Oscillation torque limit	0.100000 µN.m
Oscillation torque tolerance	0.01
Oscillation velocity tolerance	0.05
[Conditioning Options]
Zero axial force before run	no
Zero speed after preshear	Leave as is
Zero velocity threshold	0.100000 rad/s
[Experiment all steps options]
Maximum axial force limit	50.0000 N
Minimum axial force limit	0.100000 N
Temperature tolerance (results)	1.00000 °C

## Sheet: Frequency sweep - 1
Frequency sweep - 1
Storage modulus	Loss modulus	Tan(delta)	Angular frequency	Oscillation torque	Step time	Temperature	Raw phase	Oscillation displacement
Pa	Pa		rad/s	µN.m	s	°C	°	rad
17782.5	2604.27	0.146451	100	44.4191	6.12587	25	179.662	0.000205088
16498.1	2785.35	0.168828	63.0957	16.4984	12.8746	25	179.041	0.000202148
15446.1	2767.78	0.179189	39.8105	5.59655	19.42	25	177.238	0.000198702
14549.2	2691.92	0.185022	25.1188	1.45856	26.0378	25	169.439	0.000202501
13767.3	2588.47	0.188015	15.849	0.343986	32.7644	25	49.2957	0.000205436
12997.4	2474.21	0.190362	10.0001	0.889903	39.5462	25	16.4062	0.000207148
12303.1	2348.78	0.190909	6.30957	1.09424	46.2657	25	12.6392	0.000207868
11670.4	2216.2	0.189899	3.98105	1.14153	52.9851	25	11.4495	0.000208492
11026.2	2074.69	0.18816	2.51189	1.11991	59.0778	25	10.937	0.000208837
10417.7	1952.2	0.187393	1.5849	1.07343	66.9197	25	10.7298	0.000208753
9981.41	1773.69	0.177699	1	1.03132	76.7478	25	10.1218	0.000208371
9468.97	1689.74	0.178451	0.630957	0.979484	90.3852	25	10.1371	0.000208041
9174.99	1621.03	0.17668	0.398107	0.949404	109.918	25	10.0273	0.000207947
9087.12	1508.95	0.166053	0.251189	0.937943	138.63	25	9.43105	0.000207694
8682.57	1494.1	0.126011	0.15849	0.903845	181.954	25	7.18297	0.000210641
8829.47	1441.48	0.083978	0.1	0.897064	248.457	25	4.80055	0.000206461
