# Supplementary material for: Surface hydrophobization of hydrogels via interface dynamics-induced network reconfiguration
Source: Nat Commun. 2024 Jan 3;15:239. doi: 10.1038/s41467-023-44646-5 (PMC10764767; doi:10.1038/s41467-023-44646-5)
Supplement: Supplementary file 10 — Source data [file 41467_2023_44646_MOESM10_ESM.zip › Source data/Figure S14/Swelling test.xlsx]

## Sheet: Sheet1
PAA hydrogel, 25 wt%, 0.06 wt% MBAA
Time (h)	DNR hydrogel (g)			Conventional hydrogel (g)
0	0.3716	0.6121	0.5437	0.3021	0.66	0.614
0.5	1.557	2.2022	1.6032	1.5091	2.8332	2.04
1	2.75	4.2269	2.916	2.7041	5.9922	3.833
2	5.601	8.8188	5.847	5.0821	11.1501	8.646
3	9.5724	15.518	11.936	8.2751	17.5969	14.115
4	13.025	21.3781	17.32	10.6301	23.437	20.128
Time (h)	Swelling ratio-DNR hydrogel			Swelling ratio-Conventional hydrogel
0	0	0	0	0	0	0
0.5	3.18999	2.59778	1.94868	3.99537	3.29273	2.32248
1	6.40043	5.90557	4.36325	7.95101	8.07909	5.24267
2	14.0727	13.4074	9.75409	15.8226	15.8941	13.0814
3	24.76	24.3521	20.9533	26.3919	25.662	21.9886
4	34.0511	33.9258	30.8558	34.1874	34.5106	31.7818
Time (h)	Average swelling ratio-DNR	STDEV		Average swelling ratio-Con.	STDEV
0	0			0
0.5	2.57882	0.620869		3.20352	0.840005
1	5.55642	1.06252		7.09092	1.60191
2	12.4114	2.32521		14.9327	1.60364
3	23.3551	2.09001		24.6808	2.35993
4	32.9443	1.80974		33.4932	1.49097
