# Supplementary material for: Surface hydrophobization of hydrogels via interface dynamics-induced network reconfiguration
Source: Nat Commun. 2024 Jan 3;15:239. doi: 10.1038/s41467-023-44646-5 (PMC10764767; doi:10.1038/s41467-023-44646-5)
Supplement: Supplementary file 10 — Source data [file 41467_2023_44646_MOESM10_ESM.zip › Source data/Figure S14/water loss test.xlsx]

## Sheet: Sheet1
	Hydrogel weight
Time (h)	DNR hydrogel (g)			Conventional hydrogel (g)
0	0.3241	0.5314	0.4627	0.4079	0.4902	0.5366
1	0.2664	0.4435	0.375	0.3294	0.3911	0.439
2	0.2247	0.3796	0.3117	0.2666	0.3129	0.3597
3	0.1931	0.3154	0.2647	0.2142	0.2534	0.2902
4	0.1692	0.2801	0.23	0.1833	0.2112	0.2527
5	0.1456	0.247	0.2012	0.1562	0.1802	0.2166
6	0.1255	0.2214	0.1738	0.1427	0.1655	0.1895
8	0.1165	0.1873	0.1529	0.1381	0.1577	0.1852
10	0.1105	0.1861	0.1524	0.1398	0.1638	0.1841
23	0.1101	0.1875	0.1565	0.1431	0.1665	0.1876
30	0.1144	0.1872	0.1551	0.1381	0.1642	0.1881
Time (h)	Water loss-DNR (%)			Water loss-Con.(%)
0	0	0	0	0	0	0
1	17.8031	16.5412	18.954	19.2449	20.2162	18.1886
2	30.6695	28.5661	32.6345	34.6408	36.1689	32.9668
3	40.4196	40.6473	42.7923	47.4871	48.3068	45.9187
4	47.7939	47.2902	50.2918	55.0625	56.9155	52.9072
5	55.0756	53.519	56.5161	61.7063	63.2395	59.6347
6	61.2774	58.3365	62.4379	65.0159	66.2383	64.6851
8	64.0543	64.7535	66.9548	66.1437	67.8295	65.4864
10	65.9056	64.9793	67.0629	65.7269	66.5851	65.6914
23	66.029	64.7158	66.1768	64.9179	66.0343	65.0391
30	64.7023	64.7723	66.4794	66.1437	66.5035	64.946
Time (h)	Average water loss-DNR	STDEV		Average water loss-Con.	STDEV
0	0			0
1	17.7661	1.2068		19.2166	1.01412
2	30.6234	2.03464		34.5922	1.6016
3	41.2864	1.30909		47.2376	1.21344
4	48.4586	1.60741		54.9618	2.00607
5	55.0369	1.49892		61.5268	1.80907
6	60.6839	2.11412		65.3131	0.818135
8	65.2542	1.51371		66.4865	1.20857
10	65.9826	1.04393		66.0011	0.506027
23	65.6405	0.804216		65.3304	0.612556
30	65.318	1.0064		65.8644	0.815455
