# Supplementary material for: Surface hydrophobization of hydrogels via interface dynamics-induced network reconfiguration
Source: Nat Commun. 2024 Jan 3;15:239. doi: 10.1038/s41467-023-44646-5 (PMC10764767; doi:10.1038/s41467-023-44646-5)
Supplement: Supplementary file 10 — Source data [file 41467_2023_44646_MOESM10_ESM.zip › Source data/Figure S16/WCA_MTMS-0% mold.xlsx]

## Sheet: Results-silicone brush grafted
WCA	Average	STDEV
102.4	101.9	0.5
101.4
101.5
102.2
