# Supplementary material for: Surface hydrophobization of hydrogels via interface dynamics-induced network reconfiguration
Source: Nat Commun. 2024 Jan 3;15:239. doi: 10.1038/s41467-023-44646-5 (PMC10764767; doi:10.1038/s41467-023-44646-5)
Supplement: Supplementary file 10 — Source data [file 41467_2023_44646_MOESM10_ESM.zip › Source data/Figure S17/0% MTMS.xlsx]

## Sheet: 2-C 1s
	59334-2/59334-2/59334-2/C 1s
Binding energy (eV)	Counts per second	Trans Fn		Corrected BE
300	7515.2	12.9447		302.8	7515.2
299.9	7203.35	12.9441		302.7	7203.35
299.8	7149.45	12.9435		302.6	7149.45
299.7	7180.25	12.9429		302.5	7180.25
299.6	7172.55	12.9423		302.4	7172.55
299.5	7299.6	12.9418		302.3	7299.6
299.4	7041.65	12.9412		302.2	7041.65
299.3	7249.55	12.9406		302.1	7249.55
299.2	6987.75	12.94		302	6987.75
299.1	6983.9	12.9394		301.9	6983.9
299	6914.6	12.9388		301.8	6914.6
298.9	6826.05	12.9382		301.7	6826.05
298.8	6749.05	12.9376		301.6	6749.05
298.7	6610.45	12.937		301.5	6610.45
298.6	6641.25	12.9364		301.4	6641.25
298.5	6810.65	12.9358		301.3	6810.65
298.4	6672.05	12.9352		301.2	6672.05
298.3	6398.7	12.9346		301.1	6398.7
298.2	6568.1	12.934		301	6568.1
298.1	6672.05	12.9334		300.9	6672.05
298	6622	12.9328		300.8	6622
297.9	6429.5	12.9323		300.7	6429.5
297.8	6337.1	12.9317		300.6	6337.1
297.7	6506.5	12.9311		300.5	6506.5
297.6	6506.5	12.9305		300.4	6506.5
297.5	6079.15	12.9299		300.3	6079.15
297.4	6117.65	12.9293		300.2	6117.65
297.3	6210.05	12.9287		300.1	6210.05
297.2	6113.8	12.9281		300	6113.8
297.1	6090.7	12.9275		299.9	6090.7
297	6121.5	12.9269		299.8	6121.5
296.9	6029.1	12.9263		299.7	6029.1
296.8	6040.65	12.9257		299.6	6040.65
296.7	6109.95	12.9251		299.5	6109.95
296.6	6029.1	12.9252		299.4	6029.1
296.5	6013.7	12.9253		299.3	6013.7
296.4	5763.45	12.9254		299.2	5763.45
296.3	5728.8	12.9256		299.1	5728.8
296.2	5709.55	12.9257		299	5709.55
296.1	5490.1	12.9258		298.9	5490.1
296	5370.75	12.9259		298.8	5370.75
295.9	5440.05	12.9261		298.7	5440.05
295.8	5124.35	12.9262		298.6	5124.35
295.7	5124.35	12.9263		298.5	5124.35
295.6	5185.95	12.9264		298.4	5185.95
295.5	5008.85	12.9266		298.3	5008.85
295.4	5062.75	12.9267		298.2	5062.75
295.3	4908.75	12.9268		298.1	4908.75
295.2	4854.85	12.9269		298	4854.85
295.1	4839.45	12.9271		297.9	4839.45
295	4689.3	12.9272		297.8	4689.3
294.9	4327.4	12.9273		297.7	4327.4
294.8	4446.75	12.9275		297.6	4446.75
294.7	4489.1	12.9276		297.5	4489.1
294.6	4446.75	12.9277		297.4	4446.75
294.5	4381.3	12.9278		297.3	4381.3
294.4	4169.55	12.928		297.2	4169.55
294.3	4323.55	12.9281		297.1	4323.55
294.2	4146.45	12.9282		297	4146.45
294.1	4188.8	12.9283		296.9	4188.8
294	4057.9	12.9285		296.8	4057.9
293.9	3977.05	12.9286		296.7	3977.05
293.8	4115.65	12.9287		296.6	4115.65
293.7	3811.5	12.9288		296.5	3811.5
293.6	3730.65	12.929		296.4	3730.65
293.5	3676.75	12.9291		296.3	3676.75
293.4	3634.4	12.9292		296.2	3634.4
293.3	3676.75	12.9293		296.1	3676.75
293.2	3457.3	12.9295		296	3457.3
293.1	3438.05	12.9296		295.9	3438.05
293	3191.65	12.9297		295.8	3191.65
292.9	3257.1	12.9299		295.7	3257.1
292.8	3391.85	12.93		295.6	3391.85
292.7	3176.25	12.9301		295.5	3176.25
292.6	3106.95	12.9302		295.4	3106.95
292.5	3122.35	12.9304		295.3	3122.35
292.4	3180.1	12.9305		295.2	3180.1
292.3	2875.95	12.9306		295.1	2875.95
292.2	2837.45	12.9307		295	2837.45
292.1	2833.6	12.9309		294.9	2833.6
292	2887.5	12.931		294.8	2887.5
291.9	2818.2	12.9311		294.7	2818.2
291.8	2733.5	12.9312		294.6	2733.5
291.7	2718.1	12.9314		294.5	2718.1
291.6	2598.75	12.9315		294.4	2598.75
291.5	2698.85	12.9316		294.3	2698.85
291.4	2741.2	12.9317		294.2	2741.2
291.3	2748.9	12.9319		294.1	2748.9
291.2	2918.3	12.932		294	2918.3
291.1	2721.95	12.9321		293.9	2721.95
291	2648.8	12.9323		293.8	2648.8
290.9	2575.65	12.9324		293.7	2575.65
290.8	2671.9	12.9325		293.6	2671.9
290.7	2633.4	12.9326		293.5	2633.4
290.6	2437.05	12.9328		293.4	2437.05
290.5	2433.2	12.9329		293.3	2433.2
290.4	2433.2	12.933		293.2	2433.2
290.3	2433.2	12.9331		293.1	2433.2
290.2	2371.6	12.9333		293	2371.6
290.1	2244.55	12.9334		292.9	2244.55
290	2275.35	12.9335		292.8	2275.35
289.9	2071.3	12.9336		292.7	2071.3
289.8	2206.05	12.9338		292.6	2206.05
289.7	2175.25	12.9339		292.5	2175.25
289.6	2052.05	12.934		292.4	2052.05
289.5	2048.2	12.9341		292.3	2048.2
289.4	1936.55	12.9343		292.2	1936.55
289.3	1982.75	12.9344		292.1	1982.75
289.2	1986.6	12.9345		292	1986.6
289.1	2028.95	12.9347		291.9	2028.95
289	2129.05	12.9348		291.8	2129.05
288.9	1928.85	12.9349		291.7	1928.85
288.8	2090.55	12.935		291.6	2090.55
288.7	2113.65	12.9352		291.5	2113.65
288.6	2252.25	12.9353		291.4	2252.25
288.5	2286.9	12.9354		291.3	2286.9
288.4	2360.05	12.9355		291.2	2360.05
288.3	2579.5	12.9357		291.1	2579.5
288.2	2506.35	12.9358		291	2506.35
288.1	2695	12.9359		290.9	2695
288	3037.65	12.936		290.8	3037.65
287.9	3276.35	12.9362		290.7	3276.35
287.8	3861.55	12.9363		290.6	3861.55
287.7	4373.6	12.9364		290.5	4373.6
287.6	4993.45	12.9365		290.4	4993.45
287.5	5832.75	12.9367		290.3	5832.75
287.4	6926.15	12.9368		290.2	6926.15
287.3	8011.85	12.9369		290.1	8011.85
287.2	9617.3	12.9371		290	9617.3
287.1	11576.9	12.9372		289.9	11576.9
287	13860	12.9373		289.8	13860
286.9	16451	12.9374		289.7	16451
286.8	19019	12.9376		289.6	19019
286.7	21021	12.9377		289.5	21021
286.6	22895.9	12.9378		289.4	22895.9
286.5	24582.2	12.9379		289.3	24582.2
286.4	25402.3	12.9381		289.2	25402.3
286.3	25325.3	12.9382		289.1	25325.3
286.2	25055.8	12.9383		289	25055.8
286.1	23057.6	12.9384		288.9	23057.6
286	20674.5	12.9386		288.8	20674.5
285.9	17967.9	12.9387		288.7	17967.9
285.8	14887.9	12.9388		288.6	14887.9
285.7	12273.8	12.9389		288.5	12273.8
285.6	10233.3	12.9391		288.4	10233.3
285.5	8466.15	12.9392		288.3	8466.15
285.4	6799.1	12.9393		288.2	6799.1
285.3	5986.75	12.9395		288.1	5986.75
285.2	5305.3	12.9396		288	5305.3
285.1	4835.6	12.9397		287.9	4835.6
285	4442.9	12.9398		287.8	4442.9
284.9	4450.6	12.94		287.7	4450.6
284.8	4581.5	12.9401		287.6	4581.5
284.7	4662.35	12.9402		287.5	4662.35
284.6	4897.2	12.9403		287.4	4897.2
284.5	5455.45	12.9405		287.3	5455.45
284.4	6198.5	12.9406		287.2	6198.5
284.3	6772.15	12.9407		287.1	6772.15
284.2	7438.2	12.9408		287	7438.2
284.1	8470	12.941		286.9	8470
284	9621.15	12.9411		286.8	9621.15
283.9	10845.4	12.9412		286.7	10845.4
283.8	12454.7	12.9413		286.6	12454.7
283.7	13960.1	12.9415		286.5	13960.1
283.6	15592.5	12.9416		286.4	15592.5
283.5	17810.1	12.9417		286.3	17810.1
283.4	20239.4	12.9419		286.2	20239.4
283.3	23904.6	12.942		286.1	23904.6
283.2	28936.6	12.9421		286	28936.6
283.1	33364.1	12.9422		285.9	33364.1
283	39258.4	12.9424		285.8	39258.4
282.9	46223.1	12.9425		285.7	46223.1
282.8	53064.5	12.9426		285.6	53064.5
282.7	60972.4	12.9427		285.5	60972.4
282.6	67463.5	12.9429		285.4	67463.5
282.5	73542.7	12.943		285.3	73542.7
282.4	78959.6	12.9431		285.2	78959.6
282.3	82347.6	12.9432		285.1	82347.6
282.2	83179.2	12.9434		285	83179.2
282.1	80476.5	12.9435		284.9	80476.5
282	76803.6	12.9436		284.8	76803.6
281.9	70120	12.9437		284.7	70120
281.8	60556.6	12.9439		284.6	60556.6
281.7	51193.4	12.944		284.5	51193.4
281.6	41841.8	12.9441		284.4	41841.8
281.5	33048.4	12.9442		284.3	33048.4
281.4	25517.8	12.9444		284.2	25517.8
281.3	18568.5	12.9445		284.1	18568.5
281.2	13386.4	12.9446		284	13386.4
281.1	9775.15	12.9448		283.9	9775.15
281	6937.7	12.9449		283.8	6937.7
280.9	5147.45	12.945		283.7	5147.45
280.8	3823.05	12.9451		283.6	3823.05
280.7	2956.8	12.9453		283.5	2956.8
280.6	2525.6	12.9454		283.4	2525.6
280.5	2098.25	12.9455		283.3	2098.25
280.4	1724.8	12.9456		283.2	1724.8
280.3	1651.65	12.9458		283.1	1651.65
280.2	1424.5	12.9459		283	1424.5
280.1	1378.3	12.946		282.9	1378.3
280	1274.35	12.9461		282.8	1274.35
279.9	1312.85	12.9463		282.7	1312.85
279.8	1270.5	12.9464		282.6	1270.5
279.7	1097.25	12.9465		282.5	1097.25
279.6	1124.2	12.9466		282.4	1124.2
279.5	1101.1	12.9468		282.3	1101.1
279.4	1166.55	12.9469		282.2	1166.55
279.3	1066.45	12.947		282.1	1066.45
279.2	1074.15	12.9472		282	1074.15
279.1	950.95	12.9473		281.9	950.95
279	1001	12.9474		281.8	1001
278.9	1089.55	12.9475		281.7	1089.55
278.8	1008.7	12.9477		281.6	1008.7
278.7	985.6	12.9478		281.5	985.6
278.6	989.45	12.9479		281.4	989.45
278.5	966.35	12.948		281.3	966.35
278.4	970.2	12.9482		281.2	970.2
278.3	962.5	12.9483		281.1	962.5
278.2	904.75	12.9484		281	904.75
278.1	935.55	12.9485		280.9	935.55
278	935.55	12.9487		280.8	935.55
277.9	974.05	12.9488		280.7	974.05
277.8	1008.7	12.9489		280.6	1008.7
277.7	885.5	12.949		280.5	885.5
277.6	981.75	12.9492		280.4	981.75
277.5	873.95	12.9493		280.3	873.95
277.4	889.35	12.9494		280.2	889.35
277.3	927.85	12.9496		280.1	927.85
277.2	889.35	12.9497		280	889.35
277.1	796.95	12.9498		279.9	796.95
277	866.25	12.9499		279.8	866.25

## Sheet: 1-O 1s
	59334-2/59334-2/59334-2/O 1s
Binding energy (eV)	Counts per second	Trans Fn		Corrected BE
543	13424.2	13.2918		545.8	13424.2
542.9	13207	13.2918		545.7	13207
542.8	13119.5	13.2919		545.6	13119.5
542.7	12778.6	13.2919		545.5	12778.6
542.6	12700.2	13.2919		545.4	12700.2
542.5	12274.8	13.292		545.3	12274.8
542.4	12190.4	13.292		545.2	12190.4
542.3	12235.6	13.292		545.1	12235.6
542.2	12114.9	13.292		545	12114.9
542.1	12166.2	13.2921		544.9	12166.2
542	12024.4	13.2921		544.8	12024.4
541.9	11728.8	13.2921		544.7	11728.8
541.8	11671.5	13.2921		544.6	11671.5
541.7	11641.3	13.2922		544.5	11641.3
541.6	11575	13.2922		544.4	11575
541.5	11514.6	13.2922		544.3	11514.6
541.4	11445.2	13.2923		544.2	11445.2
541.3	11366.8	13.2923		544.1	11366.8
541.2	11216	13.2923		544	11216
541.1	10772.5	13.2923		543.9	10772.5
541	10956.5	13.2924		543.8	10956.5
540.9	10642.8	13.2924		543.7	10642.8
540.8	10721.2	13.2924		543.6	10721.2
540.7	10612.6	13.2925		543.5	10612.6
540.6	10573.4	13.2925		543.4	10573.4
540.5	10606.6	13.2925		543.3	10606.6
540.4	10344.2	13.2925		543.2	10344.2
540.3	10114.9	13.2926		543.1	10114.9
540.2	10154.1	13.2926		543	10154.1
540.1	10298.9	13.2926		542.9	10298.9
540	10398.5	13.2926		542.8	10398.5
539.9	10356.2	13.2927		542.7	10356.2
539.8	9939.92	13.2927		542.6	9939.92
539.7	10148.1	13.2927		542.5	10148.1
539.6	10166.2	13.2928		542.4	10166.2
539.5	9942.93	13.2928		542.3	9942.93
539.4	10072.7	13.2928		542.2	10072.7
539.3	10084.7	13.2928		542.1	10084.7
539.2	9577.92	13.2929		542	9577.92
539.1	9948.97	13.2929		541.9	9948.97
539	9994.22	13.2929		541.8	9994.22
538.9	10012.3	13.293		541.7	10012.3
538.8	10048.5	13.293		541.6	10048.5
538.7	9885.62	13.293		541.5	9885.62
538.6	9948.97	13.293		541.4	9948.97
538.5	10012.3	13.2931		541.3	10012.3
538.4	9958.02	13.2931		541.2	9958.02
538.3	9822.27	13.2931		541.1	9822.27
538.2	9900.7	13.2932		541	9900.7
538.1	9689.53	13.2932		540.9	9689.53
538	9716.68	13.2932		540.8	9716.68
537.9	9589.98	13.2932		540.7	9589.98
537.8	9324.52	13.2933		540.6	9324.52
537.7	9152.57	13.2933		540.5	9152.57
537.6	9234.02	13.2933		540.4	9234.02
537.5	9164.63	13.2933		540.3	9164.63
537.4	8938.38	13.2934		540.2	8938.38
537.3	8796.6	13.2934		540.1	8796.6
537.2	8516.05	13.2934		540	8516.05
537.1	8546.22	13.2935		539.9	8546.22
537	8235.5	13.2935		539.8	8235.5
536.9	8244.55	13.2935		539.7	8244.55
536.8	8307.9	13.2935		539.6	8307.9
536.7	8193.27	13.2936		539.5	8193.27
536.6	7873.5	13.2936		539.4	7873.5
536.5	7912.72	13.2936		539.3	7912.72
536.4	7994.17	13.2937		539.2	7994.17
536.3	7855.4	13.2937		539.1	7855.4
536.2	7807.13	13.2937		539	7807.13
536.1	7716.63	13.2937		538.9	7716.63
536	7671.38	13.2938		538.8	7671.38
535.9	7641.22	13.2938		538.7	7641.22
535.8	7798.08	13.2938		538.6	7798.08
535.7	7813.17	13.2939		538.5	7813.17
535.6	7460.22	13.2939		538.4	7460.22
535.5	7451.17	13.2939		538.3	7451.17
535.4	7499.43	13.2939		538.2	7499.43
535.3	7430.05	13.294		538.1	7430.05
535.2	7602	13.294		538	7602
535.1	7562.78	13.294		537.9	7562.78
535	7252.07	13.294		537.8	7252.07
534.9	7481.33	13.2941		537.7	7481.33
534.8	7472.28	13.2941		537.6	7472.28
534.7	7487.37	13.2941		537.5	7487.37
534.6	7565.8	13.2942		537.4	7565.8
534.5	7469.27	13.2942		537.3	7469.27
534.4	7595.97	13.2942		537.2	7595.97
534.3	7840.32	13.2942		537.1	7840.32
534.2	7746.8	13.2943		537	7746.8
534.1	7734.73	13.2943		536.9	7734.73
534	7692.5	13.2943		536.8	7692.5
533.9	7982.1	13.2944		536.7	7982.1
533.8	7936.85	13.2944		536.6	7936.85
533.7	8072.6	13.2944		536.5	8072.6
533.6	8054.5	13.2944		536.4	8054.5
533.5	8190.25	13.2945		536.3	8190.25
533.4	8307.9	13.2945		536.2	8307.9
533.3	8473.82	13.2945		536.1	8473.82
533.2	8663.87	13.2945		536	8663.87
533.1	8950.45	13.2946		535.9	8950.45
533	8944.42	13.2946		535.8	8944.42
532.9	9315.47	13.2946		535.7	9315.47
532.8	9915.78	13.2947		535.6	9915.78
532.7	10555.3	13.2947		535.5	10555.3
532.6	11059.1	13.2947		535.4	11059.1
532.5	12157.2	13.2947		535.3	12157.2
532.4	13013.9	13.2948		535.2	13013.9
532.3	14522.2	13.2948		535.1	14522.2
532.2	15979.3	13.2948		535	15979.3
532.1	17710.9	13.2949		534.9	17710.9
532	20232.8	13.2949		534.8	20232.8
531.9	22706.5	13.2949		534.7	22706.5
531.8	25409.4	13.2949		534.6	25409.4
531.7	29195.3	13.295		534.5	29195.3
531.6	32543.8	13.295		534.4	32543.8
531.5	36752.1	13.295		534.3	36752.1
531.4	40290.6	13.2951		534.2	40290.6
531.3	44526	13.2951		534.1	44526
531.2	48468.8	13.2951		534	48468.8
531.1	52432.7	13.2951		533.9	52432.7
531	55808.3	13.2952		533.8	55808.3
530.9	58984.9	13.2952		533.7	58984.9
530.8	61120.7	13.2952		533.6	61120.7
530.7	63974.5	13.2952		533.5	63974.5
530.6	65051.4	13.2953		533.4	65051.4
530.5	65328.9	13.2953		533.3	65328.9
530.4	66140.4	13.2953		533.2	66140.4
530.3	66704.5	13.2954		533.1	66704.5
530.2	67488.9	13.2954		533	67488.9
530.1	67534.1	13.2954		532.9	67534.1
530	67591.4	13.2954		532.8	67591.4
529.9	68484.4	13.2955		532.7	68484.4
529.8	69582.4	13.2955		532.6	69582.4
529.7	70149.6	13.2955		532.5	70149.6
529.6	69703.1	13.2956		532.4	69703.1
529.5	69685	13.2956		532.3	69685
529.4	68053	13.2956		532.2	68053
529.3	66330.5	13.2956		532.1	66330.5
529.2	62897.5	13.2957		532	62897.5
529.1	58834.1	13.2957		531.9	58834.1
529	54031.5	13.2957		531.8	54031.5
528.9	48643.8	13.2958		531.7	48643.8
528.8	42999.6	13.2958		531.6	42999.6
528.7	36911.9	13.2958		531.5	36911.9
528.6	31750.4	13.2958		531.4	31750.4
528.5	26842.3	13.2959		531.3	26842.3
528.4	22664.2	13.2959		531.2	22664.2
528.3	19125.7	13.2959		531.1	19125.7
528.2	16163.3	13.2959		531	16163.3
528.1	13985.3	13.296		530.9	13985.3
528	12096.8	13.296		530.8	12096.8
527.9	10992.7	13.296		530.7	10992.7
527.8	9861.48	13.2961		530.6	9861.48
527.7	9004.75	13.2961		530.5	9004.75
527.6	8579.4	13.2961		530.4	8579.4
527.5	8039.42	13.2961		530.3	8039.42
527.4	7695.52	13.2962		530.2	7695.52
527.3	7414.97	13.2962		530.1	7414.97
527.2	7589.93	13.2962		530	7589.93
527.1	7481.33	13.2963		529.9	7481.33
527	7246.03	13.2963		529.8	7246.03
526.9	7059	13.2963		529.7	7059
526.8	6950.4	13.2963		529.6	6950.4
526.7	6893.08	13.2964		529.5	6893.08
526.6	6639.68	13.2964		529.4	6639.68
526.5	6712.08	13.2964		529.3	6712.08
526.4	6941.35	13.2964		529.2	6941.35
526.3	7031.85	13.2965		529.1	7031.85
526.2	6847.83	13.2965		529	6847.83
526.1	6778.45	13.2965		528.9	6778.45
526	6965.48	13.2966		528.8	6965.48
525.9	6874.98	13.2966		528.7	6874.98
525.8	6675.88	13.2966		528.6	6675.88
525.7	6506.95	13.2966		528.5	6506.95
525.6	6712.08	13.2967		528.4	6712.08
525.5	6464.72	13.2967		528.3	6464.72
525.4	6579.35	13.2967		528.2	6579.35
525.3	6817.67	13.2968		528.1	6817.67
525.2	6784.48	13.2968		528	6784.48
525.1	6516	13.2968		527.9	6516
525	6380.25	13.2968		527.8	6380.25

## Sheet: 0-survey
	59334-2/59334-2/59334-2/Sequence/survey
Binding energy (eV)	Counts per second	Trans Fn
1200	41938.6	60.7486
1199	42270.3	60.9639
1198	42526.6	61.1792
1197	42119.5	61.3945
1196	41682.4	61.6098
1195	40913.5	61.8251
1194	42119.5	62.0405
1193	41516.5	62.2558
1192	42617	62.4711
1191	41637.1	62.6864
1190	42436.1	62.9017
1189	43310.5	63.117
1188	44003.9	63.3323
1187	43265.2	63.5476
1186	41968.8	63.7629
1185	43009	63.9782
1184	43400.9	64.1935
1183	42300.4	64.4088
1182	42481.3	64.6241
1181	43943.6	64.8394
1180	44305.4	65.0548
1179	44712.4	65.2701
1178	43265.2	65.4854
1177	43476.3	65.7007
1176	44878.3	65.794
1175	44049.1	65.8326
1174	44637.1	65.8712
1173	44380.8	65.9098
1172	45059.2	65.9483
1171	45511.4	65.9869
1170	44968.7	66.0255
1169	47079.2	66.0641
1168	46235	66.1026
1167	45300.4	66.1412
1166	45677.2	66.1798
1165	46415.9	66.2184
1164	46099.3	66.2569
1163	44998.9	66.2955
1162	45013.9	66.3341
1161	46250.1	66.3727
1160	45466.2	66.4112
1159	45662.2	66.4498
1158	45330.5	66.4884
1157	45918.4	66.527
1156	46385.8	66.5655
1155	47395.8	66.6041
1154	45752.6	66.6427
1153	46340.5	66.6813
1152	45782.8	66.7198
1151	47245	66.7584
1150	46265.2	66.797
1149	46491.3	66.8356
1148	45858.1	66.8741
1147	46446.1	66.9127
1146	48797.8	66.9513
1145	48330.4	66.9899
1144	46687.3	67.0284
1143	47260.1	67.067
1142	48556.6	67.1056
1141	48496.3	67.1442
1140	48963.6	67.1827
1139	49611.8	67.2213
1138	48692.2	67.2599
1137	47094.3	67.2985
1136	48330.4	67.337
1135	47953.6	67.3756
1134	48044	67.4142
1133	49250	67.4528
1132	49672.1	67.4913
1131	49491.2	67.5299
1130	50395.7	67.5685
1129	49219.9	67.6071
1128	50245	67.6456
1127	49159.6	67.6842
1126	49099.3	67.7218
1125	50576.6	67.7589
1124	50561.5	67.796
1123	50395.7	67.8331
1122	50380.6	67.8702
1121	50320.3	67.9073
1120	48978.7	67.9444
1119	50832.9	67.9815
1118	50923.3	68.0186
1117	50636.9	68.0557
1116	50817.8	68.0928
1115	52325.3	68.13
1114	50742.4	68.1671
1113	51315.3	68.2042
1112	52596.7	68.2413
1111	51827.8	68.2784
1110	52189.6	68.3155
1109	51767.5	68.3526
1108	53154.4	68.3897
1107	53305.2	68.4268
1106	53998.6	68.4639
1105	51993.7	68.501
1104	51239.9	68.5381
1103	52174.6	68.5752
1102	53531.3	68.6123
1101	52898.2	68.6494
1100	51993.7	68.6865
1099	52491.1	68.7237
1098	52310.2	68.7608
1097	53320.3	68.7979
1096	53064	68.835
1095	54164.5	68.8721
1094	53923.3	68.9092
1093	52280.1	68.9463
1092	52973.5	68.9834
1091	55460.9	69.0205
1090	54767.5	69.0576
1089	52672	69.0947
1088	52415.8	69.1318
1087	53139.4	69.1689
1086	54089.1	69.206
1085	54782.5	69.2431
1084	54270	69.2802
1083	55234.8	69.3174
1082	54058.9	69.3545
1081	55174.5	69.3916
1080	57134.2	69.4287
1079	54692.1	69.4658
1078	54827.8	69.5029
1077	54888.1	69.54
1076	55400.6	69.557
1075	54556.4	69.565
1074	55837.8	69.573
1073	54450.9	69.5809
1072	55958.4	69.5889
1071	55732.3	69.5969
1070	55973.5	69.6049
1069	56591.5	69.6129
1068	56576.5	69.6208
1067	56757.4	69.6288
1066	56832.7	69.6368
1065	56365.4	69.6448
1064	56878	69.6528
1063	55913.2	69.6607
1062	55656.9	69.6687
1061	55672	69.6767
1060	57164.4	69.6847
1059	55672	69.6927
1058	56651.8	69.7006
1057	57450.8	69.7086
1056	58943.2	69.7166
1055	58279.9	69.7246
1054	58234.7	69.7326
1053	56787.5	69.7406
1052	57360.4	69.7485
1051	56546.3	69.7565
1050	57586.5	69.7645
1049	57405.6	69.7725
1048	58038.7	69.7805
1047	58807.6	69.7884
1046	60149.2	69.7964
1045	59003.5	69.8044
1044	59621.6	69.8124
1043	58084	69.8204
1042	59651.8	69.8283
1041	60526.1	69.8363
1040	60254.8	69.8443
1039	59003.5	69.8523
1038	60948.2	69.8603
1037	58943.2	69.8682
1036	58023.7	69.8762
1035	59802.5	69.8842
1034	58581.4	69.8922
1033	59501	69.9002
1032	60933.1	69.9081
1031	59440.7	69.9161
1030	59410.6	69.9241
1029	61385.4	69.9321
1028	60134.2	69.9401
1027	59455.8	69.948
1026	60978.4	69.9582
1025	60933.1	69.9693
1024	61294.9	69.9804
1023	60812.5	69.9915
1022	60827.6	70.0026
1021	63013.5	70.0137
1020	62742.1	70.0248
1019	63179.3	70.0359
1018	61159.3	70.047
1017	62109	70.0581
1016	63119	70.0692
1015	63556.2	70.0803
1014	61581.4	70.0914
1013	61882.9	70.1025
1012	62214.5	70.1136
1011	61536.1	70.1247
1010	60480.9	70.1358
1009	60737.2	70.1469
1008	60480.9	70.158
1007	60254.8	70.1691
1006	59968.3	70.1802
1005	61852.7	70.1913
1004	61882.9	70.2024
1003	62350.2	70.2135
1002	64505.9	70.2246
1001	65124	70.2357
1000	65711.9	70.2468
999	65500.9	70.2579
998	66586.3	70.269
997	64596.4	70.2801
996	65184.3	70.2912
995	64279.8	70.3023
994	61641.7	70.3134
993	62802.4	70.3245
992	61294.9	70.3356
991	60797.5	70.3467
990	60465.8	70.3578
989	59651.8	70.3689
988	58340.2	70.38
987	57857.8	70.3911
986	57013.6	70.4022
985	54752.4	70.4133
984	54164.5	70.4244
983	54435.8	70.4355
982	56079	70.4466
981	58882.9	70.4577
980	58340.2	70.4688
979	59350.3	70.4799
978	62063.8	70.491
977	64219.5	70.5021
976	66269.7	70.4959
975	66028.5	70.4819
974	66375.2	70.4679
973	64611.4	70.4538
972	61867.8	70.4398
971	59621.6	70.4258
970	59847.7	70.4118
969	57978.4	70.3978
968	55837.8	70.3838
967	53184.6	70.3698
966	49280.2	70.3558
965	45556.6	70.3418
964	42089.4	70.3278
963	40777.9	70.3138
962	39014.1	70.2998
961	38034.2	70.2858
960	37024.2	70.2718
959	38652.3	70.2578
958	38546.8	70.2438
957	38275.4	70.2298
956	36466.4	70.2158
955	37129.7	70.2018
954	37174.9	70.1878
953	37370.9	70.1738
952	38365.9	70.1598
951	37446.3	70.1458
950	38396	70.1318
949	38094.5	70.1178
948	39240.2	70.1037
947	37205.1	70.0897
946	37762.9	70.0757
945	38938.7	70.0617
944	38335.7	70.0477
943	38169.9	70.0337
942	38622.1	70.0197
941	38953.8	70.0057
940	37521.7	69.9917
939	38019.1	69.9777
938	37883.5	69.9637
937	39752.8	69.9497
936	38682.4	69.9357
935	37913.6	69.9217
934	38923.6	69.9077
933	40114.6	69.8937
932	38335.7	69.8797
931	39511.6	69.8657
930	39300.5	69.8517
929	39496.5	69.8377
928	37868.4	69.8237
927	39240.2	69.8097
926	39496.5	69.8036
925	39586.9	69.8012
924	39406	69.7988
923	40280.4	69.7963
922	39602	69.7939
921	38893.5	69.7915
920	39436.2	69.789
919	39240.2	69.7866
918	38757.8	69.7842
917	40672.3	69.7818
916	39240.2	69.7793
915	39617.1	69.7769
914	39767.8	69.7745
913	39541.7	69.772
912	39345.7	69.7696
911	39391	69.7672
910	38622.1	69.7647
909	38682.4	69.7623
908	39632.2	69.7599
907	40385.9	69.7574
906	40189.9	69.755
905	40597	69.7526
904	40401	69.7501
903	40672.3	69.7477
902	41652.2	69.7453
901	40717.6	69.7428
900	40325.6	69.7404
899	39858.3	69.738
898	40416.1	69.7355
897	41109.5	69.7331
896	41501.5	69.7307
895	40385.9	69.7282
894	39632.2	69.7258
893	40431.1	69.7234
892	40054.3	69.7209
891	41456.2	69.7185
890	40416.1	69.7161
889	40823.1	69.7136
888	41561.8	69.7112
887	40325.6	69.7088
886	40868.3	69.7063
885	40928.6	69.7039
884	40838.2	69.7015
883	40129.6	69.6991
882	40597	69.6966
881	40838.2	69.6942
880	40476.4	69.6918
879	40823.1	69.6893
878	40988.9	69.6869
877	41923.6	69.6845
876	41531.6	69.6695
875	41712.5	69.649
874	41230.1	69.6285
873	42496.4	69.608
872	42119.5	69.5874
871	41004	69.5669
870	41682.4	69.5464
869	41501.5	69.5258
868	42511.5	69.5053
867	41848.2	69.4848
866	42119.5	69.4643
865	42571.8	69.4437
864	42390.9	69.4232
863	41350.7	69.4027
862	41124.6	69.3821
861	41893.4	69.3616
860	42119.5	69.3411
859	42978.8	69.3206
858	42692.4	69.3
857	42722.5	69.2795
856	42451.2	69.259
855	42406	69.2384
854	42692.4	69.2179
853	42888.4	69.1974
852	42179.8	69.1769
851	42225.1	69.1563
850	43807.9	69.1358
849	42541.6	69.1153
848	43250.2	69.0948
847	41561.8	69.0742
846	42918.5	69.0537
845	42632.1	69.0332
844	42843.1	69.0126
843	42782.8	68.9921
842	42662.2	68.9716
841	43280.3	68.9511
840	43536.6	68.9305
839	42903.4	68.91
838	42029.1	68.8895
837	42014	68.8689
836	43883.3	68.8484
835	44215	68.8279
834	43280.3	68.8074
833	43566.7	68.7868
832	42722.5	68.7663
831	43461.2	68.7458
830	43416	68.7252
829	44064.2	68.7047
828	43084.3	68.6842
827	43898.4	68.6637
826	43913.5	68.6285
825	44410.9	68.5868
824	44637.1	68.545
823	45059.2	68.5033
822	45149.6	68.4615
821	44395.9	68.4198
820	44501.4	68.378
819	44833	68.3363
818	44682.3	68.2945
817	44757.7	68.2528
816	43642.1	68.2111
815	44787.8	68.1693
814	44380.8	68.1276
813	44938.6	68.0858
812	45044.1	68.0441
811	43853.2	68.0023
810	44893.3	67.9606
809	44486.3	67.9188
808	45225	67.8771
807	44652.1	67.8354
806	45496.3	67.7936
805	45451.1	67.7519
804	45692.3	67.7101
803	46189.8	67.6684
802	45375.7	67.6266
801	44833	67.5849
800	43777.8	67.5431
799	43913.5	67.5014
798	45089.3	67.4597
797	46506.4	67.4179
796	44516.5	67.3762
795	45074.2	67.3344
794	45421	67.2927
793	46219.9	67.2509
792	47018.9	67.2092
791	46280.2	67.1674
790	45330.5	67.1257
789	45692.3	67.084
788	45963.7	67.0422
787	44893.3	67.0005
786	46461.1	66.9903
785	46747.6	66.9943
784	47305.3	66.9982
783	46943.5	67.0022
782	46853.1	67.0062
781	46189.8	67.0102
780	44757.7	67.0142
779	44531.5	67.0182
778	46069.2	67.0221
777	47546.5	67.0261
776	46717.4	67.0301
775	47923.4	67.0341
774	47923.4	67.0381
773	46732.5	67.0421
772	47064.1	67.0461
771	46280.2	67.05
770	46642	67.054
769	47275.2	67.058
768	47079.2	67.062
767	46988.8	67.066
766	46069.2	67.07
765	47787.7	67.0739
764	48059.1	67.0779
763	46988.8	67.0819
762	48044	67.0859
761	49898.2	67.0899
760	47441	67.0939
759	48119.4	67.0978
758	48194.8	67.1018
757	46551.6	67.1058
756	47591.8	67.1098
755	46868.2	67.1138
754	47516.4	67.1178
753	48812.8	67.1218
752	48285.2	67.1257
751	46144.6	67.1297
750	47410.9	67.1337
749	48662.1	67.1377
748	47878.2	67.1417
747	48315.4	67.1457
746	48436	67.1496
745	48707.3	67.1536
744	48345.5	67.1576
743	47757.6	67.1616
742	48511.3	67.1656
741	49747.5	67.1696
740	48933.4	67.1735
739	48255.1	67.1775
738	49355.5	67.1815
737	48601.8	67.1855
736	49400.8	67.1895
735	48194.8	67.1935
734	49415.8	67.1975
733	48933.4	67.2014
732	50094.2	67.2054
731	49400.8	67.2094
730	49551.5	67.2134
729	48089.2	67.2174
728	49747.5	67.2214
727	48827.9	67.2253
726	48722.4	67.2079
725	48013.9	67.1809
724	48571.6	67.1538
723	49461.1	67.1268
722	50395.7	67.0997
721	50305.3	67.0727
720	50561.5	67.0456
719	50169.6	67.0186
718	48662.1	66.9915
717	48224.9	66.9645
716	50199.7	66.9374
715	50079.1	66.9104
714	50064.1	66.8833
713	51149.5	66.8563
712	49325.4	66.8292
711	49672.1	66.8022
710	49822.9	66.7751
709	49596.7	66.748
708	49657	66.721
707	49898.2	66.6939
706	49355.5	66.6669
705	50787.7	66.6398
704	50395.7	66.6128
703	51104.2	66.5857
702	50893.2	66.5587
701	50395.7	66.5316
700	50893.2	66.5046
699	50697.2	66.4775
698	50486.2	66.4505
697	49777.6	66.4234
696	50335.4	66.3964
695	51194.7	66.3693
694	51405.7	66.3423
693	51842.9	66.3152
692	50682.1	66.2882
691	49370.6	66.2611
690	51360.5	66.2341
689	53169.5	66.207
688	51390.7	66.18
687	50652	66.1529
686	51571.6	66.1259
685	51993.7	66.0988
684	51270.1	66.0718
683	53410.7	66.0447
682	53018.8	66.0177
681	52204.7	65.9906
680	53697.1	65.9636
679	52385.6	65.9365
678	52536.4	65.9095
677	51451	65.8824
676	50968.6	65.8691
675	52717.3	65.8621
674	52898.2	65.855
673	53003.7	65.8479
672	52898.2	65.8408
671	53516.2	65.8337
670	52476.1	65.8266
669	52476.1	65.8195
668	51601.7	65.8124
667	52732.3	65.8054
666	52762.5	65.7983
665	52370.5	65.7912
664	52521.3	65.7841
663	52943.4	65.777
662	51390.7	65.7699
661	51496.2	65.7628
660	51737.4	65.7557
659	53410.7	65.7486
658	53440.9	65.7416
657	53064	65.7345
656	53064	65.7274
655	52340.4	65.7203
654	52913.2	65.7132
653	52069	65.7061
652	52415.8	65.699
651	54661.9	65.6919
650	54164.5	65.6848
649	53682.1	65.6778
648	52626.8	65.6707
647	54028.8	65.6636
646	53968.5	65.6565
645	53621.8	65.6494
644	53591.6	65.6423
643	55385.5	65.6352
642	53727.3	65.6281
641	52943.4	65.621
640	53772.5	65.614
639	53667	65.6069
638	52898.2	65.5998
637	53651.9	65.5927
636	54873	65.5856
635	54179.5	65.5785
634	54435.8	65.5714
633	52958.5	65.5643
632	53048.9	65.5572
631	55189.6	65.5502
630	55249.9	65.5431
629	54360.4	65.536
628	54556.4	65.5289
627	55551.4	65.5218
626	53817.7	65.5147
625	54345.4	65.5076
624	53983.6	65.5005
623	55114.2	65.4934
622	54164.5	65.4864
621	55008.7	65.4793
620	55385.5	65.4722
619	54300.1	65.4651
618	55852.9	65.458
617	54842.8	65.4509
616	54888.1	65.4104
615	55053.9	65.3548
614	54209.7	65.2992
613	54827.8	65.2436
612	55611.7	65.188
611	54315.2	65.1324
610	54285.1	65.0768
609	56335.3	65.0212
608	54300.1	64.9656
607	55581.5	64.91
606	55551.4	64.8545
605	56063.9	64.7989
604	56033.8	64.7433
603	56712.1	64.6877
602	56350.3	64.6321
601	55822.7	64.5765
600	55264.9	64.5209
599	54254.9	64.4653
598	54827.8	64.4097
597	56757.4	64.3542
596	55460.9	64.2986
595	55310.2	64.243
594	56079	64.1874
593	55264.9	64.1318
592	55310.2	64.0762
591	55777.5	64.0206
590	56923.2	63.965
589	55415.7	63.9094
588	54782.5	63.8538
587	54239.8	63.7983
586	54571.5	63.7427
585	56259.9	63.6871
584	55129.3	63.6315
583	57119.2	63.5759
582	55807.6	63.5203
581	55129.3	63.4647
580	54933.3	63.4091
579	55234.8	63.3535
578	56139.3	63.2979
577	55008.7	63.2424
576	53878	63.285
575	53275	63.3717
574	54028.8	63.4584
573	55219.7	63.5452
572	54375.5	63.6319
571	54752.4	63.7186
570	53757.4	63.8053
569	53802.7	63.8921
568	54285.1	63.9788
567	53003.7	64.0655
566	52837.9	64.1523
565	53968.5	64.239
564	53576.5	64.3257
563	53033.8	64.4125
562	53787.6	64.4992
561	52657	64.5859
560	54104.2	64.6726
559	54842.8	64.7594
558	57963.4	64.8461
557	56455.9	64.9328
556	56772.4	65.0196
555	58068.9	65.1063
554	57918.1	65.193
553	57330.2	65.2797
552	56682	65.3665
551	55536.3	65.4532
550	55973.5	65.5399
549	53787.6	65.6267
548	51043.9	65.7134
547	51526.3	65.8001
546	49551.5	65.8869
545	47983.7	65.9736
544	47817.9	66.0603
543	44757.7	66.147
542	41772.8	66.2338
541	38004.1	66.3205
540	36180	66.4072
539	34446.4	66.494
538	33315.7	66.5807
537	30888.7	66.6674
536	28612.3	66.7541
535	29863.6	66.8409
534	32049.4	66.9276
533	40235.2	67.0143
532	69541	67.1011
531	133248	67.1878
530	185453	67.2745
529	169805	67.3613
528	94867	67.448
527	39496.5	67.5347
526	25491.8	67.6214
525	23245.6	67.7082
524	22401.4	67.7949
523	21165.3	67.8816
522	20713	67.9684
521	21527.1	68.0551
520	20863.8	68.1418
519	21120.1	68.2285
518	20909	68.3153
517	21074.8	68.402
516	21436.6	68.4055
515	21828.6	68.3716
514	20773.3	68.3376
513	20833.6	68.3037
512	20863.8	68.2698
511	21451.7	68.2358
510	21225.6	68.2019
509	21753.2	68.168
508	21496.9	68.1341
507	21105	68.1001
506	21029.6	68.0662
505	22039.6	68.0323
504	21557.2	67.9984
503	20984.4	67.9644
502	21225.6	67.9305
501	21723.1	67.8966
500	22009.5	67.8626
499	21451.7	67.8287
498	22069.8	67.7948
497	21949.2	67.7609
496	21768.3	67.7269
495	22130.1	67.693
494	21617.5	67.6591
493	20984.4	67.6251
492	21029.6	67.5912
491	21858.7	67.5573
490	21798.4	67.5234
489	22099.9	67.4894
488	20637.7	67.4555
487	22160.2	67.4216
486	22522	67.3877
485	22039.6	67.3537
484	22401.4	67.3198
483	22250.7	67.2859
482	21828.6	67.2519
481	21888.9	67.218
480	22160.2	67.1841
479	22326.1	67.1502
478	22280.8	67.1162
477	22009.5	67.0823
476	21361.3	67.0187
475	21044.7	66.9418
474	22672.8	66.8649
473	22522	66.7881
472	21677.8	66.7112
471	21768.3	66.6343
470	22099.9	66.5574
469	21557.2	66.4805
468	22054.7	66.4036
467	22220.5	66.3267
466	21843.7	66.2498
465	22763.2	66.1729
464	22250.7	66.096
463	22386.4	66.0191
462	22280.8	65.9422
461	22401.4	65.8653
460	23004.4	65.7885
459	23004.4	65.7116
458	22778.3	65.6347
457	22657.7	65.5578
456	23079.8	65.4809
455	22748.2	65.404
454	23049.7	65.3271
453	22401.4	65.2502
452	23713	65.1733
451	23094.9	65.0964
450	23682.8	65.0195
449	22868.8	64.9426
448	22672.8	64.8657
447	22507	64.7889
446	21888.9	64.712
445	22416.5	64.6351
444	23818.5	64.5582
443	24059.7	64.4813
442	23788.3	64.4044
441	22416.5	64.3275
440	22115	64.2506
439	23170.3	64.1737
438	23456.7	64.0968
437	23562.2	64.0199
436	23275.8	63.943
435	23064.7	63.8662
434	23185.3	63.7893
433	23336.1	63.7124
432	23125	63.6355
431	22627.6	63.5586
430	23290.9	63.4817
429	23803.4	63.4048
428	23094.9	63.3279
427	23381.3	63.251
426	23501.9	63.1361
425	23185.3	63.004
424	23321	62.872
423	22898.9	62.7399
422	23607.4	62.6079
421	24768.2	62.4758
420	23682.8	62.3437
419	23079.8	62.2117
418	24496.9	62.0796
417	23713	61.9476
416	23652.7	61.8155
415	24331	61.6835
414	23200.4	61.5514
413	23351.2	61.4194
412	24331	61.2873
411	23366.2	61.1553
410	23336.1	61.0232
409	23908.9	60.8912
408	23758.2	60.7591
407	23290.9	60.6271
406	23667.7	60.495
405	23893.9	60.363
404	23140.1	60.2309
403	23728	60.0989
402	23924	59.9668
401	23547.1	59.8348
400	24557.2	59.7027
399	25446.6	59.5707
398	26275.7	59.4386
397	27044.5	59.3065
396	26275.7	59.1745
395	24707.9	59.0424
394	24120	58.9104
393	23743.1	58.7783
392	24677.8	58.6463
391	24632.5	58.5142
390	24285.8	58.3822
389	24376.3	58.2501
388	23456.7	58.1181
387	24527	57.986
386	24481.8	58.0747
385	24813.4	58.2625
384	24406.4	58.4502
383	24240.6	58.638
382	24120	58.8258
381	24843.6	59.0136
380	24391.3	59.2014
379	23893.9	59.3892
378	24632.5	59.577
377	24828.5	59.7648
376	25898.8	59.9526
375	25748.1	60.1404
374	25190.3	60.3281
373	24647.6	60.5159
372	24753.1	60.7037
371	24647.6	60.8915
370	24255.7	61.0793
369	24994.3	61.2671
368	26155.1	61.4549
367	24903.9	61.6427
366	25552.1	61.8305
365	25733	62.0183
364	24828.5	62.2061
363	24873.7	62.3938
362	25175.2	62.5816
361	26064.7	62.7694
360	26426.5	62.9572
359	26260.6	63.145
358	25763.2	63.3328
357	25989.3	63.5206
356	25853.6	63.7084
355	26501.8	63.8962
354	26004.4	64.084
353	25552.1	64.2717
352	26140	64.4595
351	25778.2	64.6473
350	26863.6	64.8351
349	25612.4	65.0229
348	25476.7	65.2107
347	25431.5	65.3985
346	25944.1	65.5863
345	26125	65.7741
344	26426.5	65.9619
343	25763.2	66.1497
342	26562.1	66.3374
341	26532	66.5252
340	25883.8	66.713
339	25913.9	66.9008
338	27662.6	67.0886
337	26743	67.2764
336	26441.5	67.4642
335	26577.2	67.652
334	26366.2	67.8398
333	26939	68.0276
332	26667.7	68.2153
331	26140	68.4031
330	27014.4	68.5909
329	27150.1	68.7787
328	26969.2	68.9665
327	26893.8	69.1543
326	26351.1	69.3421
325	25733	69.5299
324	25702.9	69.7177
323	26712.9	69.9055
322	26697.8	70.0933
321	26486.8	70.281
320	26411.4	70.4688
319	26230.5	70.6566
318	25974.2	70.8444
317	25989.3	71.0322
316	27466.6	71.22
315	28145	71.4078
314	28642.5	71.5956
313	29064.6	71.7834
312	30074.6	71.9712
311	30737.9	72.1589
310	30511.8	72.3467
309	29622.4	72.5345
308	30134.9	72.7223
307	29531.9	72.9101
306	29185.2	73.0979
305	29004.3	73.2857
304	29094.7	73.4735
303	27632.5	73.6613
302	27496.8	73.8491
301	25687.8	74.0369
300	25190.3	74.2246
299	24316	74.4124
298	21949.2	74.6002
297	20290.9	74.788
296	18647.8	74.8463
295	16672.9	74.8465
294	14306.2	74.8467
293	12572.5	74.8469
292	11457	74.847
291	10567.6	74.8472
290	10386.7	74.8474
289	11125.3	74.8476
288	16085	74.8477
287	34371	74.8479
286	51631.9	74.8481
285	41667.3	74.8482
284	43717.5	74.8484
283	97912.1	74.8486
282	156177	74.8488
281	99751.3	74.8489
280	25929	74.8491
279	7130.47	74.8493
278	4658.17	74.8494
277	3602.92	74.8496
276	2894.4	74.8498
275	2864.25	74.85
274	2547.67	74.8501
273	2412	74.8503
272	2713.5	74.8505
271	2758.72	74.8507
270	2803.95	74.8508
269	2743.65	74.851
268	2698.42	74.8512
267	2758.72	74.8513
266	2803.95	74.8515
265	2788.87	74.8517
264	2743.65	74.8519
263	2457.22	74.852
262	2472.3	74.8522
261	2351.7	74.8524
260	2487.37	74.8526
259	2638.12	74.8527
258	2487.37	74.8529
257	2562.75	74.8531
256	2110.5	74.8532
255	2276.32	74.8534
254	2110.5	74.8536
253	2607.97	74.8538
252	2638.12	74.8539
251	2472.3	74.8541
250	2668.27	74.8543
249	2743.65	74.8544
248	2532.6	74.8546
247	2547.67	74.8548
246	2592.9	74.8303
245	2713.5	74.7947
244	2517.52	74.7591
243	2306.47	74.7235
242	2502.45	74.6879
241	2623.05	74.6524
240	2668.27	74.6168
239	2517.52	74.5812
238	2562.75	74.5456
237	2638.12	74.51
236	2638.12	74.4744
235	2547.67	74.4389
234	2336.62	74.4033
233	2592.9	74.3677
232	2502.45	74.3321
231	2683.35	74.2965
230	2653.2	74.2609
229	2502.45	74.2253
228	2592.9	74.1898
227	2653.2	74.1542
226	2532.6	74.1186
225	2321.55	74.083
224	2517.52	74.0474
223	2819.02	74.0118
222	2623.05	73.9762
221	2638.12	73.9407
220	2381.85	73.9051
219	2803.95	73.8695
218	2713.5	73.8339
217	2547.67	73.7983
216	2623.05	73.7627
215	2412	73.7271
214	2713.5	73.6916
213	2803.95	73.656
212	2517.52	73.6204
211	2638.12	73.5848
210	2577.82	73.5492
209	2683.35	73.5136
208	2713.5	73.478
207	2562.75	73.4425
206	2909.47	73.4069
205	2200.95	73.3713
204	2638.12	73.3357
203	2728.57	73.3001
202	2713.5	73.2645
201	2457.22	73.2289
200	2427.07	73.1934
199	2623.05	73.1578
198	2472.3	73.1222
197	2442.15	73.0866
196	2713.5	73.051
195	2396.92	73.0154
194	2412	72.9798
193	2351.7	72.9443
192	2381.85	72.9087
191	2532.6	72.8731
190	2803.95	72.8375
189	2607.97	72.8019
188	2638.12	72.7663
187	2261.25	72.7307
186	2396.92	72.6689
185	2638.12	72.5953
184	2894.4	72.5217
183	2547.67	72.4481
182	2592.9	72.3745
181	2668.27	72.301
180	2683.35	72.2274
179	2698.42	72.1538
178	2999.92	72.0802
177	2879.32	72.0066
176	2577.82	71.933
175	2758.72	71.8594
174	2758.72	71.7858
173	2849.17	71.7122
172	2713.5	71.6386
171	2366.77	71.565
170	2683.35	71.4914
169	2698.42	71.4178
168	2412	71.3442
167	2683.35	71.2706
166	2969.77	71.197
165	2819.02	71.1234
164	2607.97	71.0498
163	2607.97	70.9762
162	2849.17	70.9026
161	2623.05	70.829
160	2924.55	70.7554
159	2819.02	70.6818
158	2547.67	70.6082
157	2381.85	70.5346
156	2698.42	70.4611
155	2562.75	70.3875
154	2698.42	70.3139
153	2788.87	70.2403
152	2864.25	70.1667
151	3859.2	70.0931
150	4281.3	70.0195
149	3663.22	69.9459
148	3030.07	69.8723
147	2758.72	69.7987
146	2728.57	69.7251
145	2653.2	69.6515
144	2698.42	69.5779
143	2532.6	69.5043
142	2412	69.4307
141	2683.35	69.3571
140	2457.22	69.2835
139	2517.52	69.2099
138	2487.37	69.1363
137	2743.65	69.0627
136	2623.05	68.9891
135	2713.5	68.9155
134	2457.22	68.8419
133	2668.27	68.7683
132	2728.57	68.6947
131	2517.52	68.6212
130	2577.82	68.5688
129	2427.07	68.5261
128	2653.2	68.4833
127	2758.72	68.4405
126	2592.9	68.3978
125	2623.05	68.355
124	2849.17	68.3122
123	2638.12	68.2695
122	2879.32	68.2267
121	2713.5	68.184
120	2517.52	68.1412
119	2638.12	68.0984
118	2773.8	68.0557
117	2532.6	68.0129
116	2788.87	67.9701
115	2683.35	67.9274
114	2623.05	67.8846
113	2743.65	67.8418
112	2547.67	67.7991
111	2457.22	67.7563
110	2668.27	67.7136
109	2653.2	67.6708
108	2502.45	67.628
107	2743.65	67.5853
106	2834.1	67.5425
105	2834.1	67.4997
104	2562.75	67.457
103	2517.52	67.4142
102	2864.25	67.3714
101	3105.45	67.3287
100	3512.47	67.2859
99	4175.77	67.2432
98	3452.17	67.2004
97	2864.25	67.1576
96	2849.17	67.1149
95	2517.52	67.0721
94	2577.82	67.0293
93	2698.42	66.9866
92	3030.07	66.9438
91	2909.47	66.901
90	2381.85	66.8583
89	2939.62	66.8155
88	3015	66.7728
87	2698.42	66.73
86	2758.72	66.6872
85	2743.65	66.6445
84	2984.85	66.6017
83	3271.27	66.5589
82	2653.2	66.5162
81	2713.5	66.4734
80	2909.47	66.4307
79	2713.5	66.3879
78	2849.17	66.3451
77	2366.77	66.3024
76	2924.55	66.2596
75	2803.95	66.2168
74	3030.07	66.1741
73	2758.72	66.1313
72	2683.35	66.0885
71	2999.92	66.0458
70	2698.42	66.003
69	2834.1	65.9603
68	2969.77	65.9175
67	2819.02	65.8747
66	2668.27	65.832
65	2607.97	65.7892
64	2758.72	65.7464
63	2562.75	65.7037
62	2502.45	65.6609
61	2728.57	65.6181
60	2984.85	65.5754
59	3105.45	65.5326
58	2999.92	65.4899
57	2834.1	65.4471
56	2713.5	65.4043
55	2683.35	65.3616
54	3195.9	65.3188
53	2909.47	65.276
52	2668.27	65.2333
51	3030.07	65.1905
50	2803.95	65.1477
49	2834.1	65.105
48	2819.02	65.0622
47	3286.35	65.0195
46	3015	64.9767
45	2864.25	64.9339
44	3015	64.8912
43	2547.67	64.8484
42	2532.6	64.8056
41	2788.87	64.7629
40	2562.75	64.7201
39	2562.75	64.6773
38	2412	64.6346
37	2502.45	64.5918
36	2336.62	64.5491
35	2336.62	64.5063
34	2457.22	64.4635
33	2351.7	64.4208
32	2577.82	64.378
31	2412	64.3352
30	2442.15	64.2925
29	3015	64.2497
28	3271.27	64.2069
27	3813.97	64.1642
26	4266.22	64.1214
25	4582.8	64.0787
24	4688.32	64.0359
23	4492.35	63.9931
22	3964.72	63.9504
21	2864.25	63.9076
20	2080.35	63.8648
19	1929.6	63.8221
18	1763.77	63.7793
17	1899.45	63.7365
16	1989.9	63.6938
15	2155.72	63.651
14	1989.9	63.6083
13	2125.57	63.5655
12	2336.62	63.5227
11	2035.12	63.48
10	2125.57	63.4372
9	2261.25	63.3944
8	2381.85	63.3517
7	2035.12	63.3089
6	1673.32	63.2661
5	1386.9	63.2234
4	1160.77	63.1806
3	1266.3	63.1379
2	1025.1	63.0951
1	542.7	63.0523
0	120.6	63.0096
-1	60.3	62.9668
-2	15.075	62.924
-3	0	62.8813
-4	0	62.8385
-5	0	62.7957
