# Supplementary material for: Surface hydrophobization of hydrogels via interface dynamics-induced network reconfiguration
Source: Nat Commun. 2024 Jan 3;15:239. doi: 10.1038/s41467-023-44646-5 (PMC10764767; doi:10.1038/s41467-023-44646-5)
Supplement: Supplementary file 10 — Source data [file 41467_2023_44646_MOESM10_ESM.zip › Source data/Figure S17/100% MTMS.xlsx]

## Sheet: 2-C 1s
	87514/87514-1-1/87514-1-1/1: Sequence/C 1s
Binding energy (eV)	Counts per second	Trans Fn		Corrected BE	Counts per second
300	6502.65	12.9447		303.1	6502.65
299.9	6614.3	12.9441		303	6614.3
299.8	6514.2	12.9435		302.9	6514.2
299.7	6417.95	12.9429		302.8	6417.95
299.6	6448.75	12.9423		302.7	6448.75
299.5	6344.8	12.9418		302.6	6344.8
299.4	6117.65	12.9412		302.5	6117.65
299.3	6121.5	12.9406		302.4	6121.5
299.2	6121.5	12.94		302.3	6121.5
299.1	6221.6	12.9394		302.2	6221.6
299	6006	12.9388		302.1	6006
298.9	5917.45	12.9382		302	5917.45
298.8	5878.95	12.9376		301.9	5878.95
298.7	5859.7	12.937		301.8	5859.7
298.6	5809.65	12.9364		301.7	5809.65
298.5	5836.6	12.9358		301.6	5836.6
298.4	5767.3	12.9352		301.5	5767.3
298.3	5821.2	12.9346		301.4	5821.2
298.2	5878.95	12.934		301.3	5878.95
298.1	5570.95	12.9334		301.2	5570.95
298	5594.05	12.9328		301.1	5594.05
297.9	5674.9	12.9323		301	5674.9
297.8	5574.8	12.9317		300.9	5574.8
297.7	5478.55	12.9311		300.8	5478.55
297.6	5428.5	12.9305		300.7	5428.5
297.5	5632.55	12.9299		300.6	5632.55
297.4	5455.45	12.9293		300.5	5455.45
297.3	5343.8	12.9287		300.4	5343.8
297.2	5447.75	12.9281		300.3	5447.75
297.1	5397.7	12.9275		300.2	5397.7
297	5420.8	12.9269		300.1	5420.8
296.9	5351.5	12.9263		300	5351.5
296.8	5239.85	12.9257		299.9	5239.85
296.7	5416.95	12.9251		299.8	5416.95
296.6	5286.05	12.9252		299.7	5286.05
296.5	5105.1	12.9253		299.6	5105.1
296.4	5012.7	12.9254		299.5	5012.7
296.3	5205.2	12.9256		299.4	5205.2
296.2	5212.9	12.9257		299.3	5212.9
296.1	4912.6	12.9258		299.2	4912.6
296	4824.05	12.9259		299.1	4824.05
295.9	4812.5	12.9261		299	4812.5
295.8	4885.65	12.9262		298.9	4885.65
295.7	4858.7	12.9263		298.8	4858.7
295.6	4827.9	12.9264		298.7	4827.9
295.5	4573.8	12.9266		298.6	4573.8
295.4	4543	12.9267		298.5	4543
295.3	4477.55	12.9268		298.4	4477.55
295.2	4539.15	12.9269		298.3	4539.15
295.1	4296.6	12.9271		298.2	4296.6
295	4327.4	12.9272		298.1	4327.4
294.9	4204.2	12.9273		298	4204.2
294.8	4158	12.9275		297.9	4158
294.7	4015.55	12.9276		297.8	4015.55
294.6	4115.65	12.9277		297.7	4115.65
294.5	4069.45	12.9278		297.6	4069.45
294.4	3911.6	12.928		297.5	3911.6
294.3	3892.35	12.9281		297.4	3892.35
294.2	3857.7	12.9282		297.3	3857.7
294.1	3680.6	12.9283		297.2	3680.6
294	3468.85	12.9285		297.1	3468.85
293.9	3730.65	12.9286		297	3730.65
293.8	3730.65	12.9287		296.9	3730.65
293.7	3407.25	12.9288		296.8	3407.25
293.6	3472.7	12.929		296.7	3472.7
293.5	3545.85	12.9291		296.6	3545.85
293.4	3441.9	12.9292		296.5	3441.9
293.3	3330.25	12.9293		296.4	3330.25
293.2	3384.15	12.9295		296.3	3384.15
293.1	3295.6	12.9296		296.2	3295.6
293	3053.05	12.9297		296.1	3053.05
292.9	3145.45	12.9299		296	3145.45
292.8	3133.9	12.93		295.9	3133.9
292.7	3053.05	12.9301		295.8	3053.05
292.6	2945.25	12.9302		295.7	2945.25
292.5	3045.35	12.9304		295.6	3045.35
292.4	2779.7	12.9305		295.5	2779.7
292.3	2852.85	12.9306		295.4	2852.85
292.2	2683.45	12.9307		295.3	2683.45
292.1	2552.55	12.9309		295.2	2552.55
292	2729.65	12.931		295.1	2729.65
291.9	2691.15	12.9311		295	2691.15
291.8	2552.55	12.9312		294.9	2552.55
291.7	2514.05	12.9314		294.8	2514.05
291.6	2571.8	12.9315		294.7	2571.8
291.5	2533.3	12.9316		294.6	2533.3
291.4	2614.15	12.9317		294.5	2614.15
291.3	2471.7	12.9319		294.4	2471.7
291.2	2456.3	12.932		294.3	2456.3
291.1	2329.25	12.9321		294.2	2329.25
291	2206.05	12.9323		294.1	2206.05
290.9	2298.45	12.9324		294	2298.45
290.8	2298.45	12.9325		293.9	2298.45
290.7	2202.2	12.9326		293.8	2202.2
290.6	2244.55	12.9328		293.7	2244.55
290.5	2240.7	12.9329		293.6	2240.7
290.4	2248.4	12.933		293.5	2248.4
290.3	2055.9	12.9331		293.4	2055.9
290.2	2140.6	12.9333		293.3	2140.6
290.1	2082.85	12.9334		293.2	2082.85
290	2163.7	12.9335		293.1	2163.7
289.9	2209.9	12.9336		293	2209.9
289.8	2082.85	12.9338		292.9	2082.85
289.7	2055.9	12.9339		292.8	2055.9
289.6	2125.2	12.934		292.7	2125.2
289.5	2148.3	12.9341		292.6	2148.3
289.4	1951.95	12.9343		292.5	1951.95
289.3	1936.55	12.9344		292.4	1936.55
289.2	1951.95	12.9345		292.3	1951.95
289.1	1925	12.9347		292.2	1925
289	1794.1	12.9348		292.1	1794.1
288.9	1701.7	12.9349		292	1701.7
288.8	1759.45	12.935		291.9	1759.45
288.7	1917.3	12.9352		291.8	1917.3
288.6	1786.4	12.9353		291.7	1786.4
288.5	1801.8	12.9354		291.6	1801.8
288.4	1828.75	12.9355		291.5	1828.75
288.3	1844.15	12.9357		291.4	1844.15
288.2	2032.8	12.9358		291.3	2032.8
288.1	1982.75	12.9359		291.2	1982.75
288	1782.55	12.936		291.1	1782.55
287.9	1951.95	12.9362		291	1951.95
287.8	2032.8	12.9363		290.9	2032.8
287.7	2190.65	12.9364		290.8	2190.65
287.6	2421.65	12.9365		290.7	2421.65
287.5	2487.1	12.9367		290.6	2487.1
287.4	2818.2	12.9368		290.5	2818.2
287.3	3191.65	12.9369		290.4	3191.65
287.2	3699.85	12.9371		290.3	3699.85
287.1	4477.55	12.9372		290.2	4477.55
287	5551.7	12.9373		290.1	5551.7
286.9	6749.05	12.9374		290	6749.05
286.8	8061.9	12.9376		289.9	8061.9
286.7	10090.8	12.9377		289.8	10090.8
286.6	12577.9	12.9378		289.7	12577.9
286.5	15515.5	12.9379		289.6	15515.5
286.4	17567.5	12.9381		289.5	17567.5
286.3	20308.7	12.9382		289.4	20308.7
286.2	22422.4	12.9383		289.3	22422.4
286.1	24428.2	12.9384		289.2	24428.2
286	24882.5	12.9386		289.1	24882.5
285.9	24351.2	12.9387		289	24351.2
285.8	23485	12.9388		288.9	23485
285.7	21871.8	12.9389		288.8	21871.8
285.6	19712	12.9391		288.7	19712
285.5	16986.2	12.9392		288.6	16986.2
285.4	13471.1	12.9393		288.5	13471.1
285.3	11257.4	12.9395		288.4	11257.4
285.2	9120.65	12.9396		288.3	9120.65
285.1	7457.45	12.9397		288.2	7457.45
285	6056.05	12.9398		288.1	6056.05
284.9	5089.7	12.94		288	5089.7
284.8	4358.2	12.9401		287.9	4358.2
284.7	3726.8	12.9402		287.8	3726.8
284.6	3680.6	12.9403		287.7	3680.6
284.5	3542	12.9405		287.6	3542
284.4	3515.05	12.9406		287.5	3515.05
284.3	3592.05	12.9407		287.4	3592.05
284.2	4115.65	12.9408		287.3	4115.65
284.1	4350.5	12.941		287.2	4350.5
284	4897.2	12.9411		287.1	4897.2
283.9	5378.45	12.9412		287	5378.45
283.8	5975.2	12.9413		286.9	5975.2
283.7	6625.85	12.9415		286.8	6625.85
283.6	7522.9	12.9416		286.7	7522.9
283.5	8558.55	12.9417		286.6	8558.55
283.4	9024.4	12.9419		286.5	9024.4
283.3	10414.2	12.942		286.4	10414.2
283.2	11865.7	12.9421		286.3	11865.7
283.1	13856.1	12.9422		286.2	13856.1
283	15831.2	12.9424		286.1	15831.2
282.9	18999.7	12.9425		286	18999.7
282.8	22792	12.9426		285.9	22792
282.7	27696.9	12.9427		285.8	27696.9
282.6	32644.1	12.9429		285.7	32644.1
282.5	39227.6	12.943		285.6	39227.6
282.4	46030.6	12.9431		285.5	46030.6
282.3	53214.7	12.9432		285.4	53214.7
282.2	59328.5	12.9434		285.3	59328.5
282.1	65476.9	12.9435		285.2	65476.9
282	69219.1	12.9436		285.1	69219.1
281.9	71201.9	12.9437		285	71201.9
281.8	69430.9	12.9439		284.9	69430.9
281.7	67209.4	12.944		284.8	67209.4
281.6	62989.8	12.9441		284.7	62989.8
281.5	56263.9	12.9442		284.6	56263.9
281.4	48452.2	12.9444		284.5	48452.2
281.3	40428.8	12.9445		284.4	40428.8
281.2	33106.1	12.9446		284.3	33106.1
281.1	26060.6	12.9448		284.2	26060.6
281	19238.4	12.9449		284.1	19238.4
280.9	14425.9	12.945		284	14425.9
280.8	10379.6	12.9451		283.9	10379.6
280.7	7692.3	12.9453		283.8	7692.3
280.6	5728.8	12.9454		283.7	5728.8
280.5	4269.65	12.9455		283.6	4269.65
280.4	3164.7	12.9456		283.5	3164.7
280.3	2517.9	12.9458		283.4	2517.9
280.2	1951.95	12.9459		283.3	1951.95
280.1	1771	12.946		283.2	1771
280	1574.65	12.9461		283.1	1574.65
279.9	1593.9	12.9463		283	1593.9
279.8	1293.6	12.9464		282.9	1293.6
279.7	1278.2	12.9465		282.8	1278.2
279.6	1208.9	12.9466		282.7	1208.9
279.5	1189.65	12.9468		282.6	1189.65
279.4	1128.05	12.9469		282.5	1128.05
279.3	997.15	12.947		282.4	997.15
279.2	1047.2	12.9472		282.3	1047.2
279.1	1001	12.9473		282.2	1001
279	1112.65	12.9474		282.1	1112.65
278.9	970.2	12.9475		282	970.2
278.8	908.6	12.9477		281.9	908.6
278.7	927.85	12.9478		281.8	927.85
278.6	920.15	12.9479		281.7	920.15
278.5	931.7	12.948		281.6	931.7
278.4	847	12.9482		281.5	847
278.3	904.75	12.9483		281.4	904.75
278.2	889.35	12.9484		281.3	889.35
278.1	766.15	12.9485		281.2	766.15
278	770	12.9487		281.1	770
277.9	850.85	12.9488		281	850.85
277.8	943.25	12.9489		280.9	943.25
277.7	877.8	12.949		280.8	877.8
277.6	854.7	12.9492		280.7	854.7
277.5	927.85	12.9493		280.6	927.85
277.4	935.55	12.9494		280.5	935.55
277.3	858.55	12.9496		280.4	858.55
277.2	793.1	12.9497		280.3	793.1
277.1	862.4	12.9498		280.2	862.4
277	808.5	12.9499		280.1	808.5

## Sheet: 1-O 1s
	87514/87514-1-1/87514-1-1/1: Sequence/O 1s
Binding energy (eV)	Counts per second	Trans Fn		Corrected BE	Counts per second
543	12510.1	13.2918		546.1	12510.1
542.9	12274.8	13.2918		546	12274.8
542.8	12353.3	13.2919		545.9	12353.3
542.7	12039.5	13.2919		545.8	12039.5
542.6	12187.3	13.2919		545.7	12187.3
542.5	12102.9	13.292		545.6	12102.9
542.4	11843.4	13.292		545.5	11843.4
542.3	11568.9	13.292		545.4	11568.9
542.2	11457.3	13.292		545.3	11457.3
542.1	11279.3	13.2921		545.2	11279.3
542	11237.1	13.2921		545.1	11237.1
541.9	11134.5	13.2921		545	11134.5
541.8	11179.8	13.2921		544.9	11179.8
541.7	11167.7	13.2922		544.8	11167.7
541.6	10917.3	13.2922		544.7	10917.3
541.5	10612.6	13.2922		544.6	10612.6
541.4	10823.8	13.2923		544.5	10823.8
541.3	10657.9	13.2923		544.4	10657.9
541.2	10555.3	13.2923		544.3	10555.3
541.1	10537.2	13.2923		544.2	10537.2
541	10724.3	13.2924		544.1	10724.3
540.9	10549.3	13.2924		544	10549.3
540.8	10419.6	13.2924		543.9	10419.6
540.7	10172.2	13.2925		543.8	10172.2
540.6	10145.1	13.2925		543.7	10145.1
540.5	10015.3	13.2925		543.6	10015.3
540.4	9662.38	13.2925		543.5	9662.38
540.3	9713.67	13.2926		543.4	9713.67
540.2	9574.9	13.2926		543.3	9574.9
540.1	9695.57	13.2926		543.2	9695.57
540	9451.22	13.2926		543.1	9451.22
539.9	9285.3	13.2927		543	9285.3
539.8	9514.57	13.2927		542.9	9514.57
539.7	9185.75	13.2927		542.8	9185.75
539.6	9046.98	13.2928		542.7	9046.98
539.5	9258.15	13.2928		542.6	9258.15
539.4	9167.65	13.2928		542.5	9167.65
539.3	9164.63	13.2928		542.4	9164.63
539.2	9212.9	13.2929		542.3	9212.9
539.1	9231	13.2929		542.2	9231
539	9297.37	13.2929		542.1	9297.37
538.9	9345.63	13.293		542	9345.63
538.8	9357.7	13.293		541.9	9357.7
538.7	9143.52	13.293		541.8	9143.52
538.6	8947.43	13.293		541.7	8947.43
538.5	9137.48	13.2931		541.6	9137.48
538.4	9092.23	13.2931		541.5	9092.23
538.3	9279.27	13.2931		541.4	9279.27
538.2	9339.6	13.2932		541.3	9339.6
538.1	8989.67	13.2932		541.2	8989.67
538	8838.83	13.2932		541.1	8838.83
537.9	9140.5	13.2932		541	9140.5
537.8	8760.4	13.2933		540.9	8760.4
537.7	8844.87	13.2933		540.8	8844.87
537.6	8962.52	13.2933		540.7	8962.52
537.5	8862.97	13.2933		540.6	8862.97
537.4	8697.05	13.2934		540.5	8697.05
537.3	8310.92	13.2934		540.4	8310.92
537.2	8160.08	13.2934		540.3	8160.08
537.1	8395.38	13.2935		540.2	8395.38
537	7960.98	13.2935		540.1	7960.98
536.9	8078.63	13.2935		540	8078.63
536.8	7852.38	13.2935		539.9	7852.38
536.7	7810.15	13.2936		539.8	7810.15
536.6	7746.8	13.2936		539.7	7746.8
536.5	7680.43	13.2936		539.6	7680.43
536.4	7369.72	13.2937		539.5	7369.72
536.3	7218.88	13.2937		539.4	7218.88
536.2	7074.08	13.2937		539.3	7074.08
536.1	7059	13.2937		539.2	7059
536	7040.9	13.2938		539.1	7040.9
535.9	7107.27	13.2938		539	7107.27
535.8	7010.73	13.2938		538.9	7010.73
535.7	6763.37	13.2939		538.8	6763.37
535.6	6730.18	13.2939		538.7	6730.18
535.5	7004.7	13.2939		538.6	7004.7
535.4	6790.52	13.2939		538.5	6790.52
535.3	6585.38	13.294		538.4	6585.38
535.2	6787.5	13.294		538.3	6787.5
535.1	6965.48	13.294		538.2	6965.48
535	6953.42	13.294		538.1	6953.42
534.9	6573.32	13.2941		538	6573.32
534.8	6663.82	13.2941		537.9	6663.82
534.7	6669.85	13.2941		537.8	6669.85
534.6	6721.13	13.2942		537.7	6721.13
534.5	6941.35	13.2942		537.6	6941.35
534.4	6899.12	13.2942		537.5	6899.12
534.3	6899.12	13.2942		537.4	6899.12
534.2	6929.28	13.2943		537.3	6929.28
534.1	6956.43	13.2943		537.2	6956.43
534	6956.43	13.2943		537.1	6956.43
533.9	7125.37	13.2944		537	7125.37
533.8	6920.23	13.2944		536.9	6920.23
533.7	7025.82	13.2944		536.8	7025.82
533.6	7113.3	13.2944		536.7	7113.3
533.5	6938.33	13.2945		536.6	6938.33
533.4	7068.05	13.2945		536.5	7068.05
533.3	7273.18	13.2945		536.4	7273.18
533.2	7517.53	13.2945		536.3	7517.53
533.1	7511.5	13.2946		536.2	7511.5
533	7297.32	13.2946		536.1	7297.32
532.9	7722.67	13.2946		536	7722.67
532.8	7942.88	13.2947		535.9	7942.88
532.7	8220.42	13.2947		535.8	8220.42
532.6	8277.73	13.2947		535.7	8277.73
532.5	8618.62	13.2947		535.6	8618.62
532.4	8769.45	13.2948		535.5	8769.45
532.3	9059.05	13.2948		535.4	9059.05
532.2	9767.97	13.2948		535.3	9767.97
532.1	10558.3	13.2949		535.2	10558.3
532	11372.8	13.2949		535.1	11372.8
531.9	12730.3	13.2949		535	12730.3
531.8	13885.7	13.2949		534.9	13885.7
531.7	15843.5	13.295		534.8	15843.5
531.6	17943.1	13.295		534.7	17943.1
531.5	20362.5	13.295		534.6	20362.5
531.4	23008.1	13.2951		534.5	23008.1
531.3	26480.3	13.2951		534.4	26480.3
531.2	30359.7	13.2951		534.3	30359.7
531.1	34049.1	13.2951		534.2	34049.1
531	38441.4	13.2952		534.1	38441.4
530.9	41919.6	13.2952		534	41919.6
530.8	46333	13.2952		533.9	46333
530.7	50577.4	13.2952		533.8	50577.4
530.6	53313.6	13.2953		533.7	53313.6
530.5	56025.5	13.2953		533.6	56025.5
530.4	57609.3	13.2953		533.5	57609.3
530.3	59724	13.2954		533.4	59724
530.2	60761.7	13.2954		533.3	60761.7
530.1	61368.1	13.2954		533.2	61368.1
530	61283.6	13.2954		533.1	61283.6
529.9	62294.2	13.2955		533	62294.2
529.8	63265.5	13.2955		532.9	63265.5
529.7	64891.5	13.2955		532.8	64891.5
529.6	66508.5	13.2956		532.7	66508.5
529.5	68517.6	13.2956		532.6	68517.6
529.4	69615.6	13.2956		532.5	69615.6
529.3	71630.8	13.2956		532.4	71630.8
529.2	71657.9	13.2957		532.3	71657.9
529.1	71974.7	13.2957		532.2	71974.7
529	71359.3	13.2957		532.1	71359.3
528.9	68580.9	13.2958		532	68580.9
528.8	64976	13.2958		531.9	64976
528.7	60653.1	13.2958		531.8	60653.1
528.6	54987.8	13.2958		531.7	54987.8
528.5	48480.9	13.2959		531.6	48480.9
528.4	42209.2	13.2959		531.5	42209.2
528.3	35798.8	13.2959		531.4	35798.8
528.2	30377.8	13.2959		531.3	30377.8
528.1	25822.7	13.296		531.2	25822.7
528	21291.6	13.296		531.1	21291.6
527.9	17777.2	13.296		531	17777.2
527.8	14959.7	13.2961		530.9	14959.7
527.7	12823.9	13.2961		530.8	12823.9
527.6	11288.4	13.2961		530.7	11288.4
527.5	10199.4	13.2961		530.6	10199.4
527.4	9285.3	13.2962		530.5	9285.3
527.3	8546.22	13.2962		530.4	8546.22
527.2	7891.6	13.2962		530.3	7891.6
527.1	7556.75	13.2963		530.2	7556.75
527	7218.88	13.2963		530.1	7218.88
526.9	6829.73	13.2963		530	6829.73
526.8	6570.3	13.2963		529.9	6570.3
526.7	6488.85	13.2964		529.8	6488.85
526.6	6467.73	13.2964		529.7	6467.73
526.5	6464.72	13.2964		529.6	6464.72
526.4	6455.67	13.2964		529.5	6455.67
526.3	6181.15	13.2965		529.4	6181.15
526.2	6045.4	13.2965		529.3	6045.4
526.1	6347.07	13.2965		529.2	6347.07
526	6280.7	13.2966		529.1	6280.7
525.9	6202.27	13.2966		529	6202.27
525.8	6129.87	13.2966		528.9	6129.87
525.7	6006.18	13.2966		528.8	6006.18
525.6	5997.13	13.2967		528.7	5997.13
525.5	6066.52	13.2967		528.6	6066.52
525.4	6039.37	13.2967		528.5	6039.37
525.3	5912.67	13.2968		528.4	5912.67
525.2	6000.15	13.2968		528.3	6000.15
525.1	5879.48	13.2968		528.2	5879.48
525	6087.63	13.2968		528.1	6087.63

## Sheet: 0-survey
	87514/87514-1-1/87514-1-1/Sequence/survey
Binding energy (eV)	Counts per second	Trans Fn
1200	33677.5	60.7486
1199	34310.7	60.9639
1198	34280.5	61.1792
1197	35094.6	61.3945
1196	34295.6	61.6098
1195	33783.1	61.8251
1194	35124.7	62.0405
1193	34371	62.2558
1192	34642.3	62.4711
1191	34461.4	62.6864
1190	34235.3	62.9017
1189	34838.3	63.117
1188	34235.3	63.3323
1187	34958.9	63.5476
1186	34627.3	63.7629
1185	34657.4	63.9782
1184	34551.9	64.1935
1183	34838.3	64.4088
1182	35365.9	64.6241
1181	34642.3	64.8394
1180	34868.5	65.0548
1179	34039.3	65.2701
1178	35245.3	65.4854
1177	36602.1	65.7007
1176	36933.7	65.794
1175	36632.2	65.8326
1174	35592.1	65.8712
1173	35546.8	65.9098
1172	36300.6	65.9483
1171	36571.9	65.9869
1170	36014.2	66.0255
1169	36376	66.0641
1168	35019.2	66.1026
1167	35773	66.1412
1166	36255.4	66.1798
1165	37340.8	66.2184
1164	37898.5	66.2569
1163	35350.9	66.2955
1162	36240.3	66.3341
1161	37174.9	66.3727
1160	36737.8	66.4112
1159	36014.2	66.4498
1158	36255.4	66.4884
1157	37265.4	66.527
1156	36828.2	66.5655
1155	37687.5	66.6041
1154	38576.9	66.6427
1153	38290.5	66.6813
1152	36496.6	66.7198
1151	37069.4	66.7584
1150	37838.2	66.797
1149	38667.4	66.8356
1148	37943.8	66.8741
1147	38350.8	66.9127
1146	38124.7	66.9513
1145	37883.5	66.9899
1144	38079.4	67.0284
1143	36315.7	67.067
1142	37883.5	67.1056
1141	38109.6	67.1442
1140	37913.6	67.1827
1139	38983.9	67.2213
1138	38682.4	67.2599
1137	38742.7	67.2985
1136	38833.2	67.337
1135	38968.9	67.3756
1134	39360.8	67.4142
1133	40566.8	67.4528
1132	38004.1	67.4913
1131	38350.8	67.5299
1130	38019.1	67.5685
1129	39210.1	67.6071
1128	40129.6	67.6456
1127	38833.2	67.6842
1126	38848.3	67.7218
1125	40024.1	67.7589
1124	40581.9	67.796
1123	39210.1	67.8331
1122	39179.9	67.8702
1121	39632.2	67.9073
1120	40973.8	67.9444
1119	40792.9	67.9815
1118	40808	68.0186
1117	39752.8	68.0557
1116	40280.4	68.0928
1115	40928.6	68.13
1114	40687.4	68.1671
1113	39843.2	68.2042
1112	40355.8	68.2413
1111	42285.4	68.2784
1110	41486.4	68.3155
1109	40431.1	68.3526
1108	40521.6	68.3897
1107	41697.4	68.4268
1106	42029.1	68.4639
1105	41772.8	68.501
1104	41245.2	68.5381
1103	42285.4	68.5752
1102	43265.2	68.6123
1101	42752.7	68.6494
1100	42737.6	68.6865
1099	43189.9	68.7237
1098	43370.8	68.7608
1097	42089.4	68.7979
1096	41742.7	68.835
1095	41471.3	68.8721
1094	41546.7	68.9092
1093	42270.3	68.9463
1092	42104.5	68.9834
1091	41953.7	69.0205
1090	40868.3	69.0576
1089	42345.7	69.0947
1088	43551.7	69.1318
1087	42421	69.1689
1086	43099.4	69.206
1085	43189.9	69.2431
1084	44305.4	69.2802
1083	43868.2	69.3174
1082	42828.1	69.3545
1081	41983.9	69.3916
1080	43551.7	69.4287
1079	44410.9	69.4658
1078	44380.8	69.5029
1077	44199.9	69.54
1076	44350.6	69.557
1075	44471.2	69.565
1074	44561.7	69.573
1073	43491.4	69.5809
1072	43642.1	69.5889
1071	43400.9	69.5969
1070	44260.2	69.6049
1069	45421	69.6129
1068	44215	69.6208
1067	44079.3	69.6288
1066	45134.5	69.6368
1065	44471.2	69.6448
1064	44094.4	69.6528
1063	44953.6	69.6607
1062	44154.7	69.6687
1061	45044.1	69.6767
1060	45194.8	69.6847
1059	45405.9	69.6927
1058	44561.7	69.7006
1057	43853.2	69.7086
1056	45737.5	69.7166
1055	46370.7	69.7246
1054	46446.1	69.7326
1053	45511.4	69.7406
1052	45948.6	69.7485
1051	46446.1	69.7565
1050	46762.6	69.7645
1049	45918.4	69.7725
1048	45209.9	69.7805
1047	46219.9	69.7884
1046	45451.1	69.7964
1045	46973.7	69.8044
1044	46777.7	69.8124
1043	46717.4	69.8204
1042	47275.2	69.8283
1041	47049.1	69.8363
1040	47260.1	69.8443
1039	48119.4	69.8523
1038	48044	69.8603
1037	46611.9	69.8682
1036	46265.2	69.8762
1035	48375.7	69.8842
1034	46913.4	69.8922
1033	47018.9	69.9002
1032	47305.3	69.9081
1031	47531.5	69.9161
1030	47305.3	69.9241
1029	47245	69.9321
1028	47410.9	69.9401
1027	48466.1	69.948
1026	47290.3	69.9582
1025	48149.5	69.9693
1024	48420.9	69.9804
1023	48044	69.9915
1022	48119.4	70.0026
1021	48013.9	70.0137
1020	49626.9	70.0248
1019	50033.9	70.0359
1018	48797.8	70.047
1017	48631.9	70.0581
1016	51149.5	70.0692
1015	49913.3	70.0803
1014	49672.1	70.0914
1013	49219.9	70.1025
1012	48677.2	70.1136
1011	50169.6	70.1247
1010	50214.8	70.1358
1009	47546.5	70.1469
1008	47546.5	70.158
1007	47531.5	70.1691
1006	49234.9	70.1802
1005	49114.3	70.1913
1004	49837.9	70.2024
1003	48873.1	70.2135
1002	48752.5	70.2246
1001	50621.8	70.2357
1000	51270.1	70.2468
999	53516.2	70.2579
998	53139.4	70.269
997	52717.3	70.2801
996	53621.8	70.2912
995	51842.9	70.3023
994	50350.5	70.3134
993	49988.7	70.3245
992	50561.5	70.3356
991	49777.6	70.3467
990	48089.2	70.3578
989	47064.1	70.3689
988	46988.8	70.38
987	46099.3	70.3911
986	45496.3	70.4022
985	46491.3	70.4133
984	44833	70.4244
983	44772.7	70.4355
982	44863.2	70.4466
981	46596.8	70.4577
980	47531.5	70.4688
979	47983.7	70.4799
978	50139.4	70.491
977	51466	70.5021
976	53501.2	70.4959
975	54179.5	70.4819
974	53395.6	70.4679
973	51993.7	70.4538
972	51601.7	70.4398
971	49204.8	70.4258
970	47561.6	70.4118
969	46657.1	70.3978
968	46627	70.3838
967	44230	70.3698
966	40114.6	70.3558
965	37732.7	70.3418
964	36014.2	70.3278
963	32878.6	70.3138
962	31823.3	70.2998
961	31325.8	70.2858
960	29833.4	70.2718
959	29305.8	70.2578
958	30059.5	70.2438
957	30074.6	70.2298
956	30195.2	70.2158
955	30119.8	70.2018
954	29411.3	70.1878
953	29215.3	70.1738
952	28657.6	70.1598
951	30436.4	70.1458
950	29486.7	70.1318
949	28461.6	70.1178
948	29426.4	70.1037
947	29803.3	70.0897
946	29471.6	70.0757
945	29637.4	70.0617
944	29396.2	70.0477
943	29923.9	70.0337
942	29320.9	70.0197
941	29697.7	70.0057
940	30466.6	69.9917
939	30315.8	69.9777
938	29697.7	69.9637
937	30225.4	69.9497
936	28868.6	69.9357
935	29351	69.9217
934	29290.7	69.9077
933	29335.9	69.8937
932	28898.8	69.8797
931	29818.3	69.8657
930	30587.2	69.8517
929	31175.1	69.8377
928	30662.5	69.8237
927	30707.8	69.8097
926	29697.7	69.8036
925	29773.1	69.8012
924	30406.3	69.7988
923	30677.6	69.7963
922	30692.7	69.7939
921	30270.6	69.7915
920	30195.2	69.789
919	30195.2	69.7866
918	29893.7	69.7842
917	30798.2	69.7818
916	32004.2	69.7793
915	29833.4	69.7769
914	31099.7	69.7745
913	30617.3	69.772
912	30511.8	69.7696
911	30933.9	69.7672
910	31250.5	69.7647
909	31386.1	69.7623
908	31536.9	69.7599
907	30421.3	69.7574
906	31205.2	69.755
905	31898.7	69.7526
904	31552	69.7501
903	31054.5	69.7477
902	30918.8	69.7453
901	31310.8	69.7428
900	31280.6	69.7404
899	31190.2	69.738
898	31552	69.7355
897	31446.4	69.7331
896	32019.3	69.7307
895	31793.2	69.7282
894	30979.1	69.7258
893	31431.4	69.7234
892	31069.6	69.7209
891	31491.7	69.7185
890	31129.9	69.7161
889	31280.6	69.7136
888	32004.2	69.7112
887	31280.6	69.7088
886	32094.7	69.7063
885	32320.8	69.7039
884	31280.6	69.7015
883	31928.8	69.6991
882	32773	69.6966
881	32682.6	69.6942
880	31356	69.6918
879	31898.7	69.6893
878	30888.7	69.6869
877	31567	69.6845
876	32004.2	69.6695
875	32516.8	69.649
874	32109.7	69.6285
873	32863.5	69.608
872	32697.7	69.5874
871	31084.6	69.5669
870	32245.4	69.5464
869	32441.4	69.5258
868	32079.6	69.5053
867	32034.4	69.4848
866	32305.7	69.4643
865	32396.2	69.4437
864	32893.6	69.4232
863	32652.4	69.4027
862	32471.5	69.3821
861	33451.4	69.3616
860	33617.2	69.3411
859	33587.1	69.3206
858	33165	69.3
857	33556.9	69.2795
856	32893.6	69.259
855	32727.8	69.2384
854	32456.5	69.2179
853	32411.2	69.1974
852	33541.9	69.1769
851	33421.3	69.1563
850	31778.1	69.1358
849	32411.2	69.1153
848	33391.1	69.0948
847	33300.7	69.0742
846	33134.8	69.0537
845	32969	69.0332
844	33089.6	69.0126
843	33768	68.9921
842	34310.7	68.9716
841	34250.4	68.9511
840	33330.8	68.9305
839	33692.6	68.91
838	33541.9	68.8895
837	34009.2	68.8689
836	33828.3	68.8484
835	34431.3	68.8279
834	33376	68.8074
833	33406.2	68.7868
832	33345.9	68.7663
831	33768	68.7458
830	34205.2	68.7252
829	34084.6	68.7047
828	34159.9	68.6842
827	34913.7	68.6637
826	33692.6	68.6285
825	33556.9	68.5868
824	33270.5	68.545
823	33617.2	68.5033
822	34657.4	68.4615
821	34687.6	68.4198
820	34702.6	68.378
819	35185	68.3363
818	35019.2	68.2945
817	34793.1	68.2528
816	34808.2	68.2111
815	34597.1	68.1693
814	34431.3	68.1276
813	34431.3	68.0858
812	34762.9	68.0441
811	34190.1	68.0023
810	35139.8	67.9606
809	34717.7	67.9188
808	35350.9	67.8771
807	34717.7	67.8354
806	35004.1	67.7936
805	35441.3	67.7519
804	35652.4	67.7101
803	33873.5	67.6684
802	34325.8	67.6266
801	35486.5	67.5849
800	35486.5	67.5431
799	35094.6	67.5014
798	33858.4	67.4597
797	35185	67.4179
796	35637.3	67.3762
795	35697.6	67.3344
794	36195.1	67.2927
793	35712.7	67.2509
792	35471.5	67.2092
791	35426.2	67.1674
790	35200.1	67.1257
789	35139.8	67.084
788	35275.5	67.0422
787	35486.5	67.0005
786	37205.1	66.9903
785	36752.8	66.9943
784	35923.7	66.9982
783	35697.6	67.0022
782	36948.8	67.0062
781	36210.1	67.0102
780	35923.7	67.0142
779	36119.7	67.0182
778	36391	67.0221
777	36330.7	67.0261
776	36466.4	67.0301
775	36828.2	67.0341
774	35773	67.0381
773	34898.6	67.0421
772	36029.2	67.0461
771	36315.7	67.05
770	36285.5	67.054
769	35637.3	67.058
768	36195.1	67.062
767	37039.3	67.066
766	36225.2	67.07
765	35999.1	67.0739
764	35938.8	67.0779
763	37069.4	67.0819
762	36541.8	67.0859
761	37777.9	67.0899
760	36647.3	67.0939
759	37551.8	67.0978
758	37310.6	67.1018
757	37205.1	67.1058
756	36436.3	67.1098
755	37159.9	67.1138
754	36994	67.1178
753	37642.3	67.1218
752	37235.2	67.1257
751	37220.2	67.1297
750	37958.8	67.1337
749	36888.5	67.1377
748	37898.5	67.1417
747	37295.5	67.1457
746	38396	67.1496
745	38260.3	67.1536
744	36828.2	67.1576
743	37325.7	67.1616
742	38501.5	67.1656
741	38019.1	67.1696
740	37958.8	67.1735
739	38185	67.1775
738	37612.1	67.1815
737	36783	67.1855
736	37582	67.1895
735	36813.1	67.1935
734	39421.1	67.1975
733	37310.6	67.2014
732	37521.7	67.2054
731	38049.3	67.2094
730	38471.4	67.2134
729	38109.6	67.2174
728	38335.7	67.2214
727	38637.2	67.2253
726	37883.5	67.2079
725	38320.6	67.1809
724	39466.3	67.1538
723	37793	67.1268
722	38320.6	67.0997
721	39149.8	67.0727
720	39843.2	67.0456
719	39481.4	67.0186
718	38803	66.9915
717	39481.4	66.9645
716	38818.1	66.9374
715	38019.1	66.9104
714	39195	66.8833
713	39345.7	66.8563
712	38335.7	66.8292
711	37340.8	66.8022
710	38546.8	66.7751
709	39345.7	66.748
708	38772.9	66.721
707	39375.9	66.6939
706	39104.5	66.6669
705	37777.9	66.6398
704	38305.6	66.6128
703	38697.5	66.5857
702	38878.4	66.5587
701	38968.9	66.5316
700	38788	66.5046
699	39119.6	66.4775
698	39903.5	66.4505
697	39526.6	66.4234
696	38109.6	66.3964
695	38260.3	66.3693
694	39978.9	66.3423
693	40310.5	66.3152
692	40702.5	66.2882
691	40129.6	66.2611
690	39737.7	66.2341
689	39210.1	66.207
688	39617.1	66.18
687	40446.2	66.1529
686	40627.1	66.1259
685	39617.1	66.0988
684	39752.8	66.0718
683	40114.6	66.0447
682	40355.8	66.0177
681	40189.9	65.9906
680	40310.5	65.9636
679	41200	65.9365
678	41501.5	65.9095
677	40235.2	65.8824
676	40461.3	65.8691
675	39903.5	65.8621
674	40762.8	65.855
673	40099.5	65.8479
672	41154.7	65.8408
671	41320.6	65.8337
670	41034.1	65.8266
669	40024.1	65.8195
668	40597	65.8124
667	40702.5	65.8054
666	39873.4	65.7983
665	39737.7	65.7912
664	40446.2	65.7841
663	41983.9	65.777
662	42014	65.7699
661	42179.8	65.7628
660	42360.7	65.7557
659	42662.2	65.7486
658	41456.2	65.7416
657	41290.4	65.7345
656	41667.3	65.7274
655	40566.8	65.7203
654	40054.3	65.7132
653	40808	65.7061
652	40431.1	65.699
651	40265.3	65.6919
650	40913.5	65.6848
649	41682.4	65.6778
648	40732.6	65.6707
647	40114.6	65.6636
646	40928.6	65.6565
645	43265.2	65.6494
644	42270.3	65.6423
643	40913.5	65.6352
642	41667.3	65.6281
641	41531.6	65.621
640	41607	65.614
639	42300.4	65.6069
638	42300.4	65.5998
637	41983.9	65.5927
636	42390.9	65.5856
635	42767.8	65.5785
634	41516.5	65.5714
633	42873.3	65.5643
632	42421	65.5572
631	41034.1	65.5502
630	40838.2	65.5431
629	41184.9	65.536
628	41471.3	65.5289
627	42662.2	65.5218
626	42345.7	65.5147
625	42210	65.5076
624	41230.1	65.5005
623	41893.4	65.4934
622	41697.4	65.4864
621	42119.5	65.4793
620	42390.9	65.4722
619	42948.7	65.4651
618	43310.5	65.458
617	43295.4	65.4509
616	42707.5	65.4104
615	42647.2	65.3548
614	43325.5	65.2992
613	43144.6	65.2436
612	41953.7	65.188
611	42677.3	65.1324
610	43566.7	65.0768
609	42541.6	65.0212
608	42526.6	64.9656
607	42677.3	64.91
606	42692.4	64.8545
605	42466.3	64.7989
604	42993.9	64.7433
603	42134.6	64.6877
602	43883.3	64.6321
601	43958.7	64.5765
600	43461.2	64.5209
599	43385.8	64.4653
598	43129.6	64.4097
597	42496.4	64.3542
596	42933.6	64.2986
595	42360.7	64.243
594	42782.8	64.1874
593	41742.7	64.1318
592	42993.9	64.0762
591	43868.2	64.0206
590	43129.6	63.965
589	42179.8	63.9094
588	42466.3	63.8538
587	43039.1	63.7983
586	43355.7	63.7427
585	43220	63.6871
584	43355.7	63.6315
583	44350.6	63.5759
582	43310.5	63.5203
581	43416	63.4647
580	43853.2	63.4091
579	42828.1	63.3535
578	43717.5	63.2979
577	43416	63.2424
576	43506.4	63.285
575	44441.1	63.3717
574	43400.9	63.4584
573	42601.9	63.5452
572	43310.5	63.6319
571	42044.2	63.7186
570	43069.3	63.8053
569	42104.5	63.8921
568	41833.1	63.9788
567	40973.8	64.0655
566	39632.2	64.1523
565	40853.2	64.239
564	42963.7	64.3257
563	41757.7	64.4125
562	40883.4	64.4992
561	41380.9	64.5859
560	42119.5	64.6726
559	43370.8	64.7594
558	44546.6	64.8461
557	44576.8	64.9328
556	44727.5	65.0196
555	45601.9	65.1063
554	46762.6	65.193
553	46657.1	65.2797
552	46913.4	65.3665
551	46024	65.4532
550	44305.4	65.5399
549	44878.3	65.6267
548	43792.9	65.7134
547	40988.9	65.8001
546	39888.4	65.8869
545	38788	65.9736
544	38185	66.0603
543	37159.9	66.147
542	34250.4	66.2338
541	31084.6	66.3205
540	28898.8	66.4072
539	27798.3	66.494
538	27285.7	66.5807
537	25506.9	66.6674
536	23155.2	66.7541
535	22326.1	66.8409
534	22974.3	66.9276
533	26803.3	67.0143
532	37657.3	67.1011
531	76113.7	67.1878
530	135479	67.2745
529	161845	67.3613
528	120298	67.448
527	51677.1	67.5347
526	22687.9	67.6214
525	18828.7	67.7082
524	17502.1	67.7949
523	16627.7	67.8816
522	16703.1	67.9684
521	16582.5	68.0551
520	16145.3	68.1418
519	16235.8	68.2285
518	16477	68.3153
517	15662.9	68.402
516	15723.2	68.4055
515	15934.3	68.3716
514	16823.7	68.3376
513	15708.1	68.3037
512	15647.8	68.2698
511	16371.4	68.2358
510	15964.4	68.2019
509	15768.4	68.168
508	15979.5	68.1341
507	15723.2	68.1001
506	15798.6	68.0662
505	16311.1	68.0323
504	16537.3	67.9984
503	16672.9	67.9644
502	16371.4	67.9305
501	15994.6	67.8966
500	16115.2	67.8626
499	16311.1	67.8287
498	15874	67.7948
497	15919.2	67.7609
496	16145.3	67.7269
495	17049.8	67.693
494	16884	67.6591
493	16989.5	67.6251
492	16597.6	67.5912
491	16461.9	67.5573
490	15858.9	67.5234
489	16401.6	67.4894
488	16446.8	67.4555
487	17004.6	67.4216
486	16582.5	67.3877
485	16416.7	67.3537
484	15994.6	67.3198
483	16823.7	67.2859
482	17080	67.2519
481	16160.4	67.218
480	16672.9	67.1841
479	16205.6	67.1502
478	16672.9	67.1162
477	16688	67.0823
476	16642.8	67.0187
475	16672.9	66.9418
474	16446.8	66.8649
473	17110.1	66.7881
472	16899.1	66.7112
471	16823.7	66.6343
470	16657.9	66.5574
469	17004.6	66.4805
468	16778.5	66.4036
467	16311.1	66.3267
466	16929.2	66.2498
465	17034.7	66.1729
464	17080	66.096
463	16733.2	66.0191
462	17592.5	65.9422
461	17095	65.8653
460	17426.7	65.7885
459	17170.4	65.7116
458	17185.5	65.6347
457	17004.6	65.5578
456	17471.9	65.4809
455	16461.9	65.404
454	16567.4	65.3271
453	17034.7	65.2502
452	17547.3	65.1733
451	16718.2	65.0964
450	17230.7	65.0195
449	16974.4	64.9426
448	16868.9	64.8657
447	17396.5	64.7889
446	16899.1	64.712
445	17321.2	64.6351
444	17502.1	64.5582
443	16808.6	64.4813
442	16989.5	64.4044
441	16733.2	64.3275
440	16627.7	64.2506
439	17863.9	64.1737
438	17351.3	64.0968
437	17803.6	64.0199
436	17878.9	63.943
435	17170.4	63.8662
434	16748.3	63.7893
433	17275.9	63.7124
432	18527.2	63.6355
431	17818.6	63.5586
430	17637.7	63.4817
429	16959.4	63.4048
428	18481.9	63.3279
427	17863.9	63.251
426	17592.5	63.1361
425	17230.7	63.004
424	17758.3	62.872
423	17667.9	62.7399
422	17577.4	62.6079
421	17758.3	62.4758
420	18406.6	62.3437
419	17833.7	62.2117
418	17939.2	62.0796
417	18105.1	61.9476
416	17547.3	61.8155
415	18090	61.6835
414	17969.4	61.5514
413	17803.6	61.4194
412	17487	61.2873
411	17517.1	61.1553
410	18286	61.0232
409	17652.8	60.8912
408	17698	60.7591
407	18361.3	60.6271
406	18421.6	60.495
405	18843.7	60.363
404	18090	60.2309
403	18361.3	60.0989
402	17788.5	59.9668
401	17878.9	59.8348
400	18497	59.7027
399	19069.9	59.5707
398	19944.2	59.4386
397	19537.2	59.3065
396	19703	59.1745
395	17969.4	59.0424
394	18120.1	58.9104
393	17698	58.7783
392	18753.3	58.6463
391	18436.7	58.5142
390	18949.3	58.3822
389	18270.9	58.2501
388	18301	58.1181
387	17848.8	57.986
386	18572.4	58.0747
385	18828.7	58.2625
384	18753.3	58.4502
383	18738.2	58.638
382	17924.2	58.8258
381	17713.1	59.0136
380	17351.3	59.2014
379	18723.1	59.3892
378	18346.3	59.577
377	19009.6	59.7648
376	18783.4	59.9526
375	18964.3	60.1404
374	19039.7	60.3281
373	18617.6	60.5159
372	18376.4	60.7037
371	18316.1	60.8915
370	18135.2	61.0793
369	19280.9	61.2671
368	19205.5	61.4549
367	19220.6	61.6427
366	20034.7	61.8305
365	19145.2	62.0183
364	19356.3	62.2061
363	19386.4	62.3938
362	18919.1	62.5816
361	19507	62.7694
360	18738.2	62.9572
359	18753.3	63.145
358	19130.2	63.3328
357	19280.9	63.5206
356	19627.6	63.7084
355	19296	63.8962
354	18708.1	64.084
353	18602.5	64.2717
352	18527.2	64.4595
351	18783.4	64.6473
350	19974.4	64.8351
349	19296	65.0229
348	19944.2	65.2107
347	20245.7	65.3985
346	20275.9	65.5863
345	20336.2	65.7741
344	21270.8	65.9619
343	20758.3	66.1497
342	19265.8	66.3374
341	18904	66.5252
340	19868.8	66.713
339	20215.6	66.9008
338	19100	67.0886
337	19250.8	67.2764
336	20637.7	67.4642
335	20743.2	67.652
334	20125.1	67.8398
333	19687.9	68.0276
332	20140.2	68.2153
331	20698	68.4031
330	20863.8	68.5909
329	19778.4	68.7787
328	19461.8	68.9665
327	19552.3	69.1543
326	19778.4	69.3421
325	19763.3	69.5299
324	19748.2	69.7177
323	18708.1	69.9055
322	19778.4	70.0933
321	19974.4	70.281
320	19522.1	70.4688
319	19838.7	70.6566
318	20079.9	70.8444
317	20200.5	71.0322
316	20351.2	71.22
315	20200.5	71.4078
314	20728.1	71.5956
313	21361.3	71.7834
312	22145.2	71.9712
311	21738.1	72.1589
310	21436.6	72.3467
309	21270.8	72.5345
308	21376.3	72.7223
307	21708	72.9101
306	21738.1	73.0979
305	20818.6	73.2857
304	20893.9	73.4735
303	20758.3	73.6613
302	19522.1	73.8491
301	19386.4	74.0369
300	19084.9	74.2246
299	18497	74.4124
298	17004.6	74.6002
297	15843.8	74.788
296	15150.4	74.8463
295	13386.6	74.8465
294	11999.7	74.8467
293	10205.8	74.8469
292	9195.75	74.847
291	7839	74.8472
290	7658.1	74.8474
289	6904.35	74.8476
288	7974.67	74.8477
287	16024.7	74.8479
286	38622.1	74.8481
285	40913.5	74.8482
284	26381.2	74.8484
283	40355.8	74.8486
282	97037.8	74.8488
281	107078	74.8489
280	42240.1	74.8491
279	8080.2	74.8493
278	3949.65	74.8494
277	3241.12	74.8496
276	2834.1	74.8498
275	2547.67	74.85
274	2366.77	74.8501
273	2095.42	74.8503
272	1929.6	74.8505
271	2125.57	74.8507
270	2381.85	74.8508
269	2427.07	74.851
268	2110.5	74.8512
267	2125.57	74.8513
266	2095.42	74.8515
265	2065.27	74.8517
264	2321.55	74.8519
263	2020.05	74.852
262	2080.35	74.8522
261	1899.45	74.8524
260	1839.15	74.8526
259	2321.55	74.8527
258	2170.8	74.8529
257	2080.35	74.8531
256	2321.55	74.8532
255	2216.02	74.8534
254	2125.57	74.8536
253	2065.27	74.8538
252	1989.9	74.8539
251	2110.5	74.8541
250	2095.42	74.8543
249	2336.62	74.8544
248	2050.2	74.8546
247	2065.27	74.8548
246	2050.2	74.8303
245	2185.87	74.7947
244	2216.02	74.7591
243	1959.75	74.7235
242	2095.42	74.6879
241	2276.32	74.6524
240	2200.95	74.6168
239	2065.27	74.5812
238	2216.02	74.5456
237	2065.27	74.51
236	1989.9	74.4744
235	2185.87	74.4389
234	2321.55	74.4033
233	2140.65	74.3677
232	2095.42	74.3321
231	2140.65	74.2965
230	2427.07	74.2609
229	2728.57	74.2253
228	2472.3	74.1898
227	2065.27	74.1542
226	2050.2	74.1186
225	2170.8	74.083
224	2155.72	74.0474
223	2050.2	74.0118
222	2231.1	73.9762
221	2185.87	73.9407
220	1959.75	73.9051
219	1989.9	73.8695
218	2231.1	73.8339
217	2035.12	73.7983
216	2216.02	73.7627
215	2155.72	73.7271
214	2050.2	73.6916
213	2140.65	73.656
212	2216.02	73.6204
211	2080.35	73.5848
210	2110.5	73.5492
209	2080.35	73.5136
208	2155.72	73.478
207	2336.62	73.4425
206	2532.6	73.4069
205	2140.65	73.3713
204	2050.2	73.3357
203	2200.95	73.3001
202	2095.42	73.2645
201	2276.32	73.2289
200	2381.85	73.1934
199	2155.72	73.1578
198	2321.55	73.1222
197	2472.3	73.0866
196	2366.77	73.051
195	2035.12	73.0154
194	2216.02	72.9798
193	2095.42	72.9443
192	2306.47	72.9087
191	2396.92	72.8731
190	2200.95	72.8375
189	2216.02	72.8019
188	2170.8	72.7663
187	2321.55	72.7307
186	2412	72.6689
185	2412	72.5953
184	2306.47	72.5217
183	2412	72.4481
182	2427.07	72.3745
181	2351.7	72.301
180	2291.4	72.2274
179	2155.72	72.1538
178	2487.37	72.0802
177	2351.7	72.0066
176	2321.55	71.933
175	2562.75	71.8594
174	2562.75	71.7858
173	2487.37	71.7122
172	2336.62	71.6386
171	2216.02	71.565
170	2185.87	71.4914
169	2532.6	71.4178
168	2683.35	71.3442
167	2683.35	71.2706
166	2683.35	71.197
165	2773.8	71.1234
164	2894.4	71.0498
163	2517.52	70.9762
162	2698.42	70.9026
161	2261.25	70.829
160	2004.97	70.7554
159	2200.95	70.6818
158	2246.17	70.6082
157	2216.02	70.5346
156	2306.47	70.4611
155	2185.87	70.3875
154	2442.15	70.3139
153	2442.15	70.2403
152	2879.32	70.1667
151	4085.32	70.0931
150	5185.8	70.0195
149	4703.4	69.9459
148	3015	69.8723
147	2442.15	69.7987
146	2412	69.7251
145	2487.37	69.6515
144	2155.72	69.5779
143	2140.65	69.5043
142	1944.67	69.4307
141	1869.3	69.3571
140	2140.65	69.2835
139	2185.87	69.2099
138	2155.72	69.1363
137	1929.6	69.0627
136	1929.6	68.9891
135	2095.42	68.9155
134	2231.1	68.8419
133	2351.7	68.7683
132	2170.8	68.6947
131	2231.1	68.6212
130	2095.42	68.5688
129	2306.47	68.5261
128	2442.15	68.4833
127	2396.92	68.4405
126	2200.95	68.3978
125	2321.55	68.355
124	2366.77	68.3122
123	2306.47	68.2695
122	2427.07	68.2267
121	2321.55	68.184
120	2020.05	68.1412
119	2381.85	68.0984
118	2261.25	68.0557
117	2216.02	68.0129
116	2351.7	67.9701
115	2140.65	67.9274
114	2321.55	67.8846
113	2261.25	67.8418
112	2020.05	67.7991
111	2035.12	67.7563
110	2276.32	67.7136
109	2547.67	67.6708
108	2276.32	67.628
107	2231.1	67.5853
106	1989.9	67.5425
105	2185.87	67.4997
104	2140.65	67.457
103	1944.67	67.4142
102	2020.05	67.3714
101	2321.55	67.3287
100	3316.5	67.2859
99	4944.6	67.2432
98	4326.52	67.2004
97	2743.65	67.1576
96	2231.1	67.1149
95	2110.5	67.0721
94	2004.97	67.0293
93	1793.92	66.9866
92	1959.75	66.9438
91	2321.55	66.901
90	2336.62	66.8583
89	2140.65	66.8155
88	2261.25	66.7728
87	2020.05	66.73
86	1944.67	66.6872
85	2216.02	66.6445
84	1824.07	66.6017
83	2231.1	66.5589
82	1929.6	66.5162
81	1974.82	66.4734
80	2065.27	66.4307
79	1809	66.3879
78	2185.87	66.3451
77	2472.3	66.3024
76	2140.65	66.2596
75	2035.12	66.2168
74	2080.35	66.1741
73	1929.6	66.1313
72	2276.32	66.0885
71	2050.2	66.0458
70	2050.2	66.003
69	1899.45	65.9603
68	2125.57	65.9175
67	2035.12	65.8747
66	1929.6	65.832
65	2155.72	65.7892
64	1989.9	65.7464
63	2200.95	65.7037
62	2050.2	65.6609
61	1929.6	65.6181
60	1929.6	65.5754
59	2065.27	65.5326
58	2276.32	65.4899
57	2185.87	65.4471
56	2110.5	65.4043
55	2004.97	65.3616
54	2155.72	65.3188
53	2336.62	65.276
52	2216.02	65.2333
51	2366.77	65.1905
50	2185.87	65.1477
49	2396.92	65.105
48	2381.85	65.0622
47	2276.32	65.0195
46	2231.1	64.9767
45	2381.85	64.9339
44	2050.2	64.8912
43	2532.6	64.8484
42	2080.35	64.8056
41	2095.42	64.7629
40	2396.92	64.7201
39	2065.27	64.6773
38	2035.12	64.6346
37	1839.15	64.5918
36	1703.47	64.5491
35	1959.75	64.5063
34	1688.4	64.4635
33	1613.02	64.4208
32	1944.67	64.378
31	1884.37	64.3352
30	1974.82	64.2925
29	1809	64.2497
28	1899.45	64.2069
27	2261.25	64.1642
26	3210.97	64.1214
25	3934.57	64.0787
24	3964.72	64.0359
23	3693.37	63.9931
22	3738.6	63.9504
21	3165.75	63.9076
20	2291.4	63.8648
19	1793.92	63.8221
18	1386.9	63.7793
17	1281.37	63.7365
16	1733.62	63.6938
15	1839.15	63.651
14	1733.62	63.6083
13	1537.65	63.5655
12	1733.62	63.5227
11	1597.95	63.48
10	1688.4	63.4372
9	1597.95	63.3944
8	1914.52	63.3517
7	1914.52	63.3089
6	1567.8	63.2661
5	1236.15	63.2234
4	1221.07	63.1806
3	1130.62	63.1379
2	979.875	63.0951
1	678.375	63.0523
0	301.5	63.0096
-1	45.225	62.9668
-2	0	62.924
-3	0	62.8813
-4	0	62.8385
-5	0	62.7957
