# Supplementary material for: Surface hydrophobization of hydrogels via interface dynamics-induced network reconfiguration
Source: Nat Commun. 2024 Jan 3;15:239. doi: 10.1038/s41467-023-44646-5 (PMC10764767; doi:10.1038/s41467-023-44646-5)
Supplement: Supplementary file 10 — Source data [file 41467_2023_44646_MOESM10_ESM.zip › Source data/Figure S17/50% MTMS.xlsx]

## Sheet: 2-C 1s
	87514/87514-2-1/87514-2-1/1: Sequence/C 1s
Binding energy (eV)	Counts per second	Trans Fn		Corrected BE	Counts per second
300	6514.2	12.9447		303.2	6514.2
299.9	6656.65	12.9441		303.1	6656.65
299.8	6645.1	12.9435		303	6645.1
299.7	6683.6	12.9429		302.9	6683.6
299.6	6587.35	12.9423		302.8	6587.35
299.5	6429.5	12.9418		302.7	6429.5
299.4	6391	12.9412		302.6	6391
299.3	6448.75	12.9406		302.5	6448.75
299.2	6290.9	12.94		302.4	6290.9
299.1	6410.25	12.9394		302.3	6410.25
299	6213.9	12.9388		302.2	6213.9
298.9	6244.7	12.9382		302.1	6244.7
298.8	6048.35	12.9376		302	6048.35
298.7	6017.55	12.937		301.9	6017.55
298.6	5898.2	12.9364		301.8	5898.2
298.5	5921.3	12.9358		301.7	5921.3
298.4	5828.9	12.9352		301.6	5828.9
298.3	5894.35	12.9346		301.5	5894.35
298.2	5740.35	12.934		301.4	5740.35
298.1	5732.65	12.9334		301.3	5732.65
298	5678.75	12.9328		301.2	5678.75
297.9	5655.65	12.9323		301.1	5655.65
297.8	5902.05	12.9317		301	5902.05
297.7	5744.2	12.9311		300.9	5744.2
297.6	5505.5	12.9305		300.8	5505.5
297.5	5813.5	12.9299		300.7	5813.5
297.4	5667.2	12.9293		300.6	5667.2
297.3	5451.6	12.9287		300.5	5451.6
297.2	5567.1	12.9281		300.4	5567.1
297.1	5740.35	12.9275		300.3	5740.35
297	5463.15	12.9269		300.2	5463.15
296.9	5528.6	12.9263		300.1	5528.6
296.8	5401.55	12.9257		300	5401.55
296.7	5390	12.9251		299.9	5390
296.6	5347.65	12.9252		299.8	5347.65
296.5	5493.95	12.9253		299.7	5493.95
296.4	5443.9	12.9254		299.6	5443.9
296.3	5443.9	12.9256		299.5	5443.9
296.2	5182.1	12.9257		299.4	5182.1
296.1	5201.35	12.9258		299.3	5201.35
296	5155.15	12.9259		299.2	5155.15
295.9	5197.5	12.9261		299.1	5197.5
295.8	5039.65	12.9262		299	5039.65
295.7	4935.7	12.9263		298.9	4935.7
295.6	5151.3	12.9264		298.8	5151.3
295.5	4870.25	12.9266		298.7	4870.25
295.4	4820.2	12.9267		298.6	4820.2
295.3	4442.9	12.9268		298.5	4442.9
295.2	4489.1	12.9269		298.4	4489.1
295.1	4466	12.9271		298.3	4466
295	4369.75	12.9272		298.2	4369.75
294.9	4354.35	12.9273		298.1	4354.35
294.8	4150.3	12.9275		298	4150.3
294.7	4184.95	12.9276		297.9	4184.95
294.6	4258.1	12.9277		297.8	4258.1
294.5	3973.2	12.9278		297.7	3973.2
294.4	3919.3	12.928		297.6	3919.3
294.3	3973.2	12.9281		297.5	3973.2
294.2	3799.95	12.9282		297.4	3799.95
294.1	3746.05	12.9283		297.3	3746.05
294	3773	12.9285		297.2	3773
293.9	3823.05	12.9286		297.1	3823.05
293.8	3638.25	12.9287		297	3638.25
293.7	3592.05	12.9288		296.9	3592.05
293.6	3669.05	12.929		296.8	3669.05
293.5	3595.9	12.9291		296.7	3595.9
293.4	3391.85	12.9292		296.6	3391.85
293.3	3257.1	12.9293		296.5	3257.1
293.2	3472.7	12.9295		296.4	3472.7
293.1	3272.5	12.9296		296.3	3272.5
293	3133.9	12.9297		296.2	3133.9
292.9	3203.2	12.9299		296.1	3203.2
292.8	3145.45	12.93		296	3145.45
292.7	3149.3	12.9301		295.9	3149.3
292.6	2956.8	12.9302		295.8	2956.8
292.5	2818.2	12.9304		295.7	2818.2
292.4	2779.7	12.9305		295.6	2779.7
292.3	2922.15	12.9306		295.5	2922.15
292.2	2879.8	12.9307		295.4	2879.8
292.1	2849	12.9309		295.3	2849
292	2710.4	12.931		295.2	2710.4
291.9	2544.85	12.9311		295.1	2544.85
291.8	2306.15	12.9312		295	2306.15
291.7	2456.3	12.9314		294.9	2456.3
291.6	2517.9	12.9315		294.8	2517.9
291.5	2544.85	12.9316		294.7	2544.85
291.4	2544.85	12.9317		294.6	2544.85
291.3	2498.65	12.9319		294.5	2498.65
291.2	2514.05	12.932		294.4	2514.05
291.1	2487.1	12.9321		294.3	2487.1
291	2387	12.9323		294.2	2387
290.9	2356.2	12.9324		294.1	2356.2
290.8	2286.9	12.9325		294	2286.9
290.7	2202.2	12.9326		293.9	2202.2
290.6	2252.25	12.9328		293.8	2252.25
290.5	2421.65	12.9329		293.7	2421.65
290.4	2179.1	12.933		293.6	2179.1
290.3	2144.45	12.9331		293.5	2144.45
290.2	2263.8	12.9333		293.4	2263.8
290.1	2394.7	12.9334		293.3	2394.7
290	2121.35	12.9335		293.2	2121.35
289.9	2075.15	12.9336		293.1	2075.15
289.8	2229.15	12.9338		293	2229.15
289.7	2013.55	12.9339		292.9	2013.55
289.6	1944.25	12.934		292.8	1944.25
289.5	1936.55	12.9341		292.7	1936.55
289.4	2002	12.9343		292.6	2002
289.3	1898.05	12.9344		292.5	1898.05
289.2	1871.1	12.9345		292.4	1871.1
289.1	1670.9	12.9347		292.3	1670.9
289	1813.35	12.9348		292.2	1813.35
288.9	1771	12.9349		292.1	1771
288.8	1794.1	12.935		292	1794.1
288.7	1809.5	12.9352		291.9	1809.5
288.6	1790.25	12.9353		291.8	1790.25
288.5	1848	12.9354		291.7	1848
288.4	1751.75	12.9355		291.6	1751.75
288.3	1670.9	12.9357		291.5	1670.9
288.2	1755.6	12.9358		291.4	1755.6
288.1	1786.4	12.9359		291.3	1786.4
288	1824.9	12.936		291.2	1824.9
287.9	1925	12.9362		291.1	1925
287.8	2021.25	12.9363		291	2021.25
287.7	2136.75	12.9364		290.9	2136.75
287.6	2406.25	12.9365		290.8	2406.25
287.5	2417.8	12.9367		290.7	2417.8
287.4	2552.55	12.9368		290.6	2552.55
287.3	3087.7	12.9369		290.5	3087.7
287.2	3542	12.9371		290.4	3542
287.1	4054.05	12.9372		290.3	4054.05
287	5066.6	12.9373		290.2	5066.6
286.9	6302.45	12.9374		290.1	6302.45
286.8	7784.7	12.9376		290	7784.7
286.7	9463.3	12.9377		289.9	9463.3
286.6	11673.2	12.9378		289.8	11673.2
286.5	13752.2	12.9379		289.7	13752.2
286.4	16932.3	12.9381		289.6	16932.3
286.3	19561.8	12.9382		289.5	19561.8
286.2	22218.3	12.9383		289.4	22218.3
286.1	24620.7	12.9384		289.3	24620.7
286	25744.9	12.9386		289.2	25744.9
285.9	25860.4	12.9387		289.1	25860.4
285.8	25367.6	12.9388		289	25367.6
285.7	23650.5	12.9389		288.9	23650.5
285.6	21171.1	12.9391		288.8	21171.1
285.5	18279.8	12.9392		288.7	18279.8
285.4	15165.1	12.9393		288.6	15165.1
285.3	12481.7	12.9395		288.5	12481.7
285.2	10214	12.9396		288.4	10214
285.1	7892.5	12.9397		288.3	7892.5
285	6394.85	12.9398		288.2	6394.85
284.9	5313	12.94		288.1	5313
284.8	4596.9	12.9401		288	4596.9
284.7	3992.45	12.9402		287.9	3992.45
284.6	3696	12.9403		287.8	3696
284.5	3453.45	12.9405		287.7	3453.45
284.4	3592.05	12.9406		287.6	3592.05
284.3	3684.45	12.9407		287.5	3684.45
284.2	3869.25	12.9408		287.4	3869.25
284.1	4362.05	12.941		287.3	4362.05
284	4666.2	12.9411		287.2	4666.2
283.9	5236	12.9412		287.1	5236
283.8	5925.15	12.9413		287	5925.15
283.7	6444.9	12.9415		286.9	6444.9
283.6	7149.45	12.9416		286.8	7149.45
283.5	7946.4	12.9417		286.7	7946.4
283.4	9032.1	12.9419		286.6	9032.1
283.3	9805.95	12.942		286.5	9805.95
283.2	11011	12.9421		286.4	11011
283.1	12246.8	12.9422		286.3	12246.8
283	13925.4	12.9424		286.2	13925.4
282.9	16304.7	12.9425		286.1	16304.7
282.8	19812.1	12.9426		286	19812.1
282.7	24228	12.9427		285.9	24228
282.6	29822.1	12.9429		285.8	29822.1
282.5	35319.9	12.943		285.7	35319.9
282.4	42111.3	12.9431		285.6	42111.3
282.3	49168.3	12.9432		285.5	49168.3
282.2	55944.3	12.9434		285.4	55944.3
282.1	62319.9	12.9435		285.3	62319.9
282	66643.5	12.9436		285.2	66643.5
281.9	68891.9	12.9437		285.1	68891.9
281.8	69681.1	12.9439		285	69681.1
281.7	68318.2	12.944		284.9	68318.2
281.6	65145.8	12.9441		284.8	65145.8
281.5	59228.4	12.9442		284.7	59228.4
281.4	52560.2	12.9444		284.6	52560.2
281.3	45468.5	12.9445		284.5	45468.5
281.2	38076.5	12.9446		284.4	38076.5
281.1	31081	12.9448		284.3	31081
281	23989.3	12.9449		284.2	23989.3
280.9	18164.3	12.945		284.1	18164.3
280.8	13409.5	12.9451		284	13409.5
280.7	10102.4	12.9453		283.9	10102.4
280.6	7118.65	12.9454		283.8	7118.65
280.5	5597.9	12.9455		283.7	5597.9
280.4	4165.7	12.9456		283.6	4165.7
280.3	3068.45	12.9458		283.5	3068.45
280.2	2402.4	12.9459		283.4	2402.4
280.1	2113.65	12.946		283.3	2113.65
280	1667.05	12.9461		283.2	1667.05
279.9	1536.15	12.9463		283.1	1536.15
279.8	1412.95	12.9464		283	1412.95
279.7	1289.75	12.9465		282.9	1289.75
279.6	1174.25	12.9466		282.8	1174.25
279.5	1158.85	12.9468		282.7	1158.85
279.4	1108.8	12.9469		282.6	1108.8
279.3	1058.75	12.947		282.5	1058.75
279.2	1078	12.9472		282.4	1078
279.1	920.15	12.9473		282.3	920.15
279	939.4	12.9474		282.2	939.4
278.9	893.2	12.9475		282.1	893.2
278.8	939.4	12.9477		282	939.4
278.7	997.15	12.9478		281.9	997.15
278.6	970.2	12.9479		281.8	970.2
278.5	931.7	12.948		281.7	931.7
278.4	850.85	12.9482		281.6	850.85
278.3	954.8	12.9483		281.5	954.8
278.2	877.8	12.9484		281.4	877.8
278.1	754.6	12.9485		281.3	754.6
278	893.2	12.9487		281.2	893.2
277.9	900.9	12.9488		281.1	900.9
277.8	816.2	12.9489		281	816.2
277.7	831.6	12.949		280.9	831.6
277.6	823.9	12.9492		280.8	823.9
277.5	750.75	12.9493		280.7	750.75
277.4	750.75	12.9494		280.6	750.75
277.3	785.4	12.9496		280.5	785.4
277.2	839.3	12.9497		280.4	839.3
277.1	839.3	12.9498		280.3	839.3
277	754.6	12.9499		280.2	754.6

## Sheet: 1-O 1s
	87514/87514-2-1/87514-2-1/1: Sequence/O 1s
Binding energy (eV)	Counts per second	Trans Fn		Corrected BE	Counts per second
543	12338.2	13.2918		546.2	12338.2
542.9	12507.1	13.2918		546.1	12507.1
542.8	12470.9	13.2919		546	12470.9
542.7	12642.9	13.2919		545.9	12642.9
542.6	11894.7	13.2919		545.8	11894.7
542.5	11725.8	13.292		545.7	11725.8
542.4	12051.6	13.292		545.6	12051.6
542.3	11792.2	13.292		545.5	11792.2
542.2	11719.8	13.292		545.4	11719.8
542.1	11451.3	13.2921		545.3	11451.3
542	11737.9	13.2921		545.2	11737.9
541.9	11400	13.2921		545.1	11400
541.8	11424.1	13.2921		545	11424.1
541.7	11324.6	13.2922		544.9	11324.6
541.6	11255.2	13.2922		544.8	11255.2
541.5	11059.1	13.2922		544.7	11059.1
541.4	11038	13.2923		544.6	11038
541.3	10899.2	13.2923		544.5	10899.2
541.2	10561.4	13.2923		544.4	10561.4
541.1	10492	13.2923		544.3	10492
541	10407.5	13.2924		544.2	10407.5
540.9	10389.4	13.2924		544.1	10389.4
540.8	10510.1	13.2924		544	10510.1
540.7	10492	13.2925		543.9	10492
540.6	10178.2	13.2925		543.8	10178.2
540.5	10265.7	13.2925		543.7	10265.7
540.4	9982.15	13.2925		543.6	9982.15
540.3	9930.87	13.2926		543.5	9930.87
540.2	9749.87	13.2926		543.4	9749.87
540.1	9535.68	13.2926		543.3	9535.68
540	9384.85	13.2926		543.2	9384.85
539.9	9243.07	13.2927		543.1	9243.07
539.8	9402.95	13.2927		543	9402.95
539.7	9478.37	13.2927		542.9	9478.37
539.6	9351.67	13.2928		542.8	9351.67
539.5	9396.92	13.2928		542.7	9396.92
539.4	9179.72	13.2928		542.6	9179.72
539.3	9246.08	13.2928		542.5	9246.08
539.2	9119.38	13.2929		542.4	9119.38
539.1	9221.95	13.2929		542.3	9221.95
539	9158.6	13.2929		542.2	9158.6
538.9	9267.2	13.293		542.1	9267.2
538.8	9315.47	13.293		542	9315.47
538.7	8805.65	13.293		541.9	8805.65
538.6	8796.6	13.293		541.8	8796.6
538.5	9062.07	13.2931		541.7	9062.07
538.4	8947.43	13.2931		541.6	8947.43
538.3	9161.62	13.2931		541.5	9161.62
538.2	9137.48	13.2932		541.4	9137.48
538.1	9170.67	13.2932		541.3	9170.67
538	9140.5	13.2932		541.2	9140.5
537.9	9040.95	13.2932		541.1	9040.95
537.8	8763.42	13.2933		541	8763.42
537.7	8730.23	13.2933		540.9	8730.23
537.6	8826.77	13.2933		540.8	8826.77
537.5	8787.55	13.2933		540.7	8787.55
537.4	8341.08	13.2934		540.6	8341.08
537.3	8386.33	13.2934		540.5	8386.33
537.2	8350.13	13.2934		540.4	8350.13
537.1	8148.02	13.2935		540.3	8148.02
537	7795.07	13.2935		540.2	7795.07
536.9	7837.3	13.2935		540.1	7837.3
536.8	7816.18	13.2935		540	7816.18
536.7	7752.83	13.2936		539.9	7752.83
536.6	7626.13	13.2936		539.8	7626.13
536.5	7586.92	13.2936		539.7	7586.92
536.4	7493.4	13.2937		539.6	7493.4
536.3	7330.5	13.2937		539.5	7330.5
536.2	7252.07	13.2937		539.4	7252.07
536.1	7252.07	13.2937		539.3	7252.07
536	7240	13.2938		539.2	7240
535.9	7052.97	13.2938		539.1	7052.97
535.8	7016.77	13.2938		539	7016.77
535.7	6956.43	13.2939		538.9	6956.43
535.6	6850.85	13.2939		538.8	6850.85
535.5	6884.03	13.2939		538.7	6884.03
535.4	6624.6	13.2939		538.6	6624.6
535.3	6648.73	13.294		538.5	6648.73
535.2	6917.22	13.294		538.4	6917.22
535.1	6832.75	13.294		538.3	6832.75
535	6597.45	13.294		538.2	6597.45
534.9	6558.23	13.2941		538.1	6558.23
534.8	6890.07	13.2941		538	6890.07
534.7	6911.18	13.2941		537.9	6911.18
534.6	6950.4	13.2942		537.8	6950.4
534.5	6977.55	13.2942		537.7	6977.55
534.4	6881.02	13.2942		537.6	6881.02
534.3	7055.98	13.2942		537.5	7055.98
534.2	6923.25	13.2943		537.4	6923.25
534.1	6944.37	13.2943		537.3	6944.37
534	6977.55	13.2943		537.2	6977.55
533.9	7143.47	13.2944		537.1	7143.47
533.8	7001.68	13.2944		537	7001.68
533.7	7089.17	13.2944		536.9	7089.17
533.6	7059	13.2944		536.8	7059
533.5	7031.85	13.2945		536.7	7031.85
533.4	7146.48	13.2945		536.6	7146.48
533.3	7185.7	13.2945		536.5	7185.7
533.2	7363.68	13.2945		536.4	7363.68
533.1	7562.78	13.2946		536.3	7562.78
533	7562.78	13.2946		536.2	7562.78
532.9	7529.6	13.2946		536.1	7529.6
532.8	7683.45	13.2947		536	7683.45
532.7	8102.77	13.2947		535.9	8102.77
532.6	8057.52	13.2947		535.8	8057.52
532.5	8223.43	13.2947		535.7	8223.43
532.4	8663.87	13.2948		535.6	8663.87
532.3	9209.88	13.2948		535.5	9209.88
532.2	9761.93	13.2948		535.4	9761.93
532.1	10368.3	13.2949		535.3	10368.3
532	11291.4	13.2949		535.2	11291.4
531.9	12434.7	13.2949		535.1	12434.7
531.8	13771.1	13.2949		535	13771.1
531.7	15113.5	13.295		534.9	15113.5
531.6	17264.4	13.295		534.8	17264.4
531.5	20229.8	13.295		534.7	20229.8
531.4	23047.3	13.2951		534.6	23047.3
531.3	26178.6	13.2951		534.5	26178.6
531.2	30218	13.2951		534.4	30218
531.1	34196.9	13.2951		534.3	34196.9
531	37976.8	13.2952		534.2	37976.8
530.9	42504.8	13.2952		534.1	42504.8
530.8	46682.9	13.2952		534	46682.9
530.7	50176.2	13.2952		533.9	50176.2
530.6	53922.9	13.2953		533.8	53922.9
530.5	56245.8	13.2953		533.7	56245.8
530.4	58752.6	13.2953		533.6	58752.6
530.3	60719.5	13.2954		533.5	60719.5
530.2	61585.3	13.2954		533.4	61585.3
530.1	62083	13.2954		533.3	62083
530	62641.1	13.2954		533.2	62641.1
529.9	63223.3	13.2955		533.1	63223.3
529.8	62523.4	13.2955		533	62523.4
529.7	63757.3	13.2955		532.9	63757.3
529.6	64903.6	13.2956		532.8	64903.6
529.5	66131.4	13.2956		532.7	66131.4
529.4	67941.4	13.2956		532.6	67941.4
529.3	70505.5	13.2956		532.5	70505.5
529.2	72309.5	13.2957		532.4	72309.5
529.1	72451.3	13.2957		532.3	72451.3
529	71908.3	13.2957		532.2	71908.3
528.9	70891.7	13.2958		532.1	70891.7
528.8	67657.8	13.2958		532	67657.8
528.7	62460.1	13.2958		531.9	62460.1
528.6	57156.8	13.2958		531.8	57156.8
528.5	50870.1	13.2959		531.7	50870.1
528.4	43952.8	13.2959		531.6	43952.8
528.3	37557.5	13.2959		531.5	37557.5
528.2	31536.2	13.2959		531.4	31536.2
528.1	25886	13.296		531.3	25886
528	21623.5	13.296		531.2	21623.5
527.9	17707.8	13.296		531.1	17707.8
527.8	14778.7	13.2961		531	14778.7
527.7	12736.4	13.2961		530.9	12736.4
527.6	11258.2	13.2961		530.8	11258.2
527.5	10075.7	13.2961		530.7	10075.7
527.4	9083.18	13.2962		530.6	9083.18
527.3	8205.33	13.2962		530.5	8205.33
527.2	7882.55	13.2962		530.4	7882.55
527.1	7273.18	13.2963		530.3	7273.18
527	6965.48	13.2963		530.2	6965.48
526.9	6778.45	13.2963		530.1	6778.45
526.8	6829.73	13.2963		530	6829.73
526.7	6449.63	13.2964		529.9	6449.63
526.6	6531.08	13.2964		529.8	6531.08
526.5	6576.33	13.2964		529.7	6576.33
526.4	6181.15	13.2964		529.6	6181.15
526.3	6196.23	13.2965		529.5	6196.23
526.2	6135.9	13.2965		529.4	6135.9
526.1	6157.02	13.2965		529.3	6157.02
526	6178.13	13.2966		529.2	6178.13
525.9	6241.48	13.2966		529.1	6241.48
525.8	5909.65	13.2966		529	5909.65
525.7	5927.75	13.2966		528.9	5927.75
525.6	5864.4	13.2967		528.8	5864.4
525.5	5915.68	13.2967		528.7	5915.68
525.4	6081.6	13.2967		528.6	6081.6
525.3	6006.18	13.2968		528.5	6006.18
525.2	6075.57	13.2968		528.4	6075.57
525.1	5963.95	13.2968		528.3	5963.95
525	5819.15	13.2968		528.2	5819.15

## Sheet: 0-survey
	87514/87514-2-1/87514-2-1/Sequence/survey
Binding energy (eV)	Counts per second	Trans Fn
1200	33406.2	60.7486
1199	34793.1	60.9639
1198	35079.5	61.1792
1197	36210.1	61.3945
1196	34446.4	61.6098
1195	34371	61.8251
1194	34235.3	62.0405
1193	35049.4	62.2558
1192	35652.4	62.4711
1191	34808.2	62.6864
1190	35275.5	62.9017
1189	34416.2	63.117
1188	34762.9	63.3323
1187	34868.5	63.5476
1186	33873.5	63.7629
1185	35381	63.9782
1184	36180	64.1935
1183	37054.3	64.4088
1182	36496.6	64.6241
1181	35712.7	64.8394
1180	34943.8	65.0548
1179	36391	65.2701
1178	36617.2	65.4854
1177	36873.4	65.7007
1176	36300.6	65.794
1175	36134.8	65.8326
1174	36843.3	65.8712
1173	36722.7	65.9098
1172	36255.4	65.9483
1171	36391	65.9869
1170	36300.6	66.0255
1169	37491.5	66.0641
1168	37687.5	66.1026
1167	37174.9	66.1412
1166	37190	66.1798
1165	36285.5	66.2184
1164	37144.8	66.2569
1163	37762.9	66.2955
1162	37913.6	66.3341
1161	37129.7	66.3727
1160	38622.1	66.4112
1159	37355.8	66.4498
1158	37582	66.4884
1157	38471.4	66.527
1156	37054.3	66.5655
1155	37174.9	66.6041
1154	38531.7	66.6427
1153	38305.6	66.6813
1152	38742.7	66.7198
1151	39059.3	66.7584
1150	39029.2	66.797
1149	38772.9	66.8356
1148	38742.7	66.8741
1147	38561.8	66.9127
1146	37491.5	66.9513
1145	38516.6	66.9899
1144	39888.4	67.0284
1143	38983.9	67.067
1142	39617.1	67.1056
1141	39210.1	67.1442
1140	39632.2	67.1827
1139	40747.7	67.2213
1138	39436.2	67.2599
1137	40295.5	67.2985
1136	39782.9	67.337
1135	39345.7	67.3756
1134	40431.1	67.4142
1133	40672.3	67.4528
1132	40943.7	67.4913
1131	41154.7	67.5299
1130	40265.3	67.5685
1129	40009	67.6071
1128	41200	67.6456
1127	40235.2	67.6842
1126	40129.6	67.7218
1125	41200	67.7589
1124	40913.5	67.796
1123	40672.3	67.8331
1122	41139.7	67.8702
1121	42119.5	67.9073
1120	42300.4	67.9444
1119	41923.6	67.9815
1118	41863.3	68.0186
1117	42134.6	68.0557
1116	40913.5	68.0928
1115	42933.6	68.13
1114	42918.5	68.1671
1113	43159.7	68.2042
1112	42692.4	68.2413
1111	42436.1	68.2784
1110	41652.2	68.3155
1109	42436.1	68.3526
1108	42647.2	68.3897
1107	42707.5	68.4268
1106	41139.7	68.4639
1105	42330.6	68.501
1104	41757.7	68.5381
1103	42406	68.5752
1102	42993.9	68.6123
1101	42300.4	68.6494
1100	43099.4	68.6865
1099	43129.6	68.7237
1098	43355.7	68.7608
1097	43204.9	68.7979
1096	43340.6	68.835
1095	43672.3	68.8721
1094	43807.9	68.9092
1093	44275.3	68.9463
1092	44938.6	68.9834
1091	45089.3	69.0205
1090	44501.4	69.0576
1089	44019	69.0947
1088	44486.3	69.1318
1087	45451.1	69.1689
1086	44199.9	69.206
1085	43657.2	69.2431
1084	43928.5	69.2802
1083	43687.3	69.3174
1082	43792.9	69.3545
1081	43174.8	69.3916
1080	45300.4	69.4287
1079	45285.3	69.4658
1078	45421	69.5029
1077	44335.6	69.54
1076	45586.8	69.557
1075	45616.9	69.565
1074	45255.1	69.573
1073	46265.2	69.5809
1072	45390.8	69.5889
1071	45616.9	69.5969
1070	45632	69.6049
1069	46008.9	69.6129
1068	45104.4	69.6208
1067	46084.3	69.6288
1066	45662.2	69.6368
1065	47079.2	69.6448
1064	46400.8	69.6528
1063	46898.3	69.6607
1062	46566.7	69.6687
1061	46415.9	69.6767
1060	46868.2	69.6847
1059	47923.4	69.6927
1058	45149.6	69.7006
1057	47109.4	69.7086
1056	47667.1	69.7166
1055	47848	69.7246
1054	46355.6	69.7326
1053	45993.8	69.7406
1052	45586.8	69.7485
1051	47034	69.7565
1050	47395.8	69.7645
1049	48074.2	69.7725
1048	48044	69.7805
1047	46973.7	69.7884
1046	47380.7	69.7964
1045	48255.1	69.8044
1044	48586.7	69.8124
1043	48089.2	69.8204
1042	47606.8	69.8283
1041	48466.1	69.8363
1040	48722.4	69.8443
1039	50064.1	69.8523
1038	48420.9	69.8603
1037	46988.8	69.8682
1036	48104.3	69.8762
1035	49732.4	69.8842
1034	50305.3	69.8922
1033	50079.1	69.9002
1032	48255.1	69.9081
1031	49295.2	69.9161
1030	48526.4	69.9241
1029	49265.1	69.9321
1028	50380.6	69.9401
1027	50606.8	69.948
1026	50335.4	69.9582
1025	51239.9	69.9693
1024	51390.7	69.9804
1023	49958.5	69.9915
1022	49717.3	70.0026
1021	50169.6	70.0137
1020	51300.2	70.0248
1019	50471.1	70.0359
1018	52069	70.047
1017	50817.8	70.0581
1016	51677.1	70.0692
1015	51556.5	70.0803
1014	51692.2	70.0914
1013	51601.7	70.1025
1012	51541.4	70.1136
1011	51028.9	70.1247
1010	51511.3	70.1358
1009	50621.8	70.1469
1008	50516.3	70.158
1007	50154.5	70.1691
1006	50968.6	70.1802
1005	51963.5	70.1913
1004	52385.6	70.2024
1003	52415.8	70.2135
1002	52325.3	70.2246
1001	53244.9	70.2357
1000	55491.1	70.2468
999	56395.6	70.2579
998	55777.5	70.269
997	55762.4	70.2801
996	54270	70.2912
995	54722.2	70.3023
994	52174.6	70.3134
993	52038.9	70.3245
992	51345.4	70.3356
991	50832.9	70.3467
990	49958.5	70.3578
989	49476.1	70.3689
988	49581.7	70.38
987	47983.7	70.3911
986	47817.9	70.4022
985	48481.2	70.4133
984	45767.7	70.4244
983	46853.1	70.4355
982	46581.7	70.4466
981	47833	70.4577
980	48948.5	70.4688
979	50742.4	70.4799
978	51692.2	70.491
977	55234.8	70.5021
976	57993.5	70.4959
975	57164.4	70.4819
974	55430.8	70.4679
973	54722.2	70.4538
972	53305.2	70.4398
971	50124.4	70.4258
970	50350.5	70.4118
969	48224.9	70.3978
968	46913.4	70.3838
967	43627	70.3698
966	41607	70.3558
965	39617.1	70.3418
964	36255.4	70.3278
963	33587.1	70.3138
962	32667.5	70.2998
961	31265.5	70.2858
960	30873.6	70.2718
959	30753	70.2578
958	31340.9	70.2438
957	30722.8	70.2298
956	30014.3	70.2158
955	30346	70.2018
954	29712.8	70.1878
953	30195.2	70.1738
952	29697.7	70.1598
951	29351	70.1458
950	29441.5	70.1318
949	30119.8	70.1178
948	30768.1	70.1037
947	30481.6	70.0897
946	29758	70.0757
945	30285.7	70.0617
944	29712.8	70.0477
943	30315.8	70.0337
942	29969.1	70.0197
941	30255.5	70.0057
940	30768.1	69.9917
939	30496.7	69.9777
938	30466.6	69.9637
937	30828.4	69.9497
936	30074.6	69.9357
935	30949	69.9217
934	31431.4	69.9077
933	30225.4	69.8937
932	31160	69.8797
931	31160	69.8657
930	31642.4	69.8517
929	30964	69.8377
928	30134.9	69.8237
927	31536.9	69.8097
926	31356	69.8036
925	31853.5	69.8012
924	30873.6	69.7988
923	30888.7	69.7963
922	31310.8	69.7939
921	32079.6	69.7915
920	32652.4	69.789
919	31687.6	69.7866
918	31974.1	69.7842
917	31853.5	69.7818
916	31883.6	69.7793
915	31793.2	69.7769
914	31265.5	69.7745
913	31898.7	69.772
912	31702.7	69.7696
911	31838.4	69.7672
910	32275.6	69.7647
909	32230.3	69.7623
908	31838.4	69.7599
907	32079.6	69.7574
906	32486.6	69.755
905	31823.3	69.7526
904	31521.8	69.7501
903	31838.4	69.7477
902	32155	69.7453
901	31974.1	69.7428
900	32803.2	69.7404
899	32049.4	69.738
898	32486.6	69.7355
897	33180.1	69.7331
896	31913.8	69.7307
895	32049.4	69.7282
894	32788.1	69.7258
893	32592.1	69.7234
892	31989.1	69.7209
891	32742.9	69.7185
890	31868.5	69.7161
889	30979.1	69.7136
888	32803.2	69.7112
887	32773	69.7088
886	32923.8	69.7063
885	33707.7	69.7039
884	32064.5	69.7015
883	32335.9	69.6991
882	32501.7	69.6966
881	31325.8	69.6942
880	32682.6	69.6918
879	33406.2	69.6893
878	33587.1	69.6869
877	33059.5	69.6845
876	32803.2	69.6695
875	33587.1	69.649
874	33602.2	69.6285
873	32652.4	69.608
872	33180.1	69.5874
871	33119.8	69.5669
870	32622.3	69.5464
869	33994.1	69.5258
868	33330.8	69.5053
867	33496.6	69.4848
866	33918.7	69.4643
865	33722.8	69.4437
864	34431.3	69.4232
863	33255.4	69.4027
862	33481.6	69.3821
861	34159.9	69.3616
860	33617.2	69.3411
859	33768	69.3206
858	34250.4	69.3
857	34009.2	69.2795
856	33752.9	69.259
855	34431.3	69.2384
854	34340.8	69.2179
853	34778	69.1974
852	33828.3	69.1769
851	33692.6	69.1563
850	34446.4	69.1358
849	34235.3	69.1153
848	33149.9	69.0948
847	34069.5	69.0742
846	34114.7	69.0537
845	34250.4	69.0332
844	34853.4	69.0126
843	34220.2	68.9921
842	34461.4	68.9716
841	34386.1	68.9511
840	34627.3	68.9305
839	34958.9	68.91
838	34582	68.8895
837	33903.7	68.8689
836	34144.9	68.8484
835	35094.6	68.8279
834	33903.7	68.8074
833	34386.1	68.7868
832	35275.5	68.7663
831	35712.7	68.7458
830	35124.7	68.7252
829	34657.4	68.7047
828	34129.8	68.6842
827	34069.5	68.6637
826	34883.5	68.6285
825	35486.5	68.5868
824	35305.6	68.545
823	34340.8	68.5033
822	34943.8	68.4615
821	36119.7	68.4198
820	35305.6	68.378
819	34974	68.3363
818	34793.1	68.2945
817	36345.8	68.2528
816	35215.2	68.2111
815	35923.7	68.1693
814	35350.9	68.1276
813	36029.2	68.0858
812	35592.1	68.0441
811	35154.9	68.0023
810	34898.6	67.9606
809	35350.9	67.9188
808	35984	67.8771
807	35531.8	67.8354
806	35757.9	67.7936
805	35833.3	67.7519
804	35667.4	67.7101
803	35185	67.6684
802	35516.7	67.6266
801	35411.2	67.5849
800	35667.4	67.5431
799	35275.5	67.5014
798	34567	67.4597
797	36948.8	67.4179
796	36843.3	67.3762
795	36059.4	67.3344
794	36451.3	67.2927
793	35863.4	67.2509
792	36376	67.2092
791	37551.8	67.1674
790	36089.5	67.1257
789	35727.7	67.084
788	35773	67.0422
787	35637.3	67.0005
786	36029.2	66.9903
785	36526.7	66.9943
784	36225.2	66.9982
783	36330.7	67.0022
782	37159.9	67.0062
781	37370.9	67.0102
780	36074.5	67.0142
779	36798.1	67.0182
778	38245.3	67.0221
777	37566.9	67.0261
776	37265.4	67.0301
775	37174.9	67.0341
774	36903.6	67.0381
773	37220.2	67.0421
772	38607.1	67.0461
771	37747.8	67.05
770	37325.7	67.054
769	36858.4	67.058
768	37597	67.062
767	37386	67.066
766	38019.1	67.07
765	37853.3	67.0739
764	38109.6	67.0779
763	37416.1	67.0819
762	37823.2	67.0859
761	37114.6	67.0899
760	37732.7	67.0939
759	37416.1	67.0978
758	37898.5	67.1018
757	37446.3	67.1058
756	37702.6	67.1098
755	38139.7	67.1138
754	37913.6	67.1178
753	38094.5	67.1218
752	38426.2	67.1257
751	38757.8	67.1297
750	37461.4	67.1337
749	37989	67.1377
748	38260.3	67.1417
747	37431.2	67.1457
746	38019.1	67.1496
745	37973.9	67.1536
744	38999	67.1576
743	37370.9	67.1616
742	38411.1	67.1656
741	38079.4	67.1696
740	39074.4	67.1735
739	38471.4	67.1775
738	38968.9	67.1815
737	38863.3	67.1855
736	38878.4	67.1895
735	38772.9	67.1935
734	39044.2	67.1975
733	39119.6	67.2014
732	38893.5	67.2054
731	38833.2	67.2094
730	38788	67.2134
729	38953.8	67.2174
728	38426.2	67.2214
727	37687.5	67.2253
726	38365.9	67.2079
725	39632.2	67.1809
724	38441.2	67.1538
723	38893.5	67.1268
722	39692.5	67.0997
721	40159.8	67.0727
720	39798	67.0456
719	38531.7	67.0186
718	38908.6	66.9915
717	39074.4	66.9645
716	38772.9	66.9374
715	38833.2	66.9104
714	38622.1	66.8833
713	39466.3	66.8563
712	38380.9	66.8292
711	39451.3	66.8022
710	39903.5	66.7751
709	40898.5	66.748
708	39662.3	66.721
707	40159.8	66.6939
706	39391	66.6669
705	39858.3	66.6398
704	39466.3	66.6128
703	40732.6	66.5857
702	40220.1	66.5587
701	39707.5	66.5316
700	40401	66.5046
699	39617.1	66.4775
698	40717.6	66.4505
697	40355.8	66.4234
696	40009	66.3964
695	39903.5	66.3693
694	39029.2	66.3423
693	39391	66.3152
692	40747.7	66.2882
691	40732.6	66.2611
690	40416.1	66.2341
689	40205	66.207
688	40928.6	66.18
687	41998.9	66.1529
686	40958.8	66.1259
685	39978.9	66.0988
684	40099.5	66.0718
683	40581.9	66.0447
682	40898.5	66.0177
681	40642.2	65.9906
680	39134.7	65.9636
679	40672.3	65.9365
678	40732.6	65.9095
677	41019.1	65.8824
676	40355.8	65.8691
675	39828.1	65.8621
674	40988.9	65.855
673	41863.3	65.8479
672	41531.6	65.8408
671	41169.8	65.8337
670	40355.8	65.8266
669	40566.8	65.8195
668	39903.5	65.8124
667	39903.5	65.8054
666	41109.5	65.7983
665	40898.5	65.7912
664	41968.8	65.7841
663	41139.7	65.777
662	41124.6	65.7699
661	41109.5	65.7628
660	40853.2	65.7557
659	42526.6	65.7486
658	41064.3	65.7416
657	41215	65.7345
656	41034.1	65.7274
655	41471.3	65.7203
654	42813	65.7132
653	41079.4	65.7061
652	42104.5	65.699
651	42179.8	65.6919
650	42541.6	65.6848
649	42677.3	65.6778
648	41893.4	65.6707
647	41531.6	65.6636
646	42225.1	65.6565
645	41471.3	65.6494
644	42149.7	65.6423
643	43144.6	65.6352
642	42074.3	65.6281
641	42948.7	65.621
640	43370.8	65.614
639	41154.7	65.6069
638	41395.9	65.5998
637	41833.1	65.5927
636	42210	65.5856
635	42828.1	65.5785
634	41983.9	65.5714
633	44079.3	65.5643
632	43506.4	65.5572
631	42828.1	65.5502
630	43853.2	65.5431
629	43581.8	65.536
628	42089.4	65.5289
627	42390.9	65.5218
626	43069.3	65.5147
625	43009	65.5076
624	42586.9	65.5005
623	43823	65.4934
622	42918.5	65.4864
621	43129.6	65.4793
620	42421	65.4722
619	42948.7	65.4651
618	42436.1	65.458
617	42963.7	65.4509
616	43913.5	65.4104
615	44049.1	65.3548
614	43988.8	65.2992
613	43204.9	65.2436
612	43295.4	65.188
611	43883.3	65.1324
610	43702.4	65.0768
609	42828.1	65.0212
608	42843.1	64.9656
607	44410.9	64.91
606	43581.8	64.8545
605	42044.2	64.7989
604	43461.2	64.7433
603	43491.4	64.6877
602	42963.7	64.6321
601	44410.9	64.5765
600	44576.8	64.5209
599	43566.7	64.4653
598	44546.6	64.4097
597	43416	64.3542
596	43551.7	64.2986
595	44305.4	64.243
594	44893.3	64.1874
593	43627	64.1318
592	44576.8	64.0762
591	44335.6	64.0206
590	43265.2	63.965
589	44124.5	63.9094
588	43747.6	63.8538
587	44531.5	63.7983
586	44546.6	63.7427
585	44441.1	63.6871
584	43988.8	63.6315
583	44426	63.5759
582	43807.9	63.5203
581	44802.9	63.4647
580	45104.4	63.4091
579	44712.4	63.3535
578	45345.6	63.2979
577	44441.1	63.2424
576	44576.8	63.285
575	44983.8	63.3717
574	43355.7	63.4584
573	44652.1	63.5452
572	45556.6	63.6319
571	43958.7	63.7186
570	43250.2	63.8053
569	43280.3	63.8921
568	43898.4	63.9788
567	44591.8	64.0655
566	42300.4	64.1523
565	42240.1	64.239
564	41968.8	64.3257
563	41848.2	64.4125
562	42179.8	64.4992
561	42722.5	64.5859
560	42752.7	64.6726
559	44787.8	64.7594
558	44395.9	64.8461
557	45089.3	64.9328
556	46370.7	65.0196
555	47335.5	65.1063
554	46250.1	65.193
553	46385.8	65.2797
552	46717.4	65.3665
551	45677.2	65.4532
550	44546.6	65.5399
549	44637.1	65.6267
548	43596.9	65.7134
547	43159.7	65.8001
546	40687.4	65.8869
545	39782.9	65.9736
544	38426.2	66.0603
543	37099.6	66.147
542	34657.4	66.2338
541	32531.8	66.3205
540	30346	66.4072
539	28205.3	66.494
538	27542	66.5807
537	25537	66.6674
536	24210.4	66.7541
535	23562.2	66.8409
534	23863.7	66.9276
533	28114.9	67.0143
532	40491.4	67.1011
531	82611	67.1878
530	140861	67.2745
529	166277	67.3613
528	115610	67.448
527	48993.7	67.5347
526	22959.2	67.6214
525	19009.6	67.7082
524	17698	67.7949
523	17336.2	67.8816
522	17125.2	67.9684
521	16823.7	68.0551
520	16265.9	68.1418
519	16793.5	68.2285
518	16748.3	68.3153
517	16461.9	68.402
516	16492	68.4055
515	16763.4	68.3716
514	16642.8	68.3376
513	16401.6	68.3037
512	16311.1	68.2698
511	16250.8	68.2358
510	16733.2	68.2019
509	16778.5	68.168
508	16884	68.1341
507	16371.4	68.1001
506	17260.9	68.0662
505	17441.8	68.0323
504	16537.3	67.9984
503	15753.4	67.9644
502	15979.5	67.9305
501	15949.3	67.8966
500	17291	67.8626
499	16733.2	67.8287
498	17049.8	67.7948
497	17049.8	67.7609
496	16763.4	67.7269
495	17049.8	67.693
494	16386.5	67.6591
493	16537.3	67.6251
492	16582.5	67.5912
491	16838.8	67.5573
490	16838.8	67.5234
489	16778.5	67.4894
488	16944.3	67.4555
487	17215.6	67.4216
486	16808.6	67.3877
485	16552.3	67.3537
484	16899.1	67.3198
483	17321.2	67.2859
482	17215.6	67.2519
481	17547.3	67.218
480	16748.3	67.1841
479	16989.5	67.1502
478	17095	67.1162
477	16914.1	67.0823
476	17441.8	67.0187
475	17095	66.9418
474	17185.5	66.8649
473	16914.1	66.7881
472	17381.5	66.7112
471	17306.1	66.6343
470	17321.2	66.5574
469	16899.1	66.4805
468	16899.1	66.4036
467	17456.8	66.3267
466	16778.5	66.2498
465	16914.1	66.1729
464	17110.1	66.096
463	17275.9	66.0191
462	17517.1	65.9422
461	17200.6	65.8653
460	17517.1	65.7885
459	17351.3	65.7116
458	16793.5	65.6347
457	17019.7	65.5578
456	18512.1	65.4809
455	17999.5	65.404
454	18451.8	65.3271
453	17713.1	65.2502
452	17381.5	65.1733
451	17155.3	65.0964
450	16914.1	65.0195
449	17336.2	64.9426
448	18195.5	64.8657
447	18451.8	64.7889
446	17095	64.712
445	17863.9	64.6351
444	17140.3	64.5582
443	17924.2	64.4813
442	17547.3	64.4044
441	16974.4	64.3275
440	17411.6	64.2506
439	17381.5	64.1737
438	17321.2	64.0968
437	18677.9	64.0199
436	17366.4	63.943
435	17607.6	63.8662
434	17502.1	63.7893
433	17743.3	63.7124
432	17351.3	63.6355
431	18240.7	63.5586
430	18572.4	63.4817
429	17758.3	63.4048
428	17984.5	63.3279
427	18135.2	63.251
426	18889	63.1361
425	18150.3	63.004
424	18255.8	62.872
423	17924.2	62.7399
422	18180.4	62.6079
421	18572.4	62.4758
420	18059.8	62.3437
419	18240.7	62.2117
418	17758.3	62.0796
417	17517.1	61.9476
416	17728.2	61.8155
415	18693	61.6835
414	18843.7	61.5514
413	18512.1	61.4194
412	18994.5	61.2873
411	18934.2	61.1553
410	18406.6	61.0232
409	19009.6	60.8912
408	17984.5	60.7591
407	18376.4	60.6271
406	18150.3	60.495
405	18014.6	60.363
404	18255.8	60.2309
403	18391.5	60.0989
402	17999.5	59.9668
401	18406.6	59.8348
400	19115.1	59.7027
399	19763.3	59.5707
398	19296	59.4386
397	19748.2	59.3065
396	19914.1	59.1745
395	19431.7	59.0424
394	19084.9	58.9104
393	19100	58.7783
392	18059.8	58.6463
391	18074.9	58.5142
390	19311.1	58.3822
389	18376.4	58.2501
388	18708.1	58.1181
387	18934.2	57.986
386	18919.1	58.0747
385	19160.3	58.2625
384	18768.4	58.4502
383	18572.4	58.638
382	18994.5	58.8258
381	18904	59.0136
380	18919.1	59.2014
379	18889	59.3892
378	18889	59.577
377	18919.1	59.7648
376	19115.1	59.9526
375	19341.2	60.1404
374	19356.3	60.3281
373	19431.7	60.5159
372	19341.2	60.7037
371	19371.4	60.8915
370	19537.2	61.0793
369	18768.4	61.2671
368	18979.4	61.4549
367	18994.5	61.6427
366	19431.7	61.8305
365	19401.5	62.0183
364	19386.4	62.2061
363	18738.2	62.3938
362	18708.1	62.5816
361	18873.9	62.7694
360	19808.5	62.9572
359	19205.5	63.145
358	19687.9	63.3328
357	19959.3	63.5206
356	19944.2	63.7084
355	19461.8	63.8962
354	19718.1	64.084
353	19492	64.2717
352	19823.6	64.4595
351	19280.9	64.6473
350	19929.1	64.8351
349	19476.9	65.0229
348	20155.3	65.2107
347	19657.8	65.3985
346	20260.8	65.5863
345	19763.3	65.7741
344	19612.6	65.9619
343	20110	66.1497
342	19748.2	66.3374
341	19778.4	66.5252
340	19446.7	66.713
339	20622.6	66.9008
338	20486.9	67.0886
337	20366.3	67.2764
336	20366.3	67.4642
335	21059.8	67.652
334	20532.1	67.8398
333	20652.7	68.0276
332	20486.9	68.2153
331	20667.8	68.4031
330	20532.1	68.5909
329	21255.7	68.7787
328	20878.9	68.9665
327	20607.5	69.1543
326	20185.4	69.3421
325	20773.3	69.5299
324	20381.4	69.7177
323	19808.5	69.9055
322	19914.1	70.0933
321	20306	70.281
320	20321.1	70.4688
319	19868.8	70.6566
318	20486.9	70.8444
317	19914.1	71.0322
316	20667.8	71.22
315	20698	71.4078
314	21466.8	71.5956
313	21677.8	71.7834
312	21964.3	71.9712
311	22431.6	72.1589
310	22718	72.3467
309	22898.9	72.5345
308	22657.7	72.7223
307	22130.1	72.9101
306	22838.6	73.0979
305	22733.1	73.2857
304	22009.5	73.4735
303	20607.5	73.6613
302	20954.2	73.8491
301	20456.8	74.0369
300	19944.2	74.2246
299	18542.2	74.4124
298	18286	74.6002
297	17683	74.788
296	15406.6	74.8463
295	13914.2	74.8465
294	12075.1	74.8467
293	10190.7	74.8469
292	8607.82	74.847
291	8351.55	74.8472
290	7929.45	74.8474
289	7597.8	74.8476
288	9271.12	74.8477
287	16944.3	74.8479
286	38004.1	74.8481
285	41712.5	74.8482
284	26411.4	74.8484
283	42225.1	74.8486
282	99902	74.8488
281	104138	74.8489
280	40762.8	74.8491
279	8215.87	74.8493
278	3783.82	74.8494
277	2909.47	74.8496
276	2638.12	74.8498
275	2547.67	74.85
274	2577.82	74.8501
273	2381.85	74.8503
272	2336.62	74.8505
271	2185.87	74.8507
270	2095.42	74.8508
269	2035.12	74.851
268	2020.05	74.8512
267	2080.35	74.8513
266	1944.67	74.8515
265	1959.75	74.8517
264	2231.1	74.8519
263	2080.35	74.852
262	2080.35	74.8522
261	2200.95	74.8524
260	2155.72	74.8526
259	2170.8	74.8527
258	1824.07	74.8529
257	2065.27	74.8531
256	2125.57	74.8532
255	2020.05	74.8534
254	2110.5	74.8536
253	1944.67	74.8538
252	1839.15	74.8539
251	2095.42	74.8541
250	1959.75	74.8543
249	1959.75	74.8544
248	1733.62	74.8546
247	1597.95	74.8548
246	1884.37	74.8303
245	1974.82	74.7947
244	1793.92	74.7591
243	1974.82	74.7235
242	2065.27	74.6879
241	2246.17	74.6524
240	1974.82	74.6168
239	1748.7	74.5812
238	1974.82	74.5456
237	2231.1	74.51
236	1869.3	74.4744
235	1869.3	74.4389
234	1899.45	74.4033
233	1944.67	74.3677
232	1793.92	74.3321
231	1869.3	74.2965
230	2216.02	74.2609
229	1914.52	74.2253
228	1854.22	74.1898
227	1989.9	74.1542
226	2020.05	74.1186
225	2020.05	74.083
224	2050.2	74.0474
223	1989.9	74.0118
222	2276.32	73.9762
221	2246.17	73.9407
220	1929.6	73.9051
219	1854.22	73.8695
218	2140.65	73.8339
217	1869.3	73.7983
216	1854.22	73.7627
215	2035.12	73.7271
214	1989.9	73.6916
213	2216.02	73.656
212	1944.67	73.6204
211	1989.9	73.5848
210	1899.45	73.5492
209	1944.67	73.5136
208	2110.5	73.478
207	1809	73.4425
206	2095.42	73.4069
205	2050.2	73.3713
204	2065.27	73.3357
203	2246.17	73.3001
202	2306.47	73.2645
201	2261.25	73.2289
200	2065.27	73.1934
199	2065.27	73.1578
198	2080.35	73.1222
197	2140.65	73.0866
196	2351.7	73.051
195	2216.02	73.0154
194	2050.2	72.9798
193	2020.05	72.9443
192	2035.12	72.9087
191	2080.35	72.8731
190	2095.42	72.8375
189	2050.2	72.8019
188	2155.72	72.7663
187	2080.35	72.7307
186	2155.72	72.6689
185	1989.9	72.5953
184	2306.47	72.5217
183	2080.35	72.4481
182	2231.1	72.3745
181	2291.4	72.301
180	2246.17	72.2274
179	2276.32	72.1538
178	1989.9	72.0802
177	2050.2	72.0066
176	2155.72	71.933
175	2261.25	71.8594
174	2095.42	71.7858
173	2140.65	71.7122
172	2185.87	71.6386
171	2276.32	71.565
170	2155.72	71.4914
169	2170.8	71.4178
168	2035.12	71.3442
167	2246.17	71.2706
166	2276.32	71.197
165	2623.05	71.1234
164	2321.55	71.0498
163	1793.92	70.9762
162	2170.8	70.9026
161	2351.7	70.829
160	2321.55	70.7554
159	2472.3	70.6818
158	2185.87	70.6082
157	2125.57	70.5346
156	2381.85	70.4611
155	2276.32	70.3875
154	2080.35	70.3139
153	2412	70.2403
152	2939.62	70.1667
151	3693.37	70.0931
150	5080.27	70.0195
149	4989.82	69.9459
148	3678.3	69.8723
147	2668.27	69.7987
146	2351.7	69.7251
145	2502.45	69.6515
144	2381.85	69.5779
143	2216.02	69.5043
142	2125.57	69.4307
141	2336.62	69.3571
140	2306.47	69.2835
139	2035.12	69.2099
138	2020.05	69.1363
137	2110.5	69.0627
136	2065.27	68.9891
135	2020.05	68.9155
134	1884.37	68.8419
133	2065.27	68.7683
132	2125.57	68.6947
131	2110.5	68.6212
130	2336.62	68.5688
129	2351.7	68.5261
128	2306.47	68.4833
127	2366.77	68.4405
126	2170.8	68.3978
125	2110.5	68.355
124	2442.15	68.3122
123	2336.62	68.2695
122	2110.5	68.2267
121	1884.37	68.184
120	2095.42	68.1412
119	2110.5	68.0984
118	2110.5	68.0557
117	2200.95	68.0129
116	2412	67.9701
115	2396.92	67.9274
114	2291.4	67.8846
113	2276.32	67.8418
112	2020.05	67.7991
111	2185.87	67.7563
110	2110.5	67.7136
109	2140.65	67.6708
108	2261.25	67.628
107	1959.75	67.5853
106	1884.37	67.5425
105	2080.35	67.4997
104	1959.75	67.457
103	2231.1	67.4142
102	2592.9	67.3714
101	2638.12	67.3287
100	3120.52	67.2859
99	4914.45	67.2432
98	5607.9	67.2004
97	3316.5	67.1576
96	2050.2	67.1149
95	1944.67	67.0721
94	2110.5	67.0293
93	2080.35	66.9866
92	1959.75	66.9438
91	1854.22	66.901
90	1899.45	66.8583
89	1809	66.8155
88	2140.65	66.7728
87	2125.57	66.73
86	1914.52	66.6872
85	1944.67	66.6445
84	2412	66.6017
83	2065.27	66.5589
82	2170.8	66.5162
81	1974.82	66.4734
80	1869.3	66.4307
79	2035.12	66.3879
78	2381.85	66.3451
77	2095.42	66.3024
76	2004.97	66.2596
75	2110.5	66.2168
74	2291.4	66.1741
73	2291.4	66.1313
72	2291.4	66.0885
71	2306.47	66.0458
70	2216.02	66.003
69	2065.27	65.9603
68	2261.25	65.9175
67	2366.77	65.8747
66	2321.55	65.832
65	2155.72	65.7892
64	2276.32	65.7464
63	1854.22	65.7037
62	2185.87	65.6609
61	1974.82	65.6181
60	2050.2	65.5754
59	2321.55	65.5326
58	2125.57	65.4899
57	2140.65	65.4471
56	1854.22	65.4043
55	2065.27	65.3616
54	2155.72	65.3188
53	2170.8	65.276
52	2231.1	65.2333
51	2427.07	65.1905
50	2170.8	65.1477
49	2472.3	65.105
48	2427.07	65.0622
47	2231.1	65.0195
46	2200.95	64.9767
45	2035.12	64.9339
44	2231.1	64.8912
43	1899.45	64.8484
42	2125.57	64.8056
41	2216.02	64.7629
40	2020.05	64.7201
39	1914.52	64.6773
38	2020.05	64.6346
37	2004.97	64.5918
36	2004.97	64.5491
35	2004.97	64.5063
34	2050.2	64.4635
33	1628.1	64.4208
32	1643.17	64.378
31	1989.9	64.3352
30	1748.7	64.2925
29	2035.12	64.2497
28	2035.12	64.2069
27	2803.95	64.1642
26	3497.4	64.1214
25	4055.17	64.0787
24	4477.27	64.0359
23	4401.9	63.9931
22	3768.75	63.9504
21	2954.7	63.9076
20	2020.05	63.8648
19	1552.72	63.8221
18	1266.3	63.7793
17	1311.52	63.7365
16	1688.4	63.6938
15	1673.32	63.651
14	1718.55	63.6083
13	1839.15	63.5655
12	1688.4	63.5227
11	1492.42	63.48
10	1537.65	63.4372
9	1778.85	63.3944
8	1989.9	63.3517
7	1914.52	63.3089
6	1643.17	63.2661
5	1477.35	63.2234
4	1296.45	63.1806
3	1115.55	63.1379
2	1100.47	63.0951
1	738.675	63.0523
0	301.5	63.0096
-1	30.15	62.9668
-2	15.075	62.924
-3	0	62.8813
-4	0	62.8385
-5	0	62.7957
