# Supplementary material for: Surface hydrophobization of hydrogels via interface dynamics-induced network reconfiguration
Source: Nat Commun. 2024 Jan 3;15:239. doi: 10.1038/s41467-023-44646-5 (PMC10764767; doi:10.1038/s41467-023-44646-5)
Supplement: Supplementary file 10 — Source data [file 41467_2023_44646_MOESM10_ESM.zip › Source data/Figure S17/Peak fitting and area ratio_0%.xlsx]

## Sheet: C1s
B.E.(eV)	Raw Intensity	Peak Sum	Background	Peak 1	Peak 2	Peak 3	difference
302.8	7515.2	3317.71	3285.69	3286.73	3305.82	3296.53	4197.49
302.7	7203.35	3308.25	3275.81	3276.87	3296.19	3286.82	3895.1
302.6	7149.45	3298.76	3265.9	3266.96	3286.53	3277.06	3850.69
302.5	7180.25	3289.23	3255.94	3257.01	3276.82	3267.27	3891.02
302.4	7172.55	3279.68	3245.94	3247.03	3267.08	3257.45	3892.87
302.3	7299.6	3270.09	3235.9	3237	3257.31	3247.58	4029.51
302.2	7041.65	3260.48	3225.82	3226.93	3247.5	3237.68	3781.17
302.1	7249.55	3250.83	3215.7	3216.83	3237.65	3227.74	3998.72
302	6987.75	3241.15	3205.54	3206.68	3227.77	3217.77	3746.6
301.9	6983.9	3231.43	3195.33	3196.49	3217.85	3207.76	3752.47
301.8	6914.6	3221.69	3185.08	3186.25	3207.89	3197.71	3692.91
301.7	6826.05	3211.91	3174.79	3175.97	3197.9	3187.62	3614.14
301.6	6749.05	3202.1	3164.46	3165.65	3187.87	3177.49	3546.95
301.5	6610.45	3192.25	3154.07	3155.28	3177.79	3167.32	3418.2
301.4	6641.25	3182.37	3143.64	3144.87	3167.68	3157.11	3458.88
301.3	6810.65	3172.45	3133.17	3134.41	3157.52	3146.86	3638.2
301.2	6672.05	3162.5	3122.65	3123.91	3147.33	3136.56	3509.55
301.1	6398.7	3152.52	3112.08	3113.35	3137.1	3126.23	3246.18
301	6568.1	3142.5	3101.46	3102.75	3126.82	3115.85	3425.6
300.9	6672.05	3132.45	3090.8	3092.1	3116.51	3105.43	3539.6
300.8	6622	3122.36	3080.09	3081.41	3106.15	3094.98	3499.64
300.7	6429.5	3112.24	3069.33	3070.67	3095.76	3084.48	3317.26
300.6	6337.1	3102.09	3058.52	3059.88	3085.32	3073.94	3235.01
300.5	6506.5	3091.9	3047.67	3049.04	3074.84	3063.36	3414.6
300.4	6506.5	3081.68	3036.76	3038.16	3064.32	3052.73	3424.82
300.3	6079.15	3071.43	3025.81	3027.22	3053.76	3042.07	3007.72
300.2	6117.65	3061.14	3014.81	3016.24	3043.16	3031.36	3056.51
300.1	6210.05	3050.82	3003.75	3005.2	3032.52	3020.61	3159.23
300	6113.8	3040.47	2992.64	2994.11	3021.83	3009.81	3073.33
299.9	6090.7	3030.08	2981.48	2982.97	3011.1	2998.97	3060.62
299.8	6121.5	3019.66	2970.27	2971.78	3000.33	2988.09	3101.84
299.7	6029.1	3009.2	2959.01	2960.53	2989.52	2977.17	3019.9
299.6	6040.65	2998.72	2947.69	2949.24	2978.66	2966.2	3041.93
299.5	6109.95	2988.2	2936.32	2937.89	2967.76	2955.19	3121.75
299.4	6029.1	2977.66	2924.91	2926.5	2956.82	2944.14	3051.45
299.3	6013.7	2967.08	2913.43	2915.05	2945.85	2933.05	3046.62
299.2	5763.45	2956.48	2901.91	2903.55	2934.83	2921.92	2806.97
299.1	5728.8	2945.84	2890.33	2891.99	2923.76	2910.75	2782.96
299	5709.55	2935.18	2878.7	2880.39	2912.66	2899.53	2774.37
298.9	5490.1	2924.48	2867.01	2868.72	2901.51	2888.28	2565.62
298.8	5370.75	2913.76	2855.27	2857	2890.32	2876.97	2456.99
298.7	5440.05	2903.01	2843.47	2845.22	2879.08	2865.63	2537.04
298.6	5124.35	2892.22	2831.6	2833.39	2867.8	2854.24	2232.13
298.5	5124.35	2881.41	2819.68	2821.49	2856.48	2842.81	2242.94
298.4	5185.95	2870.57	2807.7	2809.54	2845.1	2831.33	2315.38
298.3	5008.85	2859.7	2795.66	2797.53	2833.69	2819.8	2149.15
298.2	5062.75	2848.8	2783.56	2785.45	2822.23	2808.24	2213.95
298.1	4908.75	2837.88	2771.4	2773.32	2810.72	2796.63	2070.87
298	4854.85	2826.93	2759.17	2761.12	2799.17	2784.98	2027.92
297.9	4839.45	2815.96	2746.89	2748.87	2787.57	2773.29	2023.49
297.8	4689.3	2804.97	2734.54	2736.55	2775.93	2761.55	1884.34
297.7	4327.4	2793.95	2722.12	2724.17	2764.25	2749.78	1533.45
297.6	4446.75	2782.91	2709.64	2711.72	2752.52	2737.96	1663.84
297.5	4489.1	2771.84	2697.1	2699.21	2740.74	2726.09	1717.26
297.4	4446.75	2760.77	2684.49	2686.64	2728.92	2714.19	1685.98
297.3	4381.3	2749.67	2671.82	2674	2717.05	2702.25	1631.63
297.2	4169.55	2738.56	2659.08	2661.3	2705.15	2690.27	1430.99
297.1	4323.55	2727.43	2646.27	2648.53	2693.19	2678.26	1596.12
297	4146.45	2716.3	2633.4	2635.69	2681.2	2666.2	1430.15
296.9	4188.8	2705.15	2620.46	2622.79	2669.17	2654.12	1483.65
296.8	4057.9	2694	2607.46	2609.83	2657.09	2642	1363.9
296.7	3977.05	2682.85	2594.39	2596.8	2644.98	2629.84	1294.2
296.6	4115.65	2671.69	2581.25	2583.7	2632.82	2617.66	1443.96
296.5	3811.5	2660.54	2568.04	2570.54	2620.63	2605.46	1150.96
296.4	3730.65	2649.39	2554.77	2557.31	2608.4	2593.22	1081.26
296.3	3676.75	2638.25	2541.43	2544.01	2596.13	2580.96	1038.5
296.2	3634.4	2627.12	2528.02	2530.65	2583.83	2568.68	1007.28
296.1	3676.75	2616.01	2514.54	2517.22	2571.49	2556.38	1060.74
296	3457.3	2604.91	2500.99	2503.72	2559.12	2544.06	852.387
295.9	3438.05	2593.84	2487.37	2490.15	2546.71	2531.72	844.209
295.8	3191.65	2582.8	2473.69	2476.52	2534.28	2519.38	608.851
295.7	3257.1	2571.78	2459.93	2462.81	2521.81	2507.02	685.315
295.6	3391.85	2560.81	2446.1	2449.03	2509.31	2494.66	831.04
295.5	3176.25	2549.88	2432.2	2435.19	2496.79	2482.3	626.369
295.4	3106.95	2539	2418.23	2421.28	2484.24	2469.94	567.947
295.3	3122.35	2528.18	2404.19	2407.3	2471.67	2457.59	594.169
295.2	3180.1	2517.42	2390.08	2393.25	2459.07	2445.25	662.677
295.1	2875.95	2506.74	2375.9	2379.14	2446.47	2432.94	369.209
295	2837.45	2496.14	2361.65	2364.95	2433.84	2420.65	341.312
294.9	2833.6	2485.63	2347.32	2350.69	2421.2	2408.39	347.974
294.8	2887.5	2475.21	2332.93	2336.37	2408.54	2396.16	412.287
294.7	2818.2	2464.91	2318.47	2321.98	2395.88	2383.99	353.29
294.6	2733.5	2454.73	2303.94	2307.52	2383.22	2371.87	278.767
294.5	2718.1	2444.69	2289.33	2292.99	2370.55	2359.82	273.409
294.4	2598.75	2434.8	2274.66	2278.4	2357.88	2347.84	163.951
294.3	2698.85	2425.07	2259.92	2263.74	2345.22	2335.95	273.779
294.2	2741.2	2415.52	2245.11	2249.01	2332.57	2324.16	325.676
294.1	2748.9	2406.18	2230.23	2234.22	2319.93	2312.49	342.72
294	2918.3	2397.06	2215.28	2219.36	2307.32	2300.95	521.243
293.9	2721.95	2388.18	2200.28	2204.44	2294.73	2289.55	333.771
293.8	2648.8	2379.57	2185.2	2189.46	2282.18	2278.33	269.232
293.7	2575.65	2371.25	2170.06	2174.42	2269.66	2267.29	204.402
293.6	2671.9	2363.25	2154.86	2159.32	2257.18	2256.46	308.65
293.5	2633.4	2355.61	2139.59	2144.16	2244.75	2245.87	277.795
293.4	2437.05	2348.35	2124.26	2128.93	2232.38	2235.54	88.7014
293.3	2433.2	2341.52	2108.86	2113.65	2220.07	2225.51	91.6836
293.2	2433.2	2335.15	2093.4	2098.31	2207.83	2215.81	98.05
293.1	2433.2	2329.3	2077.87	2082.9	2195.67	2206.48	103.898
293	2371.6	2324.02	2062.29	2067.45	2183.59	2197.56	47.5757
292.9	2244.55	2319.38	2046.64	2051.93	2171.61	2189.11	-74.8247
292.8	2275.35	2315.42	2030.93	2036.35	2159.74	2181.18	-40.071
292.7	2071.3	2312.23	2015.15	2020.72	2147.99	2173.83	-240.933
292.6	2206.05	2309.9	1999.32	2005.03	2136.36	2167.15	-103.853
292.5	2175.25	2308.53	1983.42	1989.29	2124.87	2161.21	-133.277
292.4	2052.05	2308.21	1967.46	1973.49	2113.54	2156.11	-256.163
292.3	2048.2	2309.09	1951.45	1957.64	2102.38	2151.96	-260.886
292.2	1936.55	2311.29	1935.37	1941.74	2091.41	2148.89	-374.736
292.1	1982.75	2314.99	1919.23	1925.78	2080.63	2147.05	-332.24
292	1986.6	2320.39	1903.04	1909.78	2070.08	2146.61	-333.789
291.9	2028.95	2327.72	1886.79	1893.72	2059.77	2147.8	-298.767
291.8	2129.05	2337.26	1870.48	1877.62	2049.72	2150.88	-208.206
291.7	1928.85	2349.36	1854.12	1861.47	2039.97	2156.16	-420.51
291.6	2090.55	2364.52	1837.7	1845.27	2030.53	2164.12	-273.972
291.5	2113.65	2383.42	1821.23	1829.04	2021.43	2175.41	-269.769
291.4	2252.25	2407.07	1804.71	1812.76	2012.71	2191.01	-154.82
291.3	2286.9	2437.09	1788.14	1796.45	2004.41	2212.5	-150.186
291.2	2360.05	2476.03	1771.52	1780.1	1996.56	2242.42	-115.984
291.1	2579.5	2528.13	1754.86	1763.72	1989.2	2284.92	51.3721
291	2506.35	2600.01	1738.15	1747.31	1982.38	2346.62	-93.6609
290.9	2695	2702	1721.4	1730.88	1976.16	2437.78	-7.00391
290.8	3037.65	2849.54	1704.62	1714.42	1970.59	2573.77	188.108
290.7	3276.35	3064.61	1687.8	1697.94	1965.73	2776.53	211.744
290.6	3861.55	3377.28	1670.95	1681.46	1961.66	3076.06	484.27
290.5	4373.6	3825.79	1654.08	1664.97	1958.47	3510.5	547.813
290.4	4993.45	4455.69	1637.19	1648.49	1956.24	4125.34	537.765
290.3	5832.75	5316.58	1620.29	1632.02	1955.07	4970.08	516.17
290.2	6926.15	6455.86	1603.4	1615.58	1955.08	6092	470.29
290.1	8011.85	7911.71	1586.53	1599.18	1956.41	7529.16	100.139
290	9617.3	9700.7	1569.68	1582.84	1959.21	9298	-83.3994
289.9	11577	11808.4	1552.88	1566.58	1963.64	11383.9	-231.433
289.8	13860	14179.8	1536.15	1550.42	1969.89	13731.8	-319.838
289.7	16451	16713	1519.52	1534.4	1978.2	16239.4	-261.914
289.6	19019	19260.1	1503.01	1518.54	1988.82	18758.8	-241.111
289.5	21021	21627.1	1486.66	1502.89	2002.03	21095.5	-606.072
289.4	22896	23588.3	1470.5	1487.46	2018.16	23023.7	-692.359
289.3	24582.2	24914.6	1454.53	1472.28	2037.57	24313.8	-332.379
289.2	25402.3	25424.3	1438.79	1457.38	2060.65	24783.8	-21.9863
289.1	25325.3	25043.5	1423.28	1442.78	2087.91	24359.4	281.789
289	25055.8	23835.6	1408	1428.47	2119.87	23103.2	1220.21
288.9	23057.7	21976.2	1392.95	1414.47	2157.15	21190.5	1081.44
288.8	20674.5	19693.9	1378.11	1400.76	2200.47	18848.9	980.629
288.7	17968	17217.8	1363.45	1387.32	2250.67	16306.7	750.127
288.6	14888	14744.7	1348.95	1374.14	2308.81	13759.7	143.23
288.5	12273.8	12430.1	1334.57	1361.19	2376.07	11362	-156.324
288.4	10233.3	10381.2	1320.29	1348.46	2453.96	9219.39	-147.942
288.3	8466.15	8658.89	1306.07	1335.94	2544.28	7390.81	-192.737
288.2	6799.1	7283.46	1291.91	1323.63	2649.2	5894.45	-484.364
288.1	5986.75	6242.47	1277.78	1311.53	2771.52	4714.98	-255.722
288	5305.3	5503.77	1263.68	1299.67	2914.55	3816.92	-198.467
287.9	4835.6	5024.36	1249.6	1288.07	3082.39	3153.11	-188.762
287.8	4442.9	4759.76	1235.54	1276.81	3280.09	2673.93	-316.856
287.7	4450.6	4670.26	1221.49	1266.01	3513.75	2333.49	-219.664
287.6	4581.5	4724.7	1207.46	1255.93	3791	2092.68	-143.203
287.5	4662.35	4902.05	1193.44	1247.08	4120.79	1921.05	-239.699
287.4	4897.2	5191.35	1179.44	1240.5	4513.78	1795.94	-294.146
287.3	5455.45	5590.99	1165.46	1238.22	4982.23	1701.47	-135.545
287.2	6198.5	6107.47	1151.51	1244.14	5539.36	1627	91.0317
287.1	6772.15	6754.74	1137.6	1265.39	6198.92	1565.63	17.4116
287	7438.2	7551.63	1123.74	1314.61	6971.41	1513.09	-113.43
286.9	8470	8519.65	1109.93	1413.14	7859.65	1466.71	-49.6445
286.8	9621.15	9677.97	1096.19	1595.51	8849.96	1424.88	-56.8203
286.7	10845.5	11035.9	1082.53	1914.75	9899.63	1386.58	-190.452
286.6	12454.8	12588	1068.96	2448.87	10925.9	1351.14	-133.24
286.5	13960.1	14314	1055.51	3305.49	11801.3	1318.13	-353.847
286.4	15592.5	16204	1042.19	4624.69	12376.5	1287.21	-611.508
286.3	17810.1	18305.8	1029.02	6576.08	12529.6	1258.14	-495.732
286.2	20239.5	20768.7	1016.02	9346.82	12223.2	1230.73	-529.221
286.1	23904.7	23844.9	1003.24	13123.9	11522.6	1204.83	59.7246
286	28936.6	27820	990.693	18057.3	10563.8	1180.32	1116.59
285.9	33364.1	32916.4	978.452	24222.3	9493.92	1157.14	447.684
285.8	39258.4	39207.5	966.564	31576.7	8428.69	1135.23	50.9492
285.7	46223.1	46566.1	955.096	39922.3	7439.41	1114.54	-342.965
285.6	53064.6	54662.1	944.125	48896.8	6558.51	1095.08	-1597.57
285.5	60972.4	62970.8	933.728	57967.1	5794.3	1076.85	-1998.39
285.4	67463.6	70833.2	923.993	66480.1	5141.16	1059.87	-3369.63
285.3	73542.7	77532.5	914.995	73731	4587.33	1044.16	-3989.84
285.2	78959.6	82390.7	906.8	79055.1	4119.44	1029.73	-3431.05
285.1	82347.6	84874.9	899.469	81933.2	3724.09	1016.61	-2527.28
285	83179.2	84676.5	893.041	82068.2	3389.65	1004.78	-1497.27
284.9	80476.6	81770.6	887.526	79445.4	3105.94	994.232	-1294.01
284.8	76803.6	76416.9	882.893	74333.4	2864.38	984.894	386.789
284.7	70120.1	69114	879.102	67237.6	2657.87	976.703	1006.08
284.6	60556.7	60505.1	876.08	58807.3	2480.38	969.556	51.5664
284.5	51193.4	51292.4	873.721	49749.4	2327.09	963.325	-98.9102
284.4	41841.8	42134	871.919	40725.9	2194.04	957.888	-292.211
284.3	33048.4	33572.2	870.572	32282.3	2077.93	953.12	-523.82
284.2	25517.8	25991.3	869.583	24805.4	1976.13	948.911	-473.486
284.1	18568.5	19596.9	868.867	18503.1	1886.38	945.157	-1028.36
284	13386.5	14446.1	868.348	13434.1	1806.89	941.771	-1059.65
283.9	9775.15	10471.9	867.967	9533.01	1736.18	938.681	-696.786
283.8	6937.7	7528.32	867.686	6654.84	1673.01	935.837	-590.617
283.7	5147.45	5431.3	867.471	4616.67	1616.37	933.197	-283.845
283.6	3823.05	3989.77	867.304	3228.27	1565.38	930.731	-166.722
283.5	2956.8	3031.65	867.17	2318.25	1519.33	928.415	-74.8513
283.4	2525.6	2413.03	867.059	1743.31	1477.61	926.233	112.575
283.3	2098.25	2022.47	866.967	1392.54	1439.69	924.172	75.7786
283.2	1724.8	1778.99	866.888	1185.39	1405.16	922.222	-54.1899
283.1	1651.65	1626.68	866.818	1066.35	1373.59	920.37	24.9737
283	1424.5	1529.16	866.758	999.379	1344.69	918.612	-104.663
282.9	1378.3	1463.71	866.703	962.026	1318.15	916.939	-85.4066
282.8	1274.35	1416.73	866.654	940.962	1293.73	915.346	-142.379
282.7	1312.85	1380.44	866.61	928.612	1271.22	913.828	-67.5905
282.6	1270.5	1350.49	866.57	920.837	1250.42	912.38	-79.9924
282.5	1097.25	1324.55	866.535	915.465	1231.16	910.999	-227.301
282.4	1124.2	1301.36	866.502	911.386	1213.3	909.678	-177.156
282.3	1101.1	1280.22	866.473	908.049	1196.7	908.415	-179.121
282.2	1166.55	1260.76	866.446	905.182	1181.26	907.207	-94.2109
282.1	1066.45	1242.72	866.422	902.645	1166.87	906.052	-176.271
282	1074.15	1225.94	866.4	900.365	1153.43	904.944	-151.788
281.9	950.95	1210.28	866.381	898.298	1140.86	903.883	-259.333
281.8	1001	1195.65	866.363	896.412	1129.1	902.865	-194.65
281.7	1089.55	1181.95	866.346	894.687	1118.07	901.887	-92.4032
281.6	1008.7	1169.11	866.332	893.104	1107.72	900.95	-160.406
281.5	985.6	1157.04	866.319	891.648	1097.98	900.049	-171.441
281.4	989.45	1145.7	866.308	890.306	1088.82	899.183	-156.246
281.3	966.35	1135.01	866.297	889.067	1080.19	898.351	-168.664
281.2	970.2	1124.94	866.288	887.92	1072.05	897.55	-154.745
281.1	962.5	1115.44	866.281	886.857	1064.36	896.779	-152.939
281	904.75	1106.46	866.274	885.87	1057.1	896.037	-201.706
280.9	935.55	1097.96	866.268	884.95	1050.22	895.321	-162.407
280.8	935.55	1089.91	866.262	884.094	1043.71	894.631	-154.358
280.7	974.05	1082.28	866.257	883.295	1037.53	893.966	-108.231
280.6	1008.7	1075.04	866.254	882.548	1031.67	893.325	-66.3408
280.5	885.5	1068.17	866.252	881.851	1026.11	892.707	-182.666
280.4	981.75	1061.63	866.25	881.197	1020.82	892.11	-79.8791
280.3	873.95	1055.41	866.249	880.584	1015.79	891.534	-181.461
280.2	889.35	1049.49	866.249	880.008	1011	890.978	-160.14
280.1	927.85	1043.85	866.249	879.466	1006.44	890.439	-115.996
280	889.35	1038.46	866.249	878.955	1002.09	889.919	-149.112
279.9	796.95	1033.32	866.25	878.474	997.933	889.415	-236.373
279.8	866.25	1028.41	866.25	878.019	993.966	888.927	-162.163

## Sheet: O1s
B.E.(eV)	Raw Intensity	Peak Sum	Background	Peak 1	Peak 2	difference
545.8	13424.2	9080.8	9007.66	9010.4	9078.06	4343.36
545.7	13207	9065.98	8991.65	8994.43	9063.2	4140.99
545.6	13119.5	9051.13	8975.58	8978.4	9048.31	4068.35
545.5	12778.6	9036.26	8959.45	8962.31	9033.39	3742.34
545.4	12700.2	9021.35	8943.26	8946.17	9018.44	3678.82
545.3	12274.8	9006.42	8927.01	8929.96	9003.47	3268.4
545.2	12190.4	8991.46	8910.7	8913.69	8988.46	3198.89
545.1	12235.6	8976.46	8894.32	8897.36	8973.42	3259.14
545	12114.9	8961.44	8877.87	8880.96	8958.35	3153.5
544.9	12166.2	8946.38	8861.36	8864.5	8943.24	3219.84
544.8	12024.4	8931.3	8844.78	8847.97	8928.11	3093.13
544.7	11728.8	8916.19	8828.14	8831.37	8912.95	2812.61
544.6	11671.5	8901.05	8811.42	8814.71	8897.76	2770.43
544.5	11641.3	8885.89	8794.64	8797.98	8882.54	2755.43
544.4	11575	8870.69	8777.78	8781.18	8867.3	2704.26
544.3	11514.6	8855.48	8760.85	8764.3	8852.02	2659.14
544.2	11445.2	8840.23	8743.85	8747.36	8836.72	2605
544.1	11366.8	8824.97	8726.78	8730.35	8821.4	2541.83
544	11216	8809.68	8709.63	8713.26	8806.05	2406.28
543.9	10772.5	8794.38	8692.42	8696.11	8790.69	1978.14
543.8	10956.5	8779.05	8675.12	8678.88	8775.29	2177.48
543.7	10642.8	8763.7	8657.75	8661.57	8759.88	1879.1
543.6	10721.2	8748.33	8640.3	8644.18	8744.44	1972.9
543.5	10612.6	8732.95	8622.76	8626.72	8728.99	1879.69
543.4	10573.4	8717.54	8605.15	8609.18	8713.52	1855.87
543.3	10606.6	8702.14	8587.47	8591.57	8698.03	1904.47
543.2	10344.1	8686.71	8569.7	8573.87	8682.54	1657.44
543.1	10114.9	8671.29	8551.85	8556.1	8667.04	1443.6
543	10154.1	8655.85	8533.92	8538.25	8651.52	1498.25
542.9	10298.9	8640.41	8515.91	8520.32	8636	1658.49
542.8	10398.5	8624.98	8497.82	8502.31	8620.49	1773.47
542.7	10356.2	8609.55	8479.65	8484.23	8604.97	1746.67
542.6	9939.92	8594.14	8461.4	8466.07	8589.47	1345.78
542.5	10148.1	8578.73	8443.07	8447.83	8573.98	1569.34
542.4	10166.2	8563.34	8424.67	8429.52	8558.5	1602.82
542.3	9942.93	8547.99	8406.18	8411.13	8543.04	1394.95
542.2	10072.6	8532.65	8387.62	8392.66	8527.61	1540
542.1	10084.7	8517.35	8368.98	8374.12	8512.21	1567.36
542	9577.92	8502.09	8350.26	8355.51	8496.84	1075.82
541.9	9948.97	8486.87	8331.46	8336.82	8481.52	1462.1
541.8	9994.22	8471.7	8312.59	8318.06	8466.24	1522.51
541.7	10012.3	8456.59	8293.64	8299.22	8451.01	1555.72
541.6	10048.5	8441.55	8274.61	8280.31	8435.85	1606.96
541.5	9885.62	8426.58	8255.51	8261.33	8420.76	1459.04
541.4	9948.97	8411.69	8236.34	8242.29	8405.75	1537.27
541.3	10012.3	8396.9	8217.1	8223.17	8390.82	1615.42
541.2	9958.02	8382.19	8197.78	8203.99	8375.98	1575.82
541.1	9822.27	8367.61	8178.4	8184.75	8361.26	1454.66
541	9900.7	8353.13	8158.94	8165.44	8346.64	1547.57
540.9	9689.53	8338.79	8139.42	8146.06	8332.15	1350.74
540.8	9716.68	8324.59	8119.82	8126.62	8317.79	1392.1
540.7	9589.98	8310.53	8100.15	8107.11	8303.58	1279.45
540.6	9324.52	8296.65	8080.42	8087.54	8289.52	1027.87
540.5	9152.57	8282.92	8060.61	8067.9	8275.64	869.642
540.4	9234.02	8269.39	8040.72	8048.19	8261.92	964.626
540.3	9164.63	8256.06	8020.77	8028.42	8248.41	908.569
540.2	8938.38	8242.95	8000.74	8008.58	8235.11	695.433
540.1	8796.6	8230.08	7980.64	7988.68	8222.04	566.523
540	8516.05	8217.45	7960.46	7968.7	8209.21	298.598
539.9	8546.22	8205.1	7940.21	7948.66	8196.64	341.121
539.8	8235.5	8193.03	7919.88	7928.55	8184.36	42.4658
539.7	8244.55	8181.28	7899.47	7908.38	8172.38	63.2695
539.6	8307.9	8169.87	7878.99	7888.13	8160.73	138.029
539.5	8193.27	8158.82	7858.43	7867.82	8149.43	34.4438
539.4	7873.5	8148.17	7837.79	7847.44	8138.52	-274.669
539.3	7912.72	8137.95	7817.08	7826.99	8128.03	-225.23
539.2	7994.17	8128.18	7796.28	7806.48	8117.98	-134.011
539.1	7855.4	8118.91	7775.42	7785.91	8108.42	-263.514
539	7807.13	8110.18	7754.48	7765.27	8099.38	-303.049
538.9	7716.63	8102.03	7733.46	7744.58	8090.92	-385.4
538.8	7671.38	8094.52	7712.37	7723.82	8083.07	-423.139
538.7	7641.22	8087.69	7691.2	7703	8075.89	-446.47
538.6	7798.08	8081.6	7669.96	7682.13	8069.44	-283.519
538.5	7813.17	8076.31	7648.65	7661.2	8063.77	-263.147
538.4	7460.22	8071.9	7627.28	7640.22	8058.96	-611.685
538.3	7451.17	8068.45	7605.83	7619.19	8055.08	-617.282
538.2	7499.43	8066.02	7584.31	7598.11	8052.21	-566.583
538.1	7430.05	8064.72	7562.72	7576.99	8050.45	-634.67
538	7602	8064.64	7541.06	7555.82	8049.89	-462.638
537.9	7562.78	8065.9	7519.34	7534.6	8050.63	-503.111
537.8	7252.07	8068.63	7497.56	7513.36	8052.83	-816.563
537.7	7481.33	8072.95	7475.71	7492.07	8056.58	-591.614
537.6	7472.28	8079.04	7453.79	7470.76	8062.08	-606.758
537.5	7487.37	8087.05	7431.82	7449.41	8069.45	-599.679
537.4	7565.8	8097.18	7409.79	7428.05	8078.92	-531.38
537.3	7469.27	8109.69	7387.7	7406.66	8090.73	-640.424
537.2	7595.97	8124.8	7365.55	7385.26	8105.09	-528.832
537.1	7840.32	8142.86	7343.35	7363.85	8122.37	-302.545
537	7746.8	8164.22	7321.1	7342.44	8142.89	-417.418
536.9	7734.73	8189.36	7298.81	7321.03	8167.14	-454.628
536.8	7692.5	8218.94	7276.47	7299.63	8195.77	-526.436
536.7	7982.1	8253.68	7254.07	7278.25	8229.51	-271.578
536.6	7936.85	8294.75	7231.64	7256.89	8269.51	-357.904
536.5	8072.6	8343.57	7209.17	7235.56	8317.18	-270.974
536.4	8054.5	8402.25	7186.66	7214.28	8374.64	-347.75
536.3	8190.25	8473.72	7164.12	7193.04	8444.79	-283.467
536.2	8307.9	8561.85	7141.55	7171.87	8531.53	-253.955
536.1	8473.82	8672.29	7118.94	7150.78	8640.45	-198.471
536	8663.87	8812.28	7096.31	7129.77	8778.83	-148.418
535.9	8950.45	8991.83	7073.66	7108.86	8956.63	-41.3838
535.8	8944.42	9224.07	7050.99	7088.08	9186.98	-279.653
535.7	9315.47	9525.25	7028.31	7067.44	9486.12	-209.788
535.6	9915.78	9916.47	7005.62	7046.97	9875.12	-0.689453
535.5	10555.3	10422.3	6982.93	7026.69	10378.5	133.025
535.4	11059.1	11072.4	6960.25	7006.64	11026	-13.2861
535.3	12157.2	11900.8	6937.59	6986.89	11851.5	256.401
535.2	13013.9	12942.8	6914.96	6967.5	12890.3	71.0644
535.1	14522.2	14237.7	6892.38	6948.6	14181.5	284.491
535	15979.3	15820.7	6869.87	6930.4	15760.2	158.543
534.9	17710.8	17725.5	6847.45	6913.27	17659.7	-14.623
534.8	20232.8	19979	6825.15	6897.83	19906.3	253.826
534.7	22706.5	22592.8	6802.99	6885.2	22510.6	113.662
534.6	25409.4	25569.7	6781.01	6877.29	25473.4	-160.332
534.5	29195.3	28887.5	6759.25	6877.28	28769.5	307.793
534.4	32543.8	32508.9	6737.76	6890.4	32356.2	34.9043
534.3	36752.1	36375.5	6716.58	6924.97	36167.1	376.508
534.2	40290.6	40400.1	6695.77	6993.64	40102.2	-109.504
534.1	44526	44484.3	6675.37	7115.29	44044.4	41.6758
534	48468.8	48502.3	6655.45	7316.51	47841.3	-33.5273
533.9	52432.7	52323	6636.06	7633.87	51325.2	109.68
533.8	55808.3	55810.8	6617.24	8115.47	54312.6	-2.49609
533.7	58984.9	58834.6	6599.05	8820.11	56613.5	150.332
533.6	61120.7	61302.8	6581.52	9818.5	58065.8	-182.121
533.5	63974.4	63173.8	6564.69	11186	58552.4	800.672
533.4	65051.4	64484.4	6548.59	13000.1	58032.9	566.965
533.3	65328.9	65344.7	6533.24	15330.2	56547.7	-15.7188
533.2	66140.4	65915.3	6518.64	18220	54214	225.078
533.1	66704.5	66374	6504.81	21684.9	51193.9	330.531
533	67488.9	66870.6	6491.74	25684.8	47677.6	618.227
532.9	67534.1	67497.4	6479.47	30128.3	43848.5	36.75
532.8	67591.4	68269.2	6467.97	34862.8	39874.4	-677.781
532.7	68484.4	69118.3	6457.27	39667.7	35907.8	-633.906
532.6	69582.4	69906	6447.36	44287.5	32065.9	-323.602
532.5	70149.6	70439.4	6438.27	48429.2	28448.5	-289.836
532.4	69703.1	70502.2	6430	51809.8	25122.4	-799.125
532.3	69685	69885.6	6422.55	54178	22130.1	-200.617
532.2	68053	68424.6	6415.91	55343.4	19497	-371.578
532.1	66330.5	66023.7	6410.07	55211.5	17222.3	306.805
532	62897.5	62683	6405.01	53792.7	15295.3	214.5
531.9	58834.1	58491.5	6400.67	51202.4	13689.8	342.543
531.8	54031.5	53615.7	6397.02	47640.3	12372.4	415.859
531.7	48643.8	48286.2	6393.98	43372.3	11307.9	357.543
531.6	42999.6	42747.7	6391.49	38681.9	10457.2	251.914
531.5	36911.9	37254.7	6389.47	33859.1	9785.07	-342.773
531.4	31750.4	32024.2	6387.84	29154.7	9257.35	-273.738
531.3	26842.3	27227.6	6386.55	24769.8	8844.36	-385.275
531.2	22664.2	22989.4	6385.52	20853.5	8521.5	-325.227
531.1	19125.7	19365.8	6384.7	17482.8	8267.67	-240.152
531	16163.3	16370.3	6384.04	14687.8	8066.56	-206.962
530.9	13985.3	13967.8	6383.51	12446.3	7905.02	17.4619
530.8	12096.8	12095.9	6383.08	10705.9	7773.06	0.963867
530.7	10992.7	10678.9	6382.73	9398.2	7663.4	313.859
530.6	9861.48	9632.02	6382.43	8444.05	7570.4	229.458
530.5	9004.75	8876.93	6382.18	7768.92	7490.19	127.818
530.4	8579.4	8342.06	6381.96	7304.19	7419.82	237.346
530.3	8039.42	7968.02	6381.77	6992.59	7357.2	71.3945
530.2	7695.52	7708.32	6381.6	6789.02	7300.9	-12.8052
530.1	7414.97	7527.05	6381.45	6658.72	7249.78	-112.082
530	7589.93	7398.62	6381.31	6576.83	7203.09	191.318
529.9	7481.33	7304.88	6381.19	6525.87	7160.2	176.453
529.8	7246.03	7233.66	6381.08	6494.12	7120.62	12.3711
529.7	7059	7177.11	6380.98	6474.08	7084.01	-118.115
529.6	6950.4	7130.13	6380.9	6461	7050.03	-179.732
529.5	6893.08	7089.65	6380.81	6452.02	7018.45	-196.565
529.4	6639.68	7053.73	6380.74	6445.44	6989.02	-414.043
529.3	6712.08	7021.18	6380.67	6440.31	6961.54	-309.098
529.2	6941.35	6991.34	6380.6	6436.07	6935.87	-49.9917
529.1	7031.85	6963.72	6380.54	6432.43	6911.83	68.1348
529	6847.83	6938.03	6380.49	6429.21	6889.31	-90.1982
528.9	6778.45	6914.05	6380.44	6426.32	6868.18	-135.6
528.8	6965.48	6891.59	6380.4	6423.69	6848.31	73.894
528.7	6874.98	6870.54	6380.37	6421.28	6829.63	4.44385
528.6	6675.88	6850.76	6380.35	6419.08	6812.02	-174.872
528.5	6506.95	6832.16	6380.32	6417.04	6795.44	-325.207
528.4	6712.08	6814.64	6380.3	6415.16	6779.78	-102.556
528.3	6464.72	6798.11	6380.29	6413.42	6764.97	-333.393
528.2	6579.35	6782.51	6380.27	6411.81	6750.98	-203.164
528.1	6817.67	6767.77	6380.26	6410.31	6737.72	49.9014
528	6784.48	6753.82	6380.25	6408.92	6725.16	30.6587
527.9	6516	6740.62	6380.25	6407.62	6713.25	-224.625
527.8	6380.25	6728.11	6380.25	6406.41	6701.94	-347.856

## Sheet: C1s-peak area
Peak	Position (eV)	Area	Atom%
0	285	110655	47.2
1	286.2	25039.6	10.7
2	289.1	34352.8	14.7
	Total	170048	72.6

## Sheet: O1s-peak area
Peak	Position (eV)	Area	Atom%
0	532.16	76063.8	11.2
1	533.5	110686	16.2
	Total	186750	27.4
