# Supplementary material for: Surface hydrophobization of hydrogels via interface dynamics-induced network reconfiguration
Source: Nat Commun. 2024 Jan 3;15:239. doi: 10.1038/s41467-023-44646-5 (PMC10764767; doi:10.1038/s41467-023-44646-5)
Supplement: Supplementary file 10 — Source data [file 41467_2023_44646_MOESM10_ESM.zip › Source data/Figure S17/Peak fitting and area ratio_100%.xlsx]

## Sheet: C1s-100%
B.E.(eV)	Raw Intensity	Peak Sum	Background	Peak 1	Peak 2	Peak 3	difference
303.1	6502.65	3177.98	3158.35	3162.43	3167.21	3165.05	3324.67
303	6614.3	3168.85	3148.97	3153.09	3157.95	3155.74	3445.45
302.9	6514.2	3159.69	3139.55	3143.72	3148.66	3146.41	3354.51
302.8	6417.95	3150.5	3130.1	3134.31	3139.35	3137.04	3267.45
302.7	6448.75	3141.28	3120.61	3124.87	3129.99	3127.64	3307.47
302.6	6344.8	3132.04	3111.09	3115.4	3120.61	3118.2	3212.76
302.5	6117.65	3122.76	3101.53	3105.89	3111.2	3108.73	2994.89
302.4	6121.5	3113.44	3091.93	3096.34	3101.74	3099.22	3008.06
302.3	6121.5	3104.1	3082.3	3086.76	3092.26	3089.68	3017.4
302.2	6221.6	3094.72	3072.62	3077.13	3082.73	3080.09	3126.88
302.1	6006	3085.3	3062.91	3067.47	3073.17	3070.47	2920.7
302	5917.45	3075.86	3053.15	3057.77	3063.58	3060.81	2841.59
301.9	5878.95	3066.38	3043.35	3048.03	3053.94	3051.11	2812.57
301.8	5859.7	3056.86	3033.51	3038.24	3044.27	3041.37	2802.84
301.7	5809.65	3047.3	3023.63	3028.42	3034.56	3031.59	2762.34
301.6	5836.6	3037.72	3013.7	3018.55	3024.81	3021.77	2798.89
301.5	5767.3	3028.09	3003.74	3008.64	3015.01	3011.91	2739.21
301.4	5821.2	3018.43	2993.72	2998.69	3005.19	3002	2802.77
301.3	5878.95	3008.73	2983.67	2988.69	2995.32	2992.05	2870.22
301.2	5570.95	2998.99	2973.57	2978.65	2985.41	2982.06	2571.95
301.1	5594.05	2989.22	2963.42	2968.57	2975.46	2972.03	2604.82
301	5674.9	2979.42	2953.23	2958.44	2965.47	2961.96	2695.48
300.9	5574.8	2969.57	2942.99	2948.27	2955.44	2951.84	2605.23
300.8	5478.55	2959.69	2932.71	2938.06	2945.37	2941.68	2518.86
300.7	5428.5	2949.77	2922.38	2927.8	2935.26	2931.47	2478.73
300.6	5632.55	2939.81	2912	2917.49	2925.11	2921.22	2692.74
300.5	5455.45	2929.82	2901.58	2907.13	2914.91	2910.93	2525.63
300.4	5343.8	2919.79	2891.11	2896.73	2904.68	2900.59	2424.01
300.3	5447.75	2909.72	2880.59	2886.29	2894.4	2890.2	2538.03
300.2	5397.7	2899.61	2870.02	2875.8	2884.08	2879.78	2498.09
300.1	5420.8	2889.47	2859.41	2865.26	2873.72	2869.3	2531.33
300	5351.5	2879.29	2848.74	2854.67	2863.32	2858.78	2472.21
299.9	5239.85	2869.08	2838.03	2844.04	2852.88	2848.22	2370.77
299.8	5416.95	2858.82	2827.27	2833.36	2842.4	2837.61	2558.12
299.7	5286.05	2848.54	2816.46	2822.64	2831.88	2826.95	2437.51
299.6	5105.1	2838.22	2805.61	2811.86	2821.31	2816.25	2266.89
299.5	5012.7	2827.86	2794.7	2801.04	2810.7	2805.5	2184.84
299.4	5205.2	2817.46	2783.74	2790.17	2800.05	2794.71	2387.74
299.3	5212.9	2807.02	2772.73	2779.25	2789.36	2783.86	2405.88
299.2	4912.6	2796.56	2761.67	2768.28	2778.64	2772.98	2116.04
299.1	4824.05	2786.05	2750.55	2757.26	2767.86	2762.04	2038
299	4812.5	2775.51	2739.39	2746.19	2757.05	2751.05	2036.99
298.9	4885.65	2764.94	2728.17	2735.07	2746.19	2740.02	2120.71
298.8	4858.7	2754.32	2716.9	2723.9	2735.28	2728.94	2104.38
298.7	4827.9	2743.68	2705.57	2712.68	2724.34	2717.8	2084.22
298.6	4573.8	2732.99	2694.2	2701.4	2713.36	2706.62	1840.81
298.5	4543	2722.28	2682.76	2690.07	2702.33	2695.39	1820.72
298.4	4477.55	2711.52	2671.27	2678.69	2691.26	2684.11	1766.03
298.3	4539.15	2700.73	2659.72	2667.26	2680.15	2672.77	1838.42
298.2	4296.6	2689.91	2648.12	2655.77	2668.99	2661.39	1606.69
298.1	4327.4	2679.05	2636.46	2644.22	2657.8	2649.95	1648.35
298	4204.2	2668.16	2624.74	2632.62	2646.55	2638.46	1536.04
297.9	4158	2657.23	2612.96	2620.97	2635.27	2626.92	1500.77
297.8	4015.55	2646.27	2601.12	2609.25	2623.95	2615.32	1369.28
297.7	4115.65	2635.28	2589.22	2597.48	2612.57	2603.67	1480.37
297.6	4069.45	2624.25	2577.26	2585.65	2601.16	2591.96	1445.2
297.5	3911.6	2613.2	2565.25	2573.77	2589.71	2580.2	1298.4
297.4	3892.35	2602.11	2553.17	2561.83	2578.22	2568.39	1290.24
297.3	3857.7	2590.99	2541.02	2549.83	2566.69	2556.52	1266.71
297.2	3680.6	2579.85	2528.82	2537.77	2555.12	2544.6	1100.75
297.1	3468.85	2568.67	2516.55	2525.65	2543.51	2532.62	900.177
297	3730.65	2557.47	2504.22	2513.47	2531.86	2520.59	1173.18
296.9	3730.65	2546.24	2491.83	2501.23	2520.17	2508.5	1184.4
296.8	3407.25	2535	2479.37	2488.93	2508.45	2496.36	872.253
296.7	3472.7	2523.72	2466.85	2476.57	2496.69	2484.16	948.975
296.6	3545.85	2512.43	2454.26	2464.15	2484.89	2471.91	1033.42
296.5	3441.9	2501.12	2441.61	2451.68	2473.07	2459.6	940.776
296.4	3330.25	2489.8	2428.9	2439.14	2461.22	2447.24	840.45
296.3	3384.15	2478.46	2416.12	2426.54	2449.34	2434.83	905.688
296.2	3295.6	2467.11	2403.28	2413.89	2437.43	2422.36	828.487
296.1	3053.05	2455.76	2390.38	2401.17	2425.49	2409.84	597.295
296	3145.45	2444.39	2377.4	2388.4	2413.53	2397.27	701.06
295.9	3133.9	2433.02	2364.37	2375.56	2401.55	2384.64	700.877
295.8	3053.05	2421.65	2351.26	2362.66	2389.56	2371.96	631.396
295.7	2945.25	2410.29	2338.09	2349.71	2377.54	2359.23	534.961
295.6	3045.35	2398.93	2324.86	2336.69	2365.52	2346.44	646.418
295.5	2779.7	2387.59	2311.56	2323.62	2353.48	2333.61	392.113
295.4	2852.85	2376.26	2298.19	2310.48	2341.44	2320.72	476.595
295.3	2683.45	2364.94	2284.76	2297.29	2329.4	2307.78	318.507
295.2	2552.55	2353.65	2271.26	2284.03	2317.35	2294.79	198.896
295.1	2729.65	2342.39	2257.69	2270.71	2305.31	2281.75	387.256
295	2691.15	2331.17	2244.06	2257.34	2293.28	2268.66	359.979
294.9	2552.55	2319.99	2230.36	2243.91	2281.26	2255.53	232.56
294.8	2514.05	2308.86	2216.59	2230.41	2269.27	2242.35	205.192
294.7	2571.8	2297.78	2202.75	2216.86	2257.3	2229.12	274.019
294.6	2533.3	2286.77	2188.85	2203.26	2245.38	2215.84	246.529
294.5	2614.15	2275.84	2174.89	2189.59	2233.49	2202.53	338.315
294.4	2471.7	2264.99	2160.86	2175.87	2221.65	2189.17	206.714
294.3	2456.3	2254.23	2146.76	2162.1	2209.88	2175.78	202.068
294.2	2329.25	2243.58	2132.6	2148.28	2198.17	2162.34	85.6672
294.1	2206.05	2233.05	2118.38	2134.39	2186.55	2148.87	-27.0029
294	2298.45	2222.66	2104.09	2120.46	2175.01	2135.36	75.7954
293.9	2298.45	2212.4	2089.73	2106.47	2163.58	2121.82	86.0471
293.8	2202.2	2202.32	2075.31	2092.43	2152.27	2108.24	-0.116211
293.7	2244.55	2192.41	2060.83	2078.34	2141.1	2094.63	52.1409
293.6	2240.7	2182.71	2046.28	2064.2	2130.08	2081	57.9934
293.5	2248.4	2173.23	2031.67	2050.01	2119.23	2067.34	75.1704
293.4	2055.9	2164	2017.01	2035.77	2108.58	2053.66	-108.103
293.3	2140.6	2155.05	2002.27	2021.49	2098.15	2039.95	-14.4509
293.2	2082.85	2146.41	1987.48	2007.16	2087.96	2026.23	-63.5547
293.1	2163.7	2138.1	1972.62	1992.79	2078.05	2012.5	25.6008
293	2209.9	2130.17	1957.7	1978.38	2068.45	1998.75	79.7261
292.9	2082.85	2122.67	1942.73	1963.93	2059.21	1985	-39.8208
292.8	2055.9	2115.64	1927.7	1949.44	2050.36	1971.24	-59.7358
292.7	2125.2	2109.12	1912.61	1934.91	2041.94	1957.49	16.0798
292.6	2148.3	2103.19	1897.46	1920.34	2034.03	1943.74	45.1111
292.5	1951.95	2097.91	1882.26	1905.75	2026.68	1930	-145.96
292.4	1936.55	2093.36	1867	1891.12	2019.96	1916.27	-156.807
292.3	1951.95	2089.62	1851.68	1876.46	2013.96	1902.56	-137.671
292.2	1925	2086.8	1836.31	1861.77	2008.77	1888.88	-161.798
292.1	1794.1	2085.01	1820.88	1847.06	2004.5	1875.22	-290.914
292	1701.7	2084.4	1805.4	1832.32	2001.28	1861.6	-382.699
291.9	1759.45	2085.11	1789.86	1817.56	1999.25	1848.02	-325.658
291.8	1917.3	2087.33	1774.27	1802.77	1998.6	1834.49	-170.03
291.7	1786.4	2091.28	1758.62	1787.97	1999.53	1821.02	-304.879
291.6	1801.8	2097.24	1742.92	1773.16	2002.31	1807.62	-295.438
291.5	1828.75	2105.54	1727.18	1758.34	2007.27	1794.29	-276.792
291.4	1844.15	2116.65	1711.38	1743.5	2014.86	1781.05	-272.5
291.3	2032.8	2131.22	1695.53	1728.67	2025.71	1767.91	-98.4213
291.2	1982.75	2150.25	1679.64	1713.84	2040.81	1754.88	-167.497
291.1	1782.55	2175.36	1663.7	1699.02	2061.78	1741.98	-392.815
291	1951.95	2209.24	1647.72	1684.2	2091.26	1729.22	-257.291
290.9	2032.8	2256.34	1631.7	1669.4	2133.71	1716.62	-223.541
290.8	2190.65	2323.99	1615.63	1654.62	2196.42	1704.2	-133.337
290.7	2421.65	2423.79	1599.52	1639.87	2290.99	1691.97	-2.14307
290.6	2487.1	2573.63	1583.38	1625.16	2435.26	1679.97	-86.532
290.5	2818.2	2799.36	1567.21	1610.49	2655.06	1668.22	18.8445
290.4	3191.65	3136.47	1551.01	1595.88	2985.87	1656.75	55.1763
290.3	3699.85	3630.51	1534.79	1581.33	3473.17	1645.59	69.3345
290.2	4477.55	4335.06	1518.55	1566.86	4170.52	1634.78	142.489
290.1	5551.7	5307.93	1502.31	1552.5	5135.68	1624.38	243.77
290	6749.05	6601.56	1486.09	1538.25	6421.05	1614.43	147.486
289.9	8061.9	8252.23	1469.88	1524.15	8062.84	1605	-190.325
289.8	10090.9	10266.3	1453.73	1510.23	10067.4	1596.16	-175.439
289.7	12578	12606.4	1437.65	1496.52	12397.2	1587.98	-28.4697
289.6	15515.5	15184.6	1421.67	1483.06	14964.3	1580.58	330.846
289.5	17567.5	17853.4	1405.83	1469.91	17621.1	1574.07	-285.873
289.4	20308.8	20410.3	1390.16	1457.11	20165	1568.56	-101.582
289.3	22422.4	22608.4	1374.7	1444.7	22348.9	1564.2	-185.963
289.2	24428.2	24182.8	1359.47	1432.75	23907.8	1561.13	245.502
289.1	24882.5	24906.8	1344.49	1421.28	24614.9	1559.56	-24.2441
289	24351.2	24662.4	1329.79	1410.34	24352	1559.67	-311.158
288.9	23485	23491.4	1315.34	1399.93	23160.4	1561.73	-6.37891
288.8	21871.8	21576.6	1301.14	1390.09	21222.8	1566.07	295.219
288.7	19712	19174.5	1287.17	1380.82	18794.9	1573.13	537.514
288.6	16986.2	16544.7	1273.41	1372.13	16135.9	1583.57	441.465
288.5	13471.1	13915.7	1259.82	1364.03	13473	1598.25	-444.507
288.4	11257.4	11463.6	1246.35	1356.52	10981.4	1618.4	-206.254
288.3	9120.65	9308.22	1232.98	1349.63	8778.83	1645.73	-187.573
288.2	7457.45	7514.05	1219.69	1343.4	6927.48	1682.55	-56.5952
288.1	6056.05	6096.58	1206.46	1337.88	5439.67	1731.94	-40.5303
288	5089.7	5037.3	1193.26	1333.13	4292.83	1797.86	52.4009
287.9	4358.2	4295.1	1180.08	1329.24	3440.86	1885.17	63.0981
287.8	3726.8	3819.71	1166.93	1326.33	2827.49	1999.75	-92.9089
287.7	3680.6	3561.64	1153.79	1324.53	2396.49	2148.19	118.961
287.6	3542	3478.22	1140.65	1324.08	2097.63	2337.81	63.781
287.5	3515.05	3536.71	1127.53	1325.3	1890.59	2575.88	-21.6575
287.4	3592.05	3713.93	1114.42	1328.75	1744.91	2869.1	-121.876
287.3	4115.65	3994.67	1101.32	1335.41	1639.07	3222.83	120.984
287.2	4350.5	4369.19	1088.24	1347.1	1558.66	3639.92	-18.6885
287.1	4897.2	4831.49	1075.19	1367.14	1494.42	4120.32	65.7061
287	5378.45	5377.08	1062.17	1401.53	1440.69	4659.2	1.36816
286.9	5975.2	6002.93	1049.19	1460.8	1394.04	5246.46	-27.7261
286.8	6625.85	6708.11	1036.26	1562.75	1352.44	5865.43	-82.2593
286.7	7522.9	7495.57	1023.38	1736.19	1314.65	6491.49	27.3306
286.6	8558.55	8376.44	1010.57	2025.9	1279.88	7091.81	182.107
286.5	9024.4	9373.64	997.845	2497.57	1247.62	7624.14	-349.239
286.4	10414.2	10530.2	985.21	3242.61	1217.51	8040.47	-115.91
286.3	11865.7	11918.6	972.682	4380.42	1189.26	8294.29	-52.9062
286.2	13856.1	13649.8	960.282	6055.46	1162.67	8352.2	206.382
286.1	15831.2	15876.2	948.036	8429.92	1137.56	8204.8	-45.0107
286	18999.8	18774	935.968	11662.1	1113.81	7870.02	225.756
285.9	22792	22510.2	924.12	15880.3	1091.31	7386.85	281.793
285.8	27696.9	27195.4	912.541	21147	1070	6803.48	501.475
285.7	32644.2	32834.2	901.293	27420.1	1049.84	6166.84	-190.065
285.6	39227.7	39295.5	890.439	34529.6	1030.8	5515.98	-67.8867
285.5	46030.6	46284.9	880.064	42150.6	1012.9	4881.54	-254.297
285.4	53214.7	53358.5	870.252	49817.4	996.138	4285.43	-143.793
285.3	59328.5	59956.5	861.097	56955.9	980.562	3742.2	-628.012
285.2	65476.9	65462.6	852.674	62941.5	966.196	3260.32	14.3203
285.1	69219.1	69293.5	845.063	67187.8	953.069	2842.78	-74.3359
285	71201.9	70986.5	838.311	69233	941.192	2488.95	215.414
284.9	69430.9	70302.1	832.444	68841.5	930.553	2195	-871.227
284.8	67209.4	67279.5	827.439	66058.3	921.099	1955.03	-70.0547
284.7	62989.8	62227.8	823.269	61199.5	912.775	1762.07	762.07
284.6	56263.9	55647.7	819.882	54773.4	905.501	1608.62	616.156
284.5	48452.2	48143.8	817.192	47391.4	899.171	1487.58	308.453
284.4	40428.8	40325.2	815.102	39669.3	893.667	1392.4	103.68
284.3	33106.2	32731.7	813.51	32152.4	888.869	1317.44	374.424
284.2	26060.7	25784.2	812.325	25266.2	884.67	1258.02	276.435
284.1	19238.5	19750.7	811.457	19282.3	880.965	1210.33	-512.24
284	14426	14760	810.822	14332.5	877.654	1171.48	-333.998
283.9	10379.6	10814.1	810.358	10420.9	874.666	1139.26	-434.477
283.8	7692.3	7824.33	810.014	7460.36	871.938	1112.06	-132.03
283.7	5728.8	5648.8	809.757	5310.18	869.426	1088.7	80.0049
283.6	4269.65	4123.26	809.562	3806.96	867.097	1068.33	146.387
283.5	3164.7	3090.22	809.41	2793.78	864.923	1050.33	74.4807
283.4	2517.9	2411.56	809.288	2132.97	862.883	1034.28	106.343
283.3	1951.95	1976.33	809.188	1713.91	860.962	1019.83	-24.376
283.2	1771	1701.38	809.101	1453.67	859.146	1006.77	69.6228
283.1	1574.65	1527.78	809.027	1293.53	857.427	994.879	46.868
283	1593.9	1416.31	808.963	1194.41	855.798	984.027	177.589
282.9	1293.6	1341.91	808.908	1131.38	854.252	974.09	-48.3068
282.8	1278.2	1289.3	808.859	1089.27	852.783	964.963	-11.0968
282.7	1208.9	1249.55	808.817	1059.23	851.385	956.564	-40.6482
282.6	1189.65	1217.57	808.779	1036.26	850.054	948.813	-27.9156
282.5	1128.05	1190.55	808.746	1017.61	848.785	941.648	-62.4989
282.4	997.15	1166.94	808.717	1001.79	847.575	935.01	-169.794
282.3	1047.2	1145.88	808.691	987.99	846.419	928.851	-98.6782
282.2	1001	1126.84	808.667	975.734	845.314	923.127	-125.84
282.1	1112.65	1109.49	808.646	964.728	844.257	917.796	3.16113
282	970.2	1093.6	808.629	954.784	843.247	912.825	-123.4
281.9	908.6	1078.99	808.614	945.758	842.28	908.183	-170.394
281.8	927.85	1065.53	808.599	937.534	841.353	903.841	-137.679
281.7	920.15	1053.09	808.587	930.022	840.465	899.775	-132.938
281.6	931.7	1041.56	808.576	923.139	839.612	895.96	-109.86
281.5	847	1030.86	808.566	916.819	838.793	892.379	-183.858
281.4	904.75	1020.9	808.557	911.002	838.006	889.01	-116.153
281.3	889.35	1011.63	808.549	905.636	837.25	885.839	-122.277
281.2	766.15	1002.97	808.542	900.679	836.523	882.851	-236.819
281.1	770	994.87	808.535	896.087	835.822	880.03	-224.87
281	850.85	987.282	808.527	891.825	835.146	877.365	-136.432
280.9	943.25	980.163	808.52	887.864	834.495	874.844	-36.9134
280.8	877.8	973.477	808.514	884.177	833.869	872.459	-95.677
280.7	854.7	967.189	808.509	880.741	833.265	870.201	-112.489
280.6	927.85	961.263	808.505	877.531	832.683	868.059	-33.4134
280.5	935.55	955.675	808.502	874.53	832.122	866.027	-20.1254
280.4	858.55	950.4	808.501	871.721	831.582	864.098	-91.8496
280.3	793.1	945.412	808.501	869.087	831.061	862.265	-152.312
280.2	862.4	940.691	808.5	866.614	830.558	860.52	-78.2914
280.1	808.5	936.218	808.5	864.288	830.071	858.859	-127.718

## Sheet: O1s-100%
B.E.(eV)	Raw Intensity	Peak Sum	Background	Peak 1	Peak 2	difference
546.1	12510.1	8336.05	8289.36	8294.52	8330.89	4174.07
546	12274.8	8324.2	8276.78	8282.01	8318.97	3950.62
545.9	12353.2	8312.32	8264.15	8269.46	8307.01	4040.93
545.8	12039.5	8300.41	8251.47	8256.86	8295.02	3739.11
545.7	12187.3	8288.47	8238.74	8244.21	8283	3898.86
545.6	12102.9	8276.49	8225.96	8231.51	8270.94	3826.37
545.5	11843.4	8264.49	8213.13	8218.76	8258.86	3578.94
545.4	11568.9	8252.45	8200.25	8205.96	8246.74	3316.46
545.3	11457.3	8240.39	8187.31	8193.11	8234.58	3216.91
545.2	11279.3	8228.28	8174.31	8180.2	8222.39	3051.04
545.1	11237.1	8216.14	8161.26	8167.24	8210.16	3020.95
545	11134.5	8203.96	8148.15	8154.22	8197.89	2930.56
544.9	11179.8	8191.74	8134.98	8141.14	8185.58	2988.02
544.8	11167.7	8179.5	8121.75	8128.01	8173.23	2988.2
544.7	10917.3	8167.22	8108.46	8114.82	8160.86	2750.1
544.6	10612.6	8154.91	8095.11	8101.57	8148.44	2457.73
544.5	10823.8	8142.56	8081.69	8088.26	8135.99	2681.24
544.4	10657.9	8130.17	8068.22	8074.89	8123.5	2527.71
544.3	10555.3	8117.76	8054.68	8061.46	8110.97	2437.56
544.2	10537.2	8105.31	8041.07	8047.97	8098.41	2431.91
544.1	10724.2	8092.83	8027.41	8034.42	8085.82	2631.42
544	10549.3	8080.32	8013.68	8020.81	8073.19	2468.96
543.9	10419.6	8067.78	7999.89	8007.14	8060.53	2351.78
543.8	10172.2	8055.22	7986.04	7993.41	8047.84	2116.98
543.7	10145	8042.62	7972.12	7979.62	8035.12	2102.43
543.6	10015.3	8030	7958.13	7965.76	8022.37	1985.33
543.5	9662.38	8017.35	7944.08	7951.84	8009.59	1645.03
543.4	9713.67	8004.67	7929.96	7937.86	7996.77	1708.99
543.3	9574.9	7991.97	7915.76	7923.81	7983.93	1582.93
543.2	9695.57	7979.24	7901.5	7909.69	7971.05	1716.33
543.1	9451.22	7966.48	7887.17	7895.5	7958.15	1484.73
543	9285.3	7953.71	7872.76	7881.25	7945.22	1331.59
542.9	9514.57	7940.91	7858.29	7866.93	7932.27	1573.65
542.8	9185.75	7928.1	7843.74	7852.55	7919.3	1257.65
542.7	9046.98	7915.27	7829.12	7838.1	7906.3	1131.71
542.6	9258.15	7902.42	7814.43	7823.58	7893.28	1355.73
542.5	9167.65	7889.56	7799.67	7808.99	7880.25	1278.09
542.4	9164.63	7876.7	7784.84	7794.34	7867.2	1287.94
542.3	9212.9	7863.83	7769.94	7779.62	7854.14	1349.07
542.2	9231	7850.95	7754.97	7764.84	7841.08	1380.05
542.1	9297.37	7838.08	7739.92	7749.99	7828.01	1459.28
542	9345.63	7825.22	7724.82	7735.09	7814.95	1520.41
541.9	9357.7	7812.37	7709.64	7720.12	7801.88	1545.33
541.8	9143.52	7799.53	7694.4	7705.1	7788.83	1343.98
541.7	8947.43	7786.71	7679.1	7690.02	7775.79	1160.72
541.6	9137.48	7773.92	7663.72	7674.87	7762.77	1363.57
541.5	9092.23	7761.15	7648.28	7659.66	7749.76	1331.09
541.4	9279.27	7748.41	7632.77	7644.4	7736.78	1530.86
541.3	9339.6	7735.72	7617.2	7629.08	7723.84	1603.88
541.2	8989.67	7723.06	7601.57	7613.71	7710.92	1266.6
541.1	8838.83	7710.47	7585.88	7598.29	7698.06	1128.37
541	9140.5	7697.92	7570.12	7582.8	7685.23	1442.58
540.9	8760.4	7685.43	7554.29	7567.27	7672.46	1074.97
540.8	8844.87	7673.02	7538.4	7551.68	7659.75	1171.85
540.7	8962.52	7660.68	7522.45	7536.03	7647.1	1301.84
540.6	8862.97	7648.43	7506.44	7520.34	7634.53	1214.54
540.5	8697.05	7636.27	7490.37	7504.59	7622.04	1060.78
540.4	8310.92	7624.21	7474.23	7488.8	7609.64	686.71
540.3	8160.08	7612.26	7458.03	7472.95	7597.34	547.828
540.2	8395.38	7600.42	7441.76	7457.04	7585.13	794.965
540.1	7960.98	7588.71	7425.43	7441.09	7573.05	372.27
540	8078.63	7577.14	7409.02	7425.08	7561.08	501.491
539.9	7852.38	7565.72	7392.56	7409.03	7549.26	286.66
539.8	7810.15	7554.47	7376.03	7392.92	7537.58	255.68
539.7	7746.8	7543.39	7359.43	7376.76	7526.06	203.409
539.6	7680.43	7532.51	7342.76	7360.56	7514.72	147.924
539.5	7369.72	7521.83	7326.03	7344.3	7503.56	-152.117
539.4	7218.88	7511.38	7309.23	7328	7492.61	-292.498
539.3	7074.08	7501.18	7292.36	7311.65	7481.89	-427.094
539.2	7059	7491.23	7275.42	7295.24	7471.41	-432.232
539.1	7040.9	7481.58	7258.41	7278.8	7461.19	-440.678
539	7107.27	7472.23	7241.33	7262.31	7451.26	-364.965
538.9	7010.73	7463.23	7224.19	7245.77	7441.64	-452.492
538.8	6763.37	7454.59	7206.98	7229.2	7432.37	-691.225
538.7	6730.18	7446.35	7189.69	7212.59	7423.46	-716.168
538.6	7004.7	7438.55	7172.35	7195.94	7414.96	-433.852
538.5	6790.52	7431.22	7154.94	7179.25	7406.9	-640.704
538.4	6585.38	7424.4	7137.46	7162.54	7399.32	-839.02
538.3	6787.5	7418.15	7119.91	7145.8	7392.27	-630.652
538.2	6965.48	7412.51	7102.31	7129.03	7385.78	-447.022
538.1	6953.42	7407.53	7084.64	7112.24	7379.93	-454.118
538	6573.32	7403.28	7066.91	7095.44	7374.75	-829.968
537.9	6663.82	7399.83	7049.12	7078.62	7370.33	-736.012
537.8	6669.85	7397.25	7031.27	7061.8	7366.72	-727.399
537.7	6721.13	7395.61	7013.36	7044.97	7364.01	-674.477
537.6	6941.35	7395.02	6995.4	7028.14	7362.29	-453.674
537.5	6899.12	7395.57	6977.38	7011.31	7361.64	-496.458
537.4	6899.12	7397.39	6959.31	6994.5	7362.19	-498.269
537.3	6929.28	7400.6	6941.18	6977.71	7364.07	-471.319
537.2	6956.43	7405.35	6923.01	6960.95	7367.41	-448.916
537.1	6956.43	7411.83	6904.79	6944.22	7372.4	-455.395
537	7125.37	7420.22	6886.52	6927.53	7379.21	-294.854
536.9	6920.23	7430.8	6868.2	6910.89	7388.11	-510.566
536.8	7025.82	7443.91	6849.84	6894.31	7399.43	-418.093
536.7	7113.3	7459.95	6831.43	6877.81	7413.58	-346.648
536.6	6938.33	7479.54	6812.99	6861.38	7431.15	-541.211
536.5	7068.05	7503.47	6794.5	6845.05	7452.92	-435.419
536.4	7273.18	7532.91	6775.97	6828.82	7480.07	-259.727
536.3	7517.53	7569.58	6757.41	6812.71	7514.27	-52.0425
536.2	7511.5	7615.8	6738.81	6796.75	7557.86	-104.3
536.1	7297.32	7675.09	6720.19	6780.95	7614.33	-377.775
536	7722.67	7752.2	6701.53	6765.32	7688.41	-29.5347
535.9	7942.88	7853.92	6682.85	6749.9	7786.87	88.9624
535.8	8220.42	7989.57	6664.15	6734.72	7919	230.843
535.7	8277.73	8171.31	6645.43	6719.79	8096.94	106.426
535.6	8618.62	8415.48	6626.69	6705.16	8337.01	203.135
535.5	8769.45	8742.26	6607.94	6690.87	8659.33	27.1943
535.4	9059.05	9177.03	6589.19	6676.95	9089.27	-117.983
535.3	9767.97	9750.43	6570.43	6663.47	9657.39	17.5371
535.2	10558.3	10496.5	6551.68	6650.48	10397.7	61.7842
535.1	11372.8	11454.8	6532.94	6638.08	11349.7	-82.0098
535	12730.3	12664.5	6514.23	6626.36	12552.4	65.7793
534.9	13885.7	14166	6495.57	6615.51	14046.1	-280.322
534.8	15843.5	15996.4	6476.96	6605.77	15867.6	-152.892
534.7	17943.1	18181.4	6458.43	6597.58	18042.3	-238.273
534.6	20362.5	20739.3	6440.01	6591.68	20587.6	-376.764
534.5	23008.1	23665.7	6421.72	6589.35	23498.1	-657.566
534.4	26480.3	26940.4	6403.59	6592.84	26751.1	-460.084
534.3	30359.7	30520.6	6385.67	6606.02	30300.3	-160.906
534.2	34049.1	34332.6	6368	6635.23	34065.4	-283.496
534.1	38441.4	38287.9	6350.61	6690.84	37947.7	153.492
534	41919.6	42268.1	6333.57	6788.83	41812.8	-348.465
533.9	46333	46146.8	6316.9	6953.3	45510.4	186.195
533.8	50577.4	49790.2	6300.67	7219.11	48871.8	787.203
533.7	53313.6	53062.2	6284.92	7633.61	51713.6	251.305
533.6	56025.5	55855.5	6269.67	8259.83	53865.3	170.07
533.5	57609.3	58096.1	6254.97	9174.35	55176.7	-486.781
533.4	59724	59777.3	6240.83	10467.3	55550.8	-53.3164
533.3	60761.7	60965.9	6227.27	12236.3	54956.9	-204.215
533.2	61368.1	61797.8	6214.31	14571.6	53440.6	-429.754
533.1	61283.6	62458.7	6201.95	17550.6	51110.1	-1175.09
533	62294.2	63141.3	6190.2	21208.5	48123.1	-847.18
532.9	63265.5	64007.5	6179.07	25531.9	44654.7	-741.981
532.8	64891.5	65151.9	6168.56	30439.4	40881	-260.371
532.7	66508.4	66576.7	6158.7	35761	36974.4	-68.2656
532.6	68517.6	68188.8	6149.51	41259.4	33078.9	328.805
532.5	69615.6	69799.2	6141.01	46616.4	29323.7	-183.547
532.4	71630.8	71151.4	6133.21	51480.3	25804.4	479.297
532.3	71657.9	71951.5	6126.13	55488.3	22589.3	-293.602
532.2	71974.6	71910.5	6119.78	58304	19726.2	64.1875
532.1	71359.2	70796.1	6114.15	59679.3	17230.9	563.156
532	68580.9	68479.4	6109.26	59483.5	15105.2	101.453
531.9	64976	64960.5	6105.05	57735.9	13329.6	15.4883
531.8	60653.1	60368.1	6101.5	54595.7	11873.8	285.023
531.7	54987.8	54945.9	6098.55	50341.6	10702.9	41.9375
531.6	48480.8	48991.2	6096.14	45312.2	9775.08	-510.297
531.5	42209.2	42837.3	6094.21	39880.1	9051.45	-628.102
531.4	35798.8	36790.5	6092.67	34389.6	8493.5	-991.672
531.3	30377.8	31110	6091.47	29134.5	8067.04	-732.221
531.2	25822.7	25998.8	6090.53	24346	7743.35	-176.162
531.1	21291.6	21570.9	6089.81	20163	7497.69	-279.273
531	17777.2	17878.9	6089.27	16657.3	7310.8	-101.65
530.9	14959.6	14905	6088.85	13826.6	7167.21	54.7051
530.8	12823.9	12587.2	6088.53	11620.5	7055.19	236.645
530.7	11288.4	10839.5	6088.28	9961.59	6966.21	448.848
530.6	10199.4	9558.74	6088.1	8753.01	6893.83	640.608
530.5	9285.3	8646.4	6087.95	7900.73	6833.62	638.901
530.4	8546.22	8011.2	6087.85	7316.7	6782.35	535.015
530.3	7891.6	7576.88	6087.77	6926.88	6737.77	314.72
530.2	7556.75	7283.64	6087.71	6672.97	6698.38	273.114
530.1	7218.88	7085.68	6087.67	6510.29	6663.06	133.205
530	6829.73	6950.65	6087.64	6407.19	6631.1	-120.92
529.9	6570.3	6856	6087.61	6341.69	6601.92	-285.698
529.8	6488.85	6786.84	6087.6	6299.32	6575.12	-297.993
529.7	6467.73	6733.8	6087.59	6270.96	6550.42	-266.065
529.6	6464.72	6690.93	6087.58	6250.95	6527.56	-226.216
529.5	6455.67	6654.76	6087.57	6235.98	6506.36	-199.092
529.4	6181.15	6623.15	6087.58	6224.08	6486.65	-441.998
529.3	6045.4	6594.84	6087.58	6214.14	6468.27	-549.438
529.2	6347.07	6569.12	6087.58	6205.56	6451.14	-222.05
529.1	6280.7	6545.49	6087.58	6197.96	6435.11	-264.791
529	6202.27	6523.68	6087.59	6191.15	6420.12	-321.413
528.9	6129.87	6503.44	6087.6	6184.97	6406.07	-373.579
528.8	6006.18	6484.61	6087.6	6179.33	6392.88	-478.425
528.7	5997.13	6467.05	6087.61	6174.18	6380.49	-469.92
528.6	6066.52	6450.64	6087.62	6169.44	6368.82	-384.125
528.5	6039.37	6435.29	6087.62	6165.08	6357.83	-395.925
528.4	5912.67	6420.9	6087.63	6161.06	6347.48	-508.237
528.3	6000.15	6407.39	6087.63	6157.33	6337.69	-407.238
528.2	5879.48	6394.69	6087.63	6153.88	6328.44	-515.207
528.1	6087.63	6382.73	6087.63	6150.68	6319.69	-295.099

## Sheet: C 1s-peak area
Peak	Position (eV)	Area	Atom%
0	284.966	93504.5	45.3
1	289.075	32585.8	15.8
2	286.216	14598.6	7.1
	Total	140689	68.1

## Sheet: O 1s-peak area
Peak	Position (eV)	Area	Atom%
0	532.062	80246.5	14.3
1	533.41	99159.9	17.6
	Total	179406	31.9
