# Supplementary material for: Surface hydrophobization of hydrogels via interface dynamics-induced network reconfiguration
Source: Nat Commun. 2024 Jan 3;15:239. doi: 10.1038/s41467-023-44646-5 (PMC10764767; doi:10.1038/s41467-023-44646-5)
Supplement: Supplementary file 10 — Source data [file 41467_2023_44646_MOESM10_ESM.zip › Source data/Figure S17/Peak fitting and area ratio_50%.xlsx]

## Sheet: C1s-50%
B.E.(eV)	Raw Intensity	Peak Sum	Background	Peak 1	Peak 2	Peak 3	difference
303.2	6514.2	3226.73	3207.2	3212.39	3216.11	3212.64	3287.47
303.1	6656.65	3217.11	3197.33	3202.58	3206.37	3202.84	3439.54
303	6645.1	3207.47	3187.43	3192.73	3196.59	3193	3437.63
302.9	6683.6	3197.79	3177.49	3182.85	3186.79	3183.13	3485.81
302.8	6587.35	3188.09	3167.52	3172.94	3176.96	3173.23	3399.26
302.7	6429.5	3178.35	3157.52	3163	3167.09	3163.3	3251.15
302.6	6391	3168.58	3147.48	3153.02	3157.19	3153.33	3222.42
302.5	6448.75	3158.79	3137.4	3143	3147.26	3143.32	3289.96
302.4	6290.9	3148.96	3127.28	3132.95	3137.29	3133.28	3141.94
302.3	6410.25	3139.09	3117.12	3122.86	3127.28	3123.2	3271.16
302.2	6213.9	3129.2	3106.93	3112.73	3117.25	3113.08	3084.7
302.1	6244.7	3119.27	3096.7	3102.57	3107.17	3102.93	3125.43
302	6048.35	3109.31	3086.42	3092.36	3097.06	3092.73	2939.04
301.9	6017.55	3099.32	3076.11	3082.12	3086.91	3082.5	2918.23
301.8	5898.2	3089.28	3065.75	3071.83	3076.73	3072.22	2808.91
301.7	5921.3	3079.21	3055.34	3061.5	3066.5	3061.9	2842.09
301.6	5828.9	3069.11	3044.9	3051.13	3056.23	3051.55	2759.79
301.5	5894.35	3058.97	3034.41	3040.71	3045.92	3041.14	2835.39
301.4	5740.35	3048.78	3023.87	3030.26	3035.57	3030.7	2691.57
301.3	5732.65	3038.57	3013.29	3019.75	3025.19	3020.21	2694.08
301.2	5678.75	3028.31	3002.66	3009.2	3014.76	3009.67	2650.44
301.1	5655.65	3018.01	2991.99	2998.61	3004.28	2999.09	2637.64
301	5902.05	3007.68	2981.26	2987.97	2993.77	2988.47	2894.37
300.9	5744.2	2997.31	2970.5	2977.29	2983.22	2977.8	2746.89
300.8	5505.5	2986.91	2959.69	2966.56	2972.62	2967.09	2518.59
300.7	5813.5	2976.46	2948.83	2955.79	2961.99	2956.34	2837.04
300.6	5667.2	2965.98	2937.92	2944.97	2951.31	2945.54	2701.22
300.5	5451.6	2955.46	2926.97	2934.11	2940.59	2934.69	2496.14
300.4	5567.1	2944.91	2915.97	2923.2	2929.83	2923.8	2622.19
300.3	5740.35	2934.32	2904.92	2912.25	2919.03	2912.86	2806.03
300.2	5463.15	2923.69	2893.82	2901.25	2908.19	2901.88	2539.46
300.1	5528.6	2913.02	2882.67	2890.2	2897.31	2890.86	2615.58
300	5401.55	2902.32	2871.48	2879.11	2886.39	2879.79	2499.23
299.9	5390	2891.58	2860.24	2867.97	2875.42	2868.67	2498.42
299.8	5347.65	2880.81	2848.95	2856.79	2864.42	2857.5	2466.84
299.7	5493.95	2869.99	2837.61	2845.55	2853.37	2846.29	2623.95
299.6	5443.9	2859.15	2826.22	2834.27	2842.28	2835.03	2584.75
299.5	5443.9	2848.27	2814.78	2822.94	2831.15	2823.73	2595.63
299.4	5182.1	2837.35	2803.29	2811.57	2819.98	2812.38	2344.75
299.3	5201.35	2826.4	2791.75	2800.15	2808.77	2800.98	2374.95
299.2	5155.15	2815.41	2780.16	2788.68	2797.52	2789.54	2339.74
299.1	5197.5	2804.39	2768.52	2777.16	2786.23	2778.05	2393.11
299	5039.65	2793.33	2756.83	2765.59	2774.9	2766.51	2246.32
298.9	4935.7	2782.24	2745.09	2753.97	2763.52	2754.92	2153.46
298.8	5151.3	2771.11	2733.29	2742.3	2752.11	2743.28	2380.19
298.7	4870.25	2759.95	2721.44	2730.58	2740.65	2731.59	2110.3
298.6	4820.2	2748.76	2709.53	2718.81	2729.15	2719.85	2071.45
298.5	4442.9	2737.52	2697.57	2706.99	2717.61	2708.06	1705.38
298.4	4489.1	2726.26	2685.55	2695.11	2706.03	2696.22	1762.85
298.3	4466	2714.95	2673.48	2683.18	2694.4	2684.32	1751.05
298.2	4369.75	2703.61	2661.34	2671.19	2682.72	2672.38	1666.14
298.1	4354.35	2692.23	2649.15	2659.15	2671.01	2660.37	1662.12
298	4150.3	2680.82	2636.89	2647.05	2659.25	2648.31	1469.48
297.9	4184.95	2669.37	2624.58	2634.89	2647.44	2636.19	1515.58
297.8	4258.1	2657.89	2612.2	2622.67	2635.59	2624.02	1600.21
297.7	3973.2	2646.37	2599.76	2610.4	2623.7	2611.79	1326.83
297.6	3919.3	2634.82	2587.26	2598.07	2611.76	2599.51	1284.48
297.5	3973.2	2623.24	2574.69	2585.68	2599.78	2587.16	1349.96
297.4	3799.95	2611.62	2562.07	2573.23	2587.77	2574.76	1188.33
297.3	3746.05	2599.98	2549.37	2560.71	2575.7	2562.3	1146.07
297.2	3773	2588.3	2536.61	2548.14	2563.6	2549.79	1184.7
297.1	3823.05	2576.59	2523.79	2535.51	2551.46	2537.21	1246.45
297	3638.25	2564.86	2510.91	2522.82	2539.28	2524.58	1073.38
296.9	3592.05	2553.11	2497.96	2510.07	2527.06	2511.89	1038.94
296.8	3669.05	2541.33	2484.94	2497.27	2514.8	2499.15	1127.72
296.7	3595.9	2529.53	2471.86	2484.4	2502.51	2486.35	1066.37
296.6	3391.85	2517.7	2458.72	2471.47	2490.19	2473.49	874.145
296.5	3257.1	2505.86	2445.51	2458.48	2477.83	2460.57	751.235
296.4	3472.7	2494.01	2432.23	2445.43	2465.44	2447.59	978.693
296.3	3272.5	2482.14	2418.89	2432.32	2453.03	2434.56	790.364
296.2	3133.9	2470.25	2405.47	2419.15	2440.58	2421.47	663.647
296.1	3203.2	2458.36	2391.99	2405.92	2428.11	2408.32	744.84
296	3145.45	2446.46	2378.45	2392.63	2415.61	2395.12	698.988
295.9	3149.3	2434.56	2364.84	2379.27	2403.1	2381.86	714.741
295.8	2956.8	2422.66	2351.16	2365.86	2390.57	2368.54	534.141
295.7	2818.2	2410.76	2337.41	2352.39	2378.02	2355.17	407.44
295.6	2779.7	2398.87	2323.59	2338.85	2365.45	2341.74	380.832
295.5	2922.15	2386.99	2309.7	2325.25	2352.88	2328.25	535.163
295.4	2879.8	2375.12	2295.74	2311.6	2340.3	2314.71	504.679
295.3	2849	2363.28	2281.72	2297.88	2327.72	2301.11	485.721
295.2	2710.4	2351.46	2267.63	2284.11	2315.14	2287.46	358.938
295.1	2544.85	2339.68	2253.47	2270.28	2302.57	2273.76	205.172
295	2306.15	2327.93	2239.24	2256.38	2290.01	2260.01	-21.7808
294.9	2456.3	2316.22	2224.93	2242.43	2277.47	2246.19	140.075
294.8	2517.9	2304.57	2210.56	2228.41	2264.95	2232.33	213.331
294.7	2544.85	2292.97	2196.12	2214.34	2252.46	2218.41	251.876
294.6	2544.85	2281.45	2181.61	2200.21	2240.01	2204.45	263.402
294.5	2498.65	2270	2167.03	2186.03	2227.6	2190.44	228.648
294.4	2514.05	2258.64	2152.39	2171.79	2215.25	2176.39	255.405
294.3	2487.1	2247.39	2137.68	2157.5	2202.97	2162.29	239.71
294.2	2387	2236.25	2122.91	2143.16	2190.76	2148.15	150.752
294.1	2356.2	2225.23	2108.07	2128.76	2178.64	2133.97	130.967
294	2286.9	2214.36	2093.16	2114.31	2166.62	2119.74	72.5403
293.9	2202.2	2203.64	2078.19	2099.82	2154.72	2105.48	-1.44263
293.8	2252.25	2193.1	2063.15	2085.27	2142.94	2091.18	59.1499
293.7	2421.65	2182.75	2048.04	2070.67	2131.31	2076.85	238.9
293.6	2179.1	2172.62	2032.87	2056.03	2119.85	2062.49	6.47974
293.5	2144.45	2162.73	2017.64	2041.35	2108.57	2048.09	-18.28
293.4	2263.8	2153.11	2002.35	2026.62	2097.51	2033.67	110.695
293.3	2394.7	2143.78	1986.99	2011.85	2086.68	2019.22	250.923
293.2	2121.35	2134.78	1971.57	1997.04	2076.13	2004.75	-13.4292
293.1	2075.15	2126.15	1956.09	1982.19	2065.87	1990.27	-50.998
293	2229.15	2117.92	1940.55	1967.3	2055.95	1975.77	111.229
292.9	2013.55	2110.15	1924.95	1952.37	2046.41	1961.25	-96.5978
292.8	1944.25	2102.88	1909.29	1937.42	2037.3	1946.73	-158.627
292.7	1936.55	2096.16	1893.56	1922.42	2028.66	1932.2	-159.612
292.6	2002	2090.08	1877.78	1907.4	2020.57	1917.66	-88.0759
292.5	1898.05	2084.69	1861.94	1892.35	2013.08	1903.13	-186.641
292.4	1871.1	2080.09	1846.03	1877.27	2006.28	1888.61	-208.991
292.3	1670.9	2076.37	1830.08	1862.17	2000.26	1874.1	-405.474
292.2	1813.35	2073.64	1814.05	1847.04	1995.11	1859.6	-260.295
292.1	1771	2072.04	1797.98	1831.89	1990.98	1845.12	-301.043
292	1794.1	2071.72	1781.84	1816.73	1988	1830.67	-277.615
291.9	1809.5	2072.84	1765.65	1801.55	1986.33	1816.26	-263.335
291.8	1790.25	2075.61	1749.41	1786.36	1986.17	1801.89	-285.363
291.7	1848	2080.29	1733.11	1771.17	1987.76	1787.58	-232.289
291.6	1751.75	2087.18	1716.76	1755.97	1991.4	1773.32	-335.432
291.5	1670.9	2096.68	1700.35	1740.77	1997.48	1759.13	-425.782
291.4	1755.6	2109.32	1683.89	1725.58	2006.5	1745.03	-353.723
291.3	1786.4	2125.89	1667.39	1710.4	2019.26	1731.02	-339.493
291.2	1824.9	2147.61	1650.83	1695.23	2036.94	1717.11	-322.706
291.1	1925	2176.5	1634.23	1680.08	2061.56	1703.32	-251.499
291	2021.25	2215.93	1617.58	1664.96	2096.47	1689.67	-194.685
290.9	2136.75	2271.56	1600.89	1649.87	2147.29	1676.17	-134.811
290.8	2406.25	2352.64	1584.15	1634.82	2223.27	1662.85	53.6116
290.7	2417.8	2473.78	1567.39	1619.83	2338.99	1649.73	-55.9761
290.6	2552.55	2657.23	1550.58	1604.9	2516.67	1636.83	-104.678
290.5	3087.7	2934.75	1533.75	1590.04	2788.03	1624.17	152.952
290.4	3542	3349.12	1516.89	1575.26	3195.83	1611.81	192.88
290.3	4054.05	3953.81	1500.01	1560.58	3793.5	1599.77	100.236
290.2	5066.6	4809.54	1483.13	1546.02	4641.69	1588.08	257.063
290.1	6302.45	5978.46	1466.25	1531.6	5802.54	1576.82	323.988
290	7784.7	7511.69	1449.39	1517.34	7327.08	1566.04	273.015
289.9	9463.3	9436	1432.58	1503.29	9242.05	1555.81	27.3037
289.8	11673.2	11738.4	1415.83	1489.48	11534.3	1546.21	-65.1514
289.7	13752.2	14351.6	1399.17	1475.94	14136.7	1537.34	-599.451
289.6	16932.3	17149.5	1382.64	1462.73	16922.8	1529.29	-217.248
289.5	19561.8	19939.9	1366.28	1449.9	19700.3	1522.2	-378.045
289.4	22218.3	22474.6	1350.11	1437.51	22221.1	1516.22	-256.246
289.3	24620.8	24469.2	1334.18	1425.62	24200.5	1511.48	151.565
289.2	25745	25648.4	1318.53	1414.28	25363	1508.18	96.5723
289.1	25860.5	25823.5	1303.15	1403.54	25519.8	1506.51	36.9355
289	25367.7	24964.7	1288.06	1393.42	24640.7	1506.69	402.957
288.9	23650.5	23216	1273.25	1383.96	22869.5	1509.04	434.594
288.8	21171.2	20834.5	1258.71	1375.17	20462.8	1513.92	336.703
288.7	18279.8	18109.8	1244.39	1367.07	17709.7	1521.86	169.973
288.6	15165.1	15304.5	1230.26	1359.67	14871.7	1533.63	-139.342
288.5	12481.7	12631.7	1216.29	1352.98	12161	1550.3	-149.968
288.4	10214	10242	1202.43	1347.04	9726.4	1573.39	-27.9062
288.3	7892.5	8223.48	1188.67	1341.88	7653.89	1605.05	-330.975
288.2	6394.85	6608.89	1174.97	1337.57	5973.08	1648.18	-214.035
288.1	5313	5385.83	1161.31	1334.18	4667.59	1706.68	-72.8301
288	4596.9	4515.01	1147.68	1331.82	3693.08	1785.47	81.8931
287.9	3992.45	3942.96	1134.08	1330.62	2989.94	1890.55	49.4871
287.8	3696	3614.73	1120.48	1330.77	2496.03	2028.9	81.2729
287.7	3453.45	3481.79	1106.9	1332.5	2155.02	2208.07	-28.3357
287.6	3592.05	3505.78	1093.33	1336.23	1920.35	2435.86	86.2673
287.5	3684.45	3659.15	1079.77	1342.59	1756.88	2719.22	25.2991
287.4	3869.25	3923.16	1066.23	1352.69	1639.56	3063.38	-53.9136
287.3	4362.05	4285.27	1052.7	1368.5	1551.52	3470.65	76.7842
287.2	4666.2	4736.14	1039.2	1393.51	1482.03	3939.01	-69.9399
287.1	5236	5268.07	1025.73	1433.88	1424.41	4461.24	-32.0732
287	5925.15	5872.72	1012.3	1500.1	1374.72	5022.49	52.4312
286.9	6444.9	6541.16	998.915	1609.43	1330.62	5598.94	-96.2563
286.8	7149.45	7264.48	985.587	1789.31	1290.67	6155.67	-115.026
286.7	7946.4	8036.57	972.325	2081.26	1254.03	6645.94	-90.1753
286.6	9032.1	8862.87	959.141	2545.75	1220.08	7015.32	169.228
286.5	9805.95	9773.36	946.05	3265.53	1188.44	7211.48	32.5898
286.4	11011	10842	933.062	4347.91	1158.81	7201.38	169.027
286.3	12246.9	12197.9	920.193	5922.8	1130.93	6984.56	48.9551
286.2	13925.5	14017.5	907.462	8134.3	1104.62	6593.46	-92.0068
286.1	16304.8	16498.3	894.891	11128.5	1079.73	6079.77	-193.514
286	19812.1	19816.5	882.511	15026.9	1056.14	5498.47	-4.41992
285.9	24228	24089	870.369	19899.5	1033.76	4896.52	139.019
285.8	29822.1	29337.5	858.522	25732.7	1012.55	4309.21	484.643
285.7	35319.9	35458.9	847.045	32399.7	992.486	3760.89	-139.055
285.6	42111.3	42218.5	836.01	39650.7	973.554	3266.26	-107.211
285.5	49168.3	49239.2	825.505	47101.2	955.773	2833.25	-70.8711
285.4	55944.3	56031.8	815.623	54259.9	939.172	2463.97	-87.457
285.3	62319.9	62036.5	806.451	60569.3	923.785	2156.29	283.457
285.2	66643.5	66685.4	798.075	65466.7	909.649	1905.18	-41.8672
285.1	68891.9	69488.3	790.549	68469	896.774	1703.63	-596.375
285	69681.1	70112.8	783.905	69251.4	885.152	1544.03	-431.664
284.9	68318.2	68463.1	778.152	67725.9	874.762	1418.79	-144.891
284.8	65145.8	64700.7	773.273	64060.9	865.556	1320.86	445.117
284.7	59228.4	59205.7	769.228	58642.5	857.467	1244.19	22.6953
284.6	52560.2	52489.2	765.941	51987	850.394	1183.69	70.957
284.5	45468.5	45117	763.324	44664	844.228	1135.38	351.531
284.4	38076.5	37628.1	761.286	37215.6	838.859	1096.2	448.402
284.3	31081	30480.6	759.732	30102	834.175	1063.87	600.447
284.2	23989.3	24017.5	758.571	23667.8	830.069	1036.7	-28.1191
284.1	18164.3	18445.2	757.71	18120.7	826.434	1013.49	-280.859
284	13409.5	13851.7	757.075	13549.4	823.182	993.352	-442.179
283.9	10102.4	10220.1	756.605	9937.35	820.24	975.674	-117.662
283.8	7118.65	7459.72	756.255	7194.68	817.555	960.002	-341.074
283.7	5597.9	5438.74	755.987	5189.64	815.078	945.997	159.161
283.6	4165.7	4008.72	755.783	3774.1	812.781	933.4	156.984
283.5	3068.45	3028.81	755.622	2807.41	810.636	922.016	39.6355
283.4	2402.4	2375.66	755.491	2166.34	808.623	911.683	26.7346
283.3	2113.65	1949.67	755.382	1751.44	806.726	902.271	163.977
283.2	1667.05	1675.51	755.29	1487.48	804.935	893.675	-8.46008
283.1	1536.15	1499.07	755.21	1320.45	803.238	885.797	37.0848
283	1412.95	1383.74	755.14	1213.83	801.629	878.562	29.209
282.9	1289.75	1305.7	755.079	1143.85	800.101	871.902	-15.9482
282.8	1174.25	1250.09	755.024	1095.73	798.648	865.758	-75.8383
282.7	1158.85	1208.01	754.976	1060.61	797.265	860.079	-49.1581
282.6	1108.8	1174.24	754.932	1033.34	795.947	854.819	-65.4446
282.5	1058.75	1145.86	754.892	1011.01	794.69	849.938	-87.1047
282.4	1078	1121.16	754.857	991.987	793.49	845.401	-43.1648
282.3	920.15	1099.21	754.826	975.343	792.345	841.178	-179.065
282.2	939.4	1079.43	754.797	960.538	791.249	837.24	-140.034
282.1	893.2	1061.44	754.77	947.222	790.2	833.561	-168.244
282	939.4	1044.99	754.745	935.17	789.196	830.119	-105.594
281.9	997.15	1029.89	754.722	924.211	788.234	826.895	-32.7451
281.8	970.2	1015.99	754.703	914.213	787.312	823.873	-45.7924
281.7	931.7	1003.16	754.687	905.069	786.43	821.037	-71.4619
281.6	850.85	991.286	754.672	896.677	785.583	818.369	-140.436
281.5	954.8	980.272	754.659	888.961	784.77	815.859	-25.4716
281.4	877.8	970.038	754.649	881.851	783.991	813.493	-92.2378
281.3	754.6	960.51	754.64	875.286	783.242	811.262	-205.91
281.2	893.2	951.625	754.631	869.212	782.52	809.155	-58.4254
281.1	900.9	943.322	754.624	863.581	781.827	807.162	-42.422
281	816.2	935.552	754.619	858.352	781.16	805.277	-119.352
280.9	831.6	928.269	754.614	853.488	780.518	803.492	-96.6695
280.8	823.9	921.433	754.611	848.956	779.9	801.799	-97.5334
280.7	750.75	915.009	754.608	844.728	779.304	800.194	-164.259
280.6	750.75	908.96	754.606	840.774	778.729	798.668	-158.209
280.5	785.4	903.257	754.603	837.073	778.174	797.217	-117.857
280.4	839.3	897.875	754.601	833.604	777.637	795.836	-58.5746
280.3	839.3	892.79	754.6	830.349	777.12	794.521	-53.49
280.2	754.6	887.982	754.6	827.292	776.621	793.27	-133.382

## Sheet: O1s-50%
B.E.(eV)	Raw Intensity	Peak Sum	Background	Peak 1	Peak 2	difference
546.2	12338.2	8438.06	8379.34	8385.77	8431.64	3900.11
546.1	12507.1	8424.19	8364.55	8371.06	8417.67	4082.91
546	12470.9	8410.29	8349.7	8356.31	8403.67	4060.61
545.9	12642.9	8396.35	8334.8	8341.5	8389.64	4246.5
545.8	11894.7	8382.39	8319.84	8326.65	8375.58	3512.33
545.7	11725.8	8368.39	8304.83	8311.74	8361.49	3357.39
545.6	12051.6	8354.36	8289.76	8296.77	8347.35	3697.22
545.5	11792.1	8340.29	8274.62	8281.74	8333.18	3451.86
545.4	11719.8	8326.19	8259.43	8266.66	8318.97	3393.56
545.3	11451.3	8312.06	8244.18	8251.51	8304.73	3139.2
545.2	11737.9	8297.89	8228.86	8236.31	8290.45	3439.96
545.1	11400	8283.69	8213.49	8221.05	8276.13	3116.29
545	11424.1	8269.46	8198.05	8205.72	8261.78	3154.66
544.9	11324.6	8255.19	8182.54	8190.34	8247.4	3069.37
544.8	11255.2	8240.9	8166.97	8174.89	8232.98	3014.29
544.7	11059.1	8226.57	8151.34	8159.38	8218.52	2832.53
544.6	11038	8212.21	8135.64	8143.81	8204.03	2825.78
544.5	10899.2	8197.82	8119.87	8128.18	8189.51	2701.4
544.4	10561.4	8183.4	8104.03	8112.48	8174.95	2377.96
544.3	10492	8168.94	8088.12	8096.71	8160.35	2323.03
544.2	10407.5	8154.45	8072.14	8080.87	8145.72	2253.05
544.1	10389.4	8139.93	8056.09	8064.96	8131.06	2249.47
544	10510.1	8125.38	8039.96	8048.98	8116.36	2384.68
543.9	10492	8110.81	8023.76	8032.94	8101.63	2381.16
543.8	10178.2	8096.21	8007.49	8016.83	8086.88	2082.02
543.7	10265.7	8081.59	7991.15	8000.65	8072.09	2184.13
543.6	9982.15	8066.94	7974.74	7984.4	8057.28	1915.21
543.5	9930.87	8052.27	7958.25	7968.08	8042.44	1878.6
543.4	9749.87	8037.58	7941.68	7951.69	8027.57	1712.29
543.3	9535.68	8022.87	7925.04	7935.22	8012.68	1512.81
543.2	9384.85	8008.14	7908.31	7918.68	7997.77	1376.71
543.1	9243.07	7993.39	7891.51	7902.07	7982.82	1249.68
543	9402.95	7978.61	7874.62	7885.38	7967.86	1424.34
542.9	9478.37	7963.83	7857.65	7868.61	7952.88	1514.54
542.8	9351.67	7949.04	7840.61	7851.77	7937.88	1402.63
542.7	9396.92	7934.24	7823.49	7834.86	7922.87	1462.68
542.6	9179.72	7919.44	7806.29	7817.88	7907.85	1260.28
542.5	9246.08	7904.64	7789.01	7800.82	7892.82	1341.44
542.4	9119.38	7889.84	7771.65	7783.69	7877.8	1229.54
542.3	9221.95	7875.05	7754.21	7766.49	7862.77	1346.9
542.2	9158.6	7860.27	7736.69	7749.22	7847.74	1298.33
542.1	9267.2	7845.51	7719.1	7731.88	7832.73	1421.69
542	9315.47	7830.77	7701.43	7714.47	7817.73	1484.7
541.9	8805.65	7816.06	7683.69	7696.99	7802.75	989.592
541.8	8796.6	7801.38	7665.86	7679.45	7787.8	995.223
541.7	9062.07	7786.73	7647.96	7661.83	7772.86	1275.34
541.6	8947.43	7772.13	7629.99	7644.15	7757.97	1175.31
541.5	9161.62	7757.57	7611.94	7626.4	7743.11	1404.05
541.4	9137.48	7743.07	7593.81	7608.59	7728.3	1394.41
541.3	9170.67	7728.64	7575.62	7590.71	7713.54	1442.03
541.2	9140.5	7714.28	7557.35	7572.78	7698.85	1426.22
541.1	9040.95	7700	7539.02	7554.79	7684.23	1340.95
541	8763.42	7685.81	7520.61	7536.74	7669.68	1077.6
540.9	8730.23	7671.72	7502.13	7518.63	7655.22	1058.52
540.8	8826.77	7657.73	7483.58	7500.46	7640.85	1169.04
540.7	8787.55	7643.85	7464.96	7482.24	7626.58	1143.69
540.6	8341.08	7630.11	7446.27	7463.95	7612.43	710.973
540.5	8386.33	7616.49	7427.51	7445.61	7598.39	769.838
540.4	8350.13	7603.03	7408.67	7427.21	7584.48	747.108
540.3	8148.02	7589.72	7389.76	7408.76	7570.72	558.299
540.2	7795.07	7576.58	7370.77	7390.24	7557.1	218.489
540.1	7837.3	7563.62	7351.71	7371.67	7543.66	273.676
540	7816.18	7550.86	7332.57	7353.04	7530.4	265.318
539.9	7752.83	7538.32	7313.36	7334.35	7517.33	214.511
539.8	7626.13	7526.02	7294.07	7315.61	7504.47	100.115
539.7	7586.92	7513.96	7274.7	7296.82	7491.85	72.9526
539.6	7493.4	7502.19	7255.27	7277.97	7479.48	-8.78955
539.5	7330.5	7490.71	7235.75	7259.07	7467.38	-160.207
539.4	7252.07	7479.55	7216.16	7240.13	7455.58	-227.48
539.3	7252.07	7468.74	7196.49	7221.13	7444.1	-216.671
539.2	7240	7458.3	7176.75	7202.08	7432.97	-218.301
539.1	7052.97	7448.28	7156.94	7183	7422.22	-395.314
539	7016.77	7438.7	7137.05	7163.86	7411.88	-421.929
538.9	6956.43	7429.59	7117.08	7144.69	7401.98	-473.157
538.8	6850.85	7421.01	7097.04	7125.48	7392.58	-570.163
538.7	6884.03	7412.99	7076.93	7106.23	7383.69	-528.96
538.6	6624.6	7405.59	7056.74	7086.95	7375.39	-780.994
538.5	6648.73	7398.85	7036.48	7067.64	7367.7	-750.119
538.4	6917.22	7392.83	7016.15	7048.3	7360.69	-475.616
538.3	6832.75	7387.61	6995.75	7028.94	7354.43	-554.864
538.2	6597.45	7383.25	6975.28	7009.56	7348.97	-785.799
538.1	6558.23	7379.83	6954.74	6990.17	7344.4	-821.597
538	6890.07	7377.42	6934.13	6970.76	7340.79	-487.357
537.9	6911.18	7376.14	6913.45	6951.35	7338.24	-464.956
537.8	6950.4	7376.09	6892.72	6931.95	7336.86	-425.694
537.7	6977.55	7377.38	6871.92	6912.56	7336.74	-399.832
537.6	6881.02	7380.16	6851.07	6893.19	7338.04	-499.145
537.5	7055.98	7384.55	6830.16	6873.84	7340.86	-328.565
537.4	6923.25	7390.72	6809.19	6854.52	7345.39	-467.471
537.3	6944.37	7398.88	6788.16	6835.24	7351.8	-454.515
537.2	6977.55	7409.21	6767.09	6816.02	7360.28	-431.657
537.1	7143.47	7421.98	6745.96	6796.85	7371.09	-278.511
537	7001.68	7437.44	6724.78	6777.75	7384.47	-435.756
536.9	7089.17	7455.95	6703.55	6758.73	7400.77	-366.784
536.8	7059	7477.96	6682.28	6739.8	7420.43	-418.958
536.7	7031.85	7503.94	6660.96	6720.98	7443.92	-472.092
536.6	7146.48	7534.66	6639.6	6702.28	7471.97	-388.176
536.5	7185.7	7570.99	6618.19	6683.73	7505.46	-385.294
536.4	7363.68	7614.3	6596.75	6665.32	7545.72	-250.616
536.3	7562.78	7666.49	6575.27	6647.1	7594.66	-103.707
536.2	7562.78	7730.15	6553.75	6629.08	7654.83	-167.369
536.1	7529.6	7809.2	6532.21	6611.29	7730.13	-279.604
536	7683.45	7908.94	6510.64	6593.75	7825.84	-225.494
535.9	8102.77	8037.02	6489.04	6576.5	7949.56	65.7519
535.8	8057.52	8204	6467.43	6559.58	8111.85	-146.482
535.7	8223.43	8423.76	6445.79	6543.02	8326.53	-200.322
535.6	8663.87	8715.12	6424.14	6526.88	8612.39	-51.2568
535.5	9209.88	9101.41	6402.49	6511.19	8992.7	108.472
535.4	9761.93	9612.13	6380.83	6496.05	9496.91	149.805
535.3	10368.3	10282.9	6359.19	6481.51	10160.5	85.4258
535.2	11291.4	11153.1	6337.56	6467.67	11023	138.255
535.1	12434.7	12268.4	6315.96	6454.64	12129.7	166.33
535	13771.1	13673.1	6294.41	6442.57	13525	97.9697
534.9	15113.5	15412.1	6272.93	6431.69	15253.4	-298.631
534.8	17264.4	17524.9	6251.53	6422.34	17354.1	-260.533
534.7	20229.8	20035.8	6230.25	6415.07	19851	193.988
534.6	23047.3	22958.2	6209.11	6410.89	22756.4	89.1758
534.5	26178.6	26277	6188.17	6411.46	26053.7	-98.3809
534.4	30218	29956.5	6167.45	6419.73	29704.2	261.441
534.3	34196.9	33932.8	6147.02	6440.78	33639	264.168
534.2	37976.8	38104.6	6126.92	6482.91	37748.6	-127.754
534.1	42504.8	42351.9	6107.21	6559.67	41899.4	152.922
534	46682.9	46519.5	6087.94	6691.85	45915.6	163.449
533.9	50176.2	50441.7	6069.16	6910.6	49600.2	-265.484
533.8	53922.9	53946.8	6050.92	7260.55	52737.2	-23.8672
533.7	56245.8	56871.8	6033.27	7801.47	55103.6	-626.078
533.6	58752.6	59107.6	6016.24	8611.55	56512.3	-355.031
533.5	60719.5	60619.6	5999.87	9783.43	56836	99.918
533.4	61585.2	61482.9	5984.17	11422.6	56044.4	102.394
533.3	62083	61875.6	5969.17	13637.6	54207.1	207.445
533.2	62641.1	62046.9	5954.86	16520.5	51481.3	594.156
533.1	63223.3	62266.1	5941.26	20137.8	48069.6	957.238
533	62523.4	62764.4	5928.38	24495.4	44197.4	-241.004
532.9	63757.2	63691.8	5916.2	29532.6	40075.4	65.4648
532.8	64903.6	65087.7	5904.74	35102.7	35889.8	-184.148
532.7	66131.4	66866.4	5894.02	40956.2	31804.2	-735.039
532.6	67941.4	68828.4	5884.06	46773.3	27939.2	-887.031
532.5	70505.5	70674.9	5874.88	52159	24390.8	-169.383
532.4	72309.5	72053.6	5866.5	56704.5	21215.6	255.875
532.3	72451.3	72604.4	5858.96	60022.2	18441.2	-153.141
532.2	71908.3	72019.7	5852.26	61797.2	16074.7	-111.43
532.1	70891.7	70105.1	5846.39	61855	14096.5	786.539
532	67657.8	66825	5841.34	60188.9	12477.5	832.766
531.9	62460.1	62303.1	5837.06	56964.7	11175.5	156.953
531.8	57156.8	56793.1	5833.5	52481.7	10144.8	363.719
531.7	50870.1	50641.7	5830.59	47131.1	9341.23	228.324
531.6	43952.8	44211.7	5828.24	41319.2	8720.67	-258.84
531.5	37557.5	37863.4	5826.37	35444.2	8245.52	-305.863
531.4	31536.2	31892	5824.9	29834.4	7882.45	-355.727
531.3	25886	26516.5	5823.75	24736	7604.24	-630.465
531.2	21623.5	21878.9	5822.86	20312.2	7389.62	-255.471
531.1	17707.8	18025.7	5822.16	16626.2	7221.61	-317.859
531	14778.6	14943.3	5821.62	13677	7087.83	-164.617
530.9	12736.4	12559.9	5821.19	11402.1	6978.95	176.492
530.8	11258.2	10775	5820.84	9707.6	6888.24	483.202
530.7	10075.7	9479.34	5820.56	8488.8	6811.11	596.325
530.6	9083.18	8562.32	5820.34	7638.52	6744.14	520.866
530.5	8205.33	7928.08	5820.16	7063.12	6685.11	277.256
530.4	7882.55	7495.71	5820.01	6683.35	6632.36	386.842
530.3	7273.18	7202.54	5819.88	6437.7	6584.72	70.6411
530.2	6965.48	7002.72	5819.77	6281.08	6541.41	-37.2329
530.1	6778.45	6863.4	5819.68	6181.31	6501.77	-84.9546
530	6829.73	6762.82	5819.6	6117.05	6465.37	66.915
529.9	6449.63	6686.62	5819.53	6074.34	6431.81	-236.992
529.8	6531.08	6625.87	5819.47	6044.56	6400.77	-94.7847
529.7	6576.33	6575.19	5819.42	6022.57	6372.03	1.14697
529.6	6181.15	6531.28	5819.37	6005.32	6345.33	-350.127
529.5	6196.23	6492.27	5819.34	5991.09	6320.51	-296.032
529.4	6135.9	6456.98	5819.3	5978.89	6297.39	-321.079
529.3	6157.02	6424.69	5819.27	5968.16	6275.8	-267.67
529.2	6178.13	6394.97	5819.25	5958.58	6255.63	-216.833
529.1	6241.48	6367.45	5819.23	5949.93	6236.75	-125.969
529	5909.65	6341.93	5819.21	5942.08	6219.06	-432.282
528.9	5927.75	6318.18	5819.2	5934.91	6202.47	-390.434
528.8	5864.4	6296.03	5819.19	5928.35	6186.86	-431.627
528.7	5915.68	6275.34	5819.18	5922.32	6172.19	-359.659
528.6	6081.6	6255.98	5819.16	5916.77	6158.37	-174.378
528.5	6006.18	6237.85	5819.16	5911.66	6145.34	-231.662
528.4	6075.57	6220.83	5819.15	5906.94	6133.05	-145.264
528.3	5963.95	6204.83	5819.15	5902.56	6121.42	-240.884
528.2	5819.15	6189.79	5819.15	5898.51	6110.44	-370.643

## Sheet: C 1s-peak area
Peak	Position (eV)	Area	Atom%
0	285.016	96926.8	47.3
1	289.134	33448.8	16.3
2	286.45	11633.6	5.7
	Total	142009	69.3

## Sheet: O 1s-peak area
Peak	Position (eV)	Area	Atom%
0	532.146	82405.4	13.8
1	533.52	100339	16.9
	Total	182744	30.7
