# Supplementary material for: Surface hydrophobization of hydrogels via interface dynamics-induced network reconfiguration
Source: Nat Commun. 2024 Jan 3;15:239. doi: 10.1038/s41467-023-44646-5 (PMC10764767; doi:10.1038/s41467-023-44646-5)
Supplement: Supplementary file 10 — Source data [file 41467_2023_44646_MOESM10_ESM.zip › Source data/Figure S19/DMDMS-0.5h.xls]

## Sheet: Sheet1
Peak hold - 1
Stress	Shear rate	Viscosity	Temperature	Normal stress	Torque	Axial force
Pa	1/s	Pa.s	°C	Pa	µN.m	N		Friction coefficient		Average friction coefficient	STDEV
6.34904	0.269559	23.5534	25	78.2692	9.97305	0.0122945		0.081118		0.0960565	0.0148165
16.448	0.274277	59.9684	25	215.622	25.8364	0.0338699		0.0762813
26.5733	0.273857	97.0333	25	343.339	41.7412	0.0539315		0.0773967
24.2611	0.273538	88.6939	25	343.859	38.1093	0.0540133		0.0705554
28.1016	0.273554	102.728	25	392.299	44.1419	0.0616222		0.0716331
25.687	0.272272	94.3433	25	356.86	40.3491	0.0560554		0.0719808
28.8305	0.272507	105.797	25	407.098	45.2868	0.0639468		0.0708195
32.2668	0.271578	118.812	25	429.049	50.6845	0.0673949		0.0752052
35.8309	0.275232	130.185	25	425.152	56.2831	0.0667827		0.084278
32.302	0.267874	120.586	25	400.889	50.7399	0.0629715		0.080576
33.0445	0.272874	121.098	25	462.618	51.9062	0.0726679		0.0714293
36.3242	0.271106	133.985	25	478.184	57.0579	0.0751129		0.0759629
38.7533	0.274349	141.255	25	495.4	60.8736	0.0778173		0.0782263
38.0212	0.27316	139.19	25	532.973	59.7235	0.0837192		0.0713379
41.7692	0.271377	153.916	25	565.875	65.6109	0.0888875		0.0738134
46.6799	0.272578	171.254	25	589.887	73.3246	0.0926593		0.0791336
46.9187	0.272857	171.953	25	608.803	73.6997	0.0956306		0.0770671
49.6532	0.272544	182.184	25	626.467	77.9951	0.0984052		0.0792591
51.4382	0.273526	188.056	25	640.389	80.799	0.100592		0.0803235
51.2052	0.272303	188.045	25	652.121	80.433	0.102435		0.078521
53.7341	0.272538	197.161	25	680.247	84.4053	0.106853		0.078992
58.2983	0.271479	214.743	25	708.087	91.5748	0.111226		0.0823322
64.0242	0.271948	235.428	25	716.229	100.569	0.112505		0.0893907
71.1283	0.275476	258.201	25	720.819	111.728	0.113226		0.098677
59.5662	0.273815	217.542	25	715.981	93.5664	0.112466		0.0831953
66.1862	0.272126	243.219	25	775.721	103.965	0.12185		0.0853221
64.3285	0.274314	234.507	25	758.24	101.047	0.119104		0.0848393
63.159	0.273224	231.162	25	784.889	99.21	0.12329		0.0804688
65.195	0.272122	239.58	25	804.032	102.408	0.126297		0.0810851
67.6205	0.271752	248.832	25	823.321	106.218	0.129327		0.0821313
74.5654	0.274602	271.54	25	851.797	117.127	0.1338		0.0875389
72.5244	0.274256	264.441	25	856.757	113.921	0.134579		0.0846499
75.801	0.271732	278.955	25	887.957	119.068	0.13948		0.0853656
99.5069	0.272429	365.259	25	924.06	156.305	0.145151		0.107684
90.973	0.271926	334.55	25	940.485	142.9	0.147731		0.0967299
101.231	0.271959	372.229	25	976.995	159.013	0.153466		0.103614
99.4451	0.270667	367.408	25	1015.41	156.208	0.1595		0.0979361
100.301	0.272332	368.306	25	1040.84	157.553	0.163494		0.0963662
113.416	0.274456	413.241	25	1069.37	178.154	0.167977		0.106059
108.182	0.273459	395.606	25	1103.42	169.932	0.173325		0.0980424
112.789	0.270953	416.269	25	1141.74	177.169	0.179344		0.0987872
102.716	0.27312	376.083	25	1162.6	161.346	0.18262		0.0883507
113.347	0.272155	416.479	25	1234.2	178.045	0.193867		0.0918387
107.265	0.274165	391.243	25	1216.11	168.492	0.191026		0.0882037
90.6279	0.271929	333.277	25	1091.16	142.358	0.171399		0.0830565
121.09	0.271061	446.725	25	1144.35	190.207	0.179754		0.105815
137.022	0.274993	498.275	25	1212.94	215.234	0.190528		0.112967
132.92	0.275338	482.755	25	1264.14	208.791	0.19857		0.105147
137.277	0.273476	501.971	25	1377.01	215.634	0.2163		0.0996921
102.782	0.271862	378.068	25	972.781	161.45	0.152804		0.105658
101.079	0.270043	374.306	25.01	1083.06	158.774	0.170127		0.0933268
105.646	0.274498	384.872	25	1114.11	165.949	0.175004		0.0948258
85.3109	0.271228	314.536	25	1038.93	134.006	0.163195		0.082114
95.195	0.271614	350.479	25	1133.52	149.532	0.178053		0.0839817
103.956	0.271172	383.359	25	1069.65	163.294	0.16802		0.0971872
116.638	0.272806	427.548	25	1189.87	183.214	0.186905		0.0980252
141.845	0.272725	520.103	25	1207.95	222.81	0.189744		0.117427
134.972	0.272192	495.869	25	1220.54	212.013	0.191722		0.110584
150.816	0.2707	557.135	25	1203.97	236.902	0.189119		0.125266
148.159	0.272301	544.101	25	1195.24	232.728	0.187748		0.123958
116.88	0.272503	428.911	25	1150.62	183.594	0.180739		0.10158
113.99	0.27295	417.622	25	1026.1	179.055	0.161179		0.111091
107.169	0.27436	390.616	25	1032.64	168.341	0.162206		0.103782
99.2248	0.271976	364.829	25	1053.13	155.862	0.165425		0.0942191
85.456	0.271962	314.22	25	996.959	134.234	0.156602		0.0857167
83.0566	0.271445	305.98	25	1092.1	130.465	0.171546		0.0760525
74.7373	0.272534	274.231	25	937.862	117.397	0.147319		0.079689
64.6003	0.271266	238.144	25	920.355	101.474	0.144569		0.0701907
10.9352	0.271833	40.2278	25	153.831	17.177	0.0241637		0.071086
8.79649	0.27343	32.1709	25	117.055	13.8175	0.0183869		0.0751486
8.32278	0.271362	30.6704	25	109.159	13.0734	0.0171466		0.0762449
7.43209	0.272762	27.2475	25	98.8492	11.6743	0.0155272		0.0751861
6.4107	0.274428	23.3603	25	69.9881	10.0699	0.0109937		0.091597
6.47449	0.271581	23.84	25	66.1384	10.1701	0.010389		0.097893
4.53191	0.273085	16.5952	25	41.5742	7.11871	0.00653046		0.109008
5.94824	0.264289	22.5066	25	76.6547	9.34348	0.0120409		0.0775979
18.3256	0.271917	67.3941	25	252.348	28.7858	0.0396388		0.0726203
22.8725	0.27199	84.0932	25	280.963	35.9281	0.0441335		0.0814078
26.2774	0.272651	96.3775	25	286.746	41.2764	0.0450419		0.09164
24.8326	0.272924	90.9872	25	284.708	39.007	0.0447219		0.0872212
28.3191	0.273251	103.637	25	343.473	44.4835	0.0539526		0.0824492
29.355	0.272298	107.805	25	359.858	46.1108	0.0565264		0.0815739
26.7514	0.271722	98.4514	25	354.885	42.021	0.0557452		0.0753805
33.0542	0.272315	121.382	25	364.777	51.9214	0.057299		0.0906148
42.3825	0.271487	156.112	25	473.367	66.5742	0.0743563		0.089534
41.6896	0.271293	153.67	25	521.553	65.4858	0.0819253		0.0799335
48.8474	0.273247	178.767	25	548.584	76.7293	0.0861713		0.0890428
51.0698	0.272752	187.239	25	564.379	80.2203	0.0886524		0.0904886
58.1759	0.273483	212.722	25	584.812	91.3825	0.0918621		0.0994779
56.1076	0.272675	205.768	25	600.864	88.1336	0.0943835		0.0933782
52.6315	0.272477	193.159	25	642.693	82.6733	0.100954		0.081892
54.3043	0.272863	199.017	25	656.138	85.301	0.103066		0.0827635
55.7345	0.271455	205.318	25	657.304	87.5476	0.103249		0.0847927
62.422	0.272951	228.693	25	659.914	98.0522	0.103659		0.0945911
70.8984	0.27378	258.962	25	706.565	111.367	0.110987		0.100342
70.7094	0.273362	258.666	25	730.948	111.07	0.114817		0.0967365
63.5669	0.271436	234.188	25	745.163	99.8507	0.11705		0.085306
83.2762	0.272746	305.325	25	762.938	130.81	0.119842		0.109152
83.7308	0.269628	310.542	25	788.931	131.524	0.123925		0.106132
89.347	0.275477	324.336	25	770.673	140.346	0.121057		0.115934
95.6419	0.273111	350.194	25	793.069	150.234	0.124575		0.120597
100.093	0.270607	369.884	25	863.728	157.226	0.135674		0.115885
93.0719	0.273435	340.38	25	805.929	146.197	0.126595		0.115484
89.603	0.271875	329.574	25	803.822	140.748	0.126264		0.111471
75.5579	0.272738	277.035	25	694.972	118.686	0.109166		0.108721
70.4751	0.27003	260.99	25	722.43	110.702	0.113479		0.0975529
90.6266	0.273091	331.855	25	810.099	142.356	0.12725		0.111871
79.0383	0.273315	289.183	25	750.823	124.153	0.117939		0.105269
87.4824	0.272579	320.944	25	793.177	137.417	0.124592		0.110294
88.4188	0.272423	324.565	25	782.272	138.888	0.122879		0.113028
80.6349	0.272772	295.613	25	701.358	126.661	0.110169		0.11497
78.1355	0.272537	286.697	25	670.825	122.735	0.105373		0.116477
76.9845	0.272453	282.561	25	675.53	120.927	0.106112		0.113962
77.0565	0.271763	283.543	25	666.929	121.04	0.104761		0.115539
73.6257	0.271474	271.208	25	663.848	115.651	0.104277		0.110907
75.7832	0.272638	277.962	25	653.528	119.04	0.102656		0.11596
71.1614	0.272887	260.772	25	636.473	111.78	0.099977		0.111806
70.4076	0.271688	259.149	25	631.468	110.596	0.0991907		0.111498
70.5859	0.273649	257.943	25	620.905	110.876	0.0975316		0.113682
68.6556	0.273059	251.432	25	612.699	107.844	0.0962425		0.112054
69.9963	0.272262	257.092	25	608.898	109.95	0.0956454		0.114956
66.0595	0.271946	242.914	25	585.418	103.766	0.0919573		0.112842
62.1994	0.273833	227.144	25	560.511	97.7026	0.0880449		0.110969
62.0424	0.27348	226.863	25	545.245	97.456	0.0856469		0.113788
60.2736	0.272718	221.011	25	512.161	94.6775	0.0804501		0.117685
56.1037	0.272682	205.748	25	498.088	88.1275	0.0782394		0.112638
59.2916	0.272554	217.541	25	516.904	93.135	0.0811951		0.114705
55.2424	0.272618	202.637	25	501.007	86.7746	0.078698		0.110263
45.668	0.273164	167.182	25	450.013	71.7352	0.0706878		0.101482
51.6195	0.272436	189.474	25	481.188	81.0837	0.0755849		0.107275
44.8466	0.272534	164.554	25	416.055	70.4448	0.0653537		0.10779
50.9291	0.271574	187.533	25	484.403	79.9993	0.0760898		0.105138
46.4324	0.272452	170.424	25	455.447	72.9359	0.0715415		0.101949
43.7288	0.272897	160.24	25	440.661	68.6891	0.0692189		0.0992346
46.1186	0.273565	168.584	25	428.143	72.443	0.0672525		0.107718
43.8203	0.271864	161.184	25	408.767	68.8327	0.0642089		0.107201
40.3216	0.27264	147.893	25	422.496	63.337	0.0663655		0.0954366
36.1611	0.271609	133.137	25	395.601	56.8017	0.0621409		0.0914079
37.2104	0.273293	136.156	25	414.576	58.4499	0.0651215		0.0897551
35.9839	0.27357	131.535	25	386.236	56.5234	0.0606698		0.0931656
32.5225	0.271996	119.57	25	365.447	51.0862	0.0574043		0.0889937
33.7267	0.273024	123.53	25	367.645	52.9777	0.0577496		0.0917369
32.5969	0.273121	119.35	25	349.856	51.2031	0.0549552		0.0931724
30.8102	0.273157	112.793	25	335.982	48.3966	0.052776		0.0917019
28.358	0.272071	104.23	25	292.776	44.5446	0.0459891		0.096859
26.0114	0.273353	95.1568	25	277.463	40.8586	0.0435838		0.0937472
24.1492	0.271866	88.8275	25	235.686	37.9334	0.0370215		0.102463
21.1963	0.272874	77.6778	25	227.939	33.295	0.0358046		0.0929908
20.1038	0.273274	73.5663	25	213.387	31.5789	0.0335187		0.0942128
19.0396	0.271913	70.0207	25	202.987	29.9073	0.0318852		0.0937968
18.0685	0.273551	66.0518	25	192.798	28.382	0.0302846		0.0937176
11.3823	0.272469	41.7745	25.01	152.773	17.8792	0.0239975		0.0745044
11.0616	0.272345	40.6161	25.01	143.012	17.3755	0.0224642		0.0773475
10.3595	0.272657	37.9947	25.01	125.325	16.2727	0.019686		0.0826613
9.89695	0.27297	36.2566	25	100.289	15.5461	0.0157534		0.0986841
8.98888	0.271825	33.0687	25.01	72.299	14.1197	0.0113567		0.124329
6.58118	0.273021	24.1051	25.01	59.8328	10.3377	0.00939852		0.109993
13.4987	0.265769	50.7912	25	170.075	21.2037	0.0267153		0.0793691
9.4808	0.272335	34.813	25	128.054	14.8924	0.0201147		0.0740374
9.38008	0.273117	34.3446	25	124.219	14.7342	0.0195122		0.0755128
9.55713	0.271484	35.2033	25	98.9078	15.0123	0.0155364		0.0966266
12.0299	0.272284	44.1816	24.99	124.678	18.8966	0.0195844		0.096488
10.0714	0.273422	36.8346	25	101.85	15.8201	0.0159985		0.0988849
12.527	0.271721	46.1022	24.99	143.877	19.6773	0.0226002		0.0870669
12.3999	0.273001	45.4207	24.99	146.898	19.4777	0.0230747		0.0844115
12.2264	0.273134	44.7635	24.99	153.682	19.2052	0.0241403		0.0795566
13.7247	0.272245	50.4131	25	159.697	21.5587	0.0250852		0.0859419
13.8942	0.273142	50.868	25	170	21.8249	0.0267035		0.0817305
15.0731	0.27263	55.2876	25	193.49	23.6767	0.0303933		0.0779011
16.2516	0.27321	59.4839	25	206.3	25.5279	0.0324056		0.0787762
17.0351	0.272837	62.4366	25	221.29	26.7586	0.0347602		0.0769806
22.1101	0.269185	82.1372	25	229.41	34.7304	0.0360357		0.0963778
19.1747	0.273144	70.2001	25	246.277	30.1196	0.0386851		0.0778584
21.003	0.275144	76.3344	25	269.22	32.9914	0.042289		0.0780141
21.9358	0.272594	80.4708	25	292.601	34.4567	0.0459616		0.0749685
29.4262	0.272084	108.151	25	305.281	46.2226	0.0479534		0.0963907
23.7051	0.273923	86.5392	25	280.787	37.2359	0.0441059		0.0844239
27.2585	0.272858	99.8999	25	362.033	42.8175	0.056868		0.0752928
27.7086	0.272391	101.724	25	374.364	43.5246	0.0588049		0.0740153
30.2862	0.273817	110.607	25	388.237	47.5735	0.0609842		0.0780096
37.1512	0.272261	136.455	25	399.217	58.357	0.0627088		0.0930603
40.4084	0.273679	147.649	25	422.689	63.4733	0.0663959		0.0955982
43.7333	0.272156	160.692	25	433.03	68.6961	0.0680202		0.100994
41.597	0.272829	152.465	25	455.033	65.3404	0.0714764		0.0914153
42.9722	0.272171	157.886	25.01	470.183	67.5005	0.0738562		0.0913945
48.1898	0.270698	178.021	25.01	482.108	75.6963	0.0757294		0.0999563
48.3562	0.272975	177.145	25.01	508.929	75.9577	0.0799424		0.0950155
58.6952	0.271658	216.063	25.01	525.928	92.1982	0.0826126		0.111603
59.7853	0.274106	218.11	25.01	540.505	93.9106	0.0849023		0.11061
54.5528	0.271176	201.171	25.01	538.936	85.6914	0.0846559		0.101223
56.6824	0.273444	207.291	25.01	553.667	89.0365	0.0869698		0.102376
53.8833	0.27219	197.962	25.01	582.787	84.6397	0.0915439		0.092458
55.4634	0.272003	203.907	25.01	621.804	87.1217	0.0976728		0.0891975
58.7369	0.272949	215.194	25	617.359	92.2637	0.0969746		0.0951421
64.1006	0.27296	234.835	25.01	637.32	100.689	0.10011		0.100578
67.7554	0.271919	249.175	25	665.287	106.43	0.104503		0.101844
67.3397	0.27299	246.675	25	661.518	105.777	0.103911		0.101796
69.9441	0.271337	257.776	25	682.297	109.868	0.107175		0.102513
79.2916	0.273217	290.215	25	705.114	124.551	0.110759		0.112452
77.8038	0.272757	285.249	25	746.462	122.214	0.117254		0.10423
81.2874	0.272887	297.879	25	793.744	127.686	0.124681		0.10241
91.4065	0.273044	334.768	25	834.799	143.581	0.13113		0.109495
100.261	0.272351	368.13	25	861.334	157.489	0.135298		0.116402
106.191	0.271688	390.857	25	908.737	166.805	0.142744		0.116856
100.907	0.273045	369.563	25	951.218	158.505	0.149417		0.106082
105.128	0.273367	384.566	25	975.983	165.134	0.153307		0.107715
107.679	0.273063	394.336	25	1006.37	169.141	0.158081		0.106996
109.473	0.27352	400.235	25	1024.07	171.959	0.160861		0.106899
105.353	0.273366	385.391	25	1055.36	165.488	0.165776		0.0998263
113.791	0.271144	419.668	25	1112.89	178.742	0.174813		0.102248
134.624	0.2701	498.424	24.99	1154.99	211.467	0.181426		0.116558
144.588	0.272845	529.928	24.99	1134.1	227.119	0.178144		0.127492
142.693	0.27244	523.76	24.99	1182.04	224.142	0.185674		0.120718
142.59	0.272402	523.455	24.99	1220.51	223.98	0.191717		0.116828
145.838	0.276964	526.559	25	1146.44	229.082	0.180083		0.127209
97.5728	0.271151	359.846	25	924.493	153.267	0.145219		0.105542
88.7117	0.272713	325.293	24.99	944.355	139.348	0.148339		0.0939389
84.6933	0.272288	311.043	25	956.668	133.036	0.150273		0.0885295
91.4129	0.272216	335.81	25	969.858	143.591	0.152345		0.0942538
93.1954	0.271732	342.969	25	975.403	146.391	0.153216		0.0955455
107.63	0.271718	396.11	25	996.323	169.065	0.156502		0.108027
126.824	0.271978	466.3	25	1091.66	199.214	0.171478		0.116175
113.193	0.272351	415.614	25	1001.8	177.803	0.157362		0.11299
122.64	0.272392	450.235	25	993.101	192.643	0.155996		0.123492
112.514	0.276123	407.478	25	915.217	176.737	0.143762		0.122937
116.644	0.271538	429.567	25	980.038	183.224	0.153944		0.11902
109.529	0.270346	405.141	25	997.106	172.047	0.156625		0.109846
94.7889	0.273315	346.812	25	942.49	148.894	0.148046		0.100573
86.339	0.272373	316.989	25	910.914	135.621	0.143086		0.0947829
79.1115	0.272679	290.126	25	900.359	124.268	0.141428		0.0878666
70.78	0.273667	258.636	25	869.597	111.181	0.136596		0.081394
61.2871	0.273285	224.26	25	810.462	96.2696	0.127307		0.07562
59.1306	0.272172	217.255	25	793.903	92.8822	0.124706		0.0744809
43.2638	0.268671	161.029	25	540.057	67.9586	0.084832		0.0801096
36.8019	0.272694	134.957	25	485.16	57.8083	0.0762087		0.0758553
15.462	0.273909	56.4495	25	192.849	24.2877	0.0302927		0.0801767
13.5236	0.27211	49.699	25	165.93	21.2428	0.0260643		0.0815015
11.6775	0.272207	42.8991	25	152.681	18.3429	0.0239831		0.0764826
9.21634	0.27228	33.8488	25	104.957	14.477	0.0164866		0.0878107
7.36378	0.273001	26.9734	25	58.7764	11.567	0.00923258		0.125285
6.03558	0.272111	22.1806	25	54.3884	9.48067	0.00854331		0.110972
17.6217	0.26297	67.0103	25	205.309	27.6801	0.0322499		0.08583
19.977	0.271963	73.4548	25	275.167	31.3798	0.0432231		0.0725996
19.7902	0.27434	72.1376	25	265.608	31.0864	0.0417216		0.0745091
18.74	0.273568	68.5023	25	247.217	29.4368	0.0388327		0.0758042
18.3874	0.272656	67.4381	25	232.784	28.8829	0.0365656		0.0789893
17.4295	0.272926	63.8615	25	245.591	27.3782	0.0385774		0.0709695
17.9809	0.273032	65.8565	25	236.385	28.2444	0.0371312		0.0760665
18.999	0.271102	70.0808	25	244.726	29.8436	0.0384414		0.077634
19.7318	0.271914	72.5662	25	264.368	30.9946	0.0415269		0.0746374
23.8392	0.271717	87.7354	25	290.777	37.4465	0.0456751		0.0819845
32.1386	0.272304	118.025	25	373.136	50.4832	0.058612		0.0861312
33.2466	0.273183	121.701	25	389.062	52.2236	0.0611137		0.0854532
39.6605	0.273625	144.945	25	475.841	62.2986	0.074745		0.0833482
39.0164	0.270764	144.098	25	486.025	61.2869	0.0763447		0.0802766
40.9163	0.272745	150.017	25	496.078	64.2712	0.0779238		0.0824796
48.4385	0.273687	176.985	25	543.021	76.0871	0.0852975		0.089202
48.9123	0.272418	179.549	25	584.777	76.8313	0.0918565		0.0836427
53.3513	0.272773	195.589	25	586.89	83.8041	0.0921884		0.0909053
57.3927	0.272689	210.47	25	606.72	90.1522	0.0953034		0.0945949
55.5418	0.271679	204.439	25	619.979	87.2449	0.0973861		0.0895866
61.7129	0.273099	225.973	25	649.11	96.9384	0.101962		0.0950731
69.3425	0.272736	254.248	25	695.622	108.923	0.109268		0.0996843
74.4527	0.272705	273.015	25.01	751.931	116.95	0.118113		0.0990153
78.9154	0.274196	287.806	25.01	818.47	123.96	0.128565		0.0964182
80.3764	0.272064	295.432	25.01	837.69	126.255	0.131584		0.0959501
84.6494	0.272797	310.302	25.01	877.033	132.967	0.137764		0.096518
91.9839	0.272469	337.594	25.01	922.29	144.488	0.144873		0.0997342
95.8648	0.272374	351.96	25	907.19	150.584	0.142501		0.105672
102.723	0.273041	376.219	25	921.997	161.357	0.144827		0.111414
98.1451	0.273337	359.063	25	949.283	154.166	0.149113		0.103389
107.881	0.2715	397.351	25	960.436	169.459	0.150865		0.112325
115.747	0.273787	422.763	25	976.269	181.815	0.153352		0.118561
120.392	0.272983	441.022	25	941.974	189.111	0.147965		0.127808
117.041	0.271876	430.495	25	915.294	183.848	0.143774		0.127873
88.648	0.273017	324.698	25	755.502	139.248	0.118674		0.117337
99.3337	0.273612	363.045	25	860.022	156.033	0.135092		0.115501
85.505	0.270897	315.636	25	774.677	134.311	0.121686		0.110375
102.944	0.274224	375.401	25	839.179	161.704	0.131818		0.122672
98.1738	0.273997	358.302	25	838.371	154.211	0.131691		0.117101
85.3879	0.27241	313.453	25	768.82	134.127	0.120766		0.111064
84.722	0.272923	310.424	25	759.067	133.081	0.119234		0.111613
84.6914	0.272289	311.036	25	748.442	133.033	0.117565		0.113157
81.6166	0.272773	299.211	25	746.838	128.203	0.117313		0.109283
81.4071	0.273106	298.079	25	747.691	127.874	0.117447		0.108878
77.5849	0.273953	283.205	25	730.197	121.87	0.114699		0.106252
75.8189	0.272521	278.213	25	704.242	119.096	0.110622		0.10766
76.7668	0.272368	281.849	25	691.675	120.585	0.108648		0.110987
74.7907	0.273061	273.898	25	652.268	117.481	0.102458		0.114663
74.5959	0.273166	273.079	25	640.026	117.175	0.100535		0.116551
68.5455	0.272017	251.989	25	602.533	107.671	0.0946457		0.113762
67.4569	0.272265	247.762	25	593.693	105.961	0.0932571		0.113622
64.0726	0.27305	234.655	25	573.904	100.645	0.0901486		0.111643
63.1762	0.272673	231.692	25	574.737	99.2369	0.0902795		0.109922
64.2216	0.271665	236.4	25	571.129	100.879	0.0897127		0.112447
61.5986	0.272733	225.857	25	559.177	96.7589	0.0878353		0.110159
61.0063	0.273351	223.18	25	543.151	95.8285	0.0853179		0.112319
60.7293	0.272419	222.926	25	524.847	95.3934	0.0824427		0.115709
57.6073	0.273992	210.252	25	507.951	90.4893	0.0797887		0.113411
61.1441	0.273894	223.24	25	545.968	96.045	0.0857604		0.111992
52.9113	0.272456	194.202	25	473.853	83.1129	0.0744326		0.111662
53.5929	0.271897	197.107	25	511.809	84.1836	0.0803947		0.104713
47.9816	0.271834	176.511	25	448.762	75.3693	0.0704914		0.10692
50.479	0.273465	184.59	25	491.674	79.2923	0.0772319		0.102668
47.9526	0.273322	175.444	25	452.498	75.3238	0.0710782		0.105973
43.8268	0.271761	161.27	25	392.875	68.843	0.0617126		0.111554
46.5598	0.272314	170.978	25	421.19	73.1359	0.0661604		0.110543
45.1158	0.273785	164.785	25	406.652	70.8678	0.0638767		0.110945
40.1041	0.272757	147.032	25	389.799	62.9953	0.0612295		0.102884
39.9498	0.273406	146.119	25	397.657	62.753	0.0624638		0.100463
37.2969	0.273034	136.601	25	399.98	58.5858	0.0628287		0.0932469
33.237	0.272182	122.113	25	374.603	52.2086	0.0588425		0.088726
34.2781	0.272585	125.752	25	371.821	53.8439	0.0584055		0.0921898
32.4147	0.272812	118.817	25	371.904	50.9169	0.0584186		0.0871587
31.926	0.273334	116.802	25	353.069	50.1493	0.0554599		0.0904244
34.7301	0.274001	126.752	25	334.505	54.5539	0.0525439		0.103825
29.9235	0.273402	109.449	25	311.746	47.0037	0.048969		0.0959866
27.7778	0.273097	101.714	25	279.442	43.6332	0.0438946		0.0994045
27.5428	0.273197	100.817	25	264.182	43.2641	0.0414976		0.104257
22.4754	0.271388	82.8166	25	254.04	35.3043	0.0399045		0.088472
19.2132	0.273737	70.1884	25	227.664	30.18	0.0357613		0.0843929
20.6721	0.271312	76.1929	25	199.912	32.4716	0.0314021		0.103406
16.4298	0.274213	59.916	25	173.259	25.8078	0.0272154		0.0948279
14.0748	0.272313	51.6859	25	146.78	22.1086	0.0230562		0.09589
10.0178	0.272571	36.753	25	112.405	15.7359	0.0176566		0.0891219
9.68655	0.27185	35.6319	25	98.9651	15.2156	0.0155454		0.0978785
9.21876	0.273816	33.6678	25	89.1955	14.4808	0.0140108		0.103355
9.05184	0.27288	33.1716	25	77.9496	14.2186	0.0122443		0.116124
14.7343	0.270165	54.5381	25	193.129	23.1446	0.0303367		0.0762924
23.1089	0.278058	83.1082	25	325.279	36.2994	0.0510947		0.0710434
19.4079	0.273517	70.9567	25	267.867	30.4858	0.0420764		0.0724534
18.978	0.271603	69.8738	25	255.388	29.8105	0.0401163		0.0743102
13.5628	0.27318	49.6479	25	189.88	21.3044	0.0298263		0.0714282
10.4983	0.272785	38.4857	25	139.733	16.4907	0.0219492		0.0751312
9.25454	0.273522	33.8348	25	126.011	14.537	0.0197937		0.0734426
8.5286	0.272506	31.297	25	121.464	13.3967	0.0190795		0.0702152
8.94947	0.273235	32.7537	25	119.092	14.0578	0.018707		0.0751473

## Sheet: Sheet2
Peak hold - 1
Stress	Shear rate	Viscosity	Temperature	Normal stress	Torque	Axial force
Pa	1/s	Pa.s	°C	Pa	µN.m	N		Friction coefficient		Average friction coefficient	STDEV
41.3091	0.238797	172.988	25	458.62	64.8882	0.0720399		0.0900726		0.0979124	0.0136091
55.2618	0.274271	201.486	25	463.144	86.805	0.0727505		0.119319
52.4137	0.273074	191.939	25	481.333	82.3312	0.0756076		0.108893
52.3882	0.272558	192.21	25	478.322	82.2912	0.0751347		0.109525
52.8838	0.272377	194.157	25	472.524	83.0696	0.0742239		0.111918
54.0403	0.273393	197.665	25	467.421	84.8863	0.0734223		0.115614
48.5626	0.271506	178.864	25	465.431	76.2819	0.0731097		0.104339
51.3501	0.272009	188.781	25	466.831	80.6606	0.0733296		0.109997
51.2076	0.27289	187.649	25	447.891	80.4367	0.0703546		0.11433
51.7467	0.271788	190.394	25	461.33	81.2836	0.0724655		0.112169
51.0969	0.271737	188.038	25	453.627	80.2628	0.0712555		0.112641
48.6369	0.270944	179.509	25	444.598	76.3987	0.0698373		0.109395
47.3144	0.271829	174.06	25	436.29	74.3213	0.0685322		0.108447
46.6519	0.271596	171.769	25	425.616	73.2807	0.0668556		0.10961
43.2351	0.271313	159.355	25	417.787	67.9136	0.0656258		0.103486
43.5173	0.272538	159.674	25	404.25	68.3568	0.0634994		0.10765
44.3059	0.2731	162.233	25	396.677	69.5956	0.0623099		0.111693
41.7264	0.271405	153.742	25	384.437	65.5436	0.0603873		0.108539
41.7076	0.271291	153.737	25	374.407	65.5142	0.0588117		0.111397
38.0349	0.271623	140.028	25	351.14	59.7451	0.0551569		0.108318
34.2278	0.270972	126.315	25	353.413	53.7649	0.055514		0.0968493
36.9346	0.27215	135.714	25	352.012	58.0167	0.0552939		0.104924
35.3187	0.272003	129.847	25	329.585	55.4785	0.0517711		0.107161
33.8636	0.272942	124.069	25	318.42	53.1928	0.0500173		0.106349
30.4359	0.272567	111.664	25	299.533	47.8086	0.0470505		0.101611
30.7724	0.270069	113.943	25	310.112	48.3372	0.0487123		0.09923
33.3301	0.272334	122.387	25	303.784	52.3548	0.0477182		0.109717
29.1131	0.272199	106.955	25	285.431	45.7307	0.0448354		0.101997
24.4335	0.27183	89.8851	25	268.096	38.38	0.0421125		0.0911368
25.0095	0.270466	92.4681	25	260.237	39.2848	0.040878		0.0961025
25.9493	0.274196	94.6377	25	298.5	40.7611	0.0468882		0.0869325
22.7036	0.27279	83.2272	25	239.437	35.6627	0.0376107		0.0948206
22.4122	0.271662	82.5003	25	225.227	35.205	0.0353786		0.0995093
22.5766	0.272345	82.8969	25	211.641	35.4632	0.0332445		0.106674
20.0272	0.27154	73.7542	25	192.59	31.4587	0.0302519		0.103989
21.8198	0.271287	80.4307	25	200.023	34.2744	0.0314195		0.109086
17.5241	0.271767	64.482	25	153.716	27.5268	0.0241457		0.114003
18.7543	0.270884	69.2336	25	168.602	29.4592	0.026484		0.111234
13.6633	0.272004	50.2321	25	108.765	21.4623	0.0170848		0.125622
11.0976	0.272239	40.7643	25	89.3088	17.4321	0.0140286		0.124261
7.87849	0.272454	28.9168	25	61.6892	12.3755	0.00969011		0.127713
5.89716	0.272248	21.661	25	54.0545	9.26324	0.00849086		0.109097
2.81872	0.272948	10.327	25	24.9571	4.42764	0.00392026		0.112943
4.22984	0.272577	15.5179	25	43.0867	6.64421	0.00676805		0.0981702
4.18234	0.272387	15.3544	25	40.8472	6.5696	0.00641626		0.10239
4.50235	0.271411	16.5887	25	46.8851	7.07227	0.00736469		0.0960294
5.89733	0.273657	21.5501	25	52.8767	9.26351	0.00830585		0.11153
6.84468	0.272954	25.0763	25	63.0696	10.7516	0.00990695		0.108526
5.90875	0.271806	21.7389	25	69.1999	9.28145	0.0108699		0.0853867
7.86034	0.27194	28.9047	25	77.7816	12.347	0.0122179		0.101057
7.56584	0.271381	27.879	25	89.277	11.8844	0.0140236		0.0847457
8.01186	0.27171	29.4868	25	105.557	12.585	0.0165809		0.0759006
9.06152	0.27178	33.3413	25	113.831	14.2338	0.0178805		0.0796052
10.9998	0.272022	40.4373	25	132.3	17.2785	0.0207817		0.0831429
12.0923	0.272643	44.352	25	138.254	18.9945	0.0217169		0.0874641
12.7571	0.270387	47.1808	25	147.278	20.0388	0.0231343		0.0866194
13.1132	0.272598	48.1046	25	159.97	20.5982	0.0251281		0.0819728
14.1314	0.271718	52.0077	25	168.893	22.1976	0.0265297		0.0836708
15.9285	0.270708	58.8403	25	180.068	25.0205	0.028285		0.0884585
14.5829	0.273464	53.3266	25	183.232	22.9068	0.028782		0.0795872
15.1693	0.27222	55.7244	25	195.794	23.8279	0.0307553		0.0774758
17.4235	0.272804	63.8683	25	203.656	27.3688	0.0319902		0.0855537
18.8168	0.27282	68.9716	25	216.409	29.5574	0.0339935		0.0869502
20.7961	0.27054	76.8687	25	258.899	32.6664	0.0406678		0.080325
25.1653	0.271686	92.6264	25	305.083	39.5295	0.0479223		0.0824867
27.2844	0.272396	100.164	25	319.613	42.8582	0.0502047		0.0853669
26.0251	0.272717	95.429	25	317.673	40.8802	0.0499		0.0819242
23.8521	0.269366	88.549	25	329.581	37.4668	0.0517705		0.0723709
24.7337	0.273479	90.441	25	319.557	38.8516	0.0501959		0.0773999
24.8941	0.273928	90.8782	25	320.897	39.1035	0.0504064		0.0775765
25.6378	0.272771	93.9901	25	314.711	40.2717	0.0494347		0.0814644
25.0107	0.273377	91.488	25	316.408	39.2867	0.0497013		0.0790456
26.6814	0.27085	98.5098	25	299.514	41.9111	0.0470476		0.0890823
28.3909	0.27215	104.321	25.01	367.467	44.5964	0.0577216		0.0772612
27.6006	0.272615	101.244	25.01	299.016	43.3549	0.0469694		0.0923046
29.9204	0.271853	110.061	25.01	333.229	46.9988	0.0523435		0.0897892
16.7395	0.273852	61.126	25.01	218.014	26.2943	0.0342456		0.0767815
18.4952	0.272543	67.8615	25.01	206.033	29.0522	0.0323636		0.0897681
17.601	0.269943	65.2027	25.01	183.355	27.6476	0.0288013		0.0959943
13.8516	0.271994	50.926	25	162.532	21.758	0.0255304		0.0852239
9.54204	0.272061	35.0732	25	100.366	14.9886	0.0157654		0.0950728
8.30916	0.272102	30.537	25	86.3887	13.052	0.0135699		0.0961835
7.59653	0.270594	28.0735	25	69.8474	11.9326	0.0109716		0.108759

## Sheet: Sheet3
Peak hold - 1
Stress	Shear rate	Viscosity	Temperature	Normal stress	Torque	Axial force
Pa	1/s	Pa.s	°C	Pa	µN.m	N		Friction coefficient		Average friction coefficient	STDEV
62.7362	0.274698	228.382	25	684.334	98.5458	0.107495		0.0916748		0.0947614	0.0131072
104.342	0.277779	375.63	24.99	1017.17	163.9	0.159777		0.10258
162.703	0.272428	597.231	24.99	1428.31	255.573	0.224358		0.113913
136.662	0.270012	506.132	24.99	1259.13	214.668	0.197783		0.108537
131.267	0.274226	478.683	24.99	1169.97	206.194	0.183779		0.112197
112.093	0.2723	411.654	25	1245.73	176.076	0.195679		0.0899821
115.833	0.27282	424.577	25	1154.55	181.95	0.181356		0.100328
88.7238	0.274699	322.985	25	873.27	139.367	0.137173		0.101599
134.003	0.271739	493.129	25	1103.38	210.491	0.173319		0.121447
149.83	0.270281	554.348	25	1266.29	235.352	0.198908		0.118322
95.7788	0.271979	352.155	25	972.634	150.449	0.152781		0.0984736
92.6186	0.27259	339.773	25	1062.22	145.485	0.166853		0.0871935
89.7296	0.27116	330.91	25	1245.32	140.947	0.195615		0.0720533
79.191	0.274122	288.89	25	1116.33	124.393	0.175352		0.070939
90.5522	0.271358	333.7	25	1204.5	142.239	0.189203		0.075178
99.7704	0.271604	367.338	25	1244.33	156.719	0.195459		0.08018
104.229	0.273744	380.753	25	1059.85	163.722	0.166481		0.0983428
97.229	0.27	360.108	25	890.287	152.727	0.139846		0.109211
59.1851	0.271745	217.796	25	527.136	92.9677	0.0828024		0.112277
46.502	0.270989	171.601	25	451.267	73.0451	0.0708849		0.103047
45.3368	0.270835	167.396	25	390.769	71.2148	0.0613818		0.116019
21.731	0.27099	80.1913	25	225.165	34.135	0.0353689		0.0965113
10.9562	0.272583	40.1942	25	155.736	17.21	0.024463		0.0703511
27.4029	0.271919	100.776	25	285.944	43.0444	0.044916		0.0958331
19.258	0.280404	68.6796	25	225.034	30.2504	0.0353482		0.0855783
5.72269	0.271396	21.0861	25	75.1861	8.98918	0.0118102		0.0761137
8.92484	0.263873	33.8225	25	126.038	14.0191	0.019798		0.0708107
33.6821	0.272377	123.66	25	296.303	52.9077	0.0465432		0.113674
26.4845	0.267951	98.8408	25	304.481	41.6017	0.0478278		0.0869823
16.5787	0.267795	61.9081	25	230.975	26.0417	0.0362814		0.071777
19.1838	0.297447	64.4949	25	232.421	30.1338	0.0365086		0.0825389
19.9445	0.243269	81.9854	25	248.901	31.3288	0.0390972		0.0801305
73.6244	0.277663	265.158	25	952.899	115.649	0.149681		0.0772636
91.1219	0.274098	332.443	25	1097.14	143.134	0.172338		0.0830542
101.959	0.275145	370.565	25	1236.87	160.157	0.194287		0.0824332
81.036	0.276503	293.074	25	999.531	127.291	0.157006		0.081074
106.461	0.279787	380.506	25	1301	167.228	0.20436		0.0818301
80.0925	0.280053	285.991	25	1071.95	125.809	0.168382		0.0747164
118.992	0.274823	432.976	25	1297.61	186.912	0.203828		0.0917008
91.8286	0.276066	332.633	25	1136.52	144.244	0.178524		0.0807981
158.164	0.276259	572.52	25	1313.15	248.443	0.206269		0.120446
111.092	0.273755	405.808	25	1058.54	174.503	0.166275		0.104948
129.736	0.283077	458.306	25	1231.81	203.789	0.193492		0.105322
120.462	0.26885	448.063	25	1108.87	189.221	0.174181		0.108635
102.969	0.280977	366.469	25	1037.36	161.744	0.162948		0.0992611
104.627	0.268729	389.341	25	1188.46	164.348	0.186683		0.0880359
102.923	0.279327	368.468	25	1020.49	161.671	0.160298		0.100857
110.572	0.270048	409.452	25	1222.13	173.686	0.191972		0.0904747
102.43	0.277489	369.132	25	1097.59	160.897	0.172409		0.0933229
137.214	0.272902	502.798	25	1455.83	215.536	0.228682		0.0942514
106.172	0.271098	391.636	25	1156.01	166.774	0.181585		0.0918435
89.4597	0.276535	323.503	25	1034.9	140.523	0.162561		0.0864432
117.722	0.272004	432.795	25	1337.16	184.917	0.210041		0.0880385
99.4909	0.271642	366.257	25	1176.87	156.28	0.184862		0.0845387
103.9	0.271363	382.883	25	1233.38	163.206	0.193739		0.0842401
108.872	0.275222	395.577	25	1171.83	171.015	0.184071		0.0929071
116.887	0.274696	425.515	25	1110.79	183.606	0.174483		0.105229
122.339	0.275544	443.99	25	1085.69	192.169	0.170539		0.112683
91.5663	0.273191	335.173	25	857.304	143.832	0.134665		0.106807
87.5632	0.270757	323.402	25	1007.97	137.544	0.158332		0.0868706
102.79	0.270734	379.672	25	1144.34	161.462	0.179753		0.0898244
128.185	0.272431	470.522	25	1253.51	201.352	0.196901		0.102261
94.0778	0.273096	344.486	25	1063.7	147.777	0.167085		0.0884442
85.7406	0.271495	315.809	25	1003.58	134.681	0.157642		0.0854347
109.719	0.271049	404.794	25	1104.83	172.346	0.173546		0.0993085
118.01	0.273067	432.166	25	1198.04	185.37	0.188187		0.0985031
126.124	0.271553	464.454	25	1264.9	198.115	0.19869		0.0997106
100.621	0.27364	367.713	25	1012.76	158.055	0.159084		0.0993532
86.3078	0.271255	318.179	25	922.118	135.572	0.144846		0.0935973
80.9144	0.271602	297.915	25	961.958	127.1	0.151104		0.0841143
91.4212	0.271265	337.018	25	1021	143.604	0.160379		0.0895404
108.449	0.269592	402.273	25	1011.03	170.352	0.158812		0.107266
19.3592	0.28101	68.8913	25	197.243	30.4093	0.0309829		0.0981487
103.392	0.278579	371.142	25	1263.8	162.408	0.198518		0.0818102
135.839	0.276129	491.941	25	1354.13	213.376	0.212706		0.100315
103.125	0.2752	374.73	25	1110	161.989	0.174358		0.092906
119.592	0.27082	441.59	25	1263.06	187.854	0.198401		0.094684
99.7717	0.279132	357.436	25	984.571	156.721	0.154656		0.101335
117.422	0.278338	421.868	25	1226.72	184.446	0.192692		0.0957206
146.928	0.280344	524.099	25	1397.51	230.794	0.219521		0.105135
122.511	0.272203	450.072	25	1064.76	192.44	0.167252		0.11506
138.919	0.271956	510.813	25	1125.42	218.213	0.176781		0.123437
106.052	0.271511	390.6	25	986.869	166.586	0.155017		0.107463
