# Supplementary material for: Surface hydrophobization of hydrogels via interface dynamics-induced network reconfiguration
Source: Nat Commun. 2024 Jan 3;15:239. doi: 10.1038/s41467-023-44646-5 (PMC10764767; doi:10.1038/s41467-023-44646-5)
Supplement: Supplementary file 10 — Source data [file 41467_2023_44646_MOESM10_ESM.zip › Source data/Figure S19/DMDMS-3h.xls]

## Sheet: Sheet1
Peak hold - 1
Stress	Shear rate	Viscosity	Temperature	Normal stress	Torque	Axial force
Pa	1/s	Pa.s	°C	Pa	µN.m	N		Friction coefficient		Average friction coefficient	STDEV
41.2363	0.286473	143.945	25	725.403	64.7738	0.113946		0.056846		0.0702091	0.0198411
37.4029	0.293152	127.589	25	737.193	58.7524	0.115798		0.050737
34.963	0.292941	119.351	25	741.878	54.9197	0.116534		0.0471276
33.3186	0.294184	113.258	25	747.875	52.3368	0.117476		0.0445511
47.4418	0.292961	161.939	25	739.911	74.5214	0.116225		0.0641182
53.2369	0.296022	179.841	25	735.028	83.6244	0.115458		0.0724284
52.4828	0.293287	178.947	25	737.69	82.4398	0.115876		0.0711448
60.1687	0.294474	204.326	25	731.355	94.5127	0.114881		0.0822701
74.5813	0.296314	251.696	25	726.619	117.152	0.114137		0.102642
80.4955	0.295177	272.703	25	715.172	126.442	0.112339		0.112554
66.6726	0.296807	224.633	25	710.773	104.729	0.111648		0.0938028
71.8203	0.293461	244.735	25	702.472	112.815	0.110344		0.102239
79.9633	0.294557	271.47	25	674.524	125.606	0.105954		0.118548
78.6563	0.294109	267.439	25.01	655.897	123.553	0.103028		0.119922
65.6374	0.292874	224.115	25.01	620.343	103.103	0.0974433		0.105808
50.5651	0.293934	172.029	25.01	557.389	79.4275	0.0875544		0.0907179
44.6433	0.294881	151.394	25.01	520.391	70.1256	0.0817429		0.085788
44.15	0.29199	151.204	25.01	486.635	69.3506	0.0764405		0.0907249
38.6967	0.294226	131.521	25.01	423.742	60.7847	0.0665613		0.0913214
27.7627	0.29294	94.7725	25.01	388.772	43.6095	0.0610681		0.0714113
21.5773	0.295843	72.935	25.01	303.446	33.8936	0.0476652		0.0711076
23.1404	0.293597	78.8171	25.01	262.605	36.3489	0.0412499		0.0881188
22.5305	0.29418	76.5875	25	201.408	35.3908	0.0316371		0.111865
15.82	0.293585	53.8857	25	158.975	24.85	0.0249718		0.0995122
13.423	0.296446	45.2798	25	143.924	21.0848	0.0226075		0.0932646
9.61894	0.293347	32.7903	25	117.777	15.1094	0.0185004		0.0816707
7.25721	0.293316	24.742	25	78.5716	11.3996	0.012342		0.0923643
3.46558	0.295289	11.7362	25	51.9045	5.44372	0.00815314		0.0667684
7.18527	0.293748	24.4607	25	79.298	11.2866	0.0124561		0.090611
14.1209	0.287915	49.0452	25	178.078	22.181	0.0279724		0.079296
17.2343	0.297734	57.8848	25	248.652	27.0715	0.0390581		0.0693108
14.0767	0.29886	47.1014	25	144.047	22.1117	0.0226269		0.0977231
7.58711	0.294692	25.7459	24.99	96.1328	11.9178	0.0151005		0.0789232
2.00321	0.29588	6.77035	25	42.5874	3.14664	0.00668961		0.0470377
12.0526	0.302814	39.802	24.99	131.055	18.9322	0.020586		0.0919664
14.0894	0.297321	47.3879	25	171.58	22.1316	0.0269518		0.0821155
9.46456	0.294659	32.1204	25	113.316	14.8669	0.0177997		0.0835233
2.96093	0.294093	10.068	25	55.5533	4.65102	0.0087263		0.0532989
25.0537	0.300499	83.3736	25	333.689	39.3542	0.0524158		0.0750808
16.661	0.298826	55.7551	25	180.422	26.1711	0.0283406		0.0923449
1.59158	0.296063	5.37581	25	36.3461	2.50005	0.00570923		0.0437896
2.18065	0.280308	7.77947	25	19.3723	3.42535	0.003043		0.112565
39.0766	0.290398	134.562	25	425.492	61.3814	0.0668362		0.0918386
33.764	0.294895	114.495	25	326.026	53.0364	0.051212		0.103562
10.0993	0.299395	33.7323	25	144.508	15.8639	0.0226993		0.0698872
3.47593	0.294645	11.797	25	45.1404	5.45998	0.00709063		0.0770027
37.9705	0.29483	128.788	25	432.152	59.6439	0.0678822		0.0878638
24.4981	0.299124	81.8994	25	281.306	38.4815	0.0441874		0.087087
7.08851	0.296369	23.9178	25	108.186	11.1346	0.0169938		0.0655215
2.67573	0.29594	9.04146	25	52.6672	4.20302	0.00827295		0.0508044
0.990727	0.294381	3.36546	25	24.4312	1.55623	0.00383764		0.0405517
17.6703	0.286657	61.6429	25	224.295	27.7565	0.0352322		0.0787816
32.9028	0.305321	107.764	25	348.766	51.6836	0.0547841		0.0943405
25.3282	0.296937	85.298	25	256.393	39.7854	0.0402741		0.0987866
10.4098	0.295744	35.1987	25	133.429	16.3517	0.020959		0.0780176
4.26767	0.296135	14.4112	25	66.318	6.70364	0.0104172		0.0643516
1.16228	0.294149	3.95132	25	25.7471	1.8257	0.00404435		0.045142
5.35988	0.275032	19.4882	25	52.6816	8.41928	0.00827521		0.101741
49.4201	0.298155	165.753	25	412.537	77.6289	0.0648012		0.119795
27.8636	0.298707	93.2807	25	315.895	43.7681	0.0496206		0.0882055
15.4862	0.294684	52.5517	25	213.135	24.3256	0.0334792		0.0726588
16.2711	0.294616	55.2283	25	235.389	25.5586	0.0369748		0.0691244
14.8252	0.295615	50.1502	25	216.105	23.2873	0.0339457		0.0686016
13.9664	0.294419	47.437	25	210.24	21.9383	0.0330244		0.0664306
16.8786	0.294708	57.2725	25	206.8	26.5129	0.032484		0.0816183
13.5757	0.296854	45.7318	25	203.49	21.3246	0.0319642		0.066714
12.3571	0.294643	41.9392	25	193.996	19.4105	0.0304728		0.0636978
10.9339	0.293823	37.2124	25	178.746	17.1749	0.0280773		0.0611701
10.5655	0.297423	35.5236	25	169.431	16.5963	0.0266142		0.0623588
8.20304	0.295058	27.8014	25	144.785	12.8853	0.0227427		0.0566569
6.44896	0.294447	21.9019	25	126.944	10.13	0.0199403		0.0508016
6.51135	0.295385	22.0436	25	113.625	10.228	0.0178482		0.0573055
5.60771	0.295019	19.008	25	94.7131	8.80857	0.0148775		0.0592073
5.62214	0.294335	19.1011	25	87.1577	8.83123	0.0136907		0.0645053
3.83682	0.295856	12.9685	25	66.5847	6.02687	0.0104591		0.0576232
3.20425	0.295699	10.8362	25	54.9561	5.03322	0.00863248		0.0583056
2.05997	0.295203	6.97815	25	41.4027	3.23579	0.00650352		0.0497544
7.67426	0.284722	26.9535	25	108.569	12.0547	0.017054		0.0706855
19.89	0.301167	66.0432	25	239.939	31.2432	0.0376896		0.0828961
37.3232	0.301366	123.847	25	331.769	58.6271	0.0521142		0.112497
22.7974	0.298354	76.4105	25	291.017	35.81	0.0457128		0.0783369
22.0421	0.296507	74.3393	25	278.023	34.6237	0.0436717		0.0792818
18.6875	0.296069	63.1189	25	244.402	29.3543	0.0383905		0.0764624
21.9265	0.295079	74.3073	25	217.716	34.4421	0.0341988		0.100711
12.1258	0.296098	40.952	25.01	199.541	19.0472	0.0313438		0.0607686
10.0192	0.295577	33.8973	25	180.289	15.7382	0.0283197		0.0555733
10.0837	0.295904	34.0775	25	169.794	15.8394	0.0266712		0.0593877
9.00798	0.295656	30.4677	25	156.544	14.1497	0.0245898		0.057543
9.76167	0.296064	32.9715	25.01	146.794	15.3336	0.0230584		0.066499
7.88505	0.296523	26.5917	25.01	124.143	12.3858	0.0195004		0.0635156
7.25435	0.297113	24.4162	25	120.27	11.3951	0.0188919		0.0603174
5.49161	0.295438	18.588	25	99.2688	8.6262	0.0155931		0.0553206
4.90999	0.295667	16.6065	25	88.4679	7.71259	0.0138965		0.0555002
4.42033	0.29576	14.9457	25	80.6215	6.94344	0.012664		0.0548282
4.0708	0.295565	13.773	25.01	66.3975	6.3944	0.0104297		0.0613095
3.37007	0.296354	11.3718	25	60.4977	5.2937	0.00950295		0.0557059
2.88981	0.295753	9.77102	25	48.0925	4.5393	0.00755435		0.0600886
2.30768	0.295652	7.80542	25	41.3413	3.6249	0.00649387		0.0558203
1.54908	0.295845	5.23613	25	27.5617	2.43329	0.00432938		0.0562041
0.81784	0.2967	2.75645	25	20.2443	1.28466	0.00317997		0.0403985
2.647	0.283243	9.34533	25	56.5096	4.1579	0.0088765		0.0468417
15.4507	0.299565	51.5772	25	238.803	24.2699	0.0375111		0.0647006
22.057	0.300574	73.3831	25	302.804	34.6471	0.0475643		0.0728427
21.703	0.29508	73.5495	25	270.999	34.091	0.0425685		0.080085
19.3833	0.296295	65.419	24.99	249.702	30.4472	0.0392231		0.0776257
16.2149	0.296835	54.626	24.99	225.164	25.4703	0.0353687		0.0720137
14.9291	0.29539	50.5403	24.99	216.309	23.4506	0.0339778		0.0690174
13.1845	0.296612	44.4503	24.99	199.624	20.7101	0.0313569		0.0660464
11.5152	0.296769	38.8021	25	174.44	18.0881	0.027401		0.0660126
11.2792	0.297186	37.9533	25	161.945	17.7173	0.0254382		0.0696484
9.67936	0.296844	32.6076	25	150.36	15.2043	0.0236185		0.0643745
9.08202	0.29561	30.7229	25	138.024	14.266	0.0216807		0.0658005
7.51937	0.296816	25.3334	25	120.797	11.8114	0.0189747		0.0622482
6.6812	0.295924	22.5774	25	113.032	10.4948	0.0177551		0.0591087
6.29893	0.297186	21.1952	25	103.55	9.89433	0.0162656		0.0608298
4.44174	0.296839	14.9635	25	83.3202	6.97707	0.0130879		0.0533093
3.79393	0.296572	12.7926	25	67.6771	5.95949	0.0106307		0.0560592
2.6489	0.296673	8.92869	25	51.9933	4.16088	0.00816709		0.0509469
1.68898	0.296251	5.70119	25	38.9332	2.65305	0.00611561		0.0433816
12.2235	0.302306	40.4344	25	200.782	19.2007	0.0315388		0.0608796
19.2087	0.302741	63.4491	25	297.374	30.1729	0.0467114		0.0645943
18.6366	0.29655	62.8447	25	276.041	29.2743	0.0433604		0.0675139
15.2799	0.297682	51.3296	25	243.829	24.0016	0.0383006		0.0626664
13.8533	0.295966	46.8071	25	230.656	21.7607	0.0362313		0.0600605
14.213	0.298447	47.6231	25	206.554	22.3257	0.0324454		0.0688101
17.948	0.296232	60.5876	25.01	215.74	28.1926	0.0338883		0.0831927
18.084	0.296563	60.9787	25.01	242.859	28.4063	0.0381482		0.074463
19.5984	0.296019	66.2066	25.01	263.086	30.7851	0.0413254		0.0744944
20.0606	0.296785	67.5929	25.01	294.639	31.5111	0.0462818		0.0680853
20.4725	0.296642	69.0141	25	307.138	32.1581	0.0482451		0.0666557
23.3267	0.298094	78.2528	25.01	350.408	36.6415	0.055042		0.0665701
25.0857	0.297299	84.3788	25.01	368.566	39.4046	0.0578942		0.0680631
28.6595	0.295043	97.1365	25	386.801	45.0182	0.0607585		0.0740937
35.9536	0.296311	121.338	25	406.677	56.4758	0.0638806		0.0884084
37.4332	0.296709	126.161	25.01	422.136	58.7999	0.0663089		0.0886757
36.877	0.296647	124.313	25	454.27	57.9263	0.0713565		0.0811787
31.0226	0.296207	104.733	25	495.677	48.7302	0.0778608		0.0625863
32.699	0.29573	110.57	25	567.441	51.3634	0.0891334		0.0576253
38.5167	0.301031	127.949	25	622.892	60.5019	0.0978436		0.0618353
32.5207	0.29814	109.079	25	668.731	51.0834	0.105044		0.0486305
38.6736	0.296334	130.507	25	721.761	60.7484	0.113374		0.0535823
45.8122	0.295802	154.875	25	759.36	71.9617	0.11928		0.0603301
57.3531	0.298149	192.364	25	821.341	90.0901	0.129016		0.0698286
57.3577	0.297284	192.939	25	853.58	90.0972	0.13408		0.0671966
57.5488	0.295865	194.511	25	922.462	90.3975	0.1449		0.0623861
65.6279	0.295205	222.313	25	954.236	103.088	0.149891		0.0687753
101.164	0.295808	341.993	25	1009.53	158.908	0.158576		0.100209
119.453	0.296603	402.738	25	1045.9	187.637	0.16429		0.114211
126.224	0.297836	423.803	25	1097.9	198.272	0.172458		0.114968
119.88	0.297557	402.88	25	1150.86	188.307	0.180776		0.104166
108.981	0.298368	365.257	25	1189.46	171.187	0.18684		0.0916222
74.3559	0.295147	251.928	25	1253.8	116.798	0.196946		0.0593046
75.5808	0.297261	254.258	25	1130.43	118.722	0.177568		0.06686
89.0198	0.295467	301.285	25	1024.52	139.832	0.160932		0.0868889
81.551	0.297207	274.392	25	1070.5	128.1	0.168154		0.0761802
71.8635	0.295957	242.818	25	1144.57	112.883	0.179789		0.0627864
78.3342	0.294136	266.32	25	1186.28	123.047	0.18634		0.0660336
84.1051	0.296564	283.598	25	1226.56	132.112	0.192668		0.0685698
105.204	0.299342	351.451	25	1170.73	165.254	0.183898		0.0898618
85.0327	0.296117	287.159	25	957.954	133.569	0.150475		0.0887649
103.993	0.296661	350.545	25	1044.57	163.352	0.16408		0.0995563
122.763	0.29616	414.517	25	1099.7	192.836	0.17274		0.111634
134.777	0.295992	455.342	25	1170.46	211.708	0.183855		0.115149
136.392	0.296775	459.58	25	1207.87	214.244	0.189731		0.11292
143.212	0.295089	485.318	25	1251.16	224.957	0.196531		0.114464
117.406	0.29766	394.43	25	1130.83	184.421	0.177631		0.103823
81.7216	0.295189	276.845	25	958.724	128.368	0.150596		0.08524
64.1706	0.294762	217.703	25	1042.24	100.799	0.163715		0.0615698
67.0889	0.294901	227.497	25	1077.77	105.383	0.169296		0.0622478
63.774	0.294176	216.789	25	1126.26	100.176	0.176912		0.0566248
54.9661	0.296863	185.156	25	1152.14	86.3405	0.180977		0.047708
48.4238	0.296265	163.447	25	1186.28	76.0639	0.186341		0.0408197
50.2429	0.296904	169.223	25	1210.88	78.9213	0.190205		0.0414928
56.3766	0.293611	192.012	25	1145.01	88.5562	0.179858		0.0492367
67.3582	0.293467	229.526	25	1185.16	105.806	0.186165		0.0568345
68.457	0.295062	232.009	25	1209.48	107.532	0.189984		0.0566006
67.891	0.295769	229.541	25	1230.16	106.643	0.193233		0.0551888
76.7057	0.295088	259.942	25	1255.9	120.489	0.197277		0.0610761
77.8242	0.29572	263.168	25	1275.78	122.246	0.200399		0.0610013
50.6563	0.295674	171.325	25	1020.08	79.5707	0.160234		0.0496591
46.539	0.293063	158.802	25	1009.76	73.1033	0.158612		0.0460894
48.5118	0.294783	164.568	25	1059.59	76.2022	0.16644		0.0457836
46.0897	0.295706	155.864	25	1094.28	72.3976	0.171889		0.0421188
49.1598	0.295544	166.337	25	1120.12	77.2201	0.175948		0.043888
47.6947	0.294898	161.733	25	1143.29	74.9187	0.179588		0.041717
49.0809	0.295432	166.133	25	1180.69	77.0961	0.185462		0.0415698
56.8906	0.294838	192.955	25	1200.31	89.3636	0.188544		0.0473967
63.4754	0.294064	215.856	25	1231.73	99.707	0.193479		0.0515338
67.2016	0.296059	226.987	25	1041.01	105.56	0.163522		0.064554
71.3778	0.293599	243.113	25	1016.55	112.12	0.159679		0.0702159
77.977	0.296239	263.223	25	1047.1	122.486	0.164478		0.0744695
77.1443	0.294807	261.678	25	1073.7	121.178	0.168656		0.0718492
72.4295	0.294852	245.647	25	1081.53	113.772	0.169887		0.0669692
74.8086	0.294425	254.083	25	1110.49	117.509	0.174435		0.0673655
81.1677	0.294594	275.524	25	1123.3	127.498	0.176448		0.0722581
78.1152	0.296136	263.781	25	1145.02	122.703	0.179859		0.0682218
76.5332	0.296152	258.425	25	1155.46	120.218	0.181499		0.0662362
77.7714	0.294526	264.056	25	1169.8	122.163	0.183752		0.0664825
102.448	0.293586	348.954	25	1176.57	160.925	0.184815		0.0870736
143.12	0.293871	487.019	25	1177	224.813	0.184882		0.121598
148.212	0.295131	502.191	25	1176.72	232.811	0.184839		0.125953
147.773	0.294413	501.923	25	1210.02	232.121	0.19007		0.122124
147.4	0.295217	499.294	25	1224.87	231.536	0.192402		0.12034
141.088	0.29608	476.519	25	1241.41	221.62	0.195		0.113651
94.5419	0.294916	320.572	25	971.221	148.506	0.152559		0.0973433
79.8939	0.294557	271.234	25	1009.52	125.497	0.158575		0.0791405
58.2976	0.29458	197.901	24.99	1078.05	91.5736	0.169339		0.0540771
66.1435	0.296346	223.197	24.99	1132.28	103.898	0.177858		0.0584163
58.4321	0.295143	197.979	24.99	1207.29	91.7849	0.189641		0.0483993
63.7473	0.292423	217.997	24.99	1268.54	100.134	0.199262		0.0502524
55.6792	0.295554	188.39	24.99	925.32	87.4607	0.145349		0.0601729
55.9262	0.295065	189.538	24.99	850.581	87.8487	0.133609		0.0657506
73.1648	0.290753	251.639	24.99	870.539	114.927	0.136744		0.0840454
78.5843	0.292829	268.362	24.99	927.479	123.44	0.145688		0.084729
79.0943	0.295761	267.427	25	905.121	124.241	0.142176		0.0873854
86.2951	0.294519	293.003	25	934.52	135.552	0.146794		0.0923416
31.087	0.294032	105.727	25	469.126	48.8313	0.0736902		0.0662657
25.375	0.295439	85.8889	25	368.558	39.8589	0.0578929		0.0688494
11.9802	0.294707	40.6513	25	178.62	18.8185	0.0280575		0.0670712
7.83392	0.294564	26.595	25	108.073	12.3055	0.0169761		0.0724872
2.06335	0.294987	6.9947	25	36.9555	3.2411	0.00580496		0.0558333
24.8981	0.317115	78.5145	25	293.016	39.1099	0.0460268		0.084972
19.1974	0.299096	64.1848	25	199.225	30.1552	0.0312942		0.0963603
9.28612	0.296637	31.3046	25	102.596	14.5866	0.0161157		0.0905117
8.59137	0.271111	31.6895	25	107.504	13.4953	0.0168867		0.0799167
34.1626	0.304074	112.35	25	355.593	53.6625	0.0558564		0.0960722
22.4155	0.292255	76.6983	25	266.23	35.2102	0.0418193		0.0841961
10.8239	0.295966	36.5715	25	146.016	17.0022	0.0229362		0.0741282
3.76557	0.297283	12.6666	25	55.0153	5.91494	0.00864178		0.0684459
1.32622	0.296431	4.47396	25	25.2675	2.08322	0.00396901		0.0524871
18.3255	0.310574	59.0051	25	246.609	28.7856	0.0387372		0.07431
15.2633	0.30044	50.8031	25	222.646	23.9755	0.0349731		0.0685541
4.54068	0.29661	15.3086	25	87.1405	7.13249	0.013688		0.0521076
2.52835	0.296164	8.537	25	59.6165	3.97152	0.00936454		0.0424102
23.2807	0.308358	75.4988	25	287.402	36.5692	0.045145		0.0810039
22.0496	0.291327	75.6868	25	286.577	34.6354	0.0450154		0.0769412
5.5149	0.295439	18.6668	25	93.7811	8.66278	0.0147311		0.0588061
5.467	0.297274	18.3905	25	79.1306	8.58755	0.0124298		0.0690884
1.9732	0.295763	6.67155	25	33.2057	3.09949	0.00521594		0.0594234
6.88562	0.281376	24.4712	25	68.2724	10.8159	0.0107242		0.100855
34.6138	0.304515	113.668	25	314.99	54.3712	0.0494785		0.109889
25.7993	0.297818	86.628	25	242.588	40.5255	0.0381057		0.10635
24.8893	0.300727	82.7638	25	218.88	39.096	0.0343816		0.113712
18.0496	0.29532	61.1187	25	185.309	28.3522	0.0291082		0.0974028
16.7428	0.295831	56.596	25	199.858	26.2996	0.0313937		0.0837735
13.9732	0.297083	47.0346	25	178.382	21.949	0.0280201		0.0783331
12.8434	0.295186	43.5094	25	177.355	20.1743	0.0278588		0.0724163
12.4077	0.295411	42.0016	25	181.854	19.49	0.0285655		0.0682292
10.1144	0.296755	34.0834	25	163.262	15.8877	0.0256452		0.0619519
9.59055	0.295125	32.4966	25	151.461	15.0648	0.0237914		0.0633204
9.3226	0.297171	31.3712	25	135.899	14.6439	0.021347		0.0685993
6.92407	0.294887	23.4804	25	114.804	10.8763	0.0180333		0.0603123
5.84152	0.295598	19.7617	25	94.7532	9.17583	0.0148838		0.0616498
5.33482	0.294857	18.0929	25	79.2261	8.37991	0.0124448		0.0673366
3.68885	0.294888	12.5094	25	61.1086	5.79444	0.00959891		0.0603656
2.72846	0.295879	9.22152	25	52.051	4.28585	0.00817615		0.0524189
6.50619	0.297685	21.8559	25	112.418	10.2199	0.0176585		0.0578752
23.0151	0.297878	77.2635	25	290.421	36.1521	0.0456193		0.0792474
28.5781	0.301228	94.8718	25	298.42	44.8903	0.0468757		0.0957645
19.5099	0.296132	65.8826	25	254.276	30.6461	0.0399416		0.0767273
13.2908	0.295198	45.0233	25	233.849	20.8771	0.0367329		0.0568349
10.9704	0.295978	37.065	25	202.474	17.2323	0.0318045		0.054182
9.85265	0.295279	33.3673	25	187.221	15.4765	0.0294086		0.0526258
6.80496	0.296172	22.9764	25	156.172	10.6892	0.0245315		0.0435734
4.75498	0.295329	16.1006	25	118.315	7.4691	0.0185848		0.0401893
4.31281	0.282374	15.2734	25	75.7164	6.77454	0.0118935		0.05696
10.6217	0.301518	35.2276	25	211.488	16.6846	0.0332205		0.0502238
19.016	0.302044	62.9577	25	291.534	29.8702	0.045794		0.0652273
14.3878	0.29652	48.5221	25	267.769	22.6003	0.042061		0.0537322
13.1051	0.297266	44.0853	25	253.471	20.5854	0.0398152		0.0517024
12.1761	0.296588	41.0538	25	226.842	19.1261	0.0356323		0.0536763
11.0944	0.291297	38.0862	25	218.363	17.427	0.0343003		0.0508071
8.44151	0.295664	28.551	25	200.62	13.2599	0.0315133		0.0420772
7.68979	0.296502	25.9351	25	189.919	12.0791	0.0298324		0.0404899
8.71023	0.296969	29.3305	25	168.538	13.682	0.0264739		0.0516811
9.44865	0.295951	31.9263	25	159.151	14.8419	0.0249994		0.059369
7.95482	0.297138	26.7715	25	141.866	12.4954	0.0222842		0.0560729
7.50887	0.299934	25.0351	25	122.889	11.7949	0.0193033		0.061103
4.72625	0.295528	15.9926	25	109.688	7.42397	0.0172297		0.0430882
3.94473	0.296559	13.3017	25	96.5606	6.19637	0.0151677		0.0408524
19.1423	0.308741	62.0011	25	291.314	30.0686	0.0457595		0.0657101
14.2092	0.296087	47.99	25	273.168	22.3198	0.0429091		0.0520165
12.4995	0.297267	42.0479	25	247.403	19.6341	0.038862		0.0505226
10.3637	0.296735	34.9259	25	233.856	16.2793	0.036734		0.0443167
6.04728	0.297485	20.328	25	139.578	9.49905	0.0219249		0.0433254
1.82854	0.29702	6.15628	25	37.8775	2.87226	0.00594979		0.048275
1.81276	0.297535	6.09258	25	33.8819	2.84747	0.00532216		0.0535021
2.95873	0.296805	9.96861	25	45.8954	4.64757	0.00720924		0.0644669
3.79611	0.296568	12.8001	25	55.8531	5.96291	0.00877339		0.0679659
5.05434	0.299637	16.8682	25	69.8868	7.93934	0.0109778		0.0723218
7.00797	0.293998	23.8368	25	86.6427	11.0081	0.0136098		0.0808836
9.38161	0.297184	31.5684	25	105.483	14.7366	0.0165693		0.0889392
11.3869	0.297141	38.3216	25	120.524	17.8865	0.0189319		0.0944781
13.9187	0.296945	46.8731	25	140.249	21.8635	0.0220302		0.0992433
14.8698	0.297445	49.9917	25	155.149	23.3574	0.0243707		0.0958421
16.009	0.296755	53.947	25	167.874	25.1469	0.0263696		0.0953632
17.3832	0.297861	58.3603	25	180.444	27.3055	0.028344		0.0963361
15.3521	0.298222	51.479	25	211.003	24.1151	0.0331443		0.0727579
14.8872	0.295349	50.4053	25	281.741	23.3847	0.0442557		0.05284
18.0564	0.294774	61.2553	25	327.453	28.363	0.0514362		0.0551421
17.6792	0.293961	60.1414	25	383.178	27.7705	0.0601895		0.0461384
20.8504	0.295743	70.5019	25	425.788	32.7518	0.0668827		0.048969
32.6585	0.295434	110.544	25	497.001	51.2999	0.0780687		0.0657112
37.3721	0.297176	125.757	25	538.14	58.7039	0.0845309		0.0694467
36.2737	0.297191	122.055	25	601.639	56.9786	0.0945053		0.0602914
32.1375	0.296313	108.458	25	635.025	50.4814	0.0997495		0.0506082
35.0212	0.29647	118.127	25	675.18	55.0112	0.106057		0.0518695
42.5639	0.295926	143.833	25	736.289	66.8592	0.115656		0.0578087
55.3768	0.296845	186.551	25	787.028	86.9857	0.123626		0.070362
58.6553	0.296575	197.776	25	850.218	92.1356	0.133552		0.0689886
66.8973	0.296948	225.283	25	888.74	105.082	0.139603		0.075272
55.4771	0.296188	187.304	25	938.072	87.1433	0.147352		0.0591395
60.0192	0.297344	201.851	25	972.717	94.278	0.152794		0.0617027
67.0507	0.295196	227.14	25	1022.88	105.323	0.160673		0.0655512
76.3918	0.296791	257.392	25	1062.43	119.996	0.166886		0.071903
79.27	0.296697	267.175	25	1081.2	124.517	0.169834		0.0733169
75.2045	0.296907	253.293	25	1106.67	118.131	0.173836		0.0679554
79.1274	0.296293	267.058	25	1137.82	124.293	0.178729		0.0695427
112.144	0.295798	379.125	25	1189.03	176.156	0.186772		0.0943161
130.662	0.296209	441.114	25	1227.55	205.243	0.192823		0.106441
115.767	0.295146	392.236	25	997.354	181.846	0.156664		0.116074
114.572	0.295585	387.612	25	1049.34	179.97	0.16483		0.109185
99.7978	0.295801	337.381	25	1093.32	156.762	0.171738		0.0912797
103.045	0.297351	346.542	25	1171.49	161.862	0.184017		0.0879604
105.706	0.296696	356.275	25	1224.48	166.042	0.192341		0.0863269
66.4332	0.296446	224.099	25	1059.22	104.353	0.166382		0.0627189
55.6381	0.294615	188.85	25	1006.55	87.3961	0.158108		0.0552762
53.4761	0.29619	180.547	25	1046.46	84	0.164378		0.0511017
52.8405	0.295903	178.573	25	1108.68	83.0016	0.174151		0.0476607
50.9671	0.294415	173.113	25	1150.16	80.0589	0.180666		0.0443132
58.1895	0.298862	194.703	25	1215.03	91.4038	0.190857		0.0478912
58.6155	0.299559	195.673	25	1230.17	92.073	0.193235		0.0476482
43.5899	0.296057	147.235	25	975.913	68.4709	0.153296		0.0446658
43.5298	0.295118	147.499	25	1015.16	68.3764	0.159461		0.0428797
54.1523	0.295524	183.242	25	1059	85.0622	0.166347		0.0511354
62.888	0.29787	211.126	25	1094.18	98.7842	0.171873		0.0574751
59.7486	0.296572	201.464	25	1130.57	93.8529	0.177589		0.0528484
67.5199	0.295474	228.514	25	1198.64	106.06	0.188282		0.0563304
76.4459	0.296971	257.419	25	1237.48	120.081	0.194383		0.0617755
59.9257	0.297235	201.61	25	1111.93	94.1311	0.174662		0.0538933
42.6243	0.295413	144.287	25	984.762	66.9541	0.154686		0.0432839
47.6132	0.294496	161.677	25	1045.8	74.7906	0.164274		0.045528
50.857	0.295615	172.038	25	1078.83	79.886	0.169462		0.047141
50.8445	0.294692	172.534	25	1123.58	79.8663	0.176492		0.0452521
54.0728	0.295444	183.022	25	1174.89	84.9374	0.184552		0.0460236
56.9073	0.295821	192.371	25	1210.04	89.3898	0.190073		0.0470292
56.8692	0.294936	192.819	25	1260.26	89.3299	0.197961		0.045125
52.7389	0.296225	178.036	25	1064.38	82.842	0.167193		0.0495487
58.6858	0.295687	198.473	25	983.628	92.1834	0.154508		0.0596625
64.7799	0.294355	220.074	25	1021.81	101.756	0.160506		0.063397
82.8962	0.295659	280.378	25	1051.33	130.213	0.165143		0.0788486

## Sheet: Sheet2
Peak hold - 1
Stress	Shear rate	Viscosity	Temperature	Normal stress	Torque	Axial force
Pa	1/s	Pa.s	°C	Pa	µN.m	N		Friction coefficient		Average friction coefficient	STDEV
43.7593	0.293843	148.921	25	547.723	68.7369	0.0860361		0.0798931		0.078609	0.0183851
31.3621	0.296501	105.774	25	435.469	49.2635	0.0684033		0.0720192
23.3124	0.294925	79.0454	25	343.908	36.6191	0.0540209		0.0677869
21.7072	0.299204	72.5499	25	198.142	34.0976	0.0311241		0.109554
9.74347	0.298268	32.6668	25	122.613	15.305	0.01926		0.0794652
6.13686	0.296133	20.7233	25	64.4253	9.63976	0.0101199		0.0952555
3.35173	0.299707	11.1834	25	34.2826	5.26489	0.0053851		0.0977677
0.519619	0.298154	1.74279	25	7.7299	0.816216	0.00121421		0.067222
1.98034	0.290952	6.80642	25	31.4314	3.11071	0.00493723		0.0630052
9.67719	0.284701	33.9907	25	126.658	15.2009	0.0198954		0.0764041
22.4219	0.310741	72.1564	25	254.575	35.2203	0.0399886		0.0880759
19.7003	0.295403	66.6895	25	205.128	30.9451	0.0322214		0.096039
11.621	0.299698	38.7757	25	120.046	18.2542	0.0188568		0.0968043
4.45701	0.298091	14.9519	25	45.2732	7.00106	0.00711149		0.0984472
0.56156	0.297588	1.88704	25	12.4139	0.882096	0.00194997		0.0452364
1.35925	0.293913	4.62467	25	20.7156	2.13511	0.003254		0.0656149
11.8192	0.311402	37.9549	25	115.683	18.5656	0.0181714		0.102169
15.1291	0.314085	48.1688	25	161.966	23.7647	0.0254416		0.0934088
15.9383	0.301962	52.7825	25	184.759	25.0358	0.0290219		0.0862652
1.91574	0.29909	6.4052	25	36.7696	3.00923	0.00577575		0.0521011
19.9259	0.291501	68.3561	25	234.118	31.2995	0.0367751		0.0851106
17.2693	0.300377	57.4919	25	210.581	27.1265	0.033078		0.0820077
8.44928	0.2977	28.3819	25	101.951	13.2721	0.0160144		0.082876
2.14965	0.298919	7.19141	25	28.2667	3.37666	0.00444013		0.0760487
15.5762	0.282397	55.1572	25	157.736	24.4671	0.0247771		0.0987488
26.9849	0.312398	86.38	25	268.127	42.3878	0.0421173		0.100642
11.4464	0.298026	38.4072	25	140.915	17.9799	0.0221348		0.0812291
8.5414	0.301096	28.3677	25	111.598	13.4168	0.0175297		0.0765375
5.29444	0.298975	17.7086	25	63.1554	8.31649	0.00992042		0.083832
1.38492	0.297633	4.65312	25	30.4797	2.17543	0.00478774		0.0454375
14.7849	0.293079	50.4466	25	134.29	23.224	0.0210943		0.110096
33.5893	0.300451	111.796	25	338.889	52.7619	0.0532326		0.0991158
6.13901	0.30323	20.2454	25	92.1138	9.64314	0.0144692		0.066646
1.29578	0.299443	4.32729	25	30.3416	2.0354	0.00476605		0.0427062
12.421	0.298255	41.6456	25	145.957	19.5109	0.0229269		0.0851005
4.83592	0.301587	16.0349	25	65.5203	7.59625	0.0102919		0.073808
1.49569	0.298964	5.00289	25	18.5952	2.34942	0.00292093		0.080434
2.18594	0.278226	7.85671	25	29.9758	3.43367	0.00470859		0.0729235
30.2032	0.299803	100.743	25	422.075	47.443	0.0662994		0.0715587
11.7441	0.302073	38.8784	25	271.75	18.4476	0.0426864		0.0432166
4.64254	0.297116	15.6253	25	87.1507	7.29248	0.0136896		0.0532702
4.7621	0.278165	17.1197	25	106.082	7.48029	0.0166633		0.0448908
20.4202	0.311114	65.6355	25	374.549	32.0759	0.0588341		0.0545192
14.6943	0.29873	49.1893	25	212.504	23.0818	0.0333801		0.0691484
9.00607	0.301321	29.8887	25	154.061	14.1467	0.0241999		0.0584577
4.57561	0.298371	15.3353	25	94.9983	7.18735	0.0149223		0.0481652
2.74457	0.299117	9.17558	25	60.2677	4.31116	0.00946683		0.0455396
1.21013	0.296444	4.08214	25	27.5473	1.90086	0.00432712		0.043929
1.09771	0.299785	3.66166	25	25.4846	1.72428	0.00400311		0.0430735
13.7188	0.302932	45.2867	25	201.505	21.5494	0.0316523		0.0680816
11.2476	0.298962	37.6222	25	183.16	17.6677	0.0287707		0.0614087
8.58947	0.296509	28.9686	25	145.808	13.4923	0.0229034		0.0589096
8.38772	0.302011	27.7729	25	154.468	13.1754	0.0242638		0.0543006
6.77605	0.298829	22.6753	25	125.347	10.6438	0.0196894		0.0540585
6.58048	0.299769	21.9519	25	123.661	10.3366	0.0194246		0.053214
6.78509	0.299166	22.68	25	114.746	10.658	0.0180243		0.0591313
9.77689	0.303625	32.2005	25	141.312	15.3575	0.0221972		0.0691867
8.88397	0.299313	29.6812	25	116.468	13.9549	0.0182948		0.076278
10.4334	0.301195	34.6402	25	104.092	16.3888	0.0163507		0.100233
10.9459	0.299367	36.5633	25	120.876	17.1937	0.0189871		0.0905546
14.1446	0.299331	47.2541	25	160.976	22.2183	0.0252861		0.0878676
12.3453	0.296459	41.6426	25	137.031	19.392	0.0215248		0.0900914
12.9996	0.300715	43.2289	25	148.459	20.4197	0.0233199		0.0875634
12.7063	0.297437	42.7192	25	169.703	19.959	0.0266569		0.0748737
11.4685	0.298078	38.4749	25	165.61	18.0147	0.026014		0.06925
10.4595	0.298651	35.0224	25	163.994	16.4297	0.0257601		0.0637796
10.4828	0.299669	34.9812	25	155.98	16.4663	0.0245013		0.0672058
8.17776	0.298541	27.3924	25	151.967	12.8456	0.0238709		0.0538128
10.5586	0.300546	35.1313	25	170.869	16.5854	0.0268401		0.0617934
8.64663	0.302967	28.5398	25	157.663	13.5821	0.0247657		0.0548424
7.5554	0.298777	25.2878	25	146.556	11.868	0.0230209		0.0515532
9.73646	0.298365	32.6328	25	136.275	15.294	0.021406		0.0714473
10.9314	0.298165	36.6622	25	186.062	17.171	0.0292265		0.0587515
15.9794	0.297401	53.7301	25	296.509	25.1004	0.0465755		0.0538919
29.6253	0.298946	99.0991	25	489.011	46.5353	0.0768136		0.0605821
36.3723	0.30178	120.526	25.01	619.201	57.1335	0.0972639		0.0587407
51.2142	0.301229	170.017	25	757.291	80.4471	0.118955		0.0676282
57.7943	0.297905	194.002	25.01	856.4	90.783	0.134523		0.0674851
80.8157	0.299276	270.037	25.01	1059.91	126.945	0.166491		0.0762474
86.3753	0.29959	288.311	25.01	1106.01	135.678	0.173732		0.0780961
71.5421	0.302187	236.747	25.01	951.753	112.378	0.149501		0.0751687
80.971	0.298311	271.431	25	1150.22	127.189	0.180676		0.0703962
80.0607	0.298398	268.301	25	1271.6	125.759	0.199742		0.0629607
72.9515	0.2992	243.822	25	1103.94	114.592	0.173407		0.0660827
92.7555	0.29851	310.728	25	1221.03	145.7	0.191799		0.0759649
88.0318	0.302046	291.451	25	988.906	138.28	0.155337		0.0890194
98.3374	0.297884	330.119	25	1104.49	154.468	0.173493		0.0890341
137.234	0.298745	459.369	25	1210.47	215.567	0.19014		0.113373
140.026	0.304674	459.595	25	1206.09	219.953	0.189452		0.1161
93.2864	0.299006	311.989	25	1039.79	146.534	0.16333		0.0897165
94.9098	0.298266	318.205	25	1058.92	149.084	0.166335		0.0896288
92.7237	0.29942	309.678	25	1049.61	145.65	0.164872		0.0883413
81.2951	0.298541	272.308	25	1131.71	127.698	0.177768		0.0718341
85.1103	0.297729	285.865	25	1252.12	133.691	0.196683		0.0679728
67.1825	0.298035	225.418	25	1039.05	105.53	0.163213		0.0646578
64.1541	0.297341	215.759	24.99	1036.21	100.773	0.162768		0.061912
90.8227	0.299588	303.159	25	1143.65	142.664	0.179644		0.0794148
104.722	0.298993	350.249	25	1157.31	164.497	0.18179		0.0904874
122.866	0.302829	405.729	25	1158.2	192.998	0.181929		0.106084
105.969	0.301672	351.27	25	1072.27	166.455	0.168432		0.0988262
93.5373	0.298651	313.199	25	1007.08	146.928	0.158192		0.0928795
106.876	0.299255	357.142	25	1234.33	167.881	0.193888		0.0865866
108.139	0.295132	366.411	25	1094.41	169.865	0.171909		0.098811
155.152	0.299735	517.63	25	1276.77	243.712	0.200555		0.121519
102.782	0.299627	343.032	25	1041.17	161.449	0.163547		0.0987172
76.0449	0.297691	255.449	25	1032.88	119.451	0.162245		0.0736238
77.5944	0.29848	259.965	25	1179.72	121.885	0.18531		0.0657736
85.2154	0.299212	284.799	25	1298.82	133.856	0.204018		0.0656099
64.3935	0.297786	216.241	25	957.368	101.149	0.150383		0.0672609
76.0226	0.298145	254.985	25	1083.93	119.416	0.170263		0.0701362
97.3608	0.299136	325.474	25	1165.05	152.934	0.183005		0.0835682
113.22	0.298251	379.611	25	1304.57	177.845	0.204921		0.0867871
86.2594	0.297675	289.777	25	998.952	135.496	0.156915		0.0863499
89.2681	0.29675	300.819	25	1095.21	140.222	0.172035		0.0815078
86.0315	0.298128	288.572	25	1236.19	135.138	0.194181		0.0695938
73.7486	0.299376	246.341	25	1104.37	115.844	0.173474		0.0667789
71.9482	0.297505	241.838	25	1023.29	113.016	0.160738		0.0703107
75.9748	0.298857	254.218	25	1167.48	119.341	0.183387		0.065076
72.8204	0.298093	244.287	25	1236.35	114.386	0.194205		0.0588996
70.4012	0.297727	236.463	25.01	1169.76	110.586	0.183745		0.0601845
71.2467	0.296938	239.938	25.01	1126.86	111.914	0.177007		0.0632257
79.4642	0.299199	265.59	25	1166.34	124.822	0.183209		0.0681309
66.3632	0.299561	221.535	25.01	1027.64	104.243	0.161421		0.0645783
71.5153	0.296534	241.171	25.01	1007.55	112.336	0.158266		0.0709792
96.2518	0.296399	324.738	25.01	1190.6	151.192	0.187019		0.0808431
108.393	0.297798	363.981	25.01	1158.67	170.263	0.182003		0.0935496
89.0466	0.297878	298.936	25.01	993.432	139.874	0.156048		0.0896352
97.4372	0.296735	328.365	25	1069.18	153.054	0.167947		0.0911323
126.231	0.297591	424.176	25.01	1219.94	198.283	0.191628		0.103473
121.636	0.300463	404.83	25	1111.98	191.066	0.17467		0.109387
73.4653	0.295773	248.384	25	929.42	115.399	0.145993		0.0790442
87.4257	0.297084	294.28	25	1024.65	137.328	0.160952		0.0853223
91.7452	0.297977	307.894	25	1143.33	144.113	0.179594		0.0802438
99.3413	0.298241	333.091	25	1203.59	156.045	0.18906		0.0825373
80.943	0.299078	270.642	25	993.935	127.145	0.156127		0.0814369
96.4154	0.295894	325.844	25	1069.87	151.449	0.168055		0.0901187
110.594	0.297117	372.225	24.99	1152.92	173.721	0.181101		0.0959249
109.538	0.297259	368.494	24.99	1232.29	172.062	0.193567		0.0888902
117.269	0.29541	396.969	24.99	1257.52	184.205	0.197531		0.0932537
86.7974	0.30065	288.699	24.99	997.138	136.341	0.15663		0.0870465
84.0784	0.296512	283.558	24.99	1043.45	132.07	0.163904		0.0805777
98.6398	0.297382	331.694	24.99	1127.4	154.943	0.177092		0.0874929
100.093	0.297918	335.975	24.99	1178.05	157.226	0.185047		0.0849654
95.9348	0.297314	322.672	25	1234.35	150.694	0.193891		0.077721
86.5975	0.298627	289.985	24.99	1191.64	136.027	0.187183		0.0726706
73.9867	0.297497	248.697	25	1035.51	116.218	0.162657		0.0714497
84.0096	0.297102	282.763	25	1193.78	131.962	0.187519		0.0703726
88.2463	0.29697	297.156	25	1269.78	138.617	0.199457		0.0694972
83.6487	0.299397	279.39	25	1061.18	131.395	0.166689		0.0788264
76.2384	0.297151	256.565	25	1066.36	119.755	0.167503		0.0714942
88.6468	0.297877	297.595	25	1242.92	139.246	0.195237		0.0713215
87.6874	0.300206	292.09	25	1192.82	137.739	0.187368		0.0735126
63.3093	0.295785	214.038	25	955.751	99.446	0.150129		0.0662404
75.2115	0.297834	252.529	25	1139.43	118.142	0.178982		0.0660078
82.4454	0.29697	277.622	25	1170.01	129.505	0.183784		0.0704659
81.2034	0.299901	270.767	25	1270.67	127.554	0.199596		0.0639061
74.6647	0.29691	251.472	25	1054.34	117.283	0.165616		0.0708162
77.4582	0.298605	259.4	25	1039.87	121.671	0.163342		0.0744885
74.5838	0.297544	250.665	25	1120.14	117.156	0.175951		0.0665844
86.4784	0.299115	289.114	25	1241.35	135.84	0.194991		0.0696648
84.3222	0.298051	282.912	25	1204.61	132.453	0.18922		0.0699995
83.7913	0.294901	284.134	25	1020.38	131.619	0.160281		0.0821177
80.5725	0.296025	272.181	25	1105.71	126.563	0.173684		0.0728697
97.6479	0.296438	329.404	25	1183.26	153.385	0.185866		0.0825245
113.71	0.296457	383.564	25	1284.58	178.616	0.201782		0.0885193
100.814	0.299225	336.917	25	1060.89	158.358	0.166644		0.0950277
76.4402	0.295463	258.713	25	1008.11	120.072	0.158354		0.0758251
93.7601	0.296362	316.37	25	1109.35	147.278	0.174257		0.0845177
97.364	0.29671	328.145	25	1181.02	152.939	0.185514		0.0824407
93.876	0.297172	315.897	25	1230.6	147.46	0.193302		0.0762848
70.1841	0.296098	237.03	25	1028.52	110.245	0.16156		0.0682378
87.1271	0.296955	293.402	25	1067.15	136.859	0.167627		0.081645
86.0099	0.297858	288.761	25	1079.85	135.104	0.169623		0.0796496
95.9532	0.294844	325.438	25	1093.32	150.723	0.171739		0.0877628
119.015	0.294169	404.581	25	1049.68	186.949	0.164884		0.113382
67.3155	0.296679	226.897	25	708.5	105.739	0.111291		0.0950113
52.2743	0.295292	177.025	25	614.162	82.1122	0.0964724		0.0851147
68.8727	0.294268	234.047	25	555.348	108.185	0.0872338		0.124017
37.97	0.295837	128.348	25	476.061	59.6431	0.0747795		0.0797586
35.8143	0.29529	121.285	25	431.739	56.2569	0.0678174		0.0829535
34.5387	0.298137	115.848	25	391.86	54.2532	0.0615533		0.0881402
30.8545	0.295855	104.289	25	328.812	48.4661	0.0516497		0.0938362
34.6502	0.295518	117.252	25	278.714	54.4284	0.0437803		0.124322
21.4624	0.302148	71.0327	25	232.809	33.713	0.0365695		0.0921888
13.1872	0.297072	44.3906	25	179.387	20.7144	0.028178		0.0735127
4.48381	0.297352	15.0791	25	106.071	7.04315	0.0166616		0.0422718
1.33019	0.296333	4.48884	25	28.1597	2.08946	0.00442332		0.0472374
2.76798	0.29245	9.46478	25	57.7261	4.34793	0.00906759		0.0479502
20.592	0.304619	67.5993	25	236.03	32.3459	0.0370755		0.0872433
26.9711	0.301972	89.3164	25	298.815	42.3661	0.0469378		0.0902601
18.823	0.301306	62.4714	25	258.467	29.5671	0.0405999		0.0728255
11.0297	0.297272	37.1031	25	223.725	17.3254	0.0351427		0.0493001
10.2374	0.297159	34.4508	25	176.305	16.0808	0.027694		0.058066
5.16798	0.298235	17.3286	25	107.664	8.11785	0.0169118		0.0480011
2.70061	0.298667	9.0422	25	64.6385	4.24211	0.0101534		0.0417802
1.16047	0.295023	3.93348	25	22.367	1.82286	0.0035134		0.0518831
14.1743	0.306268	46.2808	25	151.999	22.265	0.023876		0.0932526
17.6948	0.301788	58.6331	25	158.122	27.7949	0.0248377		0.111906
6.9396	0.298969	23.2118	25	78.0356	10.9007	0.0122578		0.0889287
2.3989	0.297649	8.05949	25	35.2024	3.76818	0.00552958		0.0681459
0.961907	0.297457	3.23377	25	20.8461	1.51096	0.0032745		0.0461432
35.6738	0.331662	107.561	25	305.317	56.0363	0.0479591		0.116842
29.5008	0.295992	99.6678	25	263.121	46.3398	0.0413309		0.112119
9.30999	0.299245	31.1116	25	109.147	14.6241	0.0171447		0.0852981
2.95924	0.298777	9.90449	25	44.5681	4.64836	0.00700074		0.0663981
3.44308	0.29054	11.8506	25	60.9522	5.40837	0.00957435		0.0564881
17.2201	0.315694	54.5467	25	156.787	27.0492	0.024628		0.109831
17.144	0.305119	56.1878	25	186.377	26.9297	0.029276		0.0919856
3.01087	0.29846	10.088	25	54.0211	4.72947	0.00848561		0.0557352
2.85828	0.30062	9.50793	25	36.9676	4.48977	0.00580686		0.0773184
1.30215	0.296289	4.39486	25	23.4074	2.04541	0.00367683		0.0556297
5.78912	0.285887	20.2497	25	79.6399	9.09353	0.0125098		0.0726913
34.6505	0.308504	112.318	25	291.67	54.4289	0.0458154		0.1188
20.3606	0.296787	68.6033	25	202.809	31.9823	0.0318571		0.100393
19.7726	0.29706	66.5609	25	168.094	31.0587	0.0264041		0.117628
9.55725	0.29735	32.1414	25	138.071	15.0125	0.0216882		0.0692197
7.81788	0.299955	26.0635	25	96.9935	12.2803	0.0152357		0.0806021
2.8231	0.298547	9.45613	25	46.1072	4.43452	0.0072425		0.0612291
18.7639	0.292268	64.201	25	164.472	29.4743	0.0258352		0.114086
35.6412	0.298778	119.29	25	321.383	55.9851	0.0504828		0.110899
14.4502	0.30039	48.105	25	204.915	22.6984	0.032188		0.0705182
14.712	0.293012	50.2096	25	138.468	23.1096	0.0217505		0.106249
12.6358	0.300763	42.0125	25	130.381	19.8483	0.0204802		0.0969146
3.46017	0.299215	11.5642	25	53.2516	5.43523	0.00836474		0.0649779
1.30669	0.298945	4.37102	25	24.4023	2.05255	0.00383311		0.0535479
2.081	0.278298	7.47759	25	23.1775	3.26883	0.00364071		0.0897855
14.0496	0.3052	46.0342	25	148.67	22.0691	0.023353		0.0945022
25.2177	0.306994	82.1439	25	332.81	39.6119	0.0522777		0.0757721
9.57101	0.300902	31.8078	25	203.702	15.0341	0.0319974		0.0469854
6.17528	0.297335	20.7687	25	142.034	9.7001	0.0223106		0.0434775
5.60239	0.30213	18.543	25	100.762	8.80021	0.0158277		0.0556001
1.62064	0.297811	5.44182	25	34.1339	2.54569	0.00536174		0.0474788
3.87559	0.286161	13.5434	25	62.0504	6.08776	0.00974685		0.0624587
27.0889	0.309706	87.4665	25	295.882	42.5511	0.0464771		0.0915528
14.4814	0.299687	48.3219	25.01	210.91	22.7474	0.0331296		0.0686619
7.50728	0.302054	24.8541	25.01	132	11.7924	0.0207345		0.0568733
5.5687	0.298302	18.668	25.01	91.6542	8.74729	0.014397		0.0607577
3.60992	0.299773	12.0422	25	55.9108	5.67045	0.00878245		0.0645657
2.08398	0.29818	6.98901	25	34.6279	3.27351	0.00543934		0.0601821
1.94731	0.275645	7.06454	25	40.3584	3.05882	0.00633949		0.0482503
16.3133	0.301166	54.1672	25	279.062	25.6249	0.043835		0.0584576
12.7167	0.302291	42.0676	25	229.763	19.9753	0.0360911		0.0553469
9.73252	0.298927	32.5582	25	198.34	15.2878	0.0311552		0.0490698
8.86907	0.303692	29.2042	25	169.086	13.9315	0.02656		0.0524529
7.82482	0.298847	26.1834	25	166.353	12.2912	0.0261306		0.0470376
7.86372	0.299824	26.2277	25	160.753	12.3523	0.0252511		0.0489179
8.78949	0.29866	29.4297	25	171.372	13.8065	0.0269191		0.0512889
10.0599	0.298355	33.718	25	180.882	15.8021	0.0284129		0.0556159
11.3411	0.299268	37.8962	25	182.273	17.8146	0.0286313		0.0622207
10.2824	0.298207	34.4806	25.01	184.477	16.1515	0.0289776		0.0557379
12.1216	0.299569	40.4635	25	188.224	19.0406	0.0295662		0.0643999
11.5292	0.299136	38.5416	25	179.906	18.11	0.0282595		0.0640846
10.5788	0.299824	35.2832	25	185.316	16.6171	0.0291094		0.057085
14.5195	0.294361	49.3256	25	251.535	22.8072	0.0395111		0.0577235
8.73436	0.301922	28.9292	25	121.099	13.7199	0.0190222		0.0721257
9.3515	0.299939	31.178	25	163.901	14.6893	0.0257455		0.0570558
11.0641	0.29781	37.1516	25	169.1	17.3795	0.0265622		0.0654294
8.59615	0.297384	28.9059	25	157.991	13.5028	0.0248172		0.054409
6.01483	0.298102	20.1771	25	146.717	9.44807	0.0230462		0.0409962
6.81648	0.298388	22.8443	25	141.542	10.7073	0.0222333		0.0481588
10.0869	0.297295	33.9288	25	122.948	15.8444	0.0193126		0.0820418
14.1351	0.299364	47.2172	25	175.286	22.2034	0.0275338		0.0806405
20.9442	0.30199	69.354	25	333.584	32.8991	0.0523992		0.0627855
27.4276	0.296745	92.428	25	433.098	43.0831	0.0680308		0.0633288
38.1514	0.298567	127.782	25	616.773	59.9281	0.0968825		0.0618565
54.6597	0.299173	182.703	25	745.259	85.8592	0.117065		0.0733432
77.8306	0.301381	258.247	25	923.455	122.256	0.145056		0.0842819
94.447	0.298691	316.203	25	1049.83	148.357	0.164907		0.089964
105.468	0.299547	352.09	25	1150.74	165.668	0.180758		0.0916518
85.8743	0.304745	281.79	25	1061.55	134.891	0.166748		0.0808951
90.6349	0.298525	303.609	25	1105.97	142.369	0.173726		0.0819503
113.912	0.29886	381.154	25	1269.99	178.932	0.19949		0.0896947
99.687	0.297499	335.083	25	1033.92	156.588	0.162408		0.0964164
141.517	0.300564	470.839	25	1188.58	222.295	0.186701		0.119065
138.55	0.299181	463.097	25	1215.1	217.634	0.190867		0.114024
133.008	0.297014	447.818	25	1037.5	208.929	0.16297		0.128201
124.763	0.29836	418.162	25	1188.71	195.977	0.186722		0.104957
117.405	0.29862	393.158	25	1155.63	184.419	0.181526		0.101594
106.468	0.300327	354.508	25	1222.39	167.24	0.192013		0.0870983
86.6554	0.299904	288.944	24.99	1234.13	136.118	0.193857		0.0702157
79.8544	0.297257	268.638	24.99	1205.65	125.435	0.189383		0.0662335
64.9085	0.29846	217.478	24.99	994.648	101.958	0.156239		0.0652577
81.1232	0.297437	272.741	24.99	1252.31	127.428	0.196712		0.064779
88.909	0.295515	300.862	24.99	1064.03	139.658	0.167138		0.0835585
82.9184	0.295166	280.921	24.99	933.94	130.248	0.146703		0.0887835
145.906	0.301161	484.48	25	1235.26	229.189	0.194034		0.118118
108.498	0.299651	362.08	25	1066.43	170.428	0.167514		0.10174
116.083	0.295373	393.003	25	1237.3	182.342	0.194355		0.093819
139.786	0.299974	465.993	25	1139.22	219.575	0.178949		0.122703
115.592	0.297755	388.211	25.01	1165.84	181.571	0.183129		0.0991492
112.281	0.300726	373.366	25	1378.7	176.37	0.216566		0.0814394
76.2995	0.297103	256.812	25.01	1016.34	119.851	0.159646		0.075073
102.59	0.299447	342.599	25.01	1249.42	161.148	0.196258		0.0821103
78.1088	0.299159	261.094	25.01	886.983	122.693	0.139327		0.0880612
102.545	0.29846	343.582	25	1121.51	161.078	0.176166		0.0914354
108.388	0.297614	364.191	25	1162.37	170.256	0.182585		0.0932475
110.782	0.299425	369.983	25	1191.08	174.016	0.187095		0.0930094
129.063	0.299741	430.58	25	1344.63	202.731	0.211214		0.0959837
71.2779	0.297618	239.494	25	952.332	111.963	0.149592		0.0748456
75.7915	0.298479	253.926	25	1137.35	119.053	0.178655		0.0666385
79.5908	0.296792	268.171	25	1185.29	125.021	0.186185		0.0671488
96.5033	0.298192	323.628	25	1255.5	151.587	0.197214		0.0768642
81.3855	0.298762	272.409	25	1103.36	127.84	0.173315		0.0737616
64.5373	0.29729	217.086	25	1017.83	101.375	0.159881		0.0634065
72.3697	0.297664	243.126	25	1130.99	113.678	0.177656		0.0639877
79.5775	0.298939	266.2	25	1234.44	125	0.193905		0.0644646
64.9378	0.299095	217.114	25	1052.04	102.004	0.165254		0.0617256
73.0566	0.295733	247.035	25	1028.64	114.757	0.161578		0.0710227
108.135	0.298307	362.496	25	1244.46	169.858	0.19548		0.0868928
128.923	0.300299	429.314	25	1176.19	202.511	0.184755		0.109611
122.003	0.297385	410.253	25	1149.74	191.642	0.1806		0.106114
122.287	0.30021	407.339	25	1143.29	192.088	0.179587		0.106961
104.889	0.297761	352.26	25	1128.07	164.76	0.177197		0.0929813
119.685	0.299781	399.241	25	1278.23	188.001	0.200784		0.0936335
78.704	0.300147	262.218	25	985.137	123.628	0.154745		0.0798914
86.1945	0.297089	290.131	25	1092.05	135.394	0.171539		0.078929
102.391	0.296783	345.004	25	1186.12	160.836	0.186316		0.0863243
91.7891	0.296452	309.626	25	1104.54	144.182	0.173501		0.0831015
89.1089	0.296984	300.046	25	1029.06	139.972	0.161644		0.0865928
127.037	0.297492	427.026	25	1204.17	199.549	0.18915		0.105498
143.385	0.297983	481.186	25	1262.98	225.229	0.198389		0.113529
130.801	0.29926	437.08	25	1280.27	205.461	0.201105		0.102166
108.481	0.298939	362.886	25	1056.49	170.401	0.165953		0.10268
113.395	0.296876	381.959	25	1103.26	178.12	0.173299		0.102782
110.457	0.298606	369.91	25	1224.95	173.506	0.192415		0.0901728
116.177	0.297098	391.041	25	1211.75	182.491	0.190341		0.0958758
111.163	0.300048	370.484	25	1217.64	174.614	0.191267		0.0912933
84.6131	0.296931	284.959	25	1005.52	132.91	0.157947		0.0841485
93.0445	0.297974	312.257	25	1149.98	146.154	0.180639		0.0809094
94.0962	0.297526	316.262	25	1249.33	147.806	0.196245		0.0753171
83.853	0.298296	281.107	25	1069.23	131.716	0.167954		0.0784239
75.2555	0.296642	253.691	25	1003.92	118.211	0.157695		0.0749618
99.6762	0.297462	335.088	25	1186.42	156.571	0.186363		0.084014
104.311	0.297226	350.95	25	1284.34	163.852	0.201743		0.0812182
90.4096	0.298355	303.027	25	1091.81	142.015	0.171501		0.0828071
90.0932	0.296765	303.584	25	1090.7	141.518	0.171326		0.0826016
100.439	0.296797	338.41	25	1258.07	157.769	0.197617		0.0798357
78.8861	0.297234	265.401	25	1016.7	123.914	0.159703		0.0775903
71.0328	0.296008	239.969	25	944.464	111.578	0.148356		0.0752096
87.4875	0.297031	294.54	25	1136.07	137.425	0.178453		0.0770091
90.2358	0.297097	303.725	24.99	1247.58	141.742	0.195969		0.0723288
75.0384	0.298334	251.524	24.99	905.942	117.87	0.142305		0.0828291
75.9869	0.29681	256.012	24.99	1063.96	119.36	0.167126		0.0714192
84.6615	0.295349	286.649	24.99	1252.1	132.986	0.19668		0.0676154
75.0664	0.298411	251.554	24.99	1098.02	117.914	0.172476		0.0683655
68.4659	0.298733	229.187	24.99	1036.07	107.546	0.162745		0.0660825
73.8021	0.29715	248.366	24.99	1028.62	115.928	0.161576		0.0717483
95.2383	0.298437	319.124	24.99	1221.02	149.6	0.191798		0.0779987
99.4591	0.299104	332.523	25	1094.25	156.23	0.171884		0.0908927
90.9424	0.2958	307.446	25	975.053	142.852	0.153161		0.0932692
123.148	0.298809	412.131	24.99	1220.88	193.441	0.191776		0.100868
129.357	0.297689	434.536	25	1273.27	203.193	0.200005		0.101594
87.8051	0.296403	296.236	25	997.494	137.924	0.156686		0.0880257
96.9457	0.297055	326.356	25	1081.15	152.282	0.169827		0.0896689
104.506	0.297396	351.402	24.99	1146.23	164.157	0.180049		0.0911735
125.357	0.295061	424.85	25	1218.76	196.91	0.191443		0.102856
129.716	0.300428	431.77	25	1069.71	203.757	0.16803		0.121262
87.5639	0.296387	295.438	25	933.953	137.545	0.146705		0.0937562
109.967	0.298195	368.776	25	976.925	172.736	0.153455		0.112565
66.148	0.297219	222.557	25	632.046	103.905	0.0992815		0.104657
69.5424	0.295061	235.688	25	626.643	109.237	0.0984328		0.110976
56.0779	0.297832	188.287	25	600.658	88.0869	0.0943512		0.0933607
57.5646	0.297553	193.46	25	576.951	90.4222	0.0906273		0.0997737
47.8897	0.297695	160.868	25	521.757	75.2249	0.0819574		0.0917854
49.0285	0.2975	164.802	25	540.973	77.0138	0.0849758		0.0906303
40.8311	0.296583	137.672	25	498.03	64.1374	0.0782304		0.0819853
39.3894	0.297739	132.295	25	440.067	61.8727	0.0691256		0.0895076
35.2937	0.296062	119.211	25	374.071	55.4392	0.0587589		0.0943503
38.4353	0.296032	129.835	25	355.996	60.374	0.0559198		0.107965
29.0458	0.296809	97.8605	25.01	327.145	45.6251	0.0513878		0.0887859
18.8105	0.297299	63.2712	25.01	258.443	29.5474	0.0405961		0.0727838
16.9233	0.296968	56.9868	25.01	250.19	26.583	0.0392998		0.0676416
12.2731	0.297436	41.263	25.01	176.167	19.2785	0.0276722		0.0696674
10.8054	0.296352	36.4614	25.01	146.536	16.9731	0.0230179		0.0737387
7.47971	0.298731	25.0383	25.01	98.9549	11.7491	0.0155438		0.0755871
3.88754	0.297971	13.0467	25	52.4168	6.10654	0.00823361		0.074166
2.3309	0.297117	7.84507	25	31.2697	3.66137	0.00491184		0.0745417
3.14346	0.296817	10.5906	25.01	47.9908	4.93774	0.00753838		0.0655013

## Sheet: Sheet3
Peak hold - 1
Stress	Shear rate	Viscosity	Temperature	Normal stress	Torque	Axial force
Pa	1/s	Pa.s	°C	Pa	µN.m	N		Friction coefficient		Average friction coefficient	STDEV
8.65726	0.276858	31.2697	25	208.27	13.5988	0.032715		0.0415675		0.0727617	0.0145473
9.6411	0.277168	34.7843	25	216.933	15.1442	0.0340758		0.0444427
12.776	0.278834	45.8194	25	230.176	20.0685	0.0361559		0.0555055
17.5949	0.27777	63.3434	25	267.649	27.638	0.0420422		0.0657387
20.7577	0.278798	74.4541	25	285.522	32.6061	0.0448497		0.0727008
25.6586	0.276332	92.8544	25	300.439	40.3045	0.0471928		0.0854039
23.1411	0.275911	83.8714	25	304.913	36.3499	0.0478956		0.075894
22.0475	0.278785	79.0841	25	314.169	34.6321	0.0493496		0.0701771
31.0952	0.280789	110.742	25	319.376	48.8442	0.0501675		0.0973622
28.0134	0.280079	100.02	25	324.741	44.0034	0.0510102		0.0862639
24.1138	0.27776	86.8151	25	312.94	37.8778	0.0491565		0.0770555
22.8997	0.277327	82.5729	25	295.778	35.9708	0.0464607		0.077422
21.7721	0.278361	78.2152	25	294.846	34.1995	0.0463143		0.0738422
18.8876	0.276806	68.2342	25	279.097	29.6686	0.0438405		0.067674
18.332	0.277399	66.0856	25	279.332	28.7959	0.0438773		0.0656282
19.7687	0.277883	71.1403	25	275.593	31.0526	0.0432901		0.0717314
22.3513	0.276753	80.7626	25	273.109	35.1093	0.0428999		0.0818401
24.2766	0.278462	87.1811	25	274.305	38.1336	0.0430878		0.0885021
24.1236	0.276599	87.2149	25	263.508	37.8932	0.0413917		0.0915478
21.5384	0.278861	77.2371	25	261.858	33.8325	0.0411326		0.0822523
22.7747	0.277283	82.1352	25	257.499	35.7744	0.0404478		0.0884458
22.1292	0.277521	79.7389	25	261.414	34.7605	0.0410628		0.084652
23.1769	0.279427	82.9444	25	263.422	36.4062	0.0413782		0.087984
24.3383	0.278964	87.2453	25	263.315	38.2305	0.0413615		0.0924302
24.215	0.278	87.1043	25	265.195	38.0368	0.0416567		0.0913102
23.5482	0.278639	84.5114	25	260.388	36.9894	0.0409016		0.0904351
20.4681	0.279101	73.3358	25	257.939	32.1512	0.0405169		0.0793526
22.1244	0.277406	79.7548	25	251.037	34.753	0.0394328		0.0881322
15.4634	0.277221	55.7801	25	246.319	24.2899	0.0386917		0.0627781
15.1613	0.278765	54.3873	25	236.778	23.8153	0.037193		0.0640317
14.7728	0.278408	53.0617	25	233.579	23.2051	0.0366905		0.0632455
15.2383	0.276371	55.1371	25	229.905	23.9363	0.0361134		0.0662809
15.0865	0.277524	54.361	25	231.071	23.6978	0.0362965		0.0652895
14.5708	0.277448	52.5174	25	231.105	22.8878	0.0363019		0.0630485
19.1805	0.277901	69.0191	25	230.646	30.1286	0.0362298		0.0831597
17.4791	0.279003	62.6483	25	233.606	27.4561	0.0366948		0.0748229
15.8704	0.277984	57.0911	25	234.489	24.9292	0.0368335		0.0676808
13.5653	0.2783	48.7436	25	235.612	21.3084	0.0370098		0.057575
12.3489	0.278321	44.3693	25	236.117	19.3976	0.0370892		0.0522999
13.2366	0.27826	47.5692	25	236.264	20.792	0.0371123		0.0560246
12.4698	0.27829	44.8087	25	234.578	19.5875	0.0368475		0.0531583
12.8605	0.276777	46.4654	25	229.839	20.2013	0.0361031		0.0559545
13.4689	0.277111	48.6048	25	231.125	21.1569	0.036305		0.0582754
14.7243	0.277747	53.0132	25	225.089	23.1288	0.0353569		0.0654152
16.2097	0.276842	58.5522	25	225.016	25.4621	0.0353454		0.0720379
20.8431	0.276831	75.2919	25	224.7	32.7403	0.0352958		0.0927598
20.146	0.277756	72.5312	25	205.009	31.6452	0.0322027		0.0982688
15.0338	0.277673	54.1422	25	174.502	23.6151	0.0274107		0.0861529
13.1307	0.278252	47.1901	25	173.457	20.6257	0.0272465		0.0757004
8.77313	0.279794	31.3557	25	172.058	13.7808	0.0270268		0.0509894
8.55451	0.27669	30.9173	25	169.051	13.4374	0.0265544		0.0506033
