# Supplementary material for: Surface hydrophobization of hydrogels via interface dynamics-induced network reconfiguration
Source: Nat Commun. 2024 Jan 3;15:239. doi: 10.1038/s41467-023-44646-5 (PMC10764767; doi:10.1038/s41467-023-44646-5)
Supplement: Supplementary file 10 — Source data [file 41467_2023_44646_MOESM10_ESM.zip › Source data/Figure S19/DMDMS-5h.xls]

## Sheet: Sheet1
Peak hold - 1
Stress	Shear rate	Viscosity	Temperature	Normal stress	Torque	Axial force
Pa	1/s	Pa.s	°C	Pa	µN.m	N		Friction coefficient		Average friction coefficient	STDEV
0.231828	0.273883	0.846451	25	3.23485	0.364155	0.000508129		0.0716659		0.0996937	0.0164543
0.240379	0.273903	0.877606	25	2.82352	0.377587	0.000443517		0.0851347
0.253788	0.274146	0.925738	25	2.27028	0.398649	0.000356614		0.111787
0.254885	0.274189	0.929597	25	2.80986	0.400373	0.000441372		0.090711
0.261881	0.274313	0.954681	25	2.59964	0.411362	0.000408351		0.100737
0.266999	0.274453	0.97284	25	3.67274	0.419401	0.000576912		0.0726976
0.266796	0.274471	0.972035	25	3.25534	0.419082	0.000511347		0.0819565
0.264349	0.274519	0.962954	25	2.24371	0.415239	0.000352441		0.117818
0.288702	0.274622	1.05127	25	2.99579	0.453492	0.000470578		0.0963691
6.69609	0.262286	25.5297	25	57.3869	10.5182	0.00901431		0.116683
156.382	0.275568	567.49	25	1221.19	245.644	0.191824		0.128057
141.6	0.26912	526.16	25	1303.57	222.425	0.204764		0.108625
98.8352	0.27464	359.872	25	924.97	155.25	0.145294		0.106852
112.931	0.271048	416.644	25	1140.18	177.391	0.179099		0.0990463
124.798	0.274655	454.38	25	1083.11	196.032	0.170134		0.115222
101.475	0.268469	377.978	25	1044.76	159.397	0.164111		0.0971276
110.593	0.263478	419.742	25	1045.64	173.719	0.164249		0.105766
119.769	0.276602	433	25	940.275	188.132	0.147698		0.127376
146.042	0.276754	527.698	25	1200.91	229.403	0.188638		0.12161
108.01	0.271675	397.571	25	1063.56	169.662	0.167064		0.101555
129.612	0.276955	467.99	25	1296.81	203.594	0.203703		0.0999465
112.842	0.270985	416.414	25	1306.38	177.252	0.205206		0.0863776
84.2312	0.266671	315.862	25	1008.22	132.31	0.158371		0.0835443
101.824	0.273257	372.629	25	1123.59	159.944	0.176493		0.0906234
134.785	0.271468	496.504	25	1414.22	211.72	0.222145		0.0953071
112.252	0.270482	415.008	25	1126.64	176.325	0.176972		0.0996344
155.275	0.270638	573.736	25	1211.29	243.905	0.190269		0.12819
94.0797	0.268574	350.293	25	956.521	147.78	0.15025		0.0983561
113.701	0.269427	422.01	25	1173.39	178.601	0.184315		0.0968999
89.419	0.266389	335.671	25	1192.67	140.459	0.187344		0.0749738
92.1959	0.267438	344.738	25	1208.45	144.821	0.189823		0.0762927
117.486	0.267152	439.773	25	1322.62	184.547	0.207757		0.0888283
152.53	0.263222	579.472	25	1191.91	239.593	0.187225		0.127971
89.2757	0.268656	332.305	25	1050.94	140.234	0.165082		0.0849481
109.639	0.270692	405.033	25	1268.11	172.221	0.199195		0.0864585
83.8339	0.27252	307.625	25	1006.24	131.686	0.15806		0.0833139
113.108	0.271393	416.769	25	1348.85	177.67	0.211877		0.0838553
99.3604	0.273056	363.883	25	1239.39	156.075	0.194683		0.0801688
94.3872	0.268765	351.189	25	1026.53	148.263	0.161247		0.0919478
116.449	0.270461	430.559	25	1016.42	182.918	0.159659		0.114568
126.493	0.273632	462.274	25	1205.62	198.695	0.189378		0.10492
149.904	0.270351	554.478	25	1260.32	235.468	0.19797		0.118941
75.7202	0.270538	279.887	25	957.527	118.941	0.150408		0.0790789
115.797	0.266162	435.06	25	1273.73	181.893	0.200077		0.0909115
94.405	0.269298	350.559	25	1016.67	148.291	0.159698		0.0928571
69.7188	0.269156	259.028	25	946.068	109.514	0.148608		0.0736932
100.291	0.264448	379.247	25	1149.96	157.537	0.180636		0.0872124
72.2022	0.271968	265.481	25	993.649	113.415	0.156082		0.0726637
101.254	0.27123	373.316	25	1086.31	159.05	0.170637		0.0932096
62.4427	0.269179	231.975	25	870.17	98.0847	0.136686		0.0717591
144.559	0.268103	539.191	25	1263.33	227.072	0.198443		0.114427
94.9079	0.272142	348.744	25	1007.92	149.081	0.158324		0.094162
46.5314	0.26835	173.398	25	635.381	73.0913	0.0998054		0.0732338
106.222	0.268341	395.847	25	884.469	166.853	0.138932		0.120097
78.2851	0.268186	291.906	25	662.295	122.97	0.104033		0.118203
55.8142	0.269202	207.332	25	586.532	87.6727	0.0921322		0.0951597
37.6982	0.268373	140.469	25	436.428	59.2162	0.068554		0.0863789
28.872	0.269677	107.061	25	311.732	45.352	0.0489667		0.092618
9.05254	0.269106	33.6393	25	88.182	14.2197	0.0138516		0.102657
4.53516	0.271368	16.7122	25	54.1197	7.12382	0.00850111		0.0837987
20.7098	0.221686	93.4197	25	211.101	32.5309	0.0331597		0.0981037
3.55177	0.273053	13.0076	25	44.7548	5.5791	0.00703007		0.0793605
29.964	0.264062	113.473	25	254.555	47.0673	0.0399854		0.117711
5.35649	0.27438	19.5222	25	61.1966	8.41395	0.00961274		0.0875292
14.3567	0.240553	59.6819	25	136.43	22.5514	0.0214304		0.105231
9.97169	0.294176	33.8971	25	91.2085	15.6635	0.014327		0.109329
30.6117	0.215454	142.08	25	268.035	48.0848	0.0421029		0.114208
25.3281	0.252015	100.502	25	265.017	39.7853	0.0416287		0.0955718
11.2107	0.301737	37.1538	25	157.628	17.6097	0.0247601		0.0711213
11.4758	0.238067	48.2042	25	155.591	18.0262	0.0244401		0.0737567
23.2753	0.337243	69.0162	25	191.717	36.5607	0.0301149		0.121404
11.5363	0.294246	39.2064	25	134.629	18.1212	0.0211475		0.0856896
19.9615	0.267113	74.7305	25	190.42	31.3554	0.0299111		0.104829
20.4046	0.245372	83.1577	25	244.856	32.0515	0.0384619		0.0833331
5.67966	0.280662	20.2367	25	58.4334	8.92159	0.0091787		0.0971988
11.093	0.279426	39.6993	25	115.632	17.4249	0.0181635		0.0959336
41.6514	0.267219	155.87	25	321.296	65.4259	0.050469		0.129636
8.46501	0.279465	30.29	25	87.0769	13.2968	0.013678		0.097213
18.9951	0.276479	68.7036	25	169.813	29.8375	0.0266742		0.111859
8.67961	0.275564	31.4976	25	120.014	13.6339	0.0188517		0.0723219
1.86043	0.268748	6.92259	25	26.2253	2.92236	0.00411946		0.0709404
38.9559	0.275124	141.594	25	412.006	61.1918	0.0647177		0.0945519
43.6438	0.276647	157.76	25.01	409.534	68.5555	0.0643294		0.106569
49.2457	0.271695	181.253	25	457.937	77.3549	0.0719325		0.107538
47.575	0.276096	172.313	25.01	557.729	74.7306	0.0876079		0.0853012
53.9593	0.274912	196.279	25.01	573.622	84.759	0.0901044		0.0940675
58.5376	0.276473	211.73	25.01	706.317	91.9507	0.110948		0.0828773
83.9428	0.27629	303.822	25	737.658	131.857	0.115871		0.113796
89.3152	0.27264	327.594	25	813.67	140.296	0.127811		0.109768
137.136	0.274216	500.1	25	1226.41	215.412	0.192644		0.111819
172.484	0.274206	629.033	25	1346.37	270.938	0.211488		0.12811
183.866	0.278303	660.669	25	1496.04	288.816	0.234998		0.122901
123.856	0.274747	450.799	25	1211.66	194.552	0.190327		0.10222
91.9992	0.274607	335.021	25	941.612	144.512	0.147908		0.097704
116.88	0.273457	427.415	25	1292.33	183.594	0.202999		0.0904408
165.552	0.27282	606.82	25	1410.34	260.049	0.221535		0.117385
113.783	0.274316	414.788	25	924.041	178.73	0.145148		0.123136
152.777	0.276281	552.979	25	1210.4	239.982	0.190129		0.126221
146.495	0.272772	537.061	25	1271.53	230.114	0.199731		0.115212
113.827	0.273152	416.716	25	958.953	178.799	0.150632		0.118699
138.511	0.276981	500.072	25	1392.34	217.572	0.218708		0.0994806
145.091	0.270978	535.436	25	1319.41	227.909	0.207253		0.109967
162.222	0.269582	601.755	25	1273.91	254.818	0.200106		0.127342
185.957	0.270344	687.853	25	1466.85	292.1	0.230412		0.126773
108.674	0.267171	406.757	25	1068.74	170.704	0.167877		0.101684
120.531	0.274559	438.997	25	1082.38	189.329	0.17002		0.111357
137.62	0.274109	502.063	25	1184.28	216.173	0.186027		0.116205
129.566	0.274281	472.385	25	1130.31	203.522	0.177548		0.114629
140.662	0.274146	513.091	25	1277.71	220.951	0.200703		0.110089
124.949	0.270008	462.762	25	1233.81	196.27	0.193806		0.101271
99.6889	0.272579	365.725	25	1263.45	156.591	0.198463		0.0789019
101.203	0.275	368.013	25	1159.53	158.97	0.182139		0.0872795
98.7601	0.265237	372.346	25	991.217	155.132	0.1557		0.0996352
119.748	0.270272	443.062	25	1198.86	188.099	0.188317		0.0998842
146.448	0.271826	538.757	25	1128.13	230.04	0.177206		0.129815
99.4725	0.269245	369.45	25	903.179	156.251	0.141871		0.110136
127.473	0.267644	476.279	25	1209.42	200.234	0.189976		0.1054
147.434	0.267526	551.103	25	1304.64	231.589	0.204932		0.113008
2.44086	0.277592	8.79298	25	27.1375	3.8341	0.00426275		0.0899443
5.82594	0.245443	23.7365	25	76.3313	9.15137	0.0119901		0.0763244
46.659	0.321396	145.176	25	371.783	73.2918	0.0583995		0.125501
15.3393	0.166684	92.0263	25	149.072	24.0949	0.0234161		0.102899
11.0257	0.268286	41.097	25.01	132.996	17.3192	0.0208909		0.0829031
33.9204	0.262592	129.175	25	446.294	53.2821	0.0701037		0.0760047

## Sheet: Sheet2
Peak hold - 1
Stress	Shear rate	Viscosity	Temperature	Normal stress	Torque	Axial force
Pa	1/s	Pa.s	°C	Pa	µN.m	N		Friction coefficient		Average friction coefficient	STDEV
28.1739	0.316303	89.0727	25	250.067	44.2555	0.0392804		0.112666		0.102118	0.0171531
37.9723	0.297248	127.746	25	302.415	59.6467	0.0475033		0.125563
37.982	0.297393	127.717	25	301.715	59.662	0.0473933		0.125887
32.8355	0.295795	111.008	25	286.975	51.5779	0.045078		0.114419
31.756	0.29701	106.919	25	280.816	49.8822	0.0441104		0.113085
33.2274	0.297435	111.713	25	272.648	52.1935	0.0428275		0.121869
31.8862	0.292241	109.109	25	277.573	50.0868	0.043601		0.114875
30.0285	0.295463	101.632	25	273.568	47.1687	0.042972		0.109766
30.3431	0.294171	103.148	25	280.122	47.6629	0.0440014		0.108321
20.4641	0.294403	69.5104	25	276.196	32.1449	0.0433848		0.0740925
16.1728	0.294333	54.9473	25	277.207	25.4042	0.0435436		0.058342
21.3604	0.295383	72.3141	25	287.384	33.5528	0.0451421		0.0743271
20.8251	0.294007	70.832	25	290.18	32.712	0.0455814		0.0717661
24.6388	0.295883	83.2723	25	293.494	38.7026	0.046102		0.0839499
25.2854	0.291893	86.6254	25	301.916	39.7182	0.0474249		0.0837497
30.5712	0.294494	103.809	25	315.759	48.0211	0.0495993		0.0968181
26.6289	0.295097	90.2378	25	307.116	41.8286	0.0482416		0.0867065
34.2981	0.294261	116.557	25	343.896	53.8753	0.054019		0.099734
38.2954	0.291755	131.259	25	353.219	60.1543	0.0554835		0.108418
38.7537	0.29229	132.586	25	364.276	60.8742	0.0572204		0.106385
33.2421	0.294798	112.762	25	368.665	52.2165	0.0579098		0.0901687
36.2512	0.29336	123.572	25	394.137	56.9432	0.0619109		0.091976
35.8218	0.29302	122.25	25	406.369	56.2687	0.0638323		0.0881508
39.7116	0.291991	136.003	25	438.389	62.3789	0.068862		0.0905854
56.8373	0.295173	192.556	25	488.976	89.2799	0.0768082		0.116237
56.9074	0.294957	192.935	25	506.667	89.39	0.079587		0.112317
67.6593	0.29395	230.173	25	571.119	106.279	0.0897111		0.118468
70.7686	0.294692	240.144	25	603.192	111.163	0.0947492		0.117323
76.423	0.293934	260.001	25	635.664	120.045	0.0998499		0.120225
13.4026	0.292604	45.8045	25	107.517	21.0527	0.0168887		0.124656
9.37142	0.29269	32.0182	25	73.8823	14.7206	0.0116054		0.126843
6.62002	0.293764	22.5352	25	59.8829	10.3987	0.00940639		0.110549
3.50395	0.292254	11.9894	25	38.5955	5.50399	0.00606257		0.0907864
3.82237	0.294147	12.9948	25	42.0576	6.00417	0.0066064		0.0908841
1.83053	0.292771	6.25243	25	24.1026	2.87539	0.00378603		0.0759474
1.45222	0.291431	4.98306	25	21.3576	2.28114	0.00335485		0.0679953
2.86282	0.293893	9.74104	25	30.1094	4.49691	0.00472957		0.0950807
4.76438	0.283176	16.8248	25	48.988	7.48387	0.00769502		0.097256
19.5326	0.292774	66.7155	25	166.088	30.6817	0.026089		0.117604
15.3711	0.293256	52.4154	25	137.28	24.1449	0.0215639		0.111969
11.4671	0.293687	39.0452	25	102.936	18.0124	0.0161691		0.1114
9.31795	0.293339	31.7651	25	79.3005	14.6366	0.0124565		0.117502
4.94986	0.293339	16.8742	25	46.2218	7.77522	0.0072605		0.107089
3.27453	0.291947	11.2162	25	32.1007	5.14362	0.00504237		0.102008
1.75374	0.29358	5.97364	25	21.665	2.75477	0.00340313		0.0809481
19.2785	0.2947	65.4173	25	186.556	30.2826	0.0293042		0.103339
14.9339	0.292424	51.0692	25	142.75	23.4581	0.0224231		0.104616
10.2477	0.294435	34.8045	25	102.844	16.097	0.0161547		0.0996428
7.23741	0.293324	24.6738	25	79.7946	11.3685	0.0125341		0.0907006
4.37933	0.294921	14.8492	25	42.2959	6.87904	0.00664383		0.10354
2.87503	0.293045	9.81089	25	29.3474	4.51609	0.00460988		0.0979655
2.59438	0.292674	8.86439	25	30.4623	4.07524	0.004785		0.085167
1.3917	0.293252	4.74572	25	17.0159	2.18607	0.00267285		0.081788
9.71405	0.288135	33.7135	25	83.4392	15.2588	0.0131066		0.116421
15.872	0.296659	53.5026	25	146.903	24.9317	0.0230754		0.108044
13.3469	0.293958	45.4042	25	112.091	20.9653	0.0176072		0.119072
7.34787	0.294014	24.9915	25.01	70.498	11.542	0.0110738		0.104228
4.19093	0.293922	14.2587	25.01	38.9097	6.5831	0.00611192		0.107709
8.01167	0.28403	28.2072	25.01	76.0404	12.5847	0.0119444		0.105361
27.7587	0.29186	95.1096	25.01	251.98	43.6032	0.039581		0.110162
20.2549	0.297107	68.174	25	180.67	31.8164	0.0283795		0.112111
12.5908	0.293953	42.8327	25	126.233	19.7776	0.0198287		0.0997423
8.91605	0.294172	30.309	25	96.7554	14.0053	0.0151983		0.0921504
4.55458	0.292596	15.5661	25	54.4044	7.15432	0.00854582		0.0837172
3.53316	0.294058	12.0152	25	33.9548	5.54987	0.0053336		0.104055
14.6232	0.291478	50.1692	25	173.019	22.9701	0.0271778		0.0845179
16.3001	0.298453	54.6154	25	131.312	25.6042	0.0206265		0.124133
10.3031	0.295995	34.8084	25	100.411	16.1841	0.0157725		0.10261
7.49913	0.294659	25.4502	24.99	70.0517	11.7796	0.0110037		0.107051
3.32655	0.294403	11.2993	25	34.5452	5.22534	0.00542635		0.0962957
2.25481	0.293396	7.68518	25	19.9992	3.54184	0.00314146		0.112745
1.5749	0.294035	5.35617	24.99	18.8494	2.47385	0.00296086		0.0835517
1.4432	0.293098	4.92396	25	19.304	2.26698	0.00303227		0.0747618
26.8947	0.293399	91.6661	25	273.322	42.2461	0.0429333		0.0983994
25.5719	0.298539	85.6568	25	196.808	40.1683	0.0309145		0.129934
26.0613	0.296797	87.8084	25	240.232	40.937	0.0377355		0.108484
29.6167	0.29361	100.871	25	227.905	46.5218	0.0357993		0.129952
24.934	0.292534	85.2345	25	216.223	39.1662	0.0339643		0.115316
24.2418	0.293955	82.4675	25	209.904	38.0789	0.0329717		0.11549
21.0038	0.294775	71.2538	25	201.515	32.9927	0.0316539		0.104229
19.4881	0.293613	66.3733	25	186.411	30.6118	0.0292814		0.104543
17.9459	0.293743	61.0937	25	176.309	28.1893	0.0276945		0.101787
19.0521	0.291752	65.3023	25	174.767	29.9269	0.0274524		0.109014
16.0486	0.295676	54.2777	25	180.59	25.2091	0.028367		0.0888677
18.0757	0.296508	60.9619	25	189.556	28.3932	0.0297754		0.0953579
16.972	0.292592	58.0058	25	195.939	26.6596	0.0307781		0.0866187
13.1694	0.294782	44.6751	25	193.195	20.6865	0.030347		0.0681665
13.284	0.293705	45.2291	25	204.769	20.8665	0.0321651		0.0648731
12.8534	0.293941	43.728	25	211.751	20.1901	0.0332617		0.0607007
13.5708	0.294048	46.1514	25	218.956	21.3169	0.0343936		0.0619793
15.3595	0.293359	52.3574	25	216.502	24.1267	0.0340081		0.070944
15.8725	0.294124	53.9654	25	235.784	24.9325	0.0370368		0.0673182
20.1188	0.294398	68.3388	25	253.296	31.6025	0.0397877		0.0794278
20.7813	0.295356	70.3601	25	256.846	32.6432	0.0403453		0.0809095
24.9983	0.294041	85.0164	25	282.777	39.2672	0.0444185		0.0884028
25.0992	0.293706	85.4567	25	304.344	39.4257	0.0478062		0.0824698
25.9595	0.296029	87.6924	25	320.833	40.7771	0.0503964		0.0809127
31.1093	0.293987	105.819	25	347.88	48.8663	0.0546449		0.0894252
35.0956	0.294246	119.273	25	377.251	55.128	0.0592584		0.0930298
42.6791	0.293237	145.545	25	420.326	67.0402	0.0660247		0.101538
50.3011	0.295571	170.183	25.01	457.086	79.0128	0.0717989		0.110047
9.79134	0.29349	33.3618	25	76.2861	15.3802	0.011983		0.12835
7.02013	0.290941	24.129	25	54.4719	11.0272	0.00855643		0.128876
5.69307	0.292875	19.4386	25	47.2091	8.94266	0.00741559		0.120593
1.70158	0.293281	5.80189	25	13.849	2.67284	0.00217539		0.122867
3.87842	0.290452	13.353	25	31.0944	6.09221	0.0048843		0.12473
13.8777	0.288971	48.0247	25	118.106	21.7991	0.0185521		0.117502
17.4547	0.293022	59.5679	25	141.044	27.4178	0.0221551		0.123754
11.9774	0.294051	40.7324	25	96.9063	18.8141	0.015222		0.123598
8.61697	0.291911	29.5191	25.01	73.4258	13.5355	0.0115337		0.117356
5.28436	0.293544	18.002	25.01	43.0936	8.30066	0.00676912		0.122625
3.81003	0.289993	13.1383	25.01	36.8356	5.98478	0.00578612		0.103433
1.80773	0.293249	6.1645	25.01	18.9094	2.83958	0.00297028		0.0955997
1.08411	0.293128	3.6984	25.01	14.8523	1.70291	0.00233299		0.0729926
30.9261	0.297562	103.932	25.01	250.903	48.5786	0.0394117		0.123259
10.5764	0.29494	35.8593	25	82.1628	16.6133	0.0129061		0.128724
6.44909	0.293858	21.9462	25	49.6308	10.1302	0.00779599		0.129941
3.37508	0.291019	11.5975	25	32.1045	5.30157	0.00504297		0.105128
3.07913	0.283312	10.8683	25	24.52	4.83668	0.00385159		0.125576
15.4602	0.294451	52.505	25	137.591	24.2848	0.0216127		0.112364
7.72092	0.294027	26.2592	25	81.304	12.128	0.0127712		0.0949637
4.23462	0.2939	14.4084	25	49.7932	6.65173	0.0078215		0.0850442
1.61321	0.29372	5.49233	24.99	18.6332	2.53402	0.00292689		0.0865772
1.15189	0.292808	3.93396	24.99	16.4991	1.80939	0.00259167		0.0698156
25.3783	0.298433	85.0386	24.99	211.789	39.8642	0.0332677		0.119829
35.7428	0.2997	119.262	24.99	278.008	56.1446	0.0436694		0.128567
18.8031	0.294807	63.7809	25	164.139	29.5358	0.0257829		0.114556
11.6806	0.294192	39.7041	24.99	116.048	18.3479	0.0182287		0.100654
7.04203	0.294599	23.9038	25	76.6535	11.0616	0.0120407		0.0918684
3.07036	0.294208	10.436	24.99	35.2904	4.82291	0.00554341		0.0870026
3.68889	0.292563	12.6089	25	38.367	5.7945	0.00602668		0.0961475
6.70482	0.275824	24.3083	25	59.7759	10.5319	0.00938958		0.112166
21.327	0.297067	71.7919	25	174.369	33.5004	0.0273898		0.12231
13.5731	0.294439	46.0982	25	126.091	21.3206	0.0198063		0.107646
7.72073	0.292709	26.3768	25	70.7278	12.1277	0.0111099		0.109161
4.83666	0.286895	16.8587	25	45.7604	7.5974	0.00718802		0.105695
35.0533	0.298316	117.504	25	287.382	55.0616	0.0451418		0.121975
23.2248	0.294478	78.8677	25	205.489	36.4814	0.0322781		0.113022
14.1251	0.294013	48.0423	25	122.151	22.1876	0.0191875		0.115636
8.76479	0.295406	29.6703	25	83.2998	13.7677	0.0130847		0.10522
4.35795	0.293595	14.8434	25	39.6686	6.84545	0.00623113		0.109859
2.3681	0.295158	8.02318	25	25.7266	3.71981	0.00404113		0.0920488
14.5745	0.259185	56.2322	25	131.062	22.8936	0.0205871		0.111204
15.5426	0.296742	52.3774	25.01	137.035	24.4142	0.0215254		0.11342
16.3335	0.295951	55.1898	25.01	147.234	25.6566	0.0231274		0.110936
10.9909	0.2946	37.3077	25.01	103.068	17.2644	0.0161899		0.106637
8.95934	0.29475	30.3964	25	76.7006	14.0733	0.0120481		0.116809
5.7084	0.294986	19.3514	25	51.3012	8.96674	0.00805837		0.111272
4.24814	0.294152	14.442	25	39.2178	6.67296	0.00616032		0.108322
3.08307	0.295482	10.434	25	28.4466	4.84287	0.00446838		0.108381
2.45232	0.294448	8.32851	25	27.8547	3.85209	0.0043754		0.0880397
1.8735	0.293377	6.38598	25	22.8739	2.94289	0.00359303		0.0819055
30.8488	0.299973	102.839	25	300.552	48.4572	0.0472106		0.102641
20.8853	0.295449	70.6899	25	256.3	32.8065	0.0402595		0.0814876

## Sheet: Sheet3
Peak hold - 1
Stress	Shear rate	Viscosity	Temperature	Normal stress	Torque	Axial force
Pa	1/s	Pa.s	°C	Pa	µN.m	N		Friction coefficient		Average friction coefficient	STDEV
70.6062	0.297313	237.481	25	610.118	110.908	0.0958371		0.115726		0.108237	0.0131165
42.6256	0.291973	145.992	25	333.745	66.9561	0.0524245		0.127719
38.1273	0.292933	130.157	25	319.646	59.8902	0.0502098		0.11928
35.2813	0.29302	120.406	25	297.686	55.4198	0.0467604		0.118519
34.2386	0.293419	116.688	25	266.047	53.7818	0.0417905		0.128694
29.3546	0.291947	100.548	25	253.782	46.1101	0.039864		0.115669
26.4531	0.292727	90.3679	25	236.506	41.5525	0.0371503		0.11185
24.1136	0.292436	82.4578	25	228.403	37.8776	0.0358775		0.105575
22.4735	0.291828	77.0094	25	209.695	35.3013	0.0329388		0.107172
21.5803	0.292056	73.891	25	192.315	33.8982	0.0302088		0.112213
19.0691	0.292192	65.2622	25	170.697	29.9537	0.0268131		0.111713
17.9963	0.293131	61.3933	25	156.574	28.2685	0.0245946		0.114938
15.6025	0.293757	53.1135	25	135.734	24.5083	0.021321		0.114949
12.845	0.295532	43.464	25	113.356	20.1769	0.0178059		0.113316
10.3042	0.293544	35.1027	25	96.6134	16.1858	0.015176		0.106654
8.11518	0.295109	27.4989	25	75.1912	12.7473	0.011811		0.107927
6.52293	0.291238	22.3973	25	64.2649	10.2462	0.0100947		0.101501
5.40754	0.293115	18.4486	25	54.0173	8.49415	0.00848502		0.100108
4.10832	0.292661	14.0378	25	38.9894	6.45333	0.00612444		0.10537
3.65263	0.294222	12.4145	25	32.6327	5.73753	0.00512594		0.111931
2.57874	0.293012	8.8008	25	24.9078	4.05067	0.00391251		0.103531
4.83199	0.288376	16.7558	25	46.6187	7.59007	0.00732285		0.103649
10.0734	0.289191	34.8329	25	106.275	15.8232	0.0166937		0.0947855
15.0829	0.29127	51.783	25	129.615	23.6921	0.0203599		0.116366
30.0035	0.297263	100.933	25	236.809	47.1294	0.0371978		0.126699
17.3001	0.293622	58.9197	25	160.9	27.175	0.0252741		0.107521
12.3547	0.293586	42.0821	25	125.067	19.4067	0.0196455		0.0987845
8.17242	0.295059	27.6975	25	78.2418	12.8372	0.0122902		0.104451
5.00763	0.294614	16.9973	25	53.505	7.86596	0.00840455		0.0935917
3.45753	0.292247	11.8309	25	32.8733	5.43107	0.00516373		0.105177
5.2512	0.289442	18.1425	25	54.1243	8.24856	0.00850183		0.097021
20.1225	0.290498	69.2689	25	173.827	31.6083	0.0273047		0.115761
21.7194	0.295584	73.4796	25	172.167	34.1168	0.0270439		0.126153
10.9975	0.293033	37.5299	25	102.104	17.2748	0.0160384		0.107709
7.31387	0.294183	24.8616	25	68.1915	11.4886	0.0107115		0.107255
2.67653	0.294429	9.09056	25	28.7767	4.20428	0.00452024		0.0930101
1.53271	0.292642	5.23749	25	19.7632	2.40757	0.00310439		0.0775537
15.4808	0.306618	50.4889	25	155.66	24.3172	0.024451		0.0994528
35.858	0.300277	119.416	25	288.804	56.3256	0.0453652		0.12416
25.7282	0.295227	87.1473	25	200.91	40.4138	0.0315588		0.128059
9.71272	0.29474	32.9535	25	95.4802	15.2567	0.014998		0.101725
5.03876	0.294423	17.114	25	50.5241	7.91486	0.0079363		0.0997298
7.18362	0.287174	25.0148	25	88.2291	11.284	0.013859		0.08142
17.9131	0.295679	60.5831	25	181.786	28.1379	0.0285549		0.0985397
9.5612	0.295441	32.3625	25	108.619	15.0187	0.0170619		0.0880248
4.69573	0.293722	15.987	25	58.035	7.37603	0.00911611		0.080912
1.02327	0.293981	3.48074	25	11.2368	1.60735	0.00176507		0.0910644
2.8104	0.27845	10.093	25	38.3481	4.41456	0.0060237		0.0732865
26.161	0.304766	85.8397	25	229.934	41.0936	0.036118		0.113776
11.9273	0.295747	40.3292	25	123.513	18.7353	0.0194013		0.0965672
4.53257	0.295228	15.3528	25	54.7557	7.11975	0.00860101		0.0827781
1.78213	0.29545	6.03193	25	21.8031	2.79937	0.00342482		0.0817377
24.8481	0.310847	79.9366	25	237.382	39.0313	0.0372878		0.104676
8.65185	0.296653	29.1649	25	91.5523	13.5903	0.014381		0.0945018
3.30221	0.295102	11.1901	25	38.6805	5.1871	0.00607592		0.0853714
1.97545	0.295833	6.67759	25	24.3477	3.10303	0.00382453		0.0811349
1.56878	0.293583	5.34356	25	17.8378	2.46423	0.00280195		0.087947
1.52433	0.294433	5.17718	25	20.1312	2.39441	0.0031622		0.0757198
1.10992	0.288415	3.84835	25	15.0951	1.74346	0.00237113		0.0735287
14.6746	0.296265	49.5321	25	125.462	23.0508	0.0197076		0.116964
5.31003	0.294368	18.0388	25	60.723	8.34098	0.00953835		0.0874468
4.21807	0.293502	14.3715	25	43.596	6.62573	0.00684804		0.0967537
7.86225	0.278134	28.2679	25	71.4548	12.35	0.0112241		0.110031
30.5979	0.307666	99.4516	25	260.679	48.0631	0.0409473		0.117378
19.2458	0.296422	64.927	25	170.707	30.2312	0.0268146		0.112742
13.1138	0.294476	44.5326	25	116.459	20.5991	0.0182934		0.112604
6.75988	0.290967	23.2325	25.01	65.244	10.6184	0.0102485		0.103609
3.8203	0.294703	12.9632	25.01	44.2175	6.00092	0.00694567		0.086398
1.72963	0.295755	5.8482	25.01	19.5423	2.7169	0.0030697		0.088507
38.3341	0.304631	125.838	25	317.345	60.2151	0.0498484		0.120796
31.6929	0.296136	107.022	25	286.057	49.7831	0.0449337		0.110792
31.0643	0.29491	105.335	25	281.986	48.7957	0.0442943		0.110162
27.0572	0.296024	91.402	25	262.45	42.5013	0.0412255		0.103095
27.422	0.294061	93.2525	25	254.014	43.0743	0.0399005		0.107954
28.9946	0.29542	98.147	25	276.385	45.5446	0.0434145		0.104906
25.9287	0.294593	88.0153	25	245.824	40.7287	0.0386139		0.105477
25.7846	0.294501	87.5537	25	244.89	40.5024	0.0384673		0.10529
27.126	0.294613	92.0734	25	247.156	42.6094	0.0388232		0.109752
26.0602	0.295579	88.1664	25	239.941	40.9352	0.0376899		0.108611
25.9426	0.294892	87.9731	25	241.95	40.7505	0.0380054		0.107223
27.2052	0.295175	92.1663	25	254.991	42.7338	0.0400539		0.106691
30.6961	0.294998	104.055	25	288.005	48.2173	0.0452397		0.106582
32.1751	0.294139	109.387	25	303.596	50.5405	0.0476888		0.10598
35.3664	0.294624	120.039	25	324.766	55.5534	0.0510142		0.108898
41.5177	0.294359	141.044	25	372.799	65.2159	0.0585592		0.111367
44.0615	0.294493	149.618	25	394.856	69.2117	0.0620239		0.111589
50.5694	0.295593	171.078	25	445.631	79.4343	0.0699995		0.113478
57.9668	0.293413	197.56	25	489.187	91.054	0.0768413		0.118496
70.0536	0.295018	237.456	25	570.873	110.04	0.0896725		0.122713
79.5399	0.294367	270.207	25	629.404	124.941	0.0988665		0.126373
164.582	0.295046	557.818	25	1300.65	258.525	0.204306		0.126538
127.692	0.290862	439.012	25	1028.28	200.578	0.161522		0.12418
36.8161	0.29257	125.837	25	304.037	57.8306	0.047758		0.121091
32.5581	0.294151	110.685	25	287.257	51.1421	0.0451223		0.113341
29.108	0.294708	98.7689	25	253.409	45.7228	0.0398054		0.114866
26.1043	0.293627	88.9029	25	240.221	41.0046	0.0377339		0.108668
21.5379	0.292556	73.6197	25	171.124	33.8317	0.0268801		0.125862
6.67235	0.292672	22.798	25	52.8827	10.4809	0.0083068		0.126173
5.91613	0.292658	20.2152	25	46.9534	9.29303	0.00737542		0.126
3.18723	0.293917	10.844	25	25.7396	5.00649	0.00404316		0.123826
2.12618	0.288798	7.36219	25	17.8378	3.3398	0.00280195		0.119196
22.1562	0.29196	75.8878	25	183.443	34.8029	0.0288152		0.12078
19.3934	0.29408	65.9461	25	153.595	30.4631	0.0241266		0.126264
10.1816	0.293854	34.6485	25	92.2443	15.9932	0.0144897		0.110376
7.02771	0.293609	23.9356	25	64.2445	11.0391	0.0100915		0.10939
3.87764	0.293455	13.2138	25	34.4708	6.09099	0.00541466		0.112491
1.33455	0.29208	4.56911	25	14.0456	2.0963	0.00220627		0.0950156
7.06183	0.293714	24.0432	25	58.2885	11.0927	0.00915593		0.121153
10.1624	0.294985	34.4507	25	91.975	15.9631	0.0144474		0.110491
11.4075	0.259669	43.9307	25	100.8	17.9188	0.0158336		0.113169
12.2129	0.296055	41.252	25	100.979	19.1839	0.0158617		0.120945
1.51048	0.295138	5.11786	25	21.3447	2.37265	0.00335282		0.0707658
35.2349	0.300494	117.256	25	286.791	55.3468	0.045049		0.122859
7.45615	0.296329	25.1617	25	75.5789	11.7121	0.0118719		0.098654
2.74982	0.294279	9.34425	25	24.3432	4.3194	0.00382382		0.11296
30.5265	0.284984	107.117	25	261.605	47.9509	0.0410928		0.116689
45.177	0.304494	148.368	25	361.57	70.9639	0.0567953		0.124947
17.7677	0.296024	60.0212	25	171.302	27.9095	0.0269081		0.103722
7.53376	0.295509	25.4942	25	91.2798	11.834	0.0143382		0.0825348
3.18062	0.295248	10.7727	25	38.613	4.99611	0.00606531		0.0823719
24.1698	0.302118	80.0011	25	199.725	37.9658	0.0313727		0.121015
9.82922	0.2976	33.0283	25	90.4478	15.4397	0.0142075		0.108673
1.99316	0.295753	6.73928	25	22.625	3.13085	0.00355393		0.0880954
18.4095	0.278904	66.0065	25	166.473	28.9175	0.0261495		0.110585
23.7523	0.299605	79.2786	25	204.824	37.31	0.0321736		0.115965
11.4746	0.300737	38.1548	25	108.313	18.0242	0.0170138		0.105939
2.46031	0.295658	8.32149	25	23.9918	3.86465	0.00376862		0.102548
4.99302	0.293124	17.0338	25	43.3622	7.84302	0.00681132		0.115147
26.5477	0.297716	89.1712	25	214.966	41.701	0.0337668		0.123497
9.77199	0.296522	32.9553	25	89.4788	15.3498	0.0140553		0.10921
27.6577	0.300315	92.0955	25	240.252	43.4446	0.0377387		0.115119
16.8534	0.29707	56.7322	25	144.963	26.4733	0.0227707		0.11626
4.39201	0.29604	14.8359	25	41.1075	6.89896	0.00645715		0.106842
2.15055	0.295575	7.2758	25	17.5054	3.37807	0.00274974		0.122851
34.774	0.300635	115.668	25	268.759	54.6228	0.0422166		0.129387
23.348	0.297746	78.4159	25	183.639	36.675	0.028846		0.127141
11.2981	0.297938	37.921	25	95.6808	17.747	0.0150295		0.118081
5.51723	0.293969	18.768	25	43.3455	8.66644	0.0068087		0.127285
3.96552	0.29661	13.3695	25	33.0623	6.22903	0.00519341		0.119941
5.61273	0.285114	19.6859	25	56.9771	8.81645	0.00894994		0.0985085
44.8335	0.303848	147.553	25	389.462	70.4243	0.0611766		0.115116
38.9404	0.297098	131.069	25	362.387	61.1674	0.0569236		0.107455
36.5523	0.295716	123.606	25	346.702	57.4163	0.0544599		0.105429
32.2307	0.295302	109.145	25	337.028	50.6279	0.0529402		0.0956322
29.7119	0.294385	100.929	25	306.366	46.6714	0.0481238		0.096982
30.6042	0.294375	103.963	25	312.715	48.073	0.0491212		0.0978661
29.1944	0.296892	98.3332	25	292.735	45.8584	0.0459827		0.0997297
29.2948	0.295983	98.9744	25	300.832	46.0161	0.0472546		0.0973791
29.69	0.294803	100.711	25	310.917	46.6369	0.0488387		0.0954917
30.3474	0.295915	102.554	25	301.271	47.6696	0.0473235		0.100731
31.687	0.294839	107.472	25	307.61	49.7738	0.0483193		0.10301
34.7766	0.294538	118.072	25	321.458	54.627	0.0504945		0.108184
38.8657	0.296403	131.124	25	347.726	61.0501	0.0546207		0.111771
41.5745	0.294719	141.065	25	364.641	65.3051	0.0572777		0.114015
48.9627	0.29614	165.336	25	395.862	76.9104	0.0621818		0.123686
52.5062	0.295665	177.587	25	415.742	82.4766	0.0653046		0.126295
53.6092	0.295148	181.635	25	453.748	84.2092	0.0712746		0.118148
55.8382	0.295101	189.217	25	482.049	87.7104	0.0757201		0.115835
63.5177	0.294693	215.538	25	553.78	99.7733	0.0869876		0.114698
69.4017	0.294934	235.313	25	615.878	109.016	0.0967419		0.112687
77.4136	0.294885	262.521	25	672.882	121.601	0.105696		0.115048
87.3722	0.294849	296.329	25	780.763	137.244	0.122642		0.111906
97.2188	0.294411	330.215	25	835.302	152.711	0.131209		0.116388
114.545	0.295296	387.899	25	953.504	179.927	0.149776		0.120131
126.512	0.293767	430.654	25	1065.12	198.725	0.167308		0.118778
145.198	0.294246	493.46	25	1161.65	228.077	0.182472		0.124993
