# Supplementary material for: Surface hydrophobization of hydrogels via interface dynamics-induced network reconfiguration
Source: Nat Commun. 2024 Jan 3;15:239. doi: 10.1038/s41467-023-44646-5 (PMC10764767; doi:10.1038/s41467-023-44646-5)
Supplement: Supplementary file 10 — Source data [file 41467_2023_44646_MOESM10_ESM.zip › Source data/Figure S21/XPS_1% DMDMS.xlsx]

## Sheet: 2-C 1s
	62239-1/62339-1/62339-1/C 1s
Binding energy (eV)	Counts per second	Trans Fn
300	15819.6	12.9447
299.9	15642.5	12.9441
299.8	15665.6	12.9435
299.7	15627.1	12.9429
299.6	15727.2	12.9423
299.5	16385.6	12.9418
299.4	16119.9	12.9412
299.3	16031.4	12.9406
299.2	15761.9	12.94
299.1	15769.6	12.9394
299	15538.6	12.9388
298.9	15642.5	12.9382
298.8	15519.3	12.9376
298.7	15122.8	12.937
298.6	15426.9	12.9364
298.5	15600.2	12.9358
298.4	15696.4	12.9352
298.3	15554	12.9346
298.2	15434.6	12.934
298.1	15299.9	12.9334
298	15230.6	12.9328
297.9	15299.9	12.9323
297.8	15315.3	12.9317
297.7	15426.9	12.9311
297.6	15369.2	12.9305
297.5	15323	12.9299
297.4	15288.3	12.9293
297.3	15303.7	12.9287
297.2	15500.1	12.9281
297.1	15519.3	12.9275
297	15111.2	12.9269
296.9	14899.5	12.9263
296.8	15349.9	12.9257
296.7	14999.6	12.9251
296.6	14903.3	12.9252
296.5	14864.8	12.9253
296.4	14884.1	12.9254
296.3	14714.7	12.9256
296.2	14999.6	12.9257
296.1	14995.7	12.9258
296	14887.9	12.9259
295.9	15088.1	12.9261
295.8	15018.8	12.9262
295.7	15061.2	12.9263
295.6	14972.6	12.9264
295.5	14914.9	12.9266
295.4	14918.7	12.9267
295.3	14764.7	12.9268
295.2	15103.5	12.9269
295.1	14545.3	12.9271
295	14610.7	12.9272
294.9	14834	12.9273
294.8	14926.4	12.9275
294.7	15049.6	12.9276
294.6	14926.4	12.9277
294.5	14710.8	12.9278
294.4	15095.8	12.928
294.3	14710.8	12.9281
294.2	14787.8	12.9282
294.1	14491.4	12.9283
294	15018.8	12.9285
293.9	14441.3	12.9286
293.8	14360.5	12.9287
293.7	14568.4	12.9288
293.6	14306.6	12.929
293.5	14445.2	12.9291
293.4	14553	12.9292
293.3	14333.5	12.9293
293.2	14245	12.9295
293.1	14449	12.9296
293	14241.1	12.9297
292.9	14360.5	12.9299
292.8	14264.2	12.93
292.7	14060.2	12.9301
292.6	14506.8	12.9302
292.5	14483.7	12.9304
292.4	14298.9	12.9305
292.3	14052.5	12.9306
292.2	13921.6	12.9307
292.1	14456.7	12.9309
292	14252.7	12.931
291.9	14341.2	12.9311
291.8	13698.3	12.9312
291.7	13956.2	12.9314
291.6	14214.2	12.9315
291.5	14144.9	12.9316
291.4	13960.1	12.9317
291.3	14298.9	12.9319
291.2	13825.3	12.932
291.1	14091	12.9321
291	13848.4	12.9323
290.9	13990.9	12.9324
290.8	13767.6	12.9325
290.7	14133.3	12.9326
290.6	13956.2	12.9328
290.5	14152.6	12.9329
290.4	13963.9	12.933
290.3	13902.3	12.9331
290.2	13913.9	12.9333
290.1	13501.9	12.9334
290	13424.9	12.9335
289.9	14002.4	12.9336
289.8	14102.5	12.9338
289.7	14067.9	12.9339
289.6	13709.8	12.934
289.5	13667.5	12.9341
289.4	13817.6	12.9343
289.3	13313.3	12.9344
289.2	13371	12.9345
289.1	13571.2	12.9347
289	13786.8	12.9348
288.9	13721.4	12.9349
288.8	13494.2	12.935
288.7	13552	12.9352
288.6	13444.2	12.9353
288.5	13605.9	12.9354
288.4	13563.5	12.9355
288.3	13540.4	12.9357
288.2	13667.5	12.9358
288.1	13478.8	12.9359
288	13536.6	12.936
287.9	13640.5	12.9362
287.8	13632.8	12.9363
287.7	13809.9	12.9364
287.6	14010.1	12.9365
287.5	13682.9	12.9367
287.4	13625.1	12.9368
287.3	13779.1	12.9369
287.2	13521.2	12.9371
287.1	13347.9	12.9372
287	13613.6	12.9373
286.9	13478.8	12.9374
286.8	13578.9	12.9376
286.7	13667.5	12.9377
286.6	13829.2	12.9378
286.5	13917.7	12.9379
286.4	13629	12.9381
286.3	13967.8	12.9382
286.2	13767.6	12.9383
286.1	13709.8	12.9384
286	13979.3	12.9386
285.9	14087.1	12.9387
285.8	14121.8	12.9388
285.7	14168	12.9389
285.6	14117.9	12.9391
285.5	13913.9	12.9392
285.4	14044.8	12.9393
285.3	14391.3	12.9395
285.2	13975.5	12.9396
285.1	14333.5	12.9397
285	14429.8	12.9398
284.9	13994.7	12.94
284.8	14383.6	12.9401
284.7	14121.8	12.9402
284.6	14375.9	12.9403
284.5	14418.2	12.9405
284.4	14549.1	12.9406
284.3	14826.3	12.9407
284.2	14402.8	12.9408
284.1	14318.1	12.941
284	14526	12.9411
283.9	14776.3	12.9412
283.8	14718.5	12.9413
283.7	14545.3	12.9415
283.6	14776.3	12.9416
283.5	15130.5	12.9417
283.4	15323	12.9419
283.3	15623.3	12.942
283.2	15088.1	12.9421
283.1	14857.1	12.9422
283	15061.2	12.9424
282.9	15396.1	12.9425
282.8	15815.8	12.9426
282.7	16023.7	12.9427
282.6	16589.6	12.9429
282.5	17059.3	12.943
282.4	18010.3	12.9431
282.3	18918.9	12.9432
282.2	20878.5	12.9434
282.1	23261.7	12.9435
282	26149.2	12.9436
281.9	29113.7	12.9437
281.8	33329.4	12.9439
281.7	38153.5	12.944
281.6	42804.3	12.9441
281.5	46542.6	12.9442
281.4	50554.3	12.9444
281.3	54034.7	12.9445
281.2	56752.8	12.9446
281.1	56710.5	12.9448
281	55486.2	12.9449
280.9	52502.4	12.945
280.8	47385.8	12.9451
280.7	42350	12.9453
280.6	36821.4	12.9454
280.5	30977.1	12.9455
280.4	26141.5	12.9456
280.3	22788.1	12.9458
280.2	19973.8	12.9459
280.1	17987.2	12.946
280	16616.6	12.9461
279.9	15777.3	12.9463
279.8	15184.4	12.9464
279.7	14406.7	12.9465
279.6	14044.8	12.9466
279.5	14356.6	12.9468
279.4	14395.1	12.9469
279.3	13894.6	12.947
279.2	13794.5	12.9472
279.1	14141	12.9473
279	14175.7	12.9474
278.9	13748.3	12.9475
278.8	13840.7	12.9477
278.7	13625.1	12.9478
278.6	13786.8	12.9479
278.5	13721.4	12.948
278.4	13478.8	12.9482
278.3	13455.7	12.9483
278.2	13436.5	12.9484
278.1	13398	12.9485
278	13706	12.9487
277.9	13759.9	12.9488
277.8	13890.8	12.9489
277.7	13655.9	12.949
277.6	13290.2	12.9492
277.5	13509.6	12.9493
277.4	13540.4	12.9494
277.3	13347.9	12.9496
277.2	13706	12.9497
277.1	13517.3	12.9498
277	13725.2	12.9499

## Sheet: 1-O 1s
	62239-1/62339-1/62339-1/O 1s
Binding energy (eV)	Counts per second	Trans Fn
543	18977.9	13.2918
542.9	19240.3	13.2918
542.8	18621.9	13.2919
542.7	18175.4	13.2919
542.6	18449.9	13.2919
542.5	18262.9	13.292
542.4	18259.9	13.292
542.3	18154.3	13.292
542.2	17741	13.292
542.1	18130.2	13.2921
542	18024.6	13.2921
541.9	17795.3	13.2921
541.8	17650.5	13.2921
541.7	17508.7	13.2922
541.6	17457.5	13.2922
541.5	17406.2	13.2922
541.4	17662.6	13.2923
541.3	17388.1	13.2923
541.2	17345.8	13.2923
541.1	16980.8	13.2923
541	16627.9	13.2924
540.9	16700.3	13.2924
540.8	16525.3	13.2924
540.7	16682.2	13.2925
540.6	16404.6	13.2925
540.5	16078.8	13.2925
540.4	16413.7	13.2925
540.3	16495.1	13.2926
540.2	16169.3	13.2926
540.1	16036.6	13.2926
540	16039.6	13.2926
539.9	15421.2	13.2927
539.8	15451.4	13.2927
539.7	15466.5	13.2927
539.6	15487.6	13.2928
539.5	15357.9	13.2928
539.4	15454.4	13.2928
539.3	15575.1	13.2928
539.2	14995.9	13.2929
539.1	14585.6	13.2929
539	14636.9	13.2929
538.9	14434.8	13.293
538.8	14205.5	13.293
538.7	14039.6	13.293
538.6	13924.9	13.293
538.5	13590.1	13.2931
538.4	13894.8	13.2931
538.3	13846.5	13.2931
538.2	13569	13.2932
538.1	13394	13.2932
538	13469.4	13.2932
537.9	13207	13.2932
537.8	13140.6	13.2933
537.7	13234.1	13.2933
537.6	13050.1	13.2933
537.5	12787.7	13.2933
537.4	12905.3	13.2934
537.3	12739.4	13.2934
537.2	12395.5	13.2934
537.1	12398.5	13.2935
537	12612.7	13.2935
536.9	12347.2	13.2935
536.8	12148.1	13.2935
536.7	12099.9	13.2936
536.6	12154.2	13.2936
536.5	12377.4	13.2936
536.4	12232.6	13.2937
536.3	12127	13.2937
536.2	12332.1	13.2937
536.1	12139.1	13.2937
536	12292.9	13.2938
535.9	11967.1	13.2938
535.8	11991.3	13.2938
535.7	11813.3	13.2939
535.6	11924.9	13.2939
535.5	12018.4	13.2939
535.4	11804.2	13.2939
535.3	11955.1	13.294
535.2	11961.1	13.294
535.1	12069.7	13.294
535	12111.9	13.294
534.9	12012.4	13.2941
534.8	12051.6	13.2941
534.7	12190.4	13.2941
534.6	11852.5	13.2942
534.5	12054.6	13.2942
534.4	12289.9	13.2942
534.3	11988.2	13.2942
534.2	12024.4	13.2943
534.1	12012.4	13.2943
534	12099.9	13.2943
533.9	12021.4	13.2944
533.8	12127	13.2944
533.7	12407.6	13.2944
533.6	12265.8	13.2944
533.5	12371.4	13.2945
533.4	12323.1	13.2945
533.3	12190.4	13.2945
533.2	12380.4	13.2945
533.1	12667	13.2946
533	12706.2	13.2946
532.9	12851	13.2946
532.8	12869.1	13.2947
532.7	12630.8	13.2947
532.6	12941.5	13.2947
532.5	12893.2	13.2947
532.4	12757.5	13.2948
532.3	12902.3	13.2948
532.2	13092.3	13.2948
532.1	13327.6	13.2949
532	13155.7	13.2949
531.9	13378.9	13.2949
531.8	13617.2	13.2949
531.7	14012.4	13.295
531.6	13774.1	13.295
531.5	14353.3	13.295
531.4	14063.7	13.2951
531.3	14757.5	13.2951
531.2	15300.5	13.2951
531.1	15303.6	13.2951
531	16220.6	13.2952
530.9	17264.4	13.2952
530.8	18371.5	13.2952
530.7	19578.2	13.2952
530.6	21385.2	13.2953
530.5	23937.3	13.2953
530.4	26742.8	13.2953
530.3	30890.7	13.2954
530.2	35506.2	13.2954
530.1	40667.7	13.2954
530	47099.2	13.2954
529.9	54598.7	13.2955
529.8	62985	13.2955
529.7	72243.1	13.2955
529.6	82520.9	13.2956
529.5	93646.4	13.2956
529.4	104117	13.2956
529.3	112932	13.2956
529.2	120673	13.2957
529.1	128854	13.2957
529	134109	13.2957
528.9	137343	13.2958
528.8	136169	13.2958
528.7	132733	13.2958
528.6	124537	13.2958
528.5	115176	13.2959
528.4	104235	13.2959
528.3	90306.9	13.2959
528.2	77727.4	13.2959
528.1	65519	13.296
528	53811.3	13.296
527.9	44670.8	13.296
527.8	37723.4	13.2961
527.7	31856	13.2961
527.6	26941.9	13.2961
527.5	24193.7	13.2961
527.4	21704.9	13.2962
527.3	19707.9	13.2962
527.2	18365.5	13.2962
527.1	17662.6	13.2963
527	16516.3	13.2963
526.9	15741	13.2963
526.8	15068.3	13.2963
526.7	14790.7	13.2964
526.6	14105.9	13.2964
526.5	13505.6	13.2964
526.4	13035	13.2964
526.3	12645.9	13.2965
526.2	12857	13.2965
526.1	12513.1	13.2965
526	12377.4	13.2966
525.9	11952	13.2966
525.8	12030.5	13.2966
525.7	12087.8	13.2966
525.6	11822.3	13.2967
525.5	11578	13.2967
525.4	11783.1	13.2967
525.3	11397	13.2968
525.2	11801.2	13.2968
525.1	11822.3	13.2968
525	11605.1	13.2968

## Sheet: 0-survey
	62239-1/62339-1/62339-1/Sequence/survey
Binding energy (eV)	Counts per second	Trans Fn
1200	27195.3	60.7486
1199	27391.3	60.9639
1198	25522	61.1792
1197	26908.9	61.3945
1196	26441.5	61.6098
1195	26939	61.8251
1194	26728	62.0405
1193	26743	62.2558
1192	27135	62.4711
1191	26954.1	62.6864
1190	26969.2	62.9017
1189	27150.1	63.117
1188	27888.7	63.3323
1187	27089.8	63.5476
1186	26773.2	63.7629
1185	27300.8	63.9782
1184	26788.3	64.1935
1183	27300.8	64.4088
1182	27240.5	64.6241
1181	27496.8	64.8394
1180	28039.5	65.0548
1179	28175.2	65.2701
1178	28356.1	65.4854
1177	28250.5	65.7007
1176	27753.1	65.794
1175	28537	65.8326
1174	27858.6	65.8712
1173	29140	65.9098
1172	29064.6	65.9483
1171	29245.5	65.9869
1170	28808.3	66.0255
1169	28778.2	66.0641
1168	28778.2	66.1026
1167	27798.3	66.1412
1166	28657.6	66.1798
1165	28989.2	66.2184
1164	29124.9	66.2569
1163	29215.3	66.2955
1162	29833.4	66.3341
1161	29230.4	66.3727
1160	29908.8	66.4112
1159	29893.7	66.4498
1158	29471.6	66.4884
1157	29185.2	66.527
1156	30240.4	66.5655
1155	29969.1	66.6041
1154	29833.4	66.6427
1153	30602.2	66.6813
1152	30044.5	66.7198
1151	29637.4	66.7584
1150	30165.1	66.797
1149	30406.3	66.8356
1148	30059.5	66.8741
1147	29863.6	66.9127
1146	30391.2	66.9513
1145	30270.6	66.9899
1144	30677.6	67.0284
1143	30994.2	67.067
1142	30511.8	67.1056
1141	29938.9	67.1442
1140	29984.2	67.1827
1139	30210.3	67.2213
1138	30753	67.2599
1137	30210.3	67.2985
1136	30783.1	67.337
1135	31054.5	67.3756
1134	31521.8	67.4142
1133	31732.9	67.4528
1132	31054.5	67.4913
1131	31597.2	67.5299
1130	32893.6	67.5685
1129	33165	67.6071
1128	32290.6	67.6456
1127	32758	67.6842
1126	32818.3	67.7218
1125	32275.6	67.7589
1124	32546.9	67.796
1123	32788.1	67.8331
1122	32531.8	67.8702
1121	32908.7	67.9073
1120	33104.7	67.9444
1119	33602.2	67.9815
1118	33285.6	68.0186
1117	32471.5	68.0557
1116	34069.5	68.0928
1115	34325.8	68.13
1114	33195.1	68.1671
1113	33089.6	68.2042
1112	33692.6	68.2413
1111	33029.3	68.2784
1110	33285.6	68.3155
1109	33722.8	68.3526
1108	34958.9	68.3897
1107	34024.3	68.4268
1106	33692.6	68.4639
1105	34024.3	68.501
1104	34642.3	68.5381
1103	35049.4	68.5752
1102	35094.6	68.6123
1101	34340.8	68.6494
1100	34883.5	68.6865
1099	35365.9	68.7237
1098	36285.5	68.7608
1097	35652.4	68.7979
1096	35501.6	68.835
1095	35200.1	68.8721
1094	35320.7	68.9092
1093	35637.3	68.9463
1092	35094.6	68.9834
1091	35833.3	69.0205
1090	36466.4	69.0576
1089	36330.7	69.0947
1088	35742.8	69.1318
1087	36496.6	69.1689
1086	36783	69.206
1085	37039.3	69.2431
1084	37416.1	69.2802
1083	37099.6	69.3174
1082	37657.3	69.3545
1081	36556.9	69.3916
1080	37325.7	69.4287
1079	36119.7	69.4658
1078	36798.1	69.5029
1077	37777.9	69.54
1076	38441.2	69.557
1075	39089.5	69.565
1074	38456.3	69.573
1073	37823.2	69.5809
1072	38893.5	69.5889
1071	38908.6	69.5969
1070	38697.5	69.6049
1069	39164.8	69.6129
1068	39421.1	69.6208
1067	39798	69.6288
1066	38290.5	69.6368
1065	39813.1	69.6448
1064	39948.7	69.6528
1063	39436.2	69.6607
1062	39511.6	69.6687
1061	40024.1	69.6767
1060	40581.9	69.6847
1059	40958.8	69.6927
1058	40069.3	69.7006
1057	40823.1	69.7086
1056	41245.2	69.7166
1055	41516.5	69.7246
1054	41893.4	69.7326
1053	42466.3	69.7406
1052	42225.1	69.7485
1051	41456.2	69.7565
1050	41727.6	69.7645
1049	42179.8	69.7725
1048	42692.4	69.7805
1047	41712.5	69.7884
1046	43280.3	69.7964
1045	43340.6	69.8044
1044	42390.9	69.8124
1043	42888.4	69.8204
1042	43612	69.8283
1041	43506.4	69.8363
1040	43461.2	69.8443
1039	43807.9	69.8523
1038	44576.8	69.8603
1037	44049.1	69.8682
1036	44848.1	69.8762
1035	46054.1	69.8842
1034	44245.1	69.8922
1033	45526.5	69.9002
1032	44848.1	69.9081
1031	45692.3	69.9161
1030	45300.4	69.9241
1029	46295.3	69.9321
1028	45662.2	69.9401
1027	45797.8	69.948
1026	46702.3	69.9582
1025	46883.2	69.9693
1024	47501.3	69.9804
1023	48240	69.9915
1022	46943.5	70.0026
1021	46853.1	70.0137
1020	47501.3	70.0248
1019	47410.9	70.0359
1018	48375.7	70.047
1017	48873.1	70.0581
1016	48285.2	70.0692
1015	48345.5	70.0803
1014	48873.1	70.0914
1013	50410.8	70.1025
1012	50395.7	70.1136
1011	51059	70.1247
1010	49611.8	70.1358
1009	48104.3	70.1469
1008	48797.8	70.158
1007	47516.4	70.1691
1006	48933.4	70.1802
1005	49054	70.1913
1004	48330.4	70.2024
1003	50365.6	70.2135
1002	51496.2	70.2246
1001	52023.8	70.2357
1000	51933.4	70.2468
999	52626.8	70.2579
998	53968.5	70.269
997	55973.5	70.2801
996	55777.5	70.2912
995	53802.7	70.3023
994	51330.4	70.3134
993	50139.4	70.3245
992	49672.1	70.3356
991	47893.3	70.3467
990	47637	70.3578
989	47516.4	70.3689
988	45451.1	70.38
987	45240.1	70.3911
986	43958.7	70.4022
985	42390.9	70.4133
984	44395.9	70.4244
983	43400.9	70.4355
982	43370.8	70.4466
981	46295.3	70.4577
980	50682.1	70.4688
979	52084.1	70.4799
978	54420.7	70.491
977	57692	70.5021
976	61852.7	70.4959
975	66028.5	70.4819
974	60405.5	70.4679
973	51556.5	70.4538
972	45647.1	70.4398
971	42677.3	70.4258
970	38697.5	70.4118
969	36617.2	70.3978
968	34506.7	70.3838
967	33044.4	70.3698
966	30180.1	70.3558
965	28250.5	70.3418
964	26622.4	70.3278
963	25702.9	70.3138
962	24888.8	70.2998
961	24331	70.2858
960	23908.9	70.2718
959	23396.4	70.2578
958	23336.1	70.2438
957	23697.9	70.2298
956	23999.4	70.2158
955	23713	70.2018
954	23592.4	70.1878
953	24361.2	70.1738
952	23486.8	70.1598
951	23637.6	70.1458
950	23637.6	70.1318
949	24496.9	70.1178
948	24768.2	70.1037
947	24542.1	70.0897
946	24270.7	70.0757
945	24059.7	70.0617
944	24195.4	70.0477
943	23034.6	70.0337
942	23848.6	70.0197
941	24225.5	70.0057
940	24074.8	69.9917
939	23110	69.9777
938	25039.6	69.9637
937	23336.1	69.9497
936	24451.6	69.9357
935	25356.1	69.9217
934	24255.7	69.9077
933	23501.9	69.8937
932	23773.3	69.8797
931	24557.2	69.8657
930	24587.3	69.8517
929	24511.9	69.8377
928	25054.6	69.8237
927	26471.7	69.8097
926	23818.5	69.8036
925	23441.6	69.8012
924	24527	69.7988
923	25446.6	69.7963
922	24511.9	69.7939
921	23501.9	69.7915
920	24120	69.789
919	24632.5	69.7866
918	24949.1	69.7842
917	24994.3	69.7818
916	24632.5	69.7793
915	25612.4	69.7769
914	25205.4	69.7745
913	24994.3	69.772
912	24557.2	69.7696
911	25612.4	69.7672
910	25160.2	69.7647
909	24331	69.7623
908	24858.7	69.7599
907	25823.5	69.7574
906	25401.4	69.755
905	24572.2	69.7526
904	24572.2	69.7501
903	25371.2	69.7477
902	25220.5	69.7453
901	25491.8	69.7428
900	24903.9	69.7404
899	25295.8	69.738
898	25823.5	69.7355
897	25476.7	69.7331
896	25054.6	69.7307
895	25687.8	69.7282
894	25597.3	69.7258
893	26064.7	69.7234
892	26185.3	69.7209
891	25431.5	69.7185
890	25567.2	69.7161
889	25476.7	69.7136
888	25280.8	69.7112
887	26336	69.7088
886	26215.4	69.7063
885	25913.9	69.7039
884	26320.9	69.7015
883	25763.2	69.6991
882	25130	69.6966
881	25356.1	69.6942
880	25717.9	69.6918
879	25687.8	69.6893
878	25552.1	69.6869
877	26893.8	69.6845
876	26170.2	69.6695
875	26607.4	69.649
874	26064.7	69.6285
873	26320.9	69.608
872	25974.2	69.5874
871	26833.5	69.5669
870	25898.8	69.5464
869	26019.4	69.5258
868	26336	69.5053
867	25898.8	69.4848
866	25597.3	69.4643
865	26682.7	69.4437
864	26562.1	69.4232
863	26381.2	69.4027
862	26682.7	69.3821
861	27376.2	69.3616
860	27270.7	69.3411
859	27542	69.3206
858	26155.1	69.3
857	26908.9	69.2795
856	26532	69.259
855	26034.5	69.2384
854	26275.7	69.2179
853	25944.1	69.1974
852	26878.7	69.1769
851	26878.7	69.1563
850	27617.4	69.1358
849	26788.3	69.1153
848	25793.3	69.0948
847	26592.3	69.0742
846	26818.4	69.0537
845	26697.8	69.0332
844	26682.7	69.0126
843	27315.9	68.9921
842	27255.6	68.9716
841	26697.8	68.9511
840	26532	68.9305
839	26848.6	68.91
838	26863.6	68.8895
837	27738	68.8689
836	27632.5	68.8484
835	27210.4	68.8279
834	26682.7	68.8074
833	27135	68.7868
832	27873.7	68.7663
831	27888.7	68.7458
830	27964.1	68.7252
829	27481.7	68.7047
828	27828.4	68.6842
827	28160.1	68.6637
826	28446.5	68.6285
825	28341	68.5868
824	28506.8	68.545
823	28506.8	68.5033
822	28024.4	68.4615
821	27617.4	68.4198
820	28205.3	68.378
819	28190.2	68.3363
818	28250.5	68.2945
817	29275.6	68.2528
816	28265.6	68.2111
815	28310.8	68.1693
814	28265.6	68.1276
813	28220.4	68.0858
812	27979.2	68.0441
811	27572.2	68.0023
810	28491.7	67.9606
809	30361	67.9188
808	29155	67.8771
807	28461.6	67.8354
806	28974.1	67.7936
805	28883.7	67.7519
804	27677.7	67.7101
803	28009.3	67.6684
802	29079.7	67.6266
801	29079.7	67.5849
800	29155	67.5431
799	29335.9	67.5014
798	29547	67.4597
797	28959.1	67.4179
796	29230.4	67.3762
795	28537	67.3344
794	29426.4	67.2927
793	29290.7	67.2509
792	29908.8	67.2092
791	28853.5	67.1674
790	28627.4	67.1257
789	28672.6	67.084
788	29170.1	67.0422
787	29381.2	67.0005
786	29109.8	66.9903
785	29727.9	66.9943
784	29426.4	66.9982
783	29366.1	67.0022
782	29215.3	67.0062
781	28974.1	67.0102
780	29501.8	67.0142
779	30346	67.0182
778	29818.3	67.0221
777	30180.1	67.0261
776	29411.3	67.0301
775	30572.1	67.0341
774	29335.9	67.0381
773	30557	67.0421
772	31280.6	67.0461
771	29969.1	67.05
770	29471.6	67.054
769	29109.8	67.058
768	30496.7	67.062
767	30210.3	67.066
766	30315.8	67.07
765	30240.4	67.0739
764	29712.8	67.0779
763	30572.1	67.0819
762	31235.4	67.0859
761	30195.2	67.0899
760	29893.7	67.0939
759	31084.6	67.0978
758	30526.9	67.1018
757	30074.6	67.1058
756	31129.9	67.1098
755	30994.2	67.1138
754	31160	67.1178
753	30195.2	67.1218
752	30557	67.1257
751	31476.6	67.1297
750	31597.2	67.1337
749	31536.9	67.1377
748	30964	67.1417
747	31386.1	67.1457
746	31024.3	67.1496
745	30165.1	67.1536
744	32064.5	67.1576
743	31672.6	67.1616
742	31250.5	67.1656
741	31868.5	67.1696
740	32124.8	67.1735
739	32124.8	67.1775
738	31823.3	67.1815
737	31928.8	67.1855
736	31446.4	67.1895
735	31672.6	67.1935
734	32366	67.1975
733	32501.7	67.2014
732	31928.8	67.2054
731	33481.6	67.2094
730	32984.1	67.2134
729	32139.9	67.2174
728	31883.6	67.2214
727	32652.4	67.2253
726	32908.7	67.2079
725	32667.5	67.1809
724	33180.1	67.1538
723	32697.7	67.1268
722	32109.7	67.0997
721	32501.7	67.0727
720	33632.3	67.0456
719	32969	67.0186
718	33210.2	66.9915
717	32471.5	66.9645
716	32984.1	66.9374
715	32366	66.9104
714	32486.6	66.8833
713	32908.7	66.8563
712	33195.1	66.8292
711	33225.3	66.8022
710	33225.3	66.7751
709	33421.3	66.748
708	33722.8	66.721
707	33783.1	66.6939
706	34808.2	66.6669
705	33617.2	66.6398
704	32893.6	66.6128
703	33165	66.5857
702	34386.1	66.5587
701	33843.4	66.5316
700	34762.9	66.5046
699	33858.4	66.4775
698	34838.3	66.4505
697	33707.7	66.4234
696	34220.2	66.3964
695	34672.5	66.3693
694	34536.8	66.3423
693	35019.2	66.3152
692	35154.9	66.2882
691	35637.3	66.2611
690	36089.5	66.2341
689	34762.9	66.207
688	35335.8	66.18
687	35320.7	66.1529
686	35607.1	66.1259
685	35320.7	66.0988
684	34943.8	66.0718
683	35833.3	66.0447
682	36300.6	66.0177
681	35984	65.9906
680	36662.4	65.9636
679	35139.8	65.9365
678	36225.2	65.9095
677	36134.8	65.8824
676	36345.8	65.8691
675	36074.5	65.8621
674	36632.2	65.855
673	36752.8	65.8479
672	36164.9	65.8408
671	36451.3	65.8337
670	36994	65.8266
669	36602.1	65.8195
668	36767.9	65.8124
667	36632.2	65.8054
666	36587	65.7983
665	36647.3	65.7912
664	37114.6	65.7841
663	36798.1	65.777
662	38576.9	65.7699
661	37114.6	65.7628
660	37325.7	65.7557
659	38592	65.7486
658	38546.8	65.7416
657	37491.5	65.7345
656	37793	65.7274
655	37702.6	65.7203
654	37883.5	65.7132
653	38245.3	65.7061
652	38712.6	65.699
651	39798	65.6919
650	37853.3	65.6848
649	38411.1	65.6778
648	39300.5	65.6707
647	38757.8	65.6636
646	38365.9	65.6565
645	38637.2	65.6494
644	39315.6	65.6423
643	40189.9	65.6352
642	39692.5	65.6281
641	39767.8	65.621
640	42044.2	65.614
639	39722.6	65.6069
638	40265.3	65.5998
637	39963.8	65.5927
636	40868.3	65.5856
635	40717.6	65.5785
634	41531.6	65.5714
633	41365.8	65.5643
632	41682.4	65.5572
631	41712.5	65.5502
630	41501.5	65.5431
629	42436.1	65.536
628	42390.9	65.5289
627	41441.2	65.5218
626	41772.8	65.5147
625	41260.3	65.5076
624	41908.5	65.5005
623	41998.9	65.4934
622	42978.8	65.4864
621	42767.8	65.4793
620	42617	65.4722
619	44410.9	65.4651
618	43657.2	65.458
617	42858.2	65.4509
616	43476.3	65.4104
615	44742.6	65.3548
614	43898.4	65.2992
613	45194.8	65.2436
612	44350.6	65.188
611	43491.4	65.1324
610	44697.4	65.0768
609	45225	65.0212
608	44938.6	64.9656
607	45843.1	64.91
606	47034	64.8545
605	45888.3	64.7989
604	45556.6	64.7433
603	45194.8	64.6877
602	46385.8	64.6321
601	46189.8	64.5765
600	46566.7	64.5209
599	46265.2	64.4653
598	46702.3	64.4097
597	46807.9	64.3542
596	46807.9	64.2986
595	47516.4	64.243
594	48285.2	64.1874
593	47998.8	64.1318
592	47606.8	64.0762
591	49219.9	64.0206
590	48119.4	63.965
589	47305.3	63.9094
588	48044	63.8538
587	49491.2	63.7983
586	50983.6	63.7427
585	49370.6	63.6871
584	50320.3	63.6315
583	50109.3	63.5759
582	50667.1	63.5203
581	49822.9	63.4647
580	50591.7	63.4091
579	50425.9	63.3535
578	52777.6	63.2979
577	52807.7	63.2424
576	51420.8	63.285
575	51662	63.3717
574	52536.4	63.4584
573	52370.5	63.5452
572	51104.2	63.6319
571	51451	63.7186
570	51662	63.8053
569	52988.6	63.8921
568	52295.2	63.9788
567	52415.8	64.0655
566	51963.5	64.1523
565	51420.8	64.239
564	51451	64.3257
563	51511.3	64.4125
562	49672.1	64.4992
561	52611.7	64.5859
560	52114.3	64.6726
559	52626.8	64.7594
558	55385.5	64.8461
557	56893	64.9328
556	57179.5	65.0196
555	58460.8	65.1063
554	58777.4	65.193
553	59335.2	65.2797
552	60405.5	65.3665
551	61506	65.4532
550	61852.7	65.5399
549	61023.6	65.6267
548	59983.4	65.7134
547	58159.3	65.8001
546	56139.3	65.8869
545	54752.4	65.9736
544	53531.3	66.0603
543	52295.2	66.147
542	49234.9	66.2338
541	49280.2	66.3205
540	44802.9	66.4072
539	41139.7	66.494
538	38953.8	66.5807
537	36225.2	66.6674
536	33361	66.7541
535	35396.1	66.8409
534	36752.8	66.9276
533	39134.7	67.0143
532	41637.1	67.1011
531	51285.1	67.1878
530	98454.8	67.2745
529	208276	67.3613
528	225447	67.448
527	117917	67.5347
526	46657.1	67.6214
525	34853.4	67.7082
524	31943.9	67.7949
523	31657.5	67.8816
522	30768.1	67.9684
521	30541.9	68.0551
520	30315.8	68.1418
519	30587.2	68.2285
518	30496.7	68.3153
517	30526.9	68.402
516	31009.3	68.4055
515	30059.5	68.3716
514	29893.7	68.3376
513	31235.4	68.3037
512	30903.7	68.2698
511	30029.4	68.2358
510	30014.3	68.2019
509	30300.7	68.168
508	29773.1	68.1341
507	32124.8	68.1001
506	31340.9	68.0662
505	30346	68.0323
504	31371.1	67.9984
503	30376.1	67.9644
502	30541.9	67.9305
501	30888.7	67.8966
500	31325.8	67.8626
499	31144.9	67.8287
498	31642.4	67.7948
497	30888.7	67.7609
496	31054.5	67.7269
495	31401.2	67.693
494	31205.2	67.6591
493	30376.1	67.6251
492	30572.1	67.5912
491	31250.5	67.5573
490	30315.8	67.5234
489	32004.2	67.4894
488	31009.3	67.4555
487	31853.5	67.4216
486	31838.4	67.3877
485	30933.9	67.3537
484	31627.3	67.3198
483	31763	67.2859
482	31597.2	67.2519
481	31506.7	67.218
480	32004.2	67.1841
479	31340.9	67.1502
478	30662.5	67.1162
477	30813.3	67.0823
476	31220.3	67.0187
475	32094.7	66.9418
474	31672.6	66.8649
473	30903.7	66.7881
472	31416.3	66.7112
471	31536.9	66.6343
470	31401.2	66.5574
469	31205.2	66.4805
468	32094.7	66.4036
467	31913.8	66.3267
466	32019.3	66.2498
465	32607.2	66.1729
464	32320.8	66.096
463	31853.5	66.0191
462	32350.9	65.9422
461	32396.2	65.8653
460	31371.1	65.7885
459	32471.5	65.7116
458	31536.9	65.6347
457	31808.2	65.5578
456	31793.2	65.4809
455	31009.3	65.404
454	32667.5	65.3271
453	32079.6	65.2502
452	32170	65.1733
451	32486.6	65.0964
450	32456.5	65.0195
449	32426.3	64.9426
448	31612.3	64.8657
447	33134.8	64.7889
446	32396.2	64.712
445	32215.3	64.6351
444	32818.3	64.5582
443	32697.7	64.4813
442	33315.7	64.4044
441	32788.1	64.3275
440	33345.9	64.2506
439	32486.6	64.1737
438	32984.1	64.0968
437	33707.7	64.0199
436	33119.8	63.943
435	32938.9	63.8662
434	33104.7	63.7893
433	33255.4	63.7124
432	33029.3	63.6355
431	33556.9	63.5586
430	33692.6	63.4817
429	33828.3	63.4048
428	32667.5	63.3279
427	33014.2	63.251
426	32335.9	63.1361
425	32607.2	63.004
424	32245.4	62.872
423	33918.7	62.7399
422	33737.8	62.6079
421	34476.5	62.4758
420	33270.5	62.3437
419	33541.9	62.2117
418	34371	62.0796
417	34235.3	61.9476
416	33948.9	61.8155
415	32456.5	61.6835
414	33511.7	61.5514
413	34582	61.4194
412	34235.3	61.2873
411	34521.7	61.1553
410	34883.5	61.0232
409	33994.1	60.8912
408	34175	60.7591
407	33421.3	60.6271
406	32938.9	60.495
405	33225.3	60.363
404	33376	60.2309
403	33903.7	60.0989
402	33722.8	59.9668
401	33074.5	59.8348
400	33798.1	59.7027
399	33647.4	59.5707
398	33677.5	59.4386
397	34778	59.3065
396	35034.3	59.1745
395	34582	59.0424
394	33692.6	58.9104
393	34853.4	58.7783
392	34205.2	58.6463
391	33768	58.5142
390	35215.2	58.3822
389	34506.7	58.2501
388	33662.5	58.1181
387	34265.5	57.986
386	34355.9	58.0747
385	35682.5	58.2625
384	35803.1	58.4502
383	34627.3	58.638
382	35034.3	58.8258
381	34461.4	59.0136
380	34838.3	59.2014
379	34853.4	59.3892
378	34250.4	59.577
377	34446.4	59.7648
376	34009.2	59.9526
375	34250.4	60.1404
374	34265.5	60.3281
373	34536.8	60.5159
372	34853.4	60.7037
371	33436.3	60.8915
370	35878.5	61.0793
369	35245.3	61.2671
368	35290.6	61.4549
367	35471.5	61.6427
366	35923.7	61.8305
365	34989.1	62.0183
364	34793.1	62.2061
363	34551.9	62.3938
362	35381	62.5816
361	36119.7	62.7694
360	35938.8	62.9572
359	35968.9	63.145
358	35818.2	63.3328
357	35516.7	63.5206
356	36225.2	63.7084
355	36119.7	63.8962
354	35788	64.084
353	36843.3	64.2717
352	36436.3	64.4595
351	36134.8	64.6473
350	35968.9	64.8351
349	36617.2	65.0229
348	36541.8	65.2107
347	36662.4	65.3985
346	37476.4	65.5863
345	36195.1	65.7741
344	36526.7	65.9619
343	36210.1	66.1497
342	36963.9	66.3374
341	37461.4	66.5252
340	37868.4	66.713
339	37159.9	66.9008
338	37355.8	67.0886
337	36587	67.2764
336	37461.4	67.4642
335	37943.8	67.652
334	36858.4	67.8398
333	37928.7	68.0276
332	38833.2	68.2153
331	37958.8	68.4031
330	37039.3	68.5909
329	37401.1	68.7787
328	38697.5	68.9665
327	37551.8	69.1543
326	37174.9	69.3421
325	38788	69.5299
324	38139.7	69.7177
323	38200	69.9055
322	37793	70.0933
321	38380.9	70.281
320	37943.8	70.4688
319	39556.8	70.6566
318	38712.6	70.8444
317	38396	71.0322
316	37566.9	71.22
315	38154.8	71.4078
314	39692.5	71.5956
313	39813.1	71.7834
312	38230.2	71.9712
311	40416.1	72.1589
310	40144.7	72.3467
309	40777.9	72.5345
308	40898.5	72.7223
307	40777.9	72.9101
306	39813.1	73.0979
305	40416.1	73.2857
304	39828.1	73.4735
303	40973.8	73.6613
302	40506.5	73.8491
301	41953.7	74.0369
300	41335.6	74.2246
299	42179.8	74.4124
298	41772.8	74.6002
297	41697.4	74.788
296	40144.7	74.8463
295	40476.4	74.8465
294	39782.9	74.8467
293	39210.1	74.8469
292	37913.6	74.847
291	39089.5	74.8472
290	37943.8	74.8474
289	37446.3	74.8476
288	37295.5	74.8477
287	36270.4	74.8479
286	37355.8	74.8481
285	38697.5	74.8482
284	40823.1	74.8484
283	43220	74.8486
282	57631.7	74.8488
281	92545.4	74.8489
280	89379.7	74.8491
279	52596.7	74.8493
278	37265.4	74.8494
277	36421.2	74.8496
276	37039.3	74.8498
275	37009.1	74.85
274	36813.1	74.8501
273	35561.9	74.8503
272	35923.7	74.8505
271	36662.4	74.8507
270	36511.6	74.8508
269	36436.3	74.851
268	35773	74.8512
267	36737.8	74.8513
266	36888.5	74.8515
265	36270.4	74.8517
264	36285.5	74.8519
263	35999.1	74.852
262	35667.4	74.8522
261	36556.9	74.8524
260	36948.8	74.8526
259	36737.8	74.8527
258	36029.2	74.8529
257	35848.3	74.8531
256	36888.5	74.8532
255	36858.4	74.8534
254	36421.2	74.8536
253	37642.3	74.8538
252	38124.7	74.8539
251	38833.2	74.8541
250	37521.7	74.8543
249	36752.8	74.8544
248	36903.6	74.8546
247	36918.7	74.8548
246	37958.8	74.8303
245	37386	74.7947
244	38019.1	74.7591
243	38592	74.7235
242	36632.2	74.6879
241	36828.2	74.6524
240	37295.5	74.6168
239	38561.8	74.5812
238	38290.5	74.5456
237	38124.7	74.51
236	37340.8	74.4744
235	37777.9	74.4389
234	38908.6	74.4033
233	37973.9	74.3677
232	38561.8	74.3321
231	37853.3	74.2965
230	37973.9	74.2609
229	38848.3	74.2253
228	38863.3	74.1898
227	38380.9	74.1542
226	37958.8	74.1186
225	38712.6	74.083
224	37913.6	74.0474
223	38109.6	74.0118
222	37446.3	73.9762
221	39044.2	73.9407
220	39330.7	73.9051
219	38878.4	73.8695
218	39164.8	73.8339
217	39677.4	73.7983
216	38938.7	73.7627
215	38908.6	73.7271
214	39436.2	73.6916
213	38592	73.656
212	39798	73.6204
211	39436.2	73.5848
210	38999	73.5492
209	37687.5	73.5136
208	38049.3	73.478
207	39059.3	73.4425
206	38411.1	73.4069
205	38772.9	73.3713
204	39104.5	73.3357
203	39436.2	73.3001
202	38772.9	73.2645
201	38893.5	73.2289
200	37928.7	73.1934
199	39029.2	73.1578
198	39541.7	73.1222
197	39586.9	73.0866
196	38546.8	73.051
195	38441.2	73.0154
194	38772.9	72.9798
193	38893.5	72.9443
192	38169.9	72.9087
191	37793	72.8731
190	38441.2	72.8375
189	38637.2	72.8019
188	38471.4	72.7663
187	38200	72.7307
186	39782.9	72.6689
185	38863.3	72.5953
184	39466.3	72.5217
183	39526.6	72.4481
182	38893.5	72.3745
181	38396	72.301
180	39285.4	72.2274
179	38245.3	72.1538
178	38622.1	72.0802
177	37401.1	72.0066
176	36963.9	71.933
175	36406.1	71.8594
174	36330.7	71.7858
173	36180	71.7122
172	36571.9	71.6386
171	37431.2	71.565
170	36783	71.4914
169	37386	71.4178
168	37943.8	71.3442
167	38772.9	71.2706
166	38968.9	71.197
165	40084.4	71.1234
164	40024.1	71.0498
163	39722.6	70.9762
162	37446.3	70.9026
161	35381	70.829
160	32155	70.7554
159	29682.7	70.6818
158	27391.3	70.6082
157	26064.7	70.5346
156	26788.3	70.4611
155	25989.3	70.3875
154	27647.5	70.3139
153	30165.1	70.2403
152	35109.7	70.1667
151	44953.6	70.0931
150	57978.4	70.0195
149	58506.1	69.9459
148	47938.5	69.8723
147	49747.5	69.7987
146	53260	69.7251
145	39662.3	69.6515
144	26200.3	69.5779
143	22130.1	69.5043
142	20110	69.4307
141	20290.9	69.3571
140	19250.8	69.2835
139	18949.3	69.2099
138	19914.1	69.1363
137	19401.5	69.0627
136	18632.7	68.9891
135	18225.7	68.9155
134	18949.3	68.8419
133	19883.9	68.7683
132	19687.9	68.6947
131	20095	68.6212
130	19763.3	68.5688
129	19476.9	68.5261
128	19250.8	68.4833
127	18301	68.4405
126	17894	68.3978
125	17080	68.355
124	16130.2	68.3122
123	15994.6	68.2695
122	16250.8	68.2267
121	16431.7	68.184
120	16884	68.1412
119	17321.2	68.0984
118	17502.1	68.0557
117	17080	68.0129
116	17487	67.9701
115	18662.8	67.9274
114	20019.6	67.8846
113	20532.1	67.8418
112	19703	67.7991
111	17818.6	67.7563
110	14758.4	67.7136
109	12210.7	67.6708
108	9467.1	67.628
107	8577.67	67.5853
106	7582.72	67.5425
105	6949.57	67.4997
104	7145.55	67.457
103	6482.25	67.4142
102	7145.55	67.3714
101	11668	67.3287
100	24602.4	67.2859
99	39511.6	67.2432
98	39692.5	67.2004
97	23125	67.1576
96	24406.4	67.1149
95	37762.9	67.0721
94	23336.1	67.0293
93	5291.32	66.9866
92	2743.65	66.9438
91	2351.7	66.901
90	2517.52	66.8583
89	2366.77	66.8155
88	2487.37	66.7728
87	2004.97	66.73
86	2065.27	66.6872
85	2291.4	66.6445
84	2155.72	66.6017
83	2140.65	66.5589
82	2125.57	66.5162
81	2080.35	66.4734
80	2125.57	66.4307
79	2080.35	66.3879
78	2200.95	66.3451
77	2035.12	66.3024
76	2155.72	66.2596
75	2427.07	66.2168
74	2231.1	66.1741
73	2276.32	66.1313
72	2276.32	66.0885
71	2216.02	66.0458
70	2185.87	66.003
69	2261.25	65.9603
68	2200.95	65.9175
67	2216.02	65.8747
66	2321.55	65.832
65	2291.4	65.7892
64	2140.65	65.7464
63	2366.77	65.7037
62	2246.17	65.6609
61	2140.65	65.6181
60	2336.62	65.5754
59	2306.47	65.5326
58	2381.85	65.4899
57	2366.77	65.4471
56	2427.07	65.4043
55	2427.07	65.3616
54	2396.92	65.3188
53	2592.9	65.276
52	2834.1	65.2333
51	2517.52	65.1905
50	2607.97	65.1477
49	2607.97	65.105
48	2502.45	65.0622
47	2577.82	65.0195
46	2803.95	64.9767
45	2849.17	64.9339
44	2924.55	64.8912
43	2999.92	64.8484
42	3226.05	64.8056
41	3030.07	64.7629
40	2879.32	64.7201
39	2532.6	64.6773
38	2547.67	64.6346
37	2803.95	64.5918
36	2758.72	64.5491
35	2728.57	64.5063
34	2728.57	64.4635
33	2623.05	64.4208
32	2366.77	64.378
31	2623.05	64.3352
30	2246.17	64.2925
29	2276.32	64.2497
28	2457.22	64.2069
27	2653.2	64.1642
26	2773.8	64.1214
25	2834.1	64.0787
24	3768.75	64.0359
23	4703.4	63.9931
22	6135.52	63.9504
21	6753.6	63.9076
20	5321.47	63.8648
19	3195.9	63.8221
18	2170.8	63.7793
17	1628.1	63.7365
16	1522.57	63.6938
15	1552.72	63.651
14	1778.85	63.6083
13	2185.87	63.5655
12	1899.45	63.5227
11	1854.22	63.48
10	1974.82	63.4372
9	2246.17	63.3944
8	2261.25	63.3517
7	2291.4	63.3089
6	1809	63.2661
5	2336.62	63.2234
4	2547.67	63.1806
3	2457.22	63.1379
2	2110.5	63.0951
1	1371.82	63.0523
0	1175.85	63.0096
-1	844.2	62.9668
-2	587.925	62.924
-3	497.475	62.8813
-4	150.75	62.8385
-5	0	62.7957
