# Supplementary material for: Surface hydrophobization of hydrogels via interface dynamics-induced network reconfiguration
Source: Nat Commun. 2024 Jan 3;15:239. doi: 10.1038/s41467-023-44646-5 (PMC10764767; doi:10.1038/s41467-023-44646-5)
Supplement: Supplementary file 10 — Source data [file 41467_2023_44646_MOESM10_ESM.zip › Source data/Figure S21/XPS_10% DMDMS.xlsx]

## Sheet: 2-C 1s
	62239-3/62339-3/62339-3/C 1s
Binding energy (eV)	Counts per second	Trans Fn
300	15785	12.9447
299.9	16289.3	12.9441
299.8	16408.7	12.9435
299.7	16424.1	12.9429
299.6	15969.8	12.9423
299.5	16212.3	12.9418
299.4	16285.5	12.9412
299.3	16458.7	12.9406
299.2	15965.9	12.94
299.1	16193.1	12.9394
299	16420.2	12.9388
298.9	16200.8	12.9382
298.8	16204.6	12.9376
298.7	16039.1	12.937
298.6	16089.1	12.9364
298.5	15835	12.9358
298.4	15765.7	12.9352
298.3	15862	12.9346
298.2	15777.3	12.934
298.1	15719.5	12.9334
298	15912	12.9328
297.9	15808.1	12.9323
297.8	15311.4	12.9317
297.7	15858.1	12.9311
297.6	15523.2	12.9305
297.5	15446.2	12.9299
297.4	15519.3	12.9293
297.3	15989	12.9287
297.2	15488.5	12.9281
297.1	15561.7	12.9275
297	15511.6	12.9269
296.9	15469.3	12.9263
296.8	15573.2	12.9257
296.7	15800.4	12.9251
296.6	15831.2	12.9252
296.5	15392.3	12.9253
296.4	15246	12.9254
296.3	15265.2	12.9256
296.2	15253.7	12.9257
296.1	15161.3	12.9258
296	15161.3	12.9259
295.9	15538.6	12.9261
295.8	15138.2	12.9262
295.7	15315.3	12.9263
295.6	15072.7	12.9264
295.5	15192.1	12.9266
295.4	15045.8	12.9267
295.3	15280.6	12.9268
295.2	15134.3	12.9269
295.1	14957.2	12.9271
295	14753.2	12.9272
294.9	14857.1	12.9273
294.8	14676.2	12.9275
294.7	14583.8	12.9276
294.6	14930.3	12.9277
294.5	15099.7	12.9278
294.4	15068.9	12.928
294.3	15126.6	12.9281
294.2	14968.8	12.9282
294.1	14680	12.9283
294	14757	12.9285
293.9	14795.5	12.9286
293.8	14506.8	12.9287
293.7	14564.5	12.9288
293.6	14845.6	12.929
293.5	14614.6	12.9291
293.4	14322	12.9292
293.3	14491.4	12.9293
293.2	14737.8	12.9295
293.1	14641.5	12.9296
293	14741.6	12.9297
292.9	14526	12.9299
292.8	14387.4	12.93
292.7	14044.8	12.9301
292.6	14133.3	12.9302
292.5	14156.4	12.9304
292.4	14664.6	12.9305
292.3	14395.1	12.9306
292.2	14414.4	12.9307
292.1	14372	12.9309
292	14175.7	12.931
291.9	14445.2	12.9311
291.8	14010.1	12.9312
291.7	14260.4	12.9314
291.6	14179.5	12.9315
291.5	13863.8	12.9316
291.4	13786.8	12.9317
291.3	14264.2	12.9319
291.2	14399	12.932
291.1	14168	12.9321
291	13987	12.9323
290.9	14156.4	12.9324
290.8	14237.3	12.9325
290.7	13594.3	12.9326
290.6	13817.6	12.9328
290.5	13802.2	12.9329
290.4	13848.4	12.933
290.3	13613.6	12.9331
290.2	13629	12.9333
290.1	13548.1	12.9334
290	13821.5	12.9335
289.9	13713.7	12.9336
289.8	13725.2	12.9338
289.7	13979.3	12.9339
289.6	13663.6	12.934
289.5	13505.8	12.9341
289.4	13860	12.9343
289.3	14002.4	12.9344
289.2	13806.1	12.9345
289.1	13525	12.9347
289	13817.6	12.9348
288.9	13617.4	12.9349
288.8	13790.7	12.935
288.7	13744.5	12.9352
288.6	13917.7	12.9353
288.5	13598.2	12.9354
288.4	13848.4	12.9355
288.3	13663.6	12.9357
288.2	13686.7	12.9358
288.1	13602	12.9359
288	13374.9	12.936
287.9	13567.4	12.9362
287.8	13659.8	12.9363
287.7	13790.7	12.9364
287.6	13640.5	12.9365
287.5	13363.3	12.9367
287.4	13721.4	12.9368
287.3	13359.5	12.9369
287.2	13590.5	12.9371
287.1	13625.1	12.9372
287	13840.7	12.9373
286.9	13860	12.9374
286.8	13555.8	12.9376
286.7	13448	12.9377
286.6	13463.4	12.9378
286.5	13625.1	12.9379
286.4	13567.4	12.9381
286.3	13756	12.9382
286.2	13775.3	12.9383
286.1	13336.4	12.9384
286	14098.7	12.9386
285.9	14087.1	12.9387
285.8	14164.1	12.9388
285.7	14056.3	12.9389
285.6	13690.6	12.9391
285.5	13883.1	12.9392
285.4	13752.2	12.9393
285.3	13913.9	12.9395
285.2	14014	12.9396
285.1	13856.1	12.9397
285	13902.3	12.9398
284.9	14017.8	12.94
284.8	14241.1	12.9401
284.7	14079.4	12.9402
284.6	13940.8	12.9403
284.5	14060.2	12.9405
284.4	14345.1	12.9406
284.3	14156.4	12.9407
284.2	14703.1	12.9408
284.1	14341.2	12.941
284	14229.6	12.9411
283.9	14510.6	12.9412
283.8	14572.2	12.9413
283.7	15034.2	12.9415
283.6	15038.1	12.9416
283.5	15230.6	12.9417
283.4	15061.2	12.9419
283.3	14907.2	12.942
283.2	15034.2	12.9421
283.1	15272.9	12.9422
283	15450	12.9424
282.9	15681	12.9425
282.8	15719.5	12.9426
282.7	15888.9	12.9427
282.6	16666.6	12.9429
282.5	17367.3	12.943
282.4	18387.6	12.9431
282.3	19831.3	12.9432
282.2	21856.4	12.9434
282.1	24154.9	12.9435
282	26880.7	12.9436
281.9	30291.8	12.9437
281.8	34861.7	12.9439
281.7	40167	12.944
281.6	45695.6	12.9441
281.5	50920.1	12.9442
281.4	55967.4	12.9444
281.3	60264	12.9445
281.2	61765.5	12.9446
281.1	62177.5	12.9448
281	60860.8	12.9449
280.9	57588.3	12.945
280.8	52583.3	12.9451
280.7	45530.1	12.9453
280.6	39250.7	12.9454
280.5	33471.9	12.9455
280.4	27727.7	12.9456
280.3	23658.2	12.9458
280.2	20270.2	12.9459
280.1	18268.2	12.946
280	16897.6	12.9461
279.9	15415.4	12.9463
279.8	14784	12.9464
279.7	14318.1	12.9465
279.6	14241.1	12.9466
279.5	14360.5	12.9468
279.4	14117.9	12.9469
279.3	14021.7	12.947
279.2	14248.8	12.9472
279.1	13771.4	12.9473
279	13344.1	12.9474
278.9	13725.2	12.9475
278.8	13937	12.9477
278.7	13879.2	12.9478
278.6	13713.7	12.9479
278.5	13629	12.948
278.4	13748.3	12.9482
278.3	13698.3	12.9483
278.2	13844.6	12.9484
278.1	13659.8	12.9485
278	13840.7	12.9487
277.9	13813.8	12.9488
277.8	13809.9	12.9489
277.7	13640.5	12.949
277.6	13536.6	12.9492
277.5	14071.7	12.9493
277.4	13602	12.9494
277.3	13521.2	12.9496
277.2	13552	12.9497
277.1	13371	12.9498
277	13694.4	12.9499

## Sheet: 1-O 1s
	62239-3/62339-3/62339-3/O 1s
Binding energy (eV)	Counts per second	Trans Fn
543	18655.1	13.2918
542.9	18790.8	13.2918
542.8	18486.1	13.2919
542.7	18468	13.2919
542.6	18477.1	13.2919
542.5	18549.5	13.292
542.4	17940.1	13.292
542.3	17834.5	13.292
542.2	17861.7	13.292
542.1	17602.3	13.2921
542	17538.9	13.2921
541.9	17460.5	13.2921
541.8	17128.6	13.2921
541.7	17312.7	13.2922
541.6	17161.8	13.2922
541.5	17394.1	13.2922
541.4	17415.2	13.2923
541.3	17529.9	13.2923
541.2	17146.7	13.2923
541.1	16851.1	13.2923
541	16670.1	13.2924
540.9	16501.2	13.2924
540.8	16458.9	13.2924
540.7	16401.6	13.2925
540.6	16277.9	13.2925
540.5	16449.9	13.2925
540.4	16220.6	13.2925
540.3	16054.7	13.2926
540.2	15653.5	13.2926
540.1	15442.3	13.2926
540	15771.1	13.2926
539.9	15683.7	13.2927
539.8	15424.2	13.2927
539.7	15427.2	13.2927
539.6	15035.1	13.2928
539.5	15336.7	13.2928
539.4	14956.6	13.2928
539.3	14679.1	13.2928
539.2	14959.7	13.2929
539.1	14609.7	13.2929
539	14603.7	13.2929
538.9	14467.9	13.293
538.8	14009.4	13.293
538.7	14217.6	13.293
538.6	13864.6	13.293
538.5	13937	13.2931
538.4	13934	13.2931
538.3	13915.9	13.2931
538.2	13906.8	13.2932
538.1	13716.8	13.2932
538	13375.9	13.2932
537.9	13502.6	13.2932
537.8	13363.8	13.2933
537.7	12814.8	13.2933
537.6	12721.3	13.2933
537.5	12965.6	13.2933
537.4	12682.1	13.2934
537.3	13062.2	13.2934
537.2	12495	13.2934
537.1	12486	13.2935
537	12467.9	13.2935
536.9	12495	13.2935
536.8	12440.7	13.2935
536.7	12416.6	13.2936
536.6	12407.6	13.2936
536.5	12114.9	13.2936
536.4	12271.8	13.2937
536.3	12121	13.2937
536.2	12099.9	13.2937
536.1	12051.6	13.2937
536	12130	13.2938
535.9	12051.6	13.2938
535.8	12151.1	13.2938
535.7	12178.3	13.2939
535.6	12021.4	13.2939
535.5	11946	13.2939
535.4	11964.1	13.2939
535.3	11991.3	13.294
535.2	12048.6	13.294
535.1	12015.4	13.294
535	11547.8	13.294
534.9	11725.8	13.2941
534.8	11858.5	13.2941
534.7	11641.3	13.2941
534.6	11831.4	13.2942
534.5	11994.3	13.2942
534.4	12093.8	13.2942
534.3	12027.5	13.2942
534.2	12229.6	13.2943
534.1	12000.3	13.2943
534	11807.2	13.2943
533.9	12244.7	13.2944
533.8	12371.4	13.2944
533.7	12208.5	13.2944
533.6	12211.5	13.2944
533.5	11949	13.2945
533.4	12280.9	13.2945
533.3	12181.3	13.2945
533.2	12326.1	13.2945
533.1	12612.7	13.2946
533	12332.1	13.2946
532.9	12350.2	13.2946
532.8	12715.3	13.2947
532.7	12730.3	13.2947
532.6	12582.5	13.2947
532.5	12501.1	13.2947
532.4	12742.4	13.2948
532.3	12832.9	13.2948
532.2	12926.4	13.2948
532.1	12887.2	13.2949
532	13071.2	13.2949
531.9	12784.6	13.2949
531.8	13200.9	13.2949
531.7	13252.2	13.295
531.6	13460.4	13.295
531.5	13626.3	13.295
531.4	13834.4	13.2951
531.3	14057.7	13.2951
531.2	14778.7	13.2951
531.1	14977.8	13.2951
531	15140.7	13.2952
530.9	15617.3	13.2952
530.8	16730.4	13.2952
530.7	17952.2	13.2952
530.6	18999	13.2953
530.5	20950.8	13.2953
530.4	23361.1	13.2953
530.3	25614.5	13.2954
530.2	28655.3	13.2954
530.1	33273.8	13.2954
530	38456.5	13.2954
529.9	44833.7	13.2955
529.8	51482.4	13.2955
529.7	59585.2	13.2955
529.6	68780	13.2956
529.5	77694.3	13.2956
529.4	87477.3	13.2956
529.3	97082.4	13.2956
529.2	107490	13.2957
529.1	116084	13.2957
529	123216	13.2957
528.9	128585	13.2958
528.8	130631	13.2958
528.7	128561	13.2958
528.6	125008	13.2958
528.5	117053	13.2959
528.4	105635	13.2959
528.3	93202.9	13.2959
528.2	80134.7	13.2959
528.1	66912.7	13.296
528	55678.6	13.296
527.9	46236.5	13.296
527.8	37943.6	13.2961
527.7	31940.5	13.2961
527.6	27439.6	13.2961
527.5	23928.2	13.2961
527.4	21508.8	13.2962
527.3	19716.9	13.2962
527.2	18181.5	13.2962
527.1	17210.1	13.2963
527	16133.1	13.2963
526.9	15369.9	13.2963
526.8	14712.3	13.2963
526.7	14371.4	13.2964
526.6	13725.8	13.2964
526.5	13508.6	13.2964
526.4	13134.6	13.2964
526.3	12703.2	13.2965
526.2	12591.6	13.2965
526.1	12305	13.2965
526	12039.5	13.2966
525.9	12208.5	13.2966
525.8	11765	13.2966
525.7	11967.1	13.2966
525.6	12311	13.2967
525.5	11915.8	13.2967
525.4	12142.1	13.2967
525.3	12039.5	13.2968
525.2	11677.5	13.2968
525.1	11891.7	13.2968
525	11430.2	13.2968

## Sheet: 0-survey
	62239-3/62339-3/62339-3/Sequence/survey
Binding energy (eV)	Counts per second	Trans Fn
1200	25808.4	60.7486
1199	26109.9	60.9639
1198	25823.5	61.1792
1197	25868.7	61.3945
1196	25099.9	61.6098
1195	26064.7	61.8251
1194	25853.6	62.0405
1193	26094.8	62.2558
1192	26441.5	62.4711
1191	26697.8	62.6864
1190	26893.8	62.9017
1189	27451.6	63.117
1188	27798.3	63.3323
1187	27165.1	63.5476
1186	26803.3	63.7629
1185	27753.1	63.9782
1184	26908.9	64.1935
1183	27331	64.4088
1182	27587.2	64.6241
1181	27813.4	64.8394
1180	28371.1	65.0548
1179	26320.9	65.2701
1178	27481.7	65.4854
1177	27391.3	65.7007
1176	28009.3	65.794
1175	27888.7	65.8326
1174	28521.9	65.8712
1173	27451.6	65.9098
1172	28039.5	65.9483
1171	28808.3	65.9869
1170	28205.3	66.0255
1169	28461.6	66.0641
1168	27722.9	66.1026
1167	27632.5	66.1412
1166	28717.9	66.1798
1165	29034.4	66.2184
1164	29215.3	66.2569
1163	30089.7	66.2955
1162	29803.3	66.3341
1161	29622.4	66.3727
1160	28898.8	66.4112
1159	28959.1	66.4498
1158	28823.4	66.4884
1157	28763.1	66.527
1156	29486.7	66.5655
1155	29531.9	66.6041
1154	29079.7	66.6427
1153	30376.1	66.6813
1152	29999.2	66.7198
1151	29562.1	66.7584
1150	29652.5	66.797
1149	30602.2	66.8356
1148	29999.2	66.8741
1147	30255.5	66.9127
1146	30089.7	66.9513
1145	29501.8	66.9899
1144	29984.2	67.0284
1143	29712.8	67.067
1142	29727.9	67.1056
1141	30888.7	67.1442
1140	30692.7	67.1827
1139	30526.9	67.2213
1138	30647.5	67.2599
1137	31356	67.2985
1136	30949	67.337
1135	30647.5	67.3756
1134	32064.5	67.4142
1133	31853.5	67.4528
1132	31280.6	67.4913
1131	31371.1	67.5299
1130	30737.9	67.5685
1129	31054.5	67.6071
1128	31943.9	67.6456
1127	32320.8	67.6842
1126	31084.6	67.7218
1125	31175.1	67.7589
1124	32622.3	67.796
1123	32516.8	67.8331
1122	32124.8	67.8702
1121	32878.6	67.9073
1120	32139.9	67.9444
1119	31883.6	67.9815
1118	32562	68.0186
1117	32712.7	68.0557
1116	32667.5	68.0928
1115	33406.2	68.13
1114	32742.9	68.1671
1113	33677.5	68.2042
1112	32742.9	68.2413
1111	33421.3	68.2784
1110	33315.7	68.3155
1109	33165	68.3526
1108	32546.9	68.3897
1107	33466.5	68.4268
1106	33165	68.4639
1105	33029.3	68.501
1104	33677.5	68.5381
1103	33858.4	68.5752
1102	33541.9	68.6123
1101	33345.9	68.6494
1100	33647.4	68.6865
1099	35139.8	68.7237
1098	34657.4	68.7608
1097	35094.6	68.7979
1096	35365.9	68.835
1095	35773	68.8721
1094	35064.4	68.9092
1093	35893.6	68.9463
1092	35652.4	68.9834
1091	35004.1	69.0205
1090	35154.9	69.0576
1089	35185	69.0947
1088	36632.2	69.1318
1087	36436.3	69.1689
1086	35124.7	69.206
1085	35863.4	69.2431
1084	35200.1	69.2802
1083	36843.3	69.3174
1082	37672.4	69.3545
1081	36918.7	69.3916
1080	37762.9	69.4287
1079	36918.7	69.4658
1078	36767.9	69.5029
1077	36722.7	69.54
1076	37024.2	69.557
1075	37717.6	69.565
1074	37612.1	69.573
1073	36858.4	69.5809
1072	36602.1	69.5889
1071	37657.3	69.5969
1070	36843.3	69.6049
1069	37401.1	69.6129
1068	38426.2	69.6208
1067	39360.8	69.6288
1066	39149.8	69.6368
1065	39617.1	69.6448
1064	39496.5	69.6528
1063	38652.3	69.6607
1062	39014.1	69.6687
1061	38863.3	69.6767
1060	39828.1	69.6847
1059	38908.6	69.6927
1058	39918.6	69.7006
1057	40521.6	69.7086
1056	39858.3	69.7166
1055	39662.3	69.7246
1054	40597	69.7326
1053	39360.8	69.7406
1052	41712.5	69.7485
1051	40401	69.7565
1050	40792.9	69.7645
1049	41335.6	69.7725
1048	41004	69.7805
1047	41863.3	69.7884
1046	42813	69.7964
1045	42119.5	69.8044
1044	41576.8	69.8124
1043	41622.1	69.8204
1042	42164.8	69.8283
1041	41818	69.8363
1040	42104.5	69.8443
1039	42707.5	69.8523
1038	44079.3	69.8603
1037	43220	69.8682
1036	43099.4	69.8762
1035	43566.7	69.8842
1034	42752.7	69.8922
1033	44109.4	69.9002
1032	43220	69.9081
1031	42903.4	69.9161
1030	43988.8	69.9241
1029	44410.9	69.9321
1028	43400.9	69.9401
1027	44124.5	69.948
1026	44335.6	69.9582
1025	44938.6	69.9693
1024	44124.5	69.9804
1023	45511.4	69.9915
1022	45843.1	70.0026
1021	46265.2	70.0137
1020	44742.6	70.0248
1019	45767.7	70.0359
1018	46295.3	70.047
1017	47591.8	70.0581
1016	47757.6	70.0692
1015	47335.5	70.0803
1014	47546.5	70.0914
1013	47637	70.1025
1012	47049.1	70.1136
1011	47230	70.1247
1010	47034	70.1358
1009	46280.2	70.1469
1008	45164.7	70.158
1007	44395.9	70.1691
1006	45632	70.1802
1005	45225	70.1913
1004	44893.3	70.2024
1003	46792.8	70.2135
1002	47154.6	70.2246
1001	48285.2	70.2357
1000	49792.7	70.2468
999	49491.2	70.2579
998	50064.1	70.269
997	50516.3	70.2801
996	50832.9	70.2912
995	50621.8	70.3023
994	48089.2	70.3134
993	46114.4	70.3245
992	45044.1	70.3356
991	44893.3	70.3467
990	44380.8	70.3578
989	43174.8	70.3689
988	41938.6	70.38
987	42617	70.3911
986	41305.5	70.4022
985	41772.8	70.4133
984	41109.5	70.4244
983	40491.4	70.4355
982	40762.8	70.4466
981	42119.5	70.4577
980	46219.9	70.4688
979	50471.1	70.4799
978	52958.5	70.491
977	54797.6	70.5021
976	57661.9	70.4959
975	60104	70.4819
974	55973.5	70.4679
973	49250	70.4538
972	43054.2	70.4398
971	38999	70.4258
970	37521.7	70.4118
969	33587.1	70.3978
968	32607.2	70.3838
967	30225.4	70.3698
966	29109.8	70.3558
965	26984.2	70.3418
964	26109.9	70.3278
963	24738.1	70.3138
962	24934	70.2998
961	24240.6	70.2858
960	23773.3	70.2718
959	23652.7	70.2578
958	23110	70.2438
957	24029.5	70.2298
956	23351.2	70.2158
955	23305.9	70.2018
954	23441.6	70.1878
953	24255.7	70.1738
952	23818.5	70.1598
951	24270.7	70.1458
950	24647.6	70.1318
949	22974.3	70.1178
948	24587.3	70.1037
947	24768.2	70.0897
946	24798.4	70.0757
945	23758.2	70.0617
944	23969.2	70.0477
943	24029.5	70.0337
942	23803.4	70.0197
941	24527	70.0057
940	24150.1	69.9917
939	24542.1	69.9777
938	24572.2	69.9637
937	24421.5	69.9497
936	24029.5	69.9357
935	24029.5	69.9217
934	23517	69.9077
933	23140.1	69.8937
932	23562.2	69.8797
931	24361.2	69.8657
930	24029.5	69.8517
929	24029.5	69.8377
928	24421.5	69.8237
927	25491.8	69.8097
926	25295.8	69.8036
925	24692.8	69.8012
924	23577.3	69.7988
923	23848.6	69.7963
922	23758.2	69.7939
921	24466.7	69.7915
920	24542.1	69.789
919	24919	69.7866
918	25160.2	69.7842
917	24511.9	69.7818
916	24270.7	69.7793
915	25114.9	69.7769
914	24858.7	69.7745
913	25024.5	69.772
912	24165.2	69.7696
911	25205.4	69.7672
910	24542.1	69.7647
909	25235.5	69.7623
908	25235.5	69.7599
907	24692.8	69.7574
906	24783.3	69.755
905	25250.6	69.7526
904	24150.1	69.7501
903	25039.6	69.7477
902	25944.1	69.7453
901	25582.3	69.7428
900	24979.3	69.7404
899	25989.3	69.738
898	25084.8	69.7355
897	24888.8	69.7331
896	25491.8	69.7307
895	25823.5	69.7282
894	25145.1	69.7258
893	24527	69.7234
892	24346.1	69.7209
891	25295.8	69.7185
890	25537	69.7161
889	25326	69.7136
888	25130	69.7112
887	24647.6	69.7088
886	25597.3	69.7063
885	25853.6	69.7039
884	25929	69.7015
883	25175.2	69.6991
882	25461.7	69.6966
881	25401.4	69.6942
880	25205.4	69.6918
879	26305.9	69.6893
878	26622.4	69.6869
877	25778.2	69.6845
876	24466.7	69.6695
875	24843.6	69.649
874	25476.7	69.6285
873	26064.7	69.608
872	26547.1	69.5874
871	26049.6	69.5669
870	26125	69.5464
869	26125	69.5258
868	26275.7	69.5053
867	26667.7	69.4848
866	26125	69.4643
865	26456.6	69.4437
864	25974.2	69.4232
863	25431.5	69.4027
862	26637.5	69.3821
861	27119.9	69.3616
860	26562.1	69.3411
859	26954.1	69.3206
858	26622.4	69.3
857	27165.1	69.2795
856	26426.5	69.259
855	26125	69.2384
854	26109.9	69.2179
853	26833.5	69.1974
852	27285.7	69.1769
851	26411.4	69.1563
850	26773.2	69.1358
849	26411.4	69.1153
848	27481.7	69.0948
847	27481.7	69.0742
846	26743	69.0537
845	25838.5	69.0332
844	26471.7	69.0126
843	26818.4	68.9921
842	27481.7	68.9716
841	27888.7	68.9511
840	27466.6	68.9305
839	28160.1	68.91
838	28793.2	68.8895
837	27421.4	68.8689
836	27572.2	68.8484
835	27376.2	68.8279
834	26728	68.8074
833	26923.9	68.7868
832	26351.1	68.7663
831	27014.4	68.7458
830	27738	68.7252
829	27225.4	68.7047
828	27587.2	68.6842
827	26954.1	68.6637
826	27511.9	68.6285
825	27843.5	68.5868
824	27557.1	68.545
823	27044.5	68.5033
822	27798.3	68.4615
821	27843.5	68.4198
820	28537	68.378
819	27828.4	68.3363
818	28114.9	68.2945
817	28642.5	68.2528
816	28612.3	68.2111
815	28265.6	68.1693
814	28401.3	68.1276
813	28401.3	68.0858
812	29094.7	68.0441
811	29079.7	68.0023
810	28356.1	67.9606
809	27361.1	67.9188
808	28310.8	67.8771
807	27813.4	67.8354
806	28476.7	67.7936
805	28521.9	67.7519
804	28295.8	67.7101
803	28793.2	67.6684
802	29531.9	67.6266
801	29351	67.5849
800	28944	67.5431
799	29079.7	67.5014
798	28205.3	67.4597
797	28808.3	67.4179
796	29004.3	67.3762
795	28702.8	67.3344
794	29531.9	67.2927
793	28868.6	67.2509
792	28944	67.2092
791	28989.2	67.1674
790	30285.7	67.1257
789	29335.9	67.084
788	28356.1	67.0422
787	28838.5	67.0005
786	29230.4	66.9903
785	29366.1	66.9943
784	28114.9	66.9982
783	29245.5	67.0022
782	29275.6	67.0062
781	29607.3	67.0102
780	29547	67.0142
779	30346	67.0182
778	29893.7	67.0221
777	29697.7	67.0261
776	28913.8	67.0301
775	28265.6	67.0341
774	29335.9	67.0381
773	30225.4	67.0421
772	30964	67.0461
771	30074.6	67.05
770	29878.6	67.054
769	30406.3	67.058
768	29697.7	67.062
767	29124.9	67.066
766	29531.9	67.07
765	31506.7	67.0739
764	31009.3	67.0779
763	31175.1	67.0819
762	31808.2	67.0859
761	30828.4	67.0899
760	31446.4	67.0939
759	31582.1	67.0978
758	30813.3	67.1018
757	30225.4	67.1058
756	31144.9	67.1098
755	30014.3	67.1138
754	30994.2	67.1178
753	32305.7	67.1218
752	31250.5	67.1257
751	31552	67.1297
750	31838.4	67.1337
749	31913.8	67.1377
748	31009.3	67.1417
747	31476.6	67.1457
746	30918.8	67.1496
745	31476.6	67.1536
744	30768.1	67.1576
743	31778.1	67.1616
742	32049.4	67.1656
741	30768.1	67.1696
740	31099.7	67.1735
739	31356	67.1775
738	31627.3	67.1815
737	32290.6	67.1855
736	31642.4	67.1895
735	31853.5	67.1935
734	31928.8	67.1975
733	32305.7	67.2014
732	32592.1	67.2054
731	32230.3	67.2094
730	32712.7	67.2134
729	31732.9	67.2174
728	32486.6	67.2214
727	32953.9	67.2253
726	32305.7	67.2079
725	32908.7	67.1809
724	31642.4	67.1538
723	32788.1	67.1268
722	32833.3	67.0997
721	33255.4	67.0727
720	32712.7	67.0456
719	32185.1	67.0186
718	32170	66.9915
717	33210.2	66.9645
716	33270.5	66.9374
715	33722.8	66.9104
714	33813.2	66.8833
713	33421.3	66.8563
712	34627.3	66.8292
711	34401.1	66.8022
710	33979	66.7751
709	33707.7	66.748
708	33858.4	66.721
707	33617.2	66.6939
706	33421.3	66.6669
705	33059.5	66.6398
704	33948.9	66.6128
703	34220.2	66.5857
702	34190.1	66.5587
701	33737.8	66.5316
700	33737.8	66.5046
699	34039.3	66.4775
698	33798.1	66.4505
697	34265.5	66.4234
696	34536.8	66.3964
695	34657.4	66.3693
694	34627.3	66.3423
693	34325.8	66.3152
692	35290.6	66.2882
691	36225.2	66.2611
690	35034.3	66.2341
689	34823.2	66.207
688	34446.4	66.18
687	34446.4	66.1529
686	34567	66.1259
685	34642.3	66.0988
684	35230.3	66.0718
683	35471.5	66.0447
682	35833.3	66.0177
681	35999.1	65.9906
680	34974	65.9636
679	34431.3	65.9365
678	35230.3	65.9095
677	36888.5	65.8824
676	36813.1	65.8691
675	35667.4	65.8621
674	35381	65.855
673	36059.4	65.8479
672	37024.2	65.8408
671	36496.6	65.8337
670	36571.9	65.8266
669	36662.4	65.8195
668	37129.7	65.8124
667	37054.3	65.8054
666	36496.6	65.7983
665	36888.5	65.7912
664	37777.9	65.7841
663	38185	65.777
662	40024.1	65.7699
661	37612.1	65.7628
660	37672.4	65.7557
659	38079.4	65.7486
658	37280.5	65.7416
657	39149.8	65.7345
656	37190	65.7274
655	38305.6	65.7203
654	38139.7	65.7132
653	37793	65.7061
652	38230.2	65.699
651	37808.1	65.6919
650	38893.5	65.6848
649	40129.6	65.6778
648	38878.4	65.6707
647	39647.2	65.6636
646	39436.2	65.6565
645	39391	65.6494
644	40853.2	65.6423
643	40265.3	65.6352
642	39195	65.6281
641	40069.3	65.621
640	39813.1	65.614
639	39798	65.6069
638	41200	65.5998
637	41576.8	65.5927
636	41019.1	65.5856
635	40431.1	65.5785
634	40084.4	65.5714
633	39813.1	65.5643
632	40521.6	65.5572
631	42179.8	65.5502
630	41456.2	65.5431
629	41591.9	65.536
628	40868.3	65.5289
627	42481.3	65.5218
626	41637.1	65.5147
625	41712.5	65.5076
624	41803	65.5005
623	42044.2	65.4934
622	41848.2	65.4864
621	42225.1	65.4793
620	42767.8	65.4722
619	42677.3	65.4651
618	42496.4	65.458
617	42194.9	65.4509
616	42179.8	65.4104
615	44893.3	65.3548
614	44380.8	65.2992
613	44426	65.2436
612	44486.3	65.188
611	44064.2	65.1324
610	43777.8	65.0768
609	44938.6	65.0212
608	43823	64.9656
607	45059.2	64.91
606	45828	64.8545
605	44576.8	64.7989
604	44561.7	64.7433
603	45601.9	64.6877
602	45556.6	64.6321
601	44772.7	64.5765
600	45059.2	64.5209
599	46129.5	64.4653
598	45978.7	64.4097
597	46687.3	64.3542
596	47124.4	64.2986
595	45933.5	64.243
594	46446.1	64.1874
593	47395.8	64.1318
592	47245	64.0762
591	46627	64.0206
590	47139.5	63.965
589	46370.7	63.9094
588	47606.8	63.8538
587	48737.5	63.7983
586	48134.5	63.7427
585	48541.5	63.6871
584	47817.9	63.6315
583	49868.1	63.5759
582	49883.2	63.5203
581	48812.8	63.4647
580	49400.8	63.4091
579	50124.4	63.3535
578	49657	63.2979
577	50682.1	63.2424
576	49717.3	63.285
575	50275.1	63.3717
574	50923.3	63.4584
573	51043.9	63.5452
572	52054	63.6319
571	50727.4	63.7186
570	50772.6	63.8053
569	51526.3	63.8921
568	51451	63.9788
567	52310.2	64.0655
566	51707.2	64.1523
565	49973.6	64.239
564	49747.5	64.3257
563	49657	64.4125
562	50697.2	64.4992
561	49792.7	64.5859
560	49928.4	64.6726
559	50968.6	64.7594
558	51873.1	64.8461
557	52898.2	64.9328
556	54918.2	65.0196
555	56697.1	65.1063
554	55792.6	65.193
553	56018.7	65.2797
552	58445.8	65.3665
551	58898	65.4532
550	59847.7	65.5399
549	59063.8	65.6267
548	58867.9	65.7134
547	55445.8	65.8001
546	55219.7	65.8869
545	54481	65.9736
544	53064	66.0603
543	50501.2	66.147
542	49084.2	66.2338
541	47953.6	66.3205
540	45496.3	66.4072
539	40581.9	66.494
538	37476.4	66.5807
537	36436.3	66.6674
536	35230.3	66.7541
535	34491.6	66.8409
534	34159.9	66.9276
533	36210.1	67.0143
532	41019.1	67.1011
531	48013.9	67.1878
530	83018	67.2745
529	180598	67.3613
528	212271	67.448
527	117283	67.5347
526	48315.4	67.6214
525	34250.4	67.7082
524	31778.1	67.7949
523	30150	67.8816
522	30933.9	67.9684
521	30089.7	68.0551
520	29682.7	68.1418
519	30572.1	68.2285
518	30557	68.3153
517	29999.2	68.402
516	29788.2	68.4055
515	29938.9	68.3716
514	30361	68.3376
513	30843.4	68.3037
512	29275.6	68.2698
511	29999.2	68.2358
510	30843.4	68.2019
509	29290.7	68.168
508	30134.9	68.1341
507	30150	68.1001
506	30406.3	68.0662
505	31597.2	68.0323
504	30285.7	67.9984
503	29788.2	67.9644
502	31461.5	67.9305
501	31114.8	67.8966
500	31491.7	67.8626
499	31220.3	67.8287
498	31114.8	67.7948
497	30707.8	67.7609
496	31340.9	67.7269
495	31160	67.693
494	30481.6	67.6591
493	30798.2	67.6251
492	30828.4	67.5912
491	30315.8	67.5573
490	31702.7	67.5234
489	31431.4	67.4894
488	29863.6	67.4555
487	30511.8	67.4216
486	31461.5	67.3877
485	30526.9	67.3537
484	30014.3	67.3198
483	31325.8	67.2859
482	31280.6	67.2519
481	30376.1	67.218
480	30888.7	67.1841
479	30858.5	67.1502
478	30933.9	67.1162
477	30541.9	67.0823
476	31521.8	67.0187
475	32350.9	66.9418
474	31069.6	66.8649
473	31069.6	66.7881
472	30406.3	66.7112
471	31325.8	66.6343
470	31114.8	66.5574
469	31747.9	66.4805
468	31778.1	66.4036
467	31009.3	66.3267
466	30134.9	66.2498
465	31129.9	66.1729
464	31627.3	66.096
463	32471.5	66.0191
462	31144.9	65.9422
461	31160	65.8653
460	31265.5	65.7885
459	32471.5	65.7116
458	31536.9	65.6347
457	30949	65.5578
456	31280.6	65.4809
455	31959	65.404
454	32984.1	65.3271
453	33361	65.2502
452	32682.6	65.1733
451	32049.4	65.0964
450	32471.5	65.0195
449	32170	64.9426
448	31084.6	64.8657
447	30828.4	64.7889
446	32049.4	64.712
445	32094.7	64.6351
444	31597.2	64.5582
443	32170	64.4813
442	32109.7	64.4044
441	32727.8	64.3275
440	32788.1	64.2506
439	32546.9	64.1737
438	32109.7	64.0968
437	32215.3	64.0199
436	32004.2	63.943
435	32079.6	63.8662
434	32124.8	63.7893
433	32155	63.7124
432	31853.5	63.6355
431	32788.1	63.5586
430	33813.2	63.4817
429	32908.7	63.4048
428	32396.2	63.3279
427	31687.6	63.251
426	33315.7	63.1361
425	33330.8	63.004
424	32622.3	62.872
423	32426.3	62.7399
422	33707.7	62.6079
421	32878.6	62.4758
420	33074.5	62.3437
419	32245.4	62.2117
418	33526.8	62.0796
417	33541.9	61.9476
416	33029.3	61.8155
415	33964	61.6835
414	34099.6	61.5514
413	33888.6	61.4194
412	33210.2	61.2873
411	33466.5	61.1553
410	33195.1	61.0232
409	33556.9	60.8912
408	33195.1	60.7591
407	34099.6	60.6271
406	32562	60.495
405	34190.1	60.363
404	33511.7	60.2309
403	34265.5	60.0989
402	33647.4	59.9668
401	34612.2	59.8348
400	33240.4	59.7027
399	34144.9	59.5707
398	34642.3	59.4386
397	34898.6	59.3065
396	34551.9	59.1745
395	35049.4	59.0424
394	35471.5	58.9104
393	34401.1	58.7783
392	33903.7	58.6463
391	34582	58.5142
390	35350.9	58.3822
389	34612.2	58.2501
388	33617.2	58.1181
387	33979	57.986
386	34084.6	58.0747
385	34506.7	58.2625
384	34371	58.4502
383	34808.2	58.638
382	34280.5	58.8258
381	34582	59.0136
380	35004.1	59.2014
379	34793.1	59.3892
378	34943.8	59.577
377	34310.7	59.7648
376	34416.2	59.9526
375	34371	60.1404
374	34551.9	60.3281
373	33888.6	60.5159
372	33813.2	60.7037
371	35456.4	60.8915
370	34205.2	61.0793
369	34476.5	61.2671
368	34295.6	61.4549
367	35968.9	61.6427
366	35441.3	61.8305
365	34717.7	62.0183
364	35290.6	62.2061
363	34612.2	62.3938
362	35004.1	62.5816
361	35365.9	62.7694
360	34928.8	62.9572
359	36571.9	63.145
358	35984	63.3328
357	35968.9	63.5206
356	35667.4	63.7084
355	35546.8	63.8962
354	35984	64.084
353	37883.5	64.2717
352	37642.3	64.4595
351	36843.3	64.6473
350	36134.8	64.8351
349	36406.1	65.0229
348	36119.7	65.2107
347	36843.3	65.3985
346	36933.7	65.5863
345	36360.9	65.7741
344	36798.1	65.9619
343	37597	66.1497
342	35908.6	66.3374
341	35260.4	66.5252
340	36225.2	66.713
339	37536.7	66.9008
338	37476.4	67.0886
337	37144.8	67.2764
336	38546.8	67.4642
335	37521.7	67.652
334	37883.5	67.8398
333	36014.2	68.0276
332	36903.6	68.2153
331	37657.3	68.4031
330	37084.5	68.5909
329	36948.8	68.7787
328	37159.9	68.9665
327	36948.8	69.1543
326	38305.6	69.3421
325	38923.6	69.5299
324	38893.5	69.7177
323	38757.8	69.9055
322	39104.5	70.0933
321	39104.5	70.281
320	39179.9	70.4688
319	38652.3	70.6566
318	39029.2	70.8444
317	38516.6	71.0322
316	38938.7	71.22
315	38788	71.4078
314	38652.3	71.5956
313	39134.7	71.7834
312	39632.2	71.9712
311	40009	72.1589
310	40159.8	72.3467
309	39873.4	72.5345
308	41622.1	72.7223
307	41230.1	72.9101
306	40973.8	73.0979
305	41034.1	73.2857
304	40491.4	73.4735
303	40566.8	73.6613
302	40536.7	73.8491
301	40385.9	74.0369
300	42752.7	74.2246
299	42662.2	74.4124
298	42963.7	74.6002
297	42481.3	74.788
296	42390.9	74.8463
295	40295.5	74.8465
294	38592	74.8467
293	38215.1	74.8469
292	37627.2	74.847
291	37340.8	74.8472
290	37084.5	74.8474
289	35456.4	74.8476
288	36556.9	74.8477
287	36767.9	74.8479
286	37099.6	74.8481
285	38034.2	74.8482
284	39813.1	74.8484
283	43189.9	74.8486
282	55973.5	74.8488
281	96012.7	74.8489
280	93163.5	74.8491
279	53651.9	74.8493
278	37989	74.8494
277	35968.9	74.8496
276	34823.2	74.8498
275	35968.9	74.85
274	34974	74.8501
273	35426.2	74.8503
272	36496.6	74.8505
271	37024.2	74.8507
270	36195.1	74.8508
269	35923.7	74.851
268	36602.1	74.8512
267	35727.7	74.8513
266	36074.5	74.8515
265	35592.1	74.8517
264	35682.5	74.8519
263	36526.7	74.852
262	36662.4	74.8522
261	37054.3	74.8524
260	36029.2	74.8526
259	35938.8	74.8527
258	35999.1	74.8529
257	35923.7	74.8531
256	35471.5	74.8532
255	36436.3	74.8534
254	36014.2	74.8536
253	35607.1	74.8538
252	35124.7	74.8539
251	36315.7	74.8541
250	36692.5	74.8543
249	36436.3	74.8544
248	37627.2	74.8546
247	36767.9	74.8548
246	36994	74.8303
245	36994	74.7947
244	38350.8	74.7591
243	37114.6	74.7235
242	36737.8	74.6879
241	37355.8	74.6524
240	35652.4	74.6168
239	36074.5	74.5812
238	37566.9	74.5456
237	37777.9	74.51
236	37069.4	74.4744
235	37687.5	74.4389
234	36617.2	74.4033
233	36330.7	74.3677
232	37521.7	74.3321
231	38034.2	74.2965
230	36421.2	74.2609
229	37627.2	74.2253
228	37989	74.1898
227	37823.2	74.1542
226	36813.1	74.1186
225	38124.7	74.083
224	36481.5	74.0474
223	35923.7	74.0118
222	37416.1	73.9762
221	37582	73.9407
220	37687.5	73.9051
219	37250.3	73.8695
218	38320.6	73.8339
217	38471.4	73.7983
216	36903.6	73.7627
215	36466.4	73.7271
214	37762.9	73.6916
213	37551.8	73.656
212	37054.3	73.6204
211	38516.6	73.5848
210	38034.2	73.5492
209	37808.1	73.5136
208	37491.5	73.478
207	37928.7	73.4425
206	37762.9	73.4069
205	38380.9	73.3713
204	37612.1	73.3357
203	37401.1	73.3001
202	38049.3	73.2645
201	38697.5	73.2289
200	37973.9	73.1934
199	37506.6	73.1578
198	37687.5	73.1222
197	37431.2	73.0866
196	37808.1	73.051
195	38576.9	73.0154
194	38215.1	72.9798
193	37672.4	72.9443
192	37069.4	72.9087
191	36360.9	72.8731
190	37566.9	72.8375
189	36994	72.8019
188	36210.1	72.7663
187	37883.5	72.7307
186	38290.5	72.6689
185	38139.7	72.5953
184	38622.1	72.5217
183	38154.8	72.4481
182	37762.9	72.3745
181	37687.5	72.301
180	37702.6	72.2274
179	37009.1	72.1538
178	36451.3	72.0802
177	36255.4	72.0066
176	35411.2	71.933
175	35245.3	71.8594
174	35938.8	71.7858
173	35878.5	71.7122
172	35381	71.6386
171	35456.4	71.565
170	34898.6	71.4914
169	35667.4	71.4178
168	37009.1	71.3442
167	37220.2	71.2706
166	37506.6	71.197
165	38531.7	71.1234
164	39300.5	71.0498
163	37159.9	70.9762
162	36722.7	70.9026
161	32592.1	70.829
160	29471.6	70.7554
159	28476.7	70.6818
158	27255.6	70.6082
157	25295.8	70.5346
156	24903.9	70.4611
155	25054.6	70.3875
154	26109.9	70.3139
153	27315.9	70.2403
152	31295.7	70.1667
151	42436.1	70.0931
150	55702.1	70.0195
149	57676.9	69.9459
148	45843.1	69.8723
147	45812.9	69.7987
146	51496.2	69.7251
145	37702.6	69.6515
144	24979.3	69.5779
143	21843.7	69.5043
142	20336.2	69.4307
141	19597.5	69.3571
140	18210.6	69.2835
139	18451.8	69.2099
138	18165.4	69.1363
137	17562.4	69.0627
136	18361.3	68.9891
135	17863.9	68.9155
134	18391.5	68.8419
133	17743.3	68.7683
132	18557.3	68.6947
131	18391.5	68.6212
130	18798.5	68.5688
129	18587.5	68.5261
128	17396.5	68.4833
127	16627.7	68.4405
126	16522.2	68.3978
125	16974.4	68.355
124	15979.5	68.3122
123	16190.5	68.2695
122	15331.3	68.2267
121	15738.3	68.184
120	15904.1	68.1412
119	15979.5	68.0984
118	16100.1	68.0557
117	16205.6	68.0129
116	16989.5	67.9701
115	16657.9	67.9274
114	18708.1	67.8846
113	19341.2	67.8418
112	17833.7	67.7991
111	16326.2	67.7563
110	14260.9	67.7136
109	11366.5	67.6708
108	9979.65	67.628
107	8577.67	67.5853
106	7190.77	67.5425
105	6331.5	67.4997
104	6030	67.457
103	6316.42	67.4142
102	7175.7	67.3714
101	10477.1	67.3287
100	20878.9	67.2859
99	37325.7	67.2432
98	41380.9	67.2004
97	24858.7	67.1576
96	20637.7	67.1149
95	33707.7	67.0721
94	22130.1	67.0293
93	5366.7	66.9866
92	2728.57	66.9438
91	2366.77	66.901
90	2246.17	66.8583
89	2291.4	66.8155
88	2170.8	66.7728
87	2306.47	66.73
86	2412	66.6872
85	2366.77	66.6445
84	2200.95	66.6017
83	2427.07	66.5589
82	2261.25	66.5162
81	2065.27	66.4734
80	2140.65	66.4307
79	1839.15	66.3879
78	2216.02	66.3451
77	2140.65	66.3024
76	2125.57	66.2596
75	2276.32	66.2168
74	2170.8	66.1741
73	2336.62	66.1313
72	2080.35	66.0885
71	2261.25	66.0458
70	2366.77	66.003
69	2276.32	65.9603
68	2261.25	65.9175
67	2562.75	65.8747
66	2592.9	65.832
65	2216.02	65.7892
64	2366.77	65.7464
63	2623.05	65.7037
62	2351.7	65.6609
61	2291.4	65.6181
60	2246.17	65.5754
59	2396.92	65.5326
58	2502.45	65.4899
57	2713.5	65.4471
56	2427.07	65.4043
55	2487.37	65.3616
54	2472.3	65.3188
53	2577.82	65.276
52	2412	65.2333
51	2502.45	65.1905
50	2653.2	65.1477
49	2472.3	65.105
48	2638.12	65.0622
47	2517.52	65.0195
46	2472.3	64.9767
45	2698.42	64.9339
44	2698.42	64.8912
43	2788.87	64.8484
42	2638.12	64.8056
41	2668.27	64.7629
40	2819.02	64.7201
39	2713.5	64.6773
38	2577.82	64.6346
37	2969.77	64.5918
36	2683.35	64.5491
35	2381.85	64.5063
34	2502.45	64.4635
33	2351.7	64.4208
32	2185.87	64.378
31	2110.5	64.3352
30	1989.9	64.2925
29	2004.97	64.2497
28	2306.47	64.2069
27	2276.32	64.1642
26	2758.72	64.1214
25	2999.92	64.0787
24	3391.87	64.0359
23	4688.32	63.9931
22	5818.95	63.9504
21	6602.85	63.9076
20	5396.85	63.8648
19	3437.1	63.8221
18	2185.87	63.7793
17	1718.55	63.7365
16	1763.77	63.6938
15	1658.25	63.651
14	1974.82	63.6083
13	2547.67	63.5655
12	2095.42	63.5227
11	1597.95	63.48
10	1643.17	63.4372
9	1914.52	63.3944
8	1974.82	63.3517
7	2004.97	63.3089
6	1869.3	63.2661
5	2381.85	63.2234
4	2532.6	63.1806
3	2442.15	63.1379
2	2185.87	63.0951
1	1281.37	63.0523
0	1070.32	63.0096
-1	693.45	62.9668
-2	648.225	62.924
-3	391.95	62.8813
-4	150.75	62.8385
-5	30.15	62.7957
