# Supplementary material for: Surface hydrophobization of hydrogels via interface dynamics-induced network reconfiguration
Source: Nat Commun. 2024 Jan 3;15:239. doi: 10.1038/s41467-023-44646-5 (PMC10764767; doi:10.1038/s41467-023-44646-5)
Supplement: Supplementary file 10 — Source data [file 41467_2023_44646_MOESM10_ESM.zip › Source data/Figure S21/XPS_20% DMDMS.xlsx]

## Sheet: 2-C 1s
	62239-4/62339-4/62339-4/C 1s
Binding energy (eV)	Counts per second	Trans Fn
300	17051.6	12.9447
299.9	17036.2	12.9441
299.8	17043.9	12.9435
299.7	16986.2	12.9429
299.6	17055.5	12.9423
299.5	16866.8	12.9418
299.4	17070.9	12.9412
299.3	16905.3	12.9406
299.2	16866.8	12.94
299.1	17213.3	12.9394
299	16820.6	12.9388
298.9	16897.6	12.9382
298.8	17351.9	12.9376
298.7	17290.3	12.937
298.6	16732.1	12.9364
298.5	16874.5	12.9358
298.4	16578.1	12.9352
298.3	16624.3	12.9346
298.2	16578.1	12.934
298.1	16828.3	12.9334
298	16401	12.9328
297.9	16782.1	12.9323
297.8	16866.8	12.9317
297.7	16504.9	12.9311
297.6	16454.9	12.9305
297.5	16393.3	12.9299
297.4	16308.6	12.9293
297.3	16139.2	12.9287
297.2	16208.5	12.9281
297.1	16100.7	12.9275
297	16135.3	12.9269
296.9	16270.1	12.9263
296.8	16389.4	12.9257
296.7	16304.7	12.9251
296.6	16366.3	12.9252
296.5	15969.8	12.9253
296.4	16166.1	12.9254
296.3	16204.6	12.9256
296.2	16000.6	12.9257
296.1	15850.4	12.9258
296	15761.9	12.9259
295.9	16012.1	12.9261
295.8	15642.5	12.9262
295.7	15538.6	12.9263
295.6	15819.6	12.9264
295.5	15885.1	12.9266
295.4	15950.5	12.9267
295.3	15446.2	12.9268
295.2	15527	12.9269
295.1	15719.5	12.9271
295	15396.1	12.9272
294.9	15403.8	12.9273
294.8	15450	12.9275
294.7	15373	12.9276
294.6	15600.2	12.9277
294.5	15145.9	12.9278
294.4	14753.2	12.928
294.3	15165.1	12.9281
294.2	15311.4	12.9282
294.1	15115.1	12.9283
294	15257.5	12.9285
293.9	15076.6	12.9286
293.8	14968.8	12.9287
293.7	15130.5	12.9288
293.6	15134.3	12.929
293.5	15411.5	12.9291
293.4	14718.5	12.9292
293.3	14768.6	12.9293
293.2	14995.7	12.9295
293.1	15296	12.9296
293	14884.1	12.9297
292.9	14760.9	12.9299
292.8	14656.9	12.93
292.7	14510.6	12.9301
292.6	15072.7	12.9302
292.5	14695.4	12.9304
292.4	14079.4	12.9305
292.3	14445.2	12.9306
292.2	14418.2	12.9307
292.1	14606.9	12.9309
292	14637.7	12.931
291.9	14714.7	12.9311
291.8	14356.6	12.9312
291.7	14283.5	12.9314
291.6	14260.4	12.9315
291.5	14341.2	12.9316
291.4	14202.6	12.9317
291.3	14141	12.9319
291.2	14337.4	12.932
291.1	13806.1	12.9321
291	13910	12.9323
290.9	13990.9	12.9324
290.8	13983.2	12.9325
290.7	13517.3	12.9326
290.6	13706	12.9328
290.5	13675.2	12.9329
290.4	13698.3	12.933
290.3	13821.5	12.9331
290.2	13679	12.9333
290.1	14037.1	12.9334
290	13886.9	12.9335
289.9	13732.9	12.9336
289.8	13767.6	12.9338
289.7	13798.4	12.9339
289.6	13783	12.934
289.5	13983.2	12.9341
289.4	13505.8	12.9343
289.3	13663.6	12.9344
289.2	13655.9	12.9345
289.1	13421.1	12.9347
289	13455.7	12.9348
288.9	13471.1	12.9349
288.8	13324.8	12.935
288.7	13440.3	12.9352
288.6	13417.2	12.9353
288.5	13371	12.9354
288.4	13278.6	12.9355
288.3	13490.4	12.9357
288.2	13259.4	12.9358
288.1	13398	12.9359
288	13582.8	12.936
287.9	13528.9	12.9362
287.8	13559.7	12.9363
287.7	13413.4	12.9364
287.6	13394.1	12.9365
287.5	13205.5	12.9367
287.4	13340.2	12.9368
287.3	13351.8	12.9369
287.2	13621.3	12.9371
287.1	13575.1	12.9372
287	13540.4	12.9373
286.9	13382.6	12.9374
286.8	13417.2	12.9376
286.7	13163.1	12.9377
286.6	13278.6	12.9378
286.5	13713.7	12.9379
286.4	13867.7	12.9381
286.3	13848.4	12.9382
286.2	13498.1	12.9383
286.1	13679	12.9384
286	13544.3	12.9386
285.9	13667.5	12.9387
285.8	13613.6	12.9388
285.7	13251.7	12.9389
285.6	13786.8	12.9391
285.5	13898.5	12.9392
285.4	13636.7	12.9393
285.3	13444.2	12.9395
285.2	13582.8	12.9396
285.1	13609.7	12.9397
285	13759.9	12.9398
284.9	13717.5	12.94
284.8	14064	12.9401
284.7	14067.9	12.9402
284.6	13794.5	12.9403
284.5	13590.5	12.9405
284.4	13856.1	12.9406
284.3	13948.5	12.9407
284.2	14002.4	12.9408
284.1	14060.2	12.941
284	14233.4	12.9411
283.9	14091	12.9412
283.8	14318.1	12.9413
283.7	14264.2	12.9415
283.6	14414.4	12.9416
283.5	14472.1	12.9417
283.4	14248.8	12.9419
283.3	15041.9	12.942
283.2	14980.3	12.9421
283.1	15034.2	12.9422
283	15034.2	12.9424
282.9	14995.7	12.9425
282.8	15627.1	12.9426
282.7	15935.1	12.9427
282.6	16940	12.9429
282.5	17659.9	12.943
282.4	18487.7	12.9431
282.3	20374.2	12.9432
282.2	22383.9	12.9434
282.1	25544.7	12.9435
282	29552.6	12.9436
281.9	34207.2	12.9437
281.8	39697.3	12.9439
281.7	46846.8	12.944
281.6	53430.3	12.9441
281.5	60622.1	12.9442
281.4	67648.3	12.9444
281.3	72410.8	12.9445
281.2	76399.4	12.9446
281.1	78382.1	12.9448
281	75783.4	12.9449
280.9	70705.2	12.945
280.8	62554.8	12.9451
280.7	54596.8	12.9453
280.6	45264.4	12.9454
280.5	36251.6	12.9455
280.4	29260	12.9456
280.3	23415.7	12.9458
280.2	19889.1	12.9459
280.1	17825.5	12.946
280	16597.3	12.9461
279.9	15169	12.9463
279.8	14529.9	12.9464
279.7	14245	12.9465
279.6	14264.2	12.9466
279.5	13779.1	12.9468
279.4	13644.4	12.9469
279.3	13640.5	12.947
279.2	13575.1	12.9472
279.1	13833	12.9473
279	13605.9	12.9474
278.9	13197.8	12.9475
278.8	13259.4	12.9477
278.7	13051.5	12.9478
278.6	13159.3	12.9479
278.5	13205.5	12.948
278.4	13505.8	12.9482
278.3	13513.5	12.9483
278.2	13263.2	12.9484
278.1	13255.5	12.9485
278	13436.5	12.9487
277.9	13228.6	12.9488
277.8	13290.2	12.9489
277.7	13301.7	12.949
277.6	13270.9	12.9492
277.5	13405.7	12.9493
277.4	13340.2	12.9494
277.3	13321	12.9496
277.2	13471.1	12.9497
277.1	13232.4	12.9498
277	13528.9	12.9499

## Sheet: 1-O 1s
	62239-4/62339-4/62339-4/O 1s
Binding energy (eV)	Counts per second	Trans Fn
543	18962.8	13.2918
542.9	18742.6	13.2918
542.8	18522.3	13.2919
542.7	18564.6	13.2919
542.6	18112.1	13.2919
542.5	18247.8	13.292
542.4	18160.3	13.292
542.3	17759.1	13.292
542.2	17822.5	13.292
542.1	17910	13.2921
542	17617.3	13.2921
541.9	17457.5	13.2921
541.8	17439.4	13.2921
541.7	17089.4	13.2922
541.6	17008	13.2922
541.5	16977.8	13.2922
541.4	16860.2	13.2923
541.3	16347.3	13.2923
541.2	16480.1	13.2923
541.1	16618.8	13.2923
541	16335.3	13.2924
540.9	16205.5	13.2924
540.8	16271.9	13.2924
540.7	16072.8	13.2925
540.6	15922	13.2925
540.5	16039.6	13.2925
540.4	15903.9	13.2925
540.3	15822.4	13.2926
540.2	15753	13.2926
540.1	15674.6	13.2926
540	15523.8	13.2926
539.9	15216.1	13.2927
539.8	15104.5	13.2927
539.7	14935.5	13.2927
539.6	14808.8	13.2928
539.5	14745.5	13.2928
539.4	14896.3	13.2928
539.3	14787.7	13.2928
539.2	14528.3	13.2929
539.1	14290	13.2929
539	14063.7	13.2929
538.9	14329.2	13.293
538.8	13743.9	13.293
538.7	13870.6	13.293
538.6	13593.1	13.293
538.5	13843.5	13.2931
538.4	13475.5	13.2931
538.3	13375.9	13.2931
538.2	13140.6	13.2932
538.1	13116.5	13.2932
538	13143.6	13.2932
537.9	13176.8	13.2932
537.8	13200.9	13.2933
537.7	13342.7	13.2933
537.6	13149.7	13.2933
537.5	13128.5	13.2933
537.4	12664	13.2934
537.3	12329.1	13.2934
537.2	12335.2	13.2934
537.1	12371.4	13.2935
537	12208.5	13.2935
536.9	12178.3	13.2935
536.8	12299	13.2935
536.7	12256.7	13.2936
536.6	12226.6	13.2936
536.5	12250.7	13.2936
536.4	12066.7	13.2937
536.3	11970.1	13.2937
536.2	11665.5	13.2937
536.1	11662.4	13.2937
536	11568.9	13.2938
535.9	11611.2	13.2938
535.8	11891.7	13.2938
535.7	11719.8	13.2939
535.6	11740.9	13.2939
535.5	11882.7	13.2939
535.4	11575	13.2939
535.3	11315.5	13.294
535.2	11638.3	13.294
535.1	11508.6	13.294
535	11532.7	13.294
534.9	11734.8	13.2941
534.8	11526.7	13.2941
534.7	11409	13.2941
534.6	11321.6	13.2942
534.5	11653.4	13.2942
534.4	11650.4	13.2942
534.3	11831.4	13.2942
534.2	11924.9	13.2943
534.1	11571.9	13.2943
534	11689.6	13.2943
533.9	11556.9	13.2944
533.8	11801.2	13.2944
533.7	11668.5	13.2944
533.6	11713.7	13.2944
533.5	12036.5	13.2945
533.4	11692.6	13.2945
533.3	11644.3	13.2945
533.2	11985.2	13.2945
533.1	11997.3	13.2946
533	11894.7	13.2946
532.9	11626.2	13.2946
532.8	11970.1	13.2947
532.7	12075.7	13.2947
532.6	12350.2	13.2947
532.5	12232.6	13.2947
532.4	12256.7	13.2948
532.3	12350.2	13.2948
532.2	12326.1	13.2948
532.1	12232.6	13.2949
532	12639.8	13.2949
531.9	12425.7	13.2949
531.8	12685.1	13.2949
531.7	12932.5	13.295
531.6	12682.1	13.295
531.5	12908.3	13.295
531.4	13104.4	13.2951
531.3	13228.1	13.2951
531.2	13572	13.2951
531.1	13556.9	13.2951
531	14030.5	13.2952
530.9	14600.7	13.2952
530.8	15007.9	13.2952
530.7	15638.4	13.2952
530.6	16754.6	13.2953
530.5	17348.9	13.2953
530.4	19167.9	13.2953
530.3	21246.4	13.2954
530.2	22929.7	13.2954
530.1	25970.5	13.2954
530	29104.8	13.2954
529.9	33527.2	13.2955
529.8	37949.7	13.2955
529.7	44248.5	13.2955
529.6	51331.6	13.2956
529.5	58864.2	13.2956
529.4	67504	13.2956
529.3	77371.5	13.2956
529.2	87477.3	13.2957
529.1	98252.8	13.2957
529	107828	13.2957
528.9	114573	13.2958
528.8	119575	13.2958
528.7	120959	13.2958
528.6	117882	13.2958
528.5	110567	13.2959
528.4	99918	13.2959
528.3	86871	13.2959
528.2	73688.1	13.2959
528.1	59778.3	13.296
528	48245.6	13.296
527.9	38658.6	13.296
527.8	31032.5	13.2961
527.7	25910.2	13.2961
527.6	22329.4	13.2961
527.5	19692.8	13.2961
527.4	17294.6	13.2962
527.3	16296	13.2962
527.2	15219.1	13.2962
527.1	14845	13.2963
527	14434.8	13.2963
526.9	13538.8	13.2963
526.8	13107.4	13.2963
526.7	12860.1	13.2964
526.6	12848	13.2964
526.5	12513.1	13.2964
526.4	12470.9	13.2964
526.3	12368.3	13.2965
526.2	11855.5	13.2965
526.1	11991.3	13.2965
526	12193.4	13.2966
525.9	11674.5	13.2966
525.8	11644.3	13.2966
525.7	11725.8	13.2966
525.6	11704.7	13.2967
525.5	11777.1	13.2967
525.4	11345.7	13.2967
525.3	11689.6	13.2968
525.2	11390.9	13.2968
525.1	11599.1	13.2968
525	11662.4	13.2968

## Sheet: 0-survey
	62239-4/62339-4/62339-4/Sequence/survey
Binding energy (eV)	Counts per second	Trans Fn
1200	27647.5	60.7486
1199	28114.9	60.9639
1198	27692.8	61.1792
1197	26984.2	61.3945
1196	28325.9	61.6098
1195	27994.3	61.8251
1194	27918.9	62.0405
1193	27270.7	62.2558
1192	27738	62.4711
1191	27753.1	62.6864
1190	28280.7	62.9017
1189	26908.9	63.117
1188	28175.2	63.3323
1187	29064.6	63.5476
1186	28341	63.7629
1185	29712.8	63.9782
1184	28808.3	64.1935
1183	28657.6	64.4088
1182	28356.1	64.6241
1181	27692.8	64.8394
1180	28386.2	65.0548
1179	29637.4	65.2701
1178	28687.7	65.4854
1177	27964.1	65.7007
1176	28883.7	65.794
1175	28597.3	65.8326
1174	28612.3	65.8712
1173	28928.9	65.9098
1172	28732.9	65.9483
1171	28627.4	65.9869
1170	29848.5	66.0255
1169	29954	66.0641
1168	30376.1	66.1026
1167	29938.9	66.1412
1166	30150	66.1798
1165	30632.4	66.2184
1164	30722.8	66.2569
1163	29592.2	66.2955
1162	29758	66.3341
1161	29833.4	66.3727
1160	29516.8	66.4112
1159	30150	66.4498
1158	31220.3	66.4884
1157	30511.8	66.527
1156	30391.2	66.5655
1155	31521.8	66.6041
1154	30391.2	66.6427
1153	30888.7	66.6813
1152	30979.1	66.7198
1151	31747.9	66.7584
1150	31476.6	66.797
1149	31521.8	66.8356
1148	30768.1	66.8741
1147	31250.5	66.9127
1146	32155	66.9513
1145	30964	66.9899
1144	32034.4	67.0284
1143	32124.8	67.067
1142	30964	67.1056
1141	31943.9	67.1442
1140	32019.3	67.1827
1139	30466.6	67.2213
1138	31823.3	67.2599
1137	32034.4	67.2985
1136	32531.8	67.337
1135	32441.4	67.3756
1134	32516.8	67.4142
1133	33451.4	67.4528
1132	32969	67.4913
1131	32396.2	67.5299
1130	32607.2	67.5685
1129	32094.7	67.6071
1128	33526.8	67.6456
1127	32953.9	67.6842
1126	32290.6	67.7218
1125	33391.1	67.7589
1124	33255.4	67.796
1123	33330.8	67.8331
1122	32697.7	67.8702
1121	33843.4	67.9073
1120	33632.3	67.9444
1119	34084.6	67.9815
1118	34325.8	68.0186
1117	33918.7	68.0557
1116	33541.9	68.0928
1115	34220.2	68.13
1114	34717.7	68.1671
1113	34416.2	68.2042
1112	34446.4	68.2413
1111	34717.7	68.2784
1110	34989.1	68.3155
1109	34491.6	68.3526
1108	34943.8	68.3897
1107	35441.3	68.4268
1106	35411.2	68.4639
1105	33994.1	68.501
1104	35411.2	68.5381
1103	35350.9	68.5752
1102	36345.8	68.6123
1101	35908.6	68.6494
1100	34732.8	68.6865
1099	35471.5	68.7237
1098	34898.6	68.7608
1097	36315.7	68.7979
1096	35546.8	68.835
1095	34642.3	68.8721
1094	34446.4	68.9092
1093	36300.6	68.9463
1092	37114.6	68.9834
1091	36994	69.0205
1090	36481.5	69.0576
1089	36903.6	69.0947
1088	37461.4	69.1318
1087	37597	69.1689
1086	36918.7	69.206
1085	37220.2	69.2431
1084	36767.9	69.2802
1083	37009.1	69.3174
1082	37129.7	69.3545
1081	37190	69.3916
1080	37144.8	69.4287
1079	37491.5	69.4658
1078	37853.3	69.5029
1077	37491.5	69.54
1076	37401.1	69.557
1075	37732.7	69.565
1074	38230.2	69.573
1073	37762.9	69.5809
1072	37551.8	69.5889
1071	38803	69.5969
1070	38471.4	69.6049
1069	37793	69.6129
1068	38350.8	69.6208
1067	38968.9	69.6288
1066	39586.9	69.6368
1065	39451.3	69.6448
1064	39285.4	69.6528
1063	39315.6	69.6607
1062	39541.7	69.6687
1061	38999	69.6767
1060	39873.4	69.6847
1059	39451.3	69.6927
1058	39164.8	69.7006
1057	40265.3	69.7086
1056	39707.5	69.7166
1055	40114.6	69.7246
1054	40627.1	69.7326
1053	40174.9	69.7406
1052	41486.4	69.7485
1051	40521.6	69.7565
1050	40581.9	69.7645
1049	39873.4	69.7725
1048	40340.7	69.7805
1047	40777.9	69.7884
1046	40416.1	69.7964
1045	41893.4	69.8044
1044	40084.4	69.8124
1043	41049.2	69.8204
1042	42345.7	69.8283
1041	41772.8	69.8363
1040	41411	69.8443
1039	41471.3	69.8523
1038	41290.4	69.8603
1037	42044.2	69.8682
1036	42029.1	69.8762
1035	41652.2	69.8842
1034	40913.5	69.8922
1033	42194.9	69.9002
1032	42255.2	69.9081
1031	42134.6	69.9161
1030	42375.8	69.9241
1029	41908.5	69.9321
1028	41742.7	69.9401
1027	42526.6	69.948
1026	41983.9	69.9582
1025	41833.1	69.9693
1024	41456.2	69.9804
1023	41757.7	69.9915
1022	41019.1	70.0026
1021	41833.1	70.0137
1020	41803	70.0248
1019	43220	70.0359
1018	42466.3	70.047
1017	42194.9	70.0581
1016	41878.3	70.0692
1015	43627	70.0803
1014	42858.2	70.0914
1013	43958.7	70.1025
1012	43898.4	70.1136
1011	43204.9	70.1247
1010	42210	70.1358
1009	41938.6	70.1469
1008	39602	70.158
1007	41712.5	70.1691
1006	42134.6	70.1802
1005	42074.3	70.1913
1004	42360.7	70.2024
1003	41667.3	70.2135
1002	42556.7	70.2246
1001	43536.6	70.2357
1000	44169.7	70.2468
999	44441.1	70.2579
998	45933.5	70.269
997	46431	70.2801
996	45315.4	70.2912
995	45345.6	70.3023
994	43672.3	70.3134
993	42511.5	70.3245
992	40597	70.3356
991	41064.3	70.3467
990	40717.6	70.3578
989	40069.3	70.3689
988	38396	70.38
987	37582	70.3911
986	37582	70.4022
985	38335.7	70.4133
984	37220.2	70.4244
983	38019.1	70.4355
982	37295.5	70.4466
981	38592	70.4577
980	41712.5	70.4688
979	44064.2	70.4799
978	45722.5	70.491
977	47471.2	70.5021
976	50953.5	70.4959
975	52144.4	70.4819
974	48963.6	70.4679
973	41561.8	70.4538
972	37220.2	70.4398
971	35064.4	70.4258
970	32788.1	70.4118
969	31642.4	70.3978
968	29562.1	70.3838
967	29486.7	70.3698
966	28039.5	70.3558
965	27074.7	70.3418
964	26456.6	70.3278
963	24888.8	70.3138
962	23908.9	70.2998
961	23863.7	70.2858
960	24934	70.2718
959	23743.1	70.2578
958	23908.9	70.2438
957	23788.3	70.2298
956	23969.2	70.2158
955	23969.2	70.2018
954	24104.9	70.1878
953	24964.2	70.1738
952	25371.2	70.1598
951	24934	70.1458
950	24527	70.1318
949	24934	70.1178
948	23878.8	70.1037
947	23456.7	70.0897
946	25793.3	70.0757
945	25326	70.0617
944	24677.8	70.0477
943	24707.9	70.0337
942	23652.7	70.0197
941	24044.6	70.0057
940	23713	69.9917
939	24436.6	69.9777
938	25310.9	69.9637
937	24647.6	69.9497
936	24587.3	69.9357
935	23411.5	69.9217
934	24451.6	69.9077
933	25235.5	69.8937
932	25537	69.8797
931	24542.1	69.8657
930	24647.6	69.8517
929	24949.1	69.8377
928	24587.3	69.8237
927	25506.9	69.8097
926	24331	69.8036
925	24934	69.8012
924	24949.1	69.7988
923	24165.2	69.7963
922	24527	69.7939
921	25069.7	69.7915
920	24632.5	69.789
919	25295.8	69.7866
918	25039.6	69.7842
917	25145.1	69.7818
916	25446.6	69.7793
915	24979.3	69.7769
914	25250.6	69.7745
913	25009.4	69.772
912	25597.3	69.7696
911	25130	69.7672
910	24527	69.7647
909	25084.8	69.7623
908	24647.6	69.7599
907	25778.2	69.7574
906	24738.1	69.755
905	24391.3	69.7526
904	25687.8	69.7501
903	24919	69.7477
902	24903.9	69.7453
901	25024.5	69.7428
900	25401.4	69.7404
899	26200.3	69.738
898	25431.5	69.7355
897	25537	69.7331
896	25898.8	69.7307
895	25009.4	69.7282
894	25702.9	69.7258
893	25748.1	69.7234
892	25506.9	69.7209
891	26652.6	69.7185
890	25763.2	69.7161
889	25537	69.7136
888	25356.1	69.7112
887	25567.2	69.7088
886	26109.9	69.7063
885	25491.8	69.7039
884	25763.2	69.7015
883	25642.6	69.6991
882	26290.8	69.6966
881	25944.1	69.6942
880	26712.9	69.6918
879	26728	69.6893
878	26893.8	69.6869
877	26923.9	69.6845
876	26939	69.6695
875	25461.7	69.649
874	26848.6	69.6285
873	26954.1	69.608
872	25808.4	69.5874
871	25657.6	69.5669
870	26486.8	69.5464
869	27119.9	69.5258
868	26411.4	69.5053
867	26878.7	69.4848
866	27044.5	69.4643
865	27466.6	69.4437
864	26773.2	69.4232
863	25808.4	69.4027
862	26637.5	69.3821
861	26999.3	69.3616
860	26577.2	69.3411
859	26577.2	69.3206
858	26923.9	69.3
857	25989.3	69.2795
856	25642.6	69.259
855	27059.6	69.2384
854	27391.3	69.2179
853	26712.9	69.1974
852	27813.4	69.1769
851	26969.2	69.1563
850	26984.2	69.1358
849	27195.3	69.1153
848	27918.9	69.0948
847	27496.8	69.0742
846	27692.8	69.0537
845	26712.9	69.0332
844	27044.5	69.0126
843	27270.7	68.9921
842	27270.7	68.9716
841	28280.7	68.9511
840	27225.4	68.9305
839	27783.2	68.91
838	28416.4	68.8895
837	28687.7	68.8689
836	28009.3	68.8484
835	28145	68.8279
834	27210.4	68.8074
833	27813.4	68.7868
832	28416.4	68.7663
831	27798.3	68.7458
830	28265.6	68.7252
829	29094.7	68.7047
828	28537	68.6842
827	27421.4	68.6637
826	28099.8	68.6285
825	28476.7	68.5868
824	28582.2	68.545
823	28853.5	68.5033
822	28476.7	68.4615
821	28114.9	68.4198
820	28175.2	68.378
819	29562.1	68.3363
818	29667.6	68.2945
817	28476.7	68.2528
816	27602.3	68.2111
815	27738	68.1693
814	28491.7	68.1276
813	28582.2	68.0858
812	29019.4	68.0441
811	29049.5	68.0023
810	29863.6	67.9606
809	30421.3	67.9188
808	29290.7	67.8771
807	28672.6	67.8354
806	29351	67.7936
805	29140	67.7519
804	28883.7	67.7101
803	29290.7	67.6684
802	29773.1	67.6266
801	30255.5	67.5849
800	28597.3	67.5431
799	28928.9	67.5014
798	29290.7	67.4597
797	30029.4	67.4179
796	29848.5	67.3762
795	29637.4	67.3344
794	29245.5	67.2927
793	30557	67.2509
792	30873.6	67.2092
791	31310.8	67.1674
790	29275.6	67.1257
789	29712.8	67.084
788	29969.1	67.0422
787	30119.8	67.0005
786	29230.4	66.9903
785	29878.6	66.9943
784	29833.4	66.9982
783	29562.1	67.0022
782	30150	67.0062
781	29788.2	67.0102
780	30466.6	67.0142
779	30074.6	67.0182
778	30753	67.0221
777	31129.9	67.0261
776	29938.9	67.0301
775	30059.5	67.0341
774	30511.8	67.0381
773	30406.3	67.0421
772	30059.5	67.0461
771	30210.3	67.05
770	30873.6	67.054
769	31099.7	67.058
768	31009.3	67.062
767	30421.3	67.066
766	30466.6	67.07
765	30511.8	67.0739
764	30737.9	67.0779
763	31340.9	67.0819
762	31853.5	67.0859
761	31974.1	67.0899
760	32290.6	67.0939
759	30949	67.0978
758	30436.4	67.1018
757	30813.3	67.1058
756	31838.4	67.1098
755	32004.2	67.1138
754	30677.6	67.1178
753	30964	67.1218
752	31582.1	67.1257
751	32019.3	67.1297
750	31446.4	67.1337
749	31898.7	67.1377
748	31461.5	67.1417
747	32094.7	67.1457
746	32999.2	67.1496
745	33180.1	67.1536
744	33195.1	67.1576
743	32577.1	67.1616
742	32682.6	67.1656
741	32441.4	67.1696
740	31959	67.1735
739	31144.9	67.1775
738	32305.7	67.1815
737	32682.6	67.1855
736	33104.7	67.1895
735	31883.6	67.1935
734	33059.5	67.1975
733	33285.6	67.2014
732	33225.3	67.2054
731	34144.9	67.2094
730	33436.3	67.2134
729	33496.6	67.2174
728	33481.6	67.2214
727	33752.9	67.2253
726	33315.7	67.2079
725	32908.7	67.1809
724	32577.1	67.1538
723	33436.3	67.1268
722	33858.4	67.0997
721	33496.6	67.0727
720	33255.4	67.0456
719	33361	67.0186
718	33979	66.9915
717	34009.2	66.9645
716	35049.4	66.9374
715	34461.4	66.9104
714	34039.3	66.8833
713	34808.2	66.8563
712	34491.6	66.8292
711	34295.6	66.8022
710	34687.6	66.7751
709	34431.3	66.748
708	34567	66.721
707	34235.3	66.6939
706	35185	66.6669
705	35637.3	66.6398
704	35185	66.6128
703	35335.8	66.5857
702	34868.5	66.5587
701	35275.5	66.5316
700	36903.6	66.5046
699	35305.6	66.4775
698	36315.7	66.4505
697	35396.1	66.4234
696	35833.3	66.3964
695	36376	66.3693
694	35953.9	66.3423
693	36074.5	66.3152
692	36511.6	66.2882
691	36767.9	66.2611
690	36330.7	66.2341
689	36104.6	66.207
688	36662.4	66.18
687	36571.9	66.1529
686	37190	66.1259
685	37386	66.0988
684	36767.9	66.0718
683	36798.1	66.0447
682	38124.7	66.0177
681	37054.3	65.9906
680	36722.7	65.9636
679	37370.9	65.9365
678	37642.3	65.9095
677	37823.2	65.8824
676	37823.2	65.8691
675	37310.6	65.8621
674	37672.4	65.855
673	37642.3	65.8479
672	37190	65.8408
671	37762.9	65.8337
670	37612.1	65.8266
669	37762.9	65.8195
668	38004.1	65.8124
667	38516.6	65.8054
666	39134.7	65.7983
665	38516.6	65.7912
664	38546.8	65.7841
663	39014.1	65.777
662	38471.4	65.7699
661	39059.3	65.7628
660	39602	65.7557
659	38742.7	65.7486
658	39104.5	65.7416
657	40054.3	65.7345
656	39662.3	65.7274
655	40792.9	65.7203
654	39903.5	65.7132
653	40823.1	65.7061
652	39994	65.699
651	40114.6	65.6919
650	40385.9	65.6848
649	39602	65.6778
648	40476.4	65.6707
647	40039.2	65.6636
646	40476.4	65.6565
645	41335.6	65.6494
644	41591.9	65.6423
643	42571.8	65.6352
642	41818	65.6281
641	41878.3	65.621
640	42044.2	65.614
639	41169.8	65.6069
638	41561.8	65.5998
637	42873.3	65.5927
636	42496.4	65.5856
635	42029.1	65.5785
634	41908.5	65.5714
633	42752.7	65.5643
632	43883.3	65.5572
631	44365.7	65.5502
630	43506.4	65.5431
629	43732.6	65.536
628	44350.6	65.5289
627	43024	65.5218
626	43009	65.5147
625	42797.9	65.5076
624	42888.4	65.5005
623	43988.8	65.4934
622	44802.9	65.4864
621	45013.9	65.4793
620	44757.7	65.4722
619	44501.4	65.4651
618	43792.9	65.458
617	44697.4	65.4509
616	45360.7	65.4104
615	45421	65.3548
614	45149.6	65.2992
613	45586.8	65.2436
612	45421	65.188
611	46581.7	65.1324
610	46566.7	65.0768
609	46219.9	65.0212
608	46551.6	64.9656
607	45647.1	64.91
606	45692.3	64.8545
605	46355.6	64.7989
604	47350.6	64.7433
603	46702.3	64.6877
602	46687.3	64.6321
601	46792.8	64.5765
600	46822.9	64.5209
599	46943.5	64.4653
598	46642	64.4097
597	48089.2	64.3542
596	47833	64.2986
595	47863.1	64.243
594	47380.7	64.1874
593	47003.8	64.1318
592	48194.8	64.0762
591	48812.8	64.0206
590	48843	63.965
589	47878.2	63.9094
588	47576.7	63.8538
587	48194.8	63.7983
586	49415.8	63.7427
585	49039	63.6871
584	48797.8	63.6315
583	49943.5	63.5759
582	49883.2	63.5203
581	48827.9	63.4647
580	50772.6	63.4091
579	50350.5	63.3535
578	50968.6	63.2979
577	51571.6	63.2424
576	50757.5	63.285
575	49988.7	63.3717
574	50878.1	63.4584
573	50757.5	63.5452
572	50546.5	63.6319
571	49837.9	63.7186
570	50229.9	63.8053
569	50049	63.8921
568	50742.4	63.9788
567	50199.7	64.0655
566	50064.1	64.1523
565	50652	64.239
564	49355.5	64.3257
563	49370.6	64.4125
562	48164.6	64.4992
561	48240	64.5859
560	48918.4	64.6726
559	50275.1	64.7594
558	50516.3	64.8461
557	50124.4	64.9328
556	50938.4	65.0196
555	52159.5	65.1063
554	52732.3	65.193
553	54164.5	65.2797
552	54797.6	65.3665
551	55506.1	65.4532
550	56938.3	65.5399
549	57601.6	65.6267
548	55234.8	65.7134
547	55159.4	65.8001
546	52189.6	65.8869
545	50697.2	65.9736
544	50501.2	66.0603
543	49687.2	66.147
542	46627	66.2338
541	44561.7	66.3205
540	41727.6	66.4072
539	39752.8	66.494
538	37205.1	66.5807
537	34928.8	66.6674
536	33361	66.7541
535	31356	66.8409
534	33210.2	66.9276
533	35064.4	67.0143
532	37129.7	67.1011
531	42948.7	67.1878
530	66752.1	67.2745
529	147298	67.3613
528	184819	67.448
527	104093	67.5347
526	42993.9	67.6214
525	32577.1	67.7082
524	30300.7	67.7949
523	30029.4	67.8816
522	29878.6	67.9684
521	29260.6	68.0551
520	29727.9	68.1418
519	30346	68.2285
518	29969.1	68.3153
517	29818.3	68.402
516	29501.8	68.4055
515	29531.9	68.3716
514	29667.6	68.3376
513	29577.1	68.3037
512	29697.7	68.2698
511	29622.4	68.2358
510	30180.1	68.2019
509	29773.1	68.168
508	29185.2	68.1341
507	30873.6	68.1001
506	30104.8	68.0662
505	30180.1	68.0323
504	28702.8	67.9984
503	29064.6	67.9644
502	30029.4	67.9305
501	30346	67.8966
500	30165.1	67.8626
499	31099.7	67.8287
498	30150	67.7948
497	29969.1	67.7609
496	30315.8	67.7269
495	30406.3	67.693
494	30134.9	67.6591
493	29547	67.6251
492	29411.3	67.5912
491	30044.5	67.5573
490	28959.1	67.5234
489	29637.4	67.4894
488	29803.3	67.4555
487	30526.9	67.4216
486	29727.9	67.3877
485	30074.6	67.3537
484	29697.7	67.3198
483	30406.3	67.2859
482	30210.3	67.2519
481	30074.6	67.218
480	30240.4	67.1841
479	30089.7	67.1502
478	30707.8	67.1162
477	30074.6	67.0823
476	30285.7	67.0187
475	30315.8	66.9418
474	31717.8	66.8649
473	31732.9	66.7881
472	31084.6	66.7112
471	30210.3	66.6343
470	30949	66.5574
469	31054.5	66.4805
468	30964	66.4036
467	30933.9	66.3267
466	30662.5	66.2498
465	31340.9	66.1729
464	31054.5	66.096
463	30843.4	66.0191
462	31687.6	65.9422
461	30617.3	65.8653
460	29999.2	65.7885
459	30285.7	65.7116
458	31039.4	65.6347
457	31386.1	65.5578
456	31310.8	65.4809
455	31717.8	65.404
454	31778.1	65.3271
453	32064.5	65.2502
452	30994.2	65.1733
451	31310.8	65.0964
450	31416.3	65.0195
449	31250.5	64.9426
448	31325.8	64.8657
447	31295.7	64.7889
446	30346	64.712
445	30481.6	64.6351
444	30753	64.5582
443	31446.4	64.4813
442	31160	64.4044
441	31250.5	64.3275
440	31280.6	64.2506
439	32155	64.1737
438	32230.3	64.0968
437	31476.6	64.0199
436	31084.6	63.943
435	30511.8	63.8662
434	32381.1	63.7893
433	32155	63.7124
432	31702.7	63.6355
431	31416.3	63.5586
430	32049.4	63.4817
429	32215.3	63.4048
428	31054.5	63.3279
427	31808.2	63.251
426	32200.2	63.1361
425	31597.2	63.004
424	31371.1	62.872
423	32215.3	62.7399
422	30949	62.6079
421	32335.9	62.4758
420	33119.8	62.3437
419	32999.2	62.2117
418	33014.2	62.0796
417	32803.2	61.9476
416	32260.5	61.8155
415	32773	61.6835
414	32833.3	61.5514
413	32501.7	61.4194
412	32426.3	61.2873
411	31928.8	61.1553
410	32275.6	61.0232
409	32456.5	60.8912
408	32034.4	60.7591
407	32245.4	60.6271
406	32486.6	60.495
405	32833.3	60.363
404	32727.8	60.2309
403	32320.8	60.0989
402	33240.4	59.9668
401	32697.7	59.8348
400	32441.4	59.7027
399	33843.4	59.5707
398	32818.3	59.4386
397	32155	59.3065
396	33255.4	59.1745
395	34551.9	59.0424
394	33783.1	58.9104
393	33391.1	58.7783
392	33165	58.6463
391	33707.7	58.5142
390	33134.8	58.3822
389	33617.2	58.2501
388	34310.7	58.1181
387	33572	57.986
386	34175	58.0747
385	34355.9	58.2625
384	35245.3	58.4502
383	33994.1	58.638
382	33647.4	58.8258
381	32803.2	59.0136
380	33029.3	59.2014
379	33044.4	59.3892
378	34536.8	59.577
377	33858.4	59.7648
376	34250.4	59.9526
375	34808.2	60.1404
374	34416.2	60.3281
373	35637.3	60.5159
372	34672.5	60.7037
371	35109.7	60.8915
370	33858.4	61.0793
369	34551.9	61.2671
368	35818.2	61.4549
367	34340.8	61.6427
366	35049.4	61.8305
365	35637.3	62.0183
364	35561.9	62.2061
363	35471.5	62.3938
362	35049.4	62.5816
361	35516.7	62.7694
360	35863.4	62.9572
359	35124.7	63.145
358	35335.8	63.3328
357	35908.6	63.5206
356	35727.7	63.7084
355	35938.8	63.8962
354	35501.6	64.084
353	35652.4	64.2717
352	37250.3	64.4595
351	36722.7	64.6473
350	37597	64.8351
349	36677.5	65.0229
348	37054.3	65.2107
347	36345.8	65.3985
346	36315.7	65.5863
345	36979	65.7741
344	37295.5	65.9619
343	37506.6	66.1497
342	36888.5	66.3374
341	36406.1	66.5252
340	37732.7	66.713
339	37777.9	66.9008
338	38320.6	67.0886
337	37883.5	67.2764
336	37747.8	67.4642
335	37250.3	67.652
334	37793	67.8398
333	37747.8	68.0276
332	36556.9	68.2153
331	38501.5	68.4031
330	37989	68.5909
329	36948.8	68.7787
328	37913.6	68.9665
327	38893.5	69.1543
326	39195	69.3421
325	39014.1	69.5299
324	39375.9	69.7177
323	39074.4	69.9055
322	38531.7	70.0933
321	39044.2	70.281
320	40084.4	70.4688
319	39662.3	70.6566
318	39164.8	70.8444
317	38923.6	71.0322
316	39556.8	71.22
315	40385.9	71.4078
314	39617.1	71.5956
313	39752.8	71.7834
312	39632.2	71.9712
311	39662.3	72.1589
310	40099.5	72.3467
309	40054.3	72.5345
308	40250.2	72.7223
307	40461.3	72.9101
306	41034.1	73.0979
305	41004	73.2857
304	40642.2	73.4735
303	42300.4	73.6613
302	42421	73.8491
301	42993.9	74.0369
300	44923.5	74.2246
299	44365.7	74.4124
298	44471.2	74.6002
297	42556.7	74.788
296	42797.9	74.8463
295	40868.3	74.8465
294	38923.6	74.8467
293	38516.6	74.8469
292	38275.4	74.847
291	37250.3	74.8472
290	36888.5	74.8474
289	36029.2	74.8476
288	35456.4	74.8477
287	35381	74.8479
286	36737.8	74.8481
285	36918.7	74.8482
284	38501.5	74.8484
283	39933.7	74.8486
282	58882.9	74.8488
281	108450	74.8489
280	106897	74.8491
279	54888.1	74.8493
278	36014.2	74.8494
277	34958.9	74.8496
276	34898.6	74.8498
275	34536.8	74.85
274	34702.6	74.8501
273	34340.8	74.8503
272	35064.4	74.8505
271	35773	74.8507
270	34823.2	74.8508
269	34597.1	74.851
268	32908.7	74.8512
267	33587.1	74.8513
266	34491.6	74.8515
265	34808.2	74.8517
264	34491.6	74.8519
263	34416.2	74.852
262	35245.3	74.8522
261	34989.1	74.8524
260	33948.9	74.8526
259	33752.9	74.8527
258	33858.4	74.8529
257	35034.3	74.8531
256	34808.2	74.8532
255	34989.1	74.8534
254	33255.4	74.8536
253	34265.5	74.8538
252	33843.4	74.8539
251	33737.8	74.8541
250	34099.6	74.8543
249	33918.7	74.8544
248	34461.4	74.8546
247	34762.9	74.8548
246	35365.9	74.8303
245	36134.8	74.7947
244	35712.7	74.7591
243	35350.9	74.7235
242	35471.5	74.6879
241	35109.7	74.6524
240	35320.7	74.6168
239	35230.3	74.5812
238	34099.6	74.5456
237	36104.6	74.51
236	35516.7	74.4744
235	35124.7	74.4389
234	34989.1	74.4033
233	35712.7	74.3677
232	35275.5	74.3321
231	33918.7	74.2965
230	35124.7	74.2609
229	35245.3	74.2253
228	36285.5	74.1898
227	36451.3	74.1542
226	34461.4	74.1186
225	33994.1	74.083
224	35411.2	74.0474
223	35004.1	74.0118
222	35471.5	73.9762
221	35049.4	73.9407
220	33436.3	73.9051
219	33180.1	73.8695
218	34567	73.8339
217	35094.6	73.7983
216	34386.1	73.7627
215	34732.8	73.7271
214	34868.5	73.6916
213	34958.9	73.656
212	34943.8	73.6204
211	34732.8	73.5848
210	34838.3	73.5492
209	35607.1	73.5136
208	34928.8	73.478
207	34567	73.4425
206	33783.1	73.4069
205	33662.5	73.3713
204	34190.1	73.3357
203	33873.5	73.3001
202	34386.1	73.2645
201	34732.8	73.2289
200	34491.6	73.1934
199	34144.9	73.1578
198	34084.6	73.1222
197	34371	73.0866
196	34642.3	73.051
195	33481.6	73.0154
194	34009.2	72.9798
193	32893.6	72.9443
192	32938.9	72.9087
191	33677.5	72.8731
190	33270.5	72.8375
189	32350.9	72.8019
188	32516.8	72.7663
187	33964	72.7307
186	32758	72.6689
185	33134.8	72.5953
184	32652.4	72.5217
183	32893.6	72.4481
182	34084.6	72.3745
181	32697.7	72.301
180	32577.1	72.2274
179	31989.1	72.1538
178	32426.3	72.0802
177	31928.8	72.0066
176	31099.7	71.933
175	31898.7	71.8594
174	30496.7	71.7858
173	31129.9	71.7122
172	31446.4	71.6386
171	31160	71.565
170	30361	71.4914
169	31506.7	71.4178
168	32245.4	71.3442
167	31280.6	71.2706
166	31386.1	71.197
165	32350.9	71.1234
164	32923.8	71.0498
163	32245.4	70.9762
162	29622.4	70.9026
161	28054.6	70.829
160	26140	70.7554
159	24919	70.6818
158	22371.3	70.6082
157	21165.3	70.5346
156	20667.8	70.4611
155	21783.4	70.3875
154	21979.3	70.3139
153	22763.2	70.2403
152	26125	70.1667
151	35908.6	70.0931
150	50983.6	70.0195
149	56350.3	69.9459
148	43988.8	69.8723
147	35381	69.7987
146	35094.6	69.7251
145	27557.1	69.6515
144	20411.5	69.5779
143	17939.2	69.5043
142	16296.1	69.4307
141	15813.7	69.3571
140	15843.8	69.2835
139	16356.4	69.2099
138	16416.7	69.1363
137	15783.5	69.0627
136	16492	68.9891
135	16431.7	68.9155
134	15708.1	68.8419
133	15708.1	68.7683
132	15602.6	68.6947
131	15647.8	68.6212
130	15466.9	68.5688
129	15647.8	68.5261
128	14969.5	68.4833
127	14954.4	68.4405
126	14381.5	68.3978
125	13507.2	68.355
124	13899.1	68.3122
123	13899.1	68.2695
122	13582.6	68.2267
121	13733.3	68.184
120	12919.3	68.1412
119	13808.7	68.0984
118	14095.1	68.0557
117	14366.5	68.0129
116	14396.6	67.9701
115	14411.7	67.9274
114	14622.7	67.8846
113	15195.6	67.8418
112	15436.8	67.7991
111	13642.9	67.7563
110	11381.6	67.7136
109	9286.2	67.6708
108	7808.85	67.628
107	6587.77	67.5853
106	6135.52	67.5425
105	4989.82	67.4997
104	4793.85	67.457
103	5140.57	67.4142
102	5818.95	67.3714
101	7989.75	67.3287
100	16069.9	67.2859
99	34144.9	67.2432
98	43883.3	67.2004
97	25853.6	67.1576
96	13431.8	67.1149
95	18828.7	67.0721
94	13869	67.0293
93	4266.22	66.9866
92	2381.85	66.9438
91	2427.07	66.901
90	2381.85	66.8583
89	2306.47	66.8155
88	2216.02	66.7728
87	2276.32	66.73
86	2170.8	66.6872
85	2170.8	66.6445
84	2231.1	66.6017
83	2155.72	66.5589
82	2366.77	66.5162
81	1944.67	66.4734
80	2502.45	66.4307
79	2020.05	66.3879
78	2246.17	66.3451
77	2125.57	66.3024
76	2035.12	66.2596
75	2110.5	66.2168
74	2125.57	66.1741
73	2517.52	66.1313
72	2276.32	66.0885
71	2623.05	66.0458
70	2577.82	66.003
69	2457.22	65.9603
68	2276.32	65.9175
67	2276.32	65.8747
66	2381.85	65.832
65	2517.52	65.7892
64	2321.55	65.7464
63	2261.25	65.7037
62	2427.07	65.6609
61	2442.15	65.6181
60	2366.77	65.5754
59	2306.47	65.5326
58	2532.6	65.4899
57	2668.27	65.4471
56	2412	65.4043
55	2653.2	65.3616
54	2517.52	65.3188
53	2517.52	65.276
52	2396.92	65.2333
51	2427.07	65.1905
50	2562.75	65.1477
49	2577.82	65.105
48	2788.87	65.0622
47	2532.6	65.0195
46	2713.5	64.9767
45	2743.65	64.9339
44	2487.37	64.8912
43	2939.62	64.8484
42	2607.97	64.8056
41	2638.12	64.7629
40	2683.35	64.7201
39	2758.72	64.6773
38	2472.3	64.6346
37	2487.37	64.5918
36	2653.2	64.5491
35	2381.85	64.5063
34	2185.87	64.4635
33	2216.02	64.4208
32	2125.57	64.378
31	1733.62	64.3352
30	1944.67	64.2925
29	1884.37	64.2497
28	2246.17	64.2069
27	1929.6	64.1642
26	2185.87	64.1214
25	2668.27	64.0787
24	3346.65	64.0359
23	3964.72	63.9931
22	5170.72	63.9504
21	6090.3	63.9076
20	5004.9	63.8648
19	3090.37	63.8221
18	2140.65	63.7793
17	1356.75	63.7365
16	1326.6	63.6938
15	1447.2	63.651
14	1793.92	63.6083
13	2668.27	63.5655
12	2261.25	63.5227
11	1567.8	63.48
10	1613.02	63.4372
9	1748.7	63.3944
8	1582.87	63.3517
7	1582.87	63.3089
6	1582.87	63.2661
5	2004.97	63.2234
4	2246.17	63.1806
3	1944.67	63.1379
2	1688.4	63.0951
1	1266.3	63.0523
0	648.225	63.0096
-1	376.875	62.9668
-2	391.95	62.924
-3	301.5	62.8813
-4	105.525	62.8385
-5	30.15	62.7957
