# Supplementary material for: Surface hydrophobization of hydrogels via interface dynamics-induced network reconfiguration
Source: Nat Commun. 2024 Jan 3;15:239. doi: 10.1038/s41467-023-44646-5 (PMC10764767; doi:10.1038/s41467-023-44646-5)
Supplement: Supplementary file 10 — Source data [file 41467_2023_44646_MOESM10_ESM.zip › Source data/Figure S21/XPS_5% DMDMS.xlsx]

## Sheet: 2-C 1s
	62239-2/62339-2/62339-2/C 1s
Binding energy (eV)	Counts per second	Trans Fn
300	15588.6	12.9447
299.9	15831.2	12.9441
299.8	15965.9	12.9435
299.7	15596.3	12.9429
299.6	15896.6	12.9423
299.5	15939	12.9418
299.4	15954.4	12.9412
299.3	15904.3	12.9406
299.2	15838.9	12.94
299.1	15942.8	12.9394
299	15788.8	12.9388
298.9	15530.9	12.9382
298.8	15827.3	12.9376
298.7	15596.3	12.937
298.6	15465.4	12.9364
298.5	15411.5	12.9358
298.4	15573.2	12.9352
298.3	15438.5	12.9346
298.2	15738.8	12.934
298.1	15234.4	12.9334
298	15700.3	12.9328
297.9	15600.2	12.9323
297.8	15365.3	12.9317
297.7	15588.6	12.9311
297.6	15292.2	12.9305
297.5	15619.4	12.9299
297.4	15654.1	12.9293
297.3	15557.8	12.9287
297.2	15157.4	12.9281
297.1	14868.7	12.9275
297	14911	12.9269
296.9	15130.5	12.9263
296.8	15215.2	12.9257
296.7	15392.3	12.9251
296.6	15176.7	12.9252
296.5	14826.3	12.9253
296.4	15180.5	12.9254
296.3	15107.4	12.9256
296.2	14957.2	12.9257
296.1	15030.4	12.9258
296	14926.4	12.9259
295.9	14760.9	12.9261
295.8	14476	12.9262
295.7	14737.8	12.9263
295.6	14930.3	12.9264
295.5	14703.1	12.9266
295.4	14845.6	12.9267
295.3	15057.3	12.9268
295.2	15045.8	12.9269
295.1	14826.3	12.9271
295	14895.6	12.9272
294.9	14518.3	12.9273
294.8	14406.7	12.9275
294.7	14733.9	12.9276
294.6	14495.2	12.9277
294.5	14429.8	12.9278
294.4	14699.3	12.928
294.3	14791.7	12.9281
294.2	14141	12.9282
294.1	14306.6	12.9283
294	14441.3	12.9285
293.9	14337.4	12.9286
293.8	14414.4	12.9287
293.7	14241.1	12.9288
293.6	14360.5	12.929
293.5	14460.6	12.9291
293.4	14468.3	12.9292
293.3	14857.1	12.9293
293.2	14322	12.9295
293.1	14260.4	12.9296
293	14537.6	12.9297
292.9	14522.2	12.9299
292.8	14295	12.93
292.7	14037.1	12.9301
292.6	14071.7	12.9302
292.5	14271.9	12.9304
292.4	13933.1	12.9305
292.3	14214.2	12.9306
292.2	13963.9	12.9307
292.1	13890.8	12.9309
292	14406.7	12.931
291.9	13983.2	12.9311
291.8	13979.3	12.9312
291.7	14129.5	12.9314
291.6	14060.2	12.9315
291.5	14017.8	12.9316
291.4	13829.2	12.9317
291.3	13971.6	12.9319
291.2	14206.5	12.932
291.1	13956.2	12.9321
291	13844.6	12.9323
290.9	13902.3	12.9324
290.8	13848.4	12.9325
290.7	14060.2	12.9326
290.6	14067.9	12.9328
290.5	13952.4	12.9329
290.4	13956.2	12.933
290.3	14087.1	12.9331
290.2	13979.3	12.9333
290.1	13948.5	12.9334
290	13371	12.9335
289.9	13382.6	12.9336
289.8	13575.1	12.9338
289.7	13713.7	12.9339
289.6	13636.7	12.934
289.5	13321	12.9341
289.4	13224.7	12.9343
289.3	13413.4	12.9344
289.2	13217	12.9345
289.1	13440.3	12.9347
289	13355.6	12.9348
288.9	13120.8	12.9349
288.8	13263.2	12.935
288.7	13136.2	12.9352
288.6	13047.6	12.9353
288.5	12993.7	12.9354
288.4	13105.4	12.9355
288.3	13070.7	12.9357
288.2	13059.2	12.9358
288.1	13247.8	12.9359
288	13586.6	12.936
287.9	13548.1	12.9362
287.8	13602	12.9363
287.7	13240.1	12.9364
287.6	13344.1	12.9365
287.5	13301.7	12.9367
287.4	13251.7	12.9368
287.3	13020.7	12.9369
287.2	12943.7	12.9371
287.1	12897.5	12.9372
287	13170.8	12.9373
286.9	13274.8	12.9374
286.8	13563.5	12.9376
286.7	13424.9	12.9377
286.6	13567.4	12.9378
286.5	13702.1	12.9379
286.4	13998.6	12.9381
286.3	13736.8	12.9382
286.2	14160.3	12.9383
286.1	14060.2	12.9384
286	13975.5	12.9386
285.9	14129.5	12.9387
285.8	14383.6	12.9388
285.7	14102.5	12.9389
285.6	14237.3	12.9391
285.5	14137.2	12.9392
285.4	14164.1	12.9393
285.3	14056.3	12.9395
285.2	13863.8	12.9396
285.1	14133.3	12.9397
285	14383.6	12.9398
284.9	14237.3	12.94
284.8	14314.3	12.9401
284.7	13679	12.9402
284.6	13817.6	12.9403
284.5	14264.2	12.9405
284.4	14106.4	12.9406
284.3	14040.9	12.9407
284.2	14630	12.9408
284.1	14472.1	12.941
284	14449	12.9411
283.9	14352.8	12.9412
283.8	14537.6	12.9413
283.7	15488.5	12.9415
283.6	15503.9	12.9416
283.5	15311.4	12.9417
283.4	15923.6	12.9419
283.3	15958.2	12.942
283.2	16004.4	12.9421
283.1	15819.6	12.9422
283	16277.8	12.9424
282.9	16504.9	12.9425
282.8	16832.2	12.9426
282.7	17382.7	12.9427
282.6	18653.2	12.9429
282.5	20062.3	12.943
282.4	22264.5	12.9431
282.3	24174.1	12.9432
282.2	27092.4	12.9434
282.1	29991.5	12.9435
282	33410.3	12.9436
281.9	38192	12.9437
281.8	42534.8	12.9439
281.7	47162.5	12.944
281.6	51270.4	12.9441
281.5	55266.7	12.9442
281.4	57646	12.9444
281.3	59082.1	12.9445
281.2	59386.2	12.9446
281.1	58354.4	12.9448
281	55143.5	12.9449
280.9	51000.9	12.945
280.8	45880.4	12.9451
280.7	41214.2	12.9453
280.6	35200.5	12.9454
280.5	29906.8	12.9455
280.4	25109.7	12.9456
280.3	21925.7	12.9458
280.2	19392.4	12.9459
280.1	17436.6	12.946
280	16320.1	12.9461
279.9	15307.6	12.9463
279.8	14422.1	12.9464
279.7	13906.2	12.9465
279.6	14033.2	12.9466
279.5	13432.6	12.9468
279.4	13621.3	12.9469
279.3	13629	12.947
279.2	13344.1	12.9472
279.1	13525	12.9473
279	13124.6	12.9474
278.9	13505.8	12.9475
278.8	13363.3	12.9477
278.7	13274.8	12.9478
278.6	13475	12.9479
278.5	13255.5	12.948
278.4	13097.7	12.9482
278.3	13294	12.9483
278.2	13136.2	12.9484
278.1	13313.3	12.9485
278	13313.3	12.9487
277.9	13182.4	12.9488
277.8	12793.5	12.9489
277.7	12793.5	12.949
277.6	13332.5	12.9492
277.5	12989.9	12.9493
277.4	13367.2	12.9494
277.3	13163.1	12.9496
277.2	12901.3	12.9497
277.1	13066.9	12.9498
277	12986	12.9499

## Sheet: 1-O 1s
	62239-2/62339-2/62339-2/O 1s
Binding energy (eV)	Counts per second	Trans Fn
543	18341.3	13.2918
542.9	18661.1	13.2918
542.8	18075.9	13.2919
542.7	18449.9	13.2919
542.6	18311.2	13.2919
542.5	17680.7	13.292
542.4	17738	13.292
542.3	17900.9	13.292
542.2	17834.5	13.292
542.1	17735	13.2921
542	17472.5	13.2921
541.9	17276.5	13.2921
541.8	17469.5	13.2921
541.7	17357.9	13.2922
541.6	17047.2	13.2922
541.5	16836	13.2922
541.4	16977.8	13.2923
541.3	16872.2	13.2923
541.2	17104.5	13.2923
541.1	16848.1	13.2923
541	16522.3	13.2924
540.9	16597.7	13.2924
540.8	16636.9	13.2924
540.7	16401.6	13.2925
540.6	16353.4	13.2925
540.5	16157.3	13.2925
540.4	16277.9	13.2925
540.3	16244.8	13.2926
540.2	15789.2	13.2926
540.1	15834.5	13.2926
540	15620.3	13.2926
539.9	15412.2	13.2927
539.8	15291.5	13.2927
539.7	15596.2	13.2927
539.6	15451.4	13.2928
539.5	15306.6	13.2928
539.4	15014	13.2928
539.3	14929.5	13.2928
539.2	14709.3	13.2929
539.1	14326.2	13.2929
539	14214.5	13.2929
538.9	14190.4	13.293
538.8	14042.6	13.293
538.7	14000.4	13.293
538.6	14018.5	13.293
538.5	13750	13.2931
538.4	13550.9	13.2931
538.3	13433.2	13.2931
538.2	13638.4	13.2932
538.1	13481.5	13.2932
538	13451.3	13.2932
537.9	13306.5	13.2932
537.8	13372.9	13.2933
537.7	13116.5	13.2933
537.6	13092.3	13.2933
537.5	13149.7	13.2933
537.4	12727.3	13.2934
537.3	12639.8	13.2934
537.2	12848	13.2934
537.1	12968.7	13.2935
537	12811.8	13.2935
536.9	12295.9	13.2935
536.8	12292.9	13.2935
536.7	12627.8	13.2936
536.6	12458.8	13.2936
536.5	12042.5	13.2936
536.4	11988.2	13.2937
536.3	12187.3	13.2937
536.2	12111.9	13.2937
536.1	12507.1	13.2937
536	12130	13.2938
535.9	12045.6	13.2938
535.8	12042.5	13.2938
535.7	12181.3	13.2939
535.6	12087.8	13.2939
535.5	11973.2	13.2939
535.4	11828.4	13.2939
535.3	12105.9	13.294
535.2	12024.4	13.294
535.1	11985.2	13.294
535	11940	13.294
534.9	11964.1	13.2941
534.8	11888.7	13.2941
534.7	12042.5	13.2941
534.6	11958.1	13.2942
534.5	11937	13.2942
534.4	11933.9	13.2942
534.3	12286.9	13.2942
534.2	12362.3	13.2943
534.1	12624.8	13.2943
534	12121	13.2943
533.9	12054.6	13.2944
533.8	12021.4	13.2944
533.7	12006.3	13.2944
533.6	12507.1	13.2944
533.5	12241.6	13.2945
533.4	12648.9	13.2945
533.3	12359.3	13.2945
533.2	12709.2	13.2945
533.1	12657.9	13.2946
533	12458.8	13.2946
532.9	12642.9	13.2946
532.8	12971.7	13.2947
532.7	12977.7	13.2947
532.6	12633.8	13.2947
532.5	13053.1	13.2947
532.4	13300.5	13.2948
532.3	12950.6	13.2948
532.2	13059.2	13.2948
532.1	13113.5	13.2949
532	12899.3	13.2949
531.9	12980.7	13.2949
531.8	13176.8	13.2949
531.7	13345.7	13.295
531.6	13786.2	13.295
531.5	14199.5	13.295
531.4	14413.6	13.2951
531.3	14341.2	13.2951
531.2	15327.7	13.2951
531.1	15617.3	13.2951
531	15707.8	13.2952
530.9	16932.6	13.2952
530.8	18148.3	13.2952
530.7	19261.4	13.2952
530.6	20579.7	13.2953
530.5	22169.5	13.2953
530.4	24754.8	13.2953
530.3	28133.4	13.2954
530.2	31687.1	13.2954
530.1	36160.8	13.2954
530	41065.9	13.2954
529.9	47699.5	13.2955
529.8	55232.2	13.2955
529.7	63452.6	13.2955
529.6	71899.2	13.2956
529.5	81115.2	13.2956
529.4	89999.2	13.2956
529.3	99863.7	13.2956
529.2	108443	13.2957
529.1	115194	13.2957
529	121089	13.2957
528.9	124121	13.2958
528.8	124576	13.2958
528.7	120917	13.2958
528.6	115276	13.2958
528.5	106543	13.2959
528.4	97362.9	13.2959
528.3	85202.7	13.2959
528.2	72937	13.2959
528.1	62022.7	13.296
528	51684.6	13.296
527.9	43961.9	13.296
527.8	36420.2	13.2961
527.7	30757.9	13.2961
527.6	26516.5	13.2961
527.5	23735.1	13.2961
527.4	21433.4	13.2962
527.3	19837.6	13.2962
527.2	18148.3	13.2962
527.1	16941.6	13.2963
527	15707.8	13.2963
526.9	15279.4	13.2963
526.8	14908.4	13.2963
526.7	14118	13.2964
526.6	13725.8	13.2964
526.5	13363.8	13.2964
526.4	13149.7	13.2964
526.3	12531.2	13.2965
526.2	12404.5	13.2965
526.1	12476.9	13.2965
526	12093.8	13.2966
525.9	12127	13.2966
525.8	12027.5	13.2966
525.7	11544.8	13.2966
525.6	12066.7	13.2967
525.5	12012.4	13.2967
525.4	11828.4	13.2967
525.3	11617.2	13.2968
525.2	11740.9	13.2968
525.1	11921.9	13.2968
525	11412.1	13.2968

## Sheet: 0-survey
	62239-2/62339-2/62339-2/Sequence/survey
Binding energy (eV)	Counts per second	Trans Fn
1200	26577.2	60.7486
1199	26094.8	60.9639
1198	25868.7	61.1792
1197	26125	61.3945
1196	25898.8	61.6098
1195	26366.2	61.8251
1194	26336	62.0405
1193	26155.1	62.2558
1192	26125	62.4711
1191	25793.3	62.6864
1190	26547.1	62.9017
1189	26170.2	63.117
1188	25130	63.3323
1187	26878.7	63.5476
1186	27270.7	63.7629
1185	26320.9	63.9782
1184	25853.6	64.1935
1183	26712.9	64.4088
1182	26381.2	64.6241
1181	27511.9	64.8394
1180	27542	65.0548
1179	27557.1	65.2701
1178	27934	65.4854
1177	27210.4	65.7007
1176	27738	65.794
1175	28325.9	65.8326
1174	27964.1	65.8712
1173	27466.6	65.9098
1172	27466.6	65.9483
1171	27587.2	65.9869
1170	28627.4	66.0255
1169	27421.4	66.0641
1168	28205.3	66.1026
1167	28371.1	66.1412
1166	28190.2	66.1798
1165	28175.2	66.2184
1164	27888.7	66.2569
1163	28582.2	66.2955
1162	28928.9	66.3341
1161	29230.4	66.3727
1160	28838.5	66.4112
1159	28808.3	66.4498
1158	28537	66.4884
1157	28763.1	66.527
1156	29607.3	66.5655
1155	29200.3	66.6041
1154	28989.2	66.6427
1153	29305.8	66.6813
1152	29381.2	66.7198
1151	28883.7	66.7584
1150	29788.2	66.797
1149	28657.6	66.8356
1148	29079.7	66.8741
1147	30361	66.9127
1146	29230.4	66.9513
1145	30541.9	66.9899
1144	29833.4	67.0284
1143	28612.3	67.067
1142	29712.8	67.1056
1141	30300.7	67.1442
1140	31129.9	67.1827
1139	30662.5	67.2213
1138	30180.1	67.2599
1137	30662.5	67.2985
1136	30933.9	67.337
1135	31386.1	67.3756
1134	30330.9	67.4142
1133	31024.3	67.4528
1132	31386.1	67.4913
1131	31340.9	67.5299
1130	31582.1	67.5685
1129	31868.5	67.6071
1128	31446.4	67.6456
1127	33526.8	67.6842
1126	31898.7	67.7218
1125	30677.6	67.7589
1124	30692.7	67.796
1123	31883.6	67.8331
1122	32396.2	67.8702
1121	32155	67.9073
1120	31943.9	67.9444
1119	31974.1	67.9815
1118	32245.4	68.0186
1117	32923.8	68.0557
1116	32908.7	68.0928
1115	32260.5	68.13
1114	32260.5	68.1671
1113	33632.3	68.2042
1112	32803.2	68.2413
1111	33572	68.2784
1110	33617.2	68.3155
1109	32848.4	68.3526
1108	33285.6	68.3897
1107	32637.4	68.4268
1106	32350.9	68.4639
1105	33964	68.501
1104	34567	68.5381
1103	33104.7	68.5752
1102	33466.5	68.6123
1101	33466.5	68.6494
1100	34039.3	68.6865
1099	34325.8	68.7237
1098	34024.3	68.7608
1097	35139.8	68.7979
1096	35652.4	68.835
1095	35577	68.8721
1094	34401.1	68.9092
1093	35546.8	68.9463
1092	35034.3	68.9834
1091	35245.3	69.0205
1090	34386.1	69.0576
1089	35426.2	69.0947
1088	35501.6	69.1318
1087	35727.7	69.1689
1086	36888.5	69.206
1085	36556.9	69.2431
1084	36888.5	69.2802
1083	35320.7	69.3174
1082	35878.5	69.3545
1081	36345.8	69.3916
1080	36149.8	69.4287
1079	37657.3	69.4658
1078	37928.7	69.5029
1077	37235.2	69.54
1076	37642.3	69.557
1075	37190	69.565
1074	37220.2	69.573
1073	36798.1	69.5809
1072	37446.3	69.5889
1071	37898.5	69.5969
1070	38350.8	69.6049
1069	37793	69.6129
1068	37928.7	69.6208
1067	38245.3	69.6288
1066	39451.3	69.6368
1065	39059.3	69.6448
1064	38245.3	69.6528
1063	38064.4	69.6607
1062	38185	69.6687
1061	38863.3	69.6767
1060	39556.8	69.6847
1059	39692.5	69.6927
1058	40009	69.7006
1057	40295.5	69.7086
1056	41411	69.7166
1055	41380.9	69.7246
1054	41320.6	69.7326
1053	40174.9	69.7406
1052	40823.1	69.7485
1051	41697.4	69.7565
1050	40838.2	69.7645
1049	40853.2	69.7725
1048	40762.8	69.7805
1047	41290.4	69.7884
1046	41908.5	69.7964
1045	41893.4	69.8044
1044	42149.7	69.8124
1043	42375.8	69.8204
1042	41818	69.8283
1041	43174.8	69.8363
1040	42963.7	69.8443
1039	41501.5	69.8523
1038	43431.1	69.8603
1037	43747.6	69.8682
1036	44305.4	69.8762
1035	42888.4	69.8842
1034	43310.5	69.8922
1033	43054.2	69.9002
1032	43612	69.9081
1031	43627	69.9161
1030	43973.8	69.9241
1029	43838.1	69.9321
1028	45601.9	69.9401
1027	45044.1	69.948
1026	45948.6	69.9582
1025	45104.4	69.9693
1024	45616.9	69.9804
1023	45692.3	69.9915
1022	46566.7	70.0026
1021	46355.6	70.0137
1020	44802.9	70.0248
1019	46219.9	70.0359
1018	45677.2	70.047
1017	47441	70.0581
1016	46943.5	70.0692
1015	46024	70.0803
1014	48194.8	70.0914
1013	49400.8	70.1025
1012	47697.3	70.1136
1011	46928.5	70.1247
1010	47260.1	70.1358
1009	45767.7	70.1469
1008	46054.1	70.158
1007	45993.8	70.1691
1006	46280.2	70.1802
1005	46235	70.1913
1004	46400.8	70.2024
1003	46988.8	70.2135
1002	47576.7	70.2246
1001	48134.5	70.2357
1000	50109.3	70.2468
999	50757.5	70.2579
998	51179.6	70.269
997	53048.9	70.2801
996	52868	70.2912
995	49988.7	70.3023
994	49792.7	70.3134
993	48496.3	70.3245
992	47214.9	70.3356
991	45662.2	70.3467
990	45436	70.3578
989	42586.9	70.3689
988	42375.8	70.38
987	41923.6	70.3911
986	41607	70.4022
985	41953.7	70.4133
984	42029.1	70.4244
983	41576.8	70.4355
982	40340.7	70.4466
981	42466.3	70.4577
980	45029	70.4688
979	48616.9	70.4799
978	51812.8	70.491
977	53697.1	70.5021
976	56139.3	70.4959
975	59109.1	70.4819
974	54842.8	70.4679
973	48526.4	70.4538
972	41908.5	70.4398
971	39481.4	70.4258
970	37069.4	70.4118
969	34521.7	70.3978
968	34024.3	70.3838
967	31235.4	70.3698
966	30496.7	70.3558
965	28778.2	70.3418
964	25431.5	70.3278
963	25627.5	70.3138
962	24692.8	70.2998
961	24511.9	70.2858
960	23547.1	70.2718
959	24270.7	70.2578
958	24255.7	70.2438
957	24120	70.2298
956	24451.6	70.2158
955	23652.7	70.2018
954	24346.1	70.1878
953	23924	70.1738
952	23517	70.1598
951	23728	70.1458
950	24059.7	70.1318
949	24300.9	70.1178
948	23667.7	70.1037
947	24059.7	70.0897
946	23064.7	70.0757
945	24089.8	70.0617
944	24391.3	70.0477
943	23833.6	70.0337
942	22853.7	70.0197
941	23547.1	70.0057
940	22838.6	69.9917
939	23125	69.9777
938	23863.7	69.9637
937	24738.1	69.9497
936	24888.8	69.9357
935	24044.6	69.9217
934	24331	69.9077
933	24225.5	69.8937
932	23713	69.8797
931	24421.5	69.8657
930	24542.1	69.8517
929	24225.5	69.8377
928	24376.3	69.8237
927	24903.9	69.8097
926	23697.9	69.8036
925	24120	69.8012
924	24376.3	69.7988
923	25024.5	69.7963
922	24135.1	69.7939
921	24436.6	69.7915
920	24165.2	69.789
919	24572.2	69.7866
918	24331	69.7842
917	24285.8	69.7818
916	23637.6	69.7793
915	23984.3	69.7769
914	24843.6	69.7745
913	24873.7	69.772
912	24798.4	69.7696
911	24195.4	69.7672
910	24723	69.7647
909	24768.2	69.7623
908	25522	69.7599
907	24934	69.7574
906	25054.6	69.755
905	24647.6	69.7526
904	25024.5	69.7501
903	25371.2	69.7477
902	25748.1	69.7453
901	25235.5	69.7428
900	24617.5	69.7404
899	24934	69.738
898	25054.6	69.7355
897	24753.1	69.7331
896	24903.9	69.7307
895	24873.7	69.7282
894	25401.4	69.7258
893	25913.9	69.7234
892	24707.9	69.7209
891	24949.1	69.7185
890	25838.5	69.7161
889	25989.3	69.7136
888	25356.1	69.7112
887	25597.3	69.7088
886	26019.4	69.7063
885	25160.2	69.7039
884	25522	69.7015
883	26320.9	69.6991
882	26411.4	69.6966
881	25672.7	69.6942
880	25506.9	69.6918
879	25838.5	69.6893
878	26682.7	69.6869
877	25944.1	69.6845
876	25114.9	69.6695
875	25009.4	69.649
874	26064.7	69.6285
873	25657.6	69.608
872	26019.4	69.5874
871	26004.4	69.5669
870	26381.2	69.5464
869	25883.8	69.5258
868	25401.4	69.5053
867	25838.5	69.4848
866	26185.3	69.4643
865	26441.5	69.4437
864	26351.1	69.4232
863	26577.2	69.4027
862	26155.1	69.3821
861	26064.7	69.3616
860	26275.7	69.3411
859	26893.8	69.3206
858	26471.7	69.3
857	26275.7	69.2795
856	27150.1	69.259
855	27135	69.2384
854	26637.5	69.2179
853	25401.4	69.1974
852	25476.7	69.1769
851	26396.3	69.1563
850	26878.7	69.1358
849	26622.4	69.1153
848	26516.9	69.0948
847	27210.4	69.0742
846	26999.3	69.0537
845	27632.5	69.0332
844	27692.8	69.0126
843	26562.1	68.9921
842	27361.1	68.9716
841	26562.1	68.9511
840	26939	68.9305
839	27331	68.91
838	26320.9	68.8895
837	26290.8	68.8689
836	26743	68.8484
835	26637.5	68.8279
834	26275.7	68.8074
833	26516.9	68.7868
832	27361.1	68.7663
831	27768.1	68.7458
830	27044.5	68.7252
829	26351.1	68.7047
828	28582.2	68.6842
827	27451.6	68.6637
826	27768.1	68.6285
825	28084.7	68.5868
824	27647.5	68.545
823	27300.8	68.5033
822	27225.4	68.4615
821	28190.2	68.4198
820	26954.1	68.378
819	27119.9	68.3363
818	28024.4	68.2945
817	28190.2	68.2528
816	28190.2	68.2111
815	28235.5	68.1693
814	27406.3	68.1276
813	27813.4	68.0858
812	28235.5	68.0441
811	28310.8	68.0023
810	27074.7	67.9606
809	28552	67.9188
808	28491.7	67.8771
807	27964.1	67.8354
806	27738	67.7936
805	27903.8	67.7519
804	29426.4	67.7101
803	28944	67.6684
802	28748	67.6266
801	28325.9	67.5849
800	27828.4	67.5431
799	27722.9	67.5014
798	27195.3	67.4597
797	27707.8	67.4179
796	27888.7	67.3762
795	29531.9	67.3344
794	28431.4	67.2927
793	28265.6	67.2509
792	28597.3	67.2092
791	28054.6	67.1674
790	28823.4	67.1257
789	29140	67.084
788	28808.3	67.0422
787	28748	67.0005
786	28928.9	66.9903
785	29562.1	66.9943
784	29230.4	66.9982
783	28702.8	67.0022
782	29049.5	67.0062
781	29697.7	67.0102
780	29577.1	67.0142
779	29019.4	67.0182
778	29712.8	67.0221
777	29954	67.0261
776	29592.2	67.0301
775	29200.3	67.0341
774	30134.9	67.0381
773	29923.9	67.0421
772	30632.4	67.0461
771	29577.1	67.05
770	29320.9	67.054
769	30029.4	67.058
768	29381.2	67.062
767	29486.7	67.066
766	30647.5	67.07
765	29471.6	67.0739
764	29954	67.0779
763	29471.6	67.0819
762	30014.3	67.0859
761	29426.4	67.0899
760	29155	67.0939
759	29562.1	67.0978
758	30285.7	67.1018
757	30134.9	67.1058
756	30059.5	67.1098
755	29999.2	67.1138
754	31009.3	67.1178
753	30541.9	67.1218
752	31747.9	67.1257
751	30933.9	67.1297
750	29984.2	67.1337
749	30541.9	67.1377
748	30753	67.1417
747	30526.9	67.1457
746	30888.7	67.1496
745	30587.2	67.1536
744	30768.1	67.1576
743	30994.2	67.1616
742	30632.4	67.1656
741	31536.9	67.1696
740	30557	67.1735
739	31431.4	67.1775
738	31552	67.1815
737	32079.6	67.1855
736	31582.1	67.1895
735	30662.5	67.1935
734	30330.9	67.1975
733	30964	67.2014
732	31823.3	67.2054
731	31084.6	67.2094
730	31160	67.2134
729	31250.5	67.2174
728	31506.7	67.2214
727	31657.5	67.2253
726	32335.9	67.2079
725	31853.5	67.1809
724	33029.3	67.1538
723	33180.1	67.1268
722	32109.7	67.0997
721	32441.4	67.0727
720	32773	67.0456
719	31823.3	67.0186
718	33436.3	66.9915
717	33195.1	66.9645
716	33014.2	66.9374
715	33014.2	66.9104
714	32486.6	66.8833
713	33541.9	66.8563
712	33858.4	66.8292
711	33632.3	66.8022
710	33391.1	66.7751
709	33119.8	66.748
708	32788.1	66.721
707	32607.2	66.6939
706	33180.1	66.6669
705	33692.6	66.6398
704	32622.3	66.6128
703	33617.2	66.5857
702	32245.4	66.5587
701	32607.2	66.5316
700	33647.4	66.5046
699	32622.3	66.4775
698	33406.2	66.4505
697	34099.6	66.4234
696	34039.3	66.3964
695	33572	66.3693
694	33722.8	66.3423
693	34325.8	66.3152
692	33059.5	66.2882
691	32803.2	66.2611
690	33496.6	66.2341
689	34521.7	66.207
688	34235.3	66.18
687	33948.9	66.1529
686	34642.3	66.1259
685	34461.4	66.0988
684	35456.4	66.0718
683	34446.4	66.0447
682	35923.7	66.0177
681	35607.1	65.9906
680	35878.5	65.9636
679	35727.7	65.9365
678	34371	65.9095
677	35335.8	65.8824
676	34898.6	65.8691
675	35365.9	65.8621
674	35727.7	65.855
673	35124.7	65.8479
672	35215.2	65.8408
671	36376	65.8337
670	36195.1	65.8266
669	35788	65.8195
668	36360.9	65.8124
667	35456.4	65.8054
666	36662.4	65.7983
665	36526.7	65.7912
664	36556.9	65.7841
663	36436.3	65.777
662	36360.9	65.7699
661	35788	65.7628
660	37144.8	65.7557
659	37144.8	65.7486
658	36963.9	65.7416
657	37190	65.7345
656	38335.7	65.7274
655	37521.7	65.7203
654	37250.3	65.7132
653	37536.7	65.7061
652	37039.3	65.699
651	37039.3	65.6919
650	37672.4	65.6848
649	37973.9	65.6778
648	37717.6	65.6707
647	38245.3	65.6636
646	39391	65.6565
645	38667.4	65.6494
644	37989	65.6423
643	38260.3	65.6352
642	37612.1	65.6281
641	38169.9	65.621
640	38878.4	65.614
639	39782.9	65.6069
638	39602	65.5998
637	39300.5	65.5927
636	39873.4	65.5856
635	40340.7	65.5785
634	40401	65.5714
633	39662.3	65.5643
632	39722.6	65.5572
631	40401	65.5502
630	40536.7	65.5431
629	41591.9	65.536
628	41260.3	65.5289
627	40566.8	65.5218
626	40174.9	65.5147
625	40702.5	65.5076
624	40853.2	65.5005
623	41094.4	65.4934
622	41561.8	65.4864
621	42194.9	65.4793
620	41200	65.4722
619	42556.7	65.4651
618	43446.1	65.458
617	43114.5	65.4509
616	43280.3	65.4104
615	42541.6	65.3548
614	43400.9	65.2992
613	43868.2	65.2436
612	43370.8	65.188
611	43265.2	65.1324
610	44079.3	65.0768
609	43551.7	65.0212
608	44757.7	64.9656
607	44772.7	64.91
606	43687.3	64.8545
605	44712.4	64.7989
604	44818	64.7433
603	44215	64.6877
602	43747.6	64.6321
601	43792.9	64.5765
600	44395.9	64.5209
599	44456.2	64.4653
598	44606.9	64.4097
597	46084.3	64.3542
596	46084.3	64.2986
595	45390.8	64.243
594	45586.8	64.1874
593	47456.1	64.1318
592	46702.3	64.0762
591	47230	64.0206
590	47199.8	63.965
589	47591.8	63.9094
588	47049.1	63.8538
587	46054.1	63.7983
586	45556.6	63.7427
585	47682.2	63.6871
584	47772.7	63.6315
583	47878.2	63.5759
582	48526.4	63.5203
581	48601.8	63.4647
580	49868.1	63.4091
579	49913.3	63.3535
578	49280.2	63.2979
577	50109.3	63.2424
576	50531.4	63.285
575	50229.9	63.3717
574	50033.9	63.4584
573	49943.5	63.5452
572	50305.3	63.6319
571	52008.7	63.7186
570	51104.2	63.8053
569	50923.3	63.8921
568	51993.7	63.9788
567	51556.5	64.0655
566	51119.3	64.1523
565	50486.2	64.239
564	50682.1	64.3257
563	49853	64.4125
562	49506.3	64.4992
561	50003.8	64.5859
560	50245	64.6726
559	50139.4	64.7594
558	52657	64.8461
557	54058.9	64.9328
556	55415.7	65.0196
555	55687	65.1063
554	56214.7	65.193
553	57797.5	65.2797
552	58551.3	65.3665
551	60360.3	65.4532
550	59516.1	65.5399
549	59923.1	65.6267
548	57586.5	65.7134
547	56290	65.8001
546	53742.4	65.8869
545	54601.6	65.9736
544	52702.2	66.0603
543	51405.7	66.147
542	49219.9	66.2338
541	46114.4	66.3205
540	44154.7	66.4072
539	41968.8	66.494
538	38215.1	66.5807
537	36391	66.6674
536	35064.4	66.7541
535	34642.3	66.8409
534	35953.9	66.9276
533	37280.5	67.0143
532	40612	67.1011
531	48978.7	67.1878
530	88038	67.2745
529	184488	67.3613
528	206693	67.448
527	110907	67.5347
526	47712.4	67.6214
525	35471.5	67.7082
524	32260.5	67.7949
523	31054.5	67.8816
522	30541.9	67.9684
521	30285.7	68.0551
520	30119.8	68.1418
519	30933.9	68.2285
518	30557	68.3153
517	29954	68.402
516	30557	68.4055
515	30858.5	68.3716
514	30918.8	68.3376
513	30557	68.3037
512	29984.2	68.2698
511	29743	68.2358
510	30707.8	68.2019
509	30180.1	68.168
508	31235.4	68.1341
507	30466.6	68.1001
506	30195.2	68.0662
505	30059.5	68.0323
504	30346	67.9984
503	31054.5	67.9644
502	30361	67.9305
501	29652.5	67.8966
500	30888.7	67.8626
499	30557	67.8287
498	29833.4	67.7948
497	31265.5	67.7609
496	31205.2	67.7269
495	31160	67.693
494	32079.6	67.6591
493	31009.3	67.6251
492	31627.3	67.5912
491	31114.8	67.5573
490	31371.1	67.5234
489	31009.3	67.4894
488	31175.1	67.4555
487	32139.9	67.4216
486	31853.5	67.3877
485	31883.6	67.3537
484	31431.4	67.3198
483	31039.4	67.2859
482	31612.3	67.2519
481	31310.8	67.218
480	31235.4	67.1841
479	31371.1	67.1502
478	31521.8	67.1162
477	31868.5	67.0823
476	31567	67.0187
475	31265.5	66.9418
474	31687.6	66.8649
473	32260.5	66.7881
472	31310.8	66.7112
471	31356	66.6343
470	31582.1	66.5574
469	31959	66.4805
468	32381.1	66.4036
467	31461.5	66.3267
466	31461.5	66.2498
465	31763	66.1729
464	32064.5	66.096
463	32350.9	66.0191
462	31763	65.9422
461	32848.4	65.8653
460	32878.6	65.7885
459	31461.5	65.7116
458	30949	65.6347
457	31099.7	65.5578
456	30722.8	65.4809
455	32667.5	65.404
454	31506.7	65.3271
453	30828.4	65.2502
452	31687.6	65.1733
451	32682.6	65.0964
450	31959	65.0195
449	31778.1	64.9426
448	32938.9	64.8657
447	32622.3	64.7889
446	30768.1	64.712
445	32230.3	64.6351
444	32622.3	64.5582
443	32320.8	64.4813
442	30873.6	64.4044
441	32531.8	64.3275
440	32381.1	64.2506
439	32742.9	64.1737
438	32230.3	64.0968
437	33059.5	64.0199
436	31642.4	63.943
435	32908.7	63.8662
434	32682.6	63.7893
433	33270.5	63.7124
432	32305.7	63.6355
431	32396.2	63.5586
430	32260.5	63.4817
429	33074.5	63.4048
428	32094.7	63.3279
427	31838.4	63.251
426	32803.2	63.1361
425	32426.3	63.004
424	33391.1	62.872
423	33632.3	62.7399
422	32170	62.6079
421	33361	62.4758
420	33511.7	62.3437
419	33255.4	62.2117
418	32803.2	62.0796
417	32999.2	61.9476
416	33391.1	61.8155
415	33677.5	61.6835
414	33979	61.5514
413	32622.3	61.4194
412	34401.1	61.2873
411	33873.5	61.1553
410	33783.1	61.0232
409	34325.8	60.8912
408	33873.5	60.7591
407	32893.6	60.6271
406	33662.5	60.495
405	33225.3	60.363
404	33255.4	60.2309
403	32803.2	60.0989
402	33526.8	59.9668
401	33541.9	59.8348
400	33556.9	59.7027
399	34431.3	59.5707
398	34325.8	59.4386
397	33149.9	59.3065
396	34612.2	59.1745
395	33933.8	59.0424
394	35004.1	58.9104
393	35245.3	58.7783
392	33918.7	58.6463
391	33888.6	58.5142
390	33918.7	58.3822
389	33752.9	58.2501
388	33783.1	58.1181
387	34355.9	57.986
386	33722.8	58.0747
385	34672.5	58.2625
384	34853.4	58.4502
383	35396.1	58.638
382	35230.3	58.8258
381	35727.7	59.0136
380	34431.3	59.2014
379	33677.5	59.3892
378	34808.2	59.577
377	34898.6	59.7648
376	34567	59.9526
375	35335.8	60.1404
374	35185	60.3281
373	34491.6	60.5159
372	35245.3	60.7037
371	34838.3	60.8915
370	35215.2	61.0793
369	33768	61.2671
368	34943.8	61.4549
367	35064.4	61.6427
366	35124.7	61.8305
365	35215.2	62.0183
364	35592.1	62.2061
363	35426.2	62.3938
362	36406.1	62.5816
361	35350.9	62.7694
360	35365.9	62.9572
359	36315.7	63.145
358	36270.4	63.3328
357	35773	63.5206
356	35501.6	63.7084
355	36617.2	63.8962
354	35863.4	64.084
353	36119.7	64.2717
352	36496.6	64.4595
351	35426.2	64.6473
350	36164.9	64.8351
349	36330.7	65.0229
348	35622.2	65.2107
347	36044.3	65.3985
346	36240.3	65.5863
345	36255.4	65.7741
344	36074.5	65.9619
343	37491.5	66.1497
342	36677.5	66.3374
341	36451.3	66.5252
340	35893.6	66.713
339	36647.3	66.9008
338	37265.4	67.0886
337	36526.7	67.2764
336	37566.9	67.4642
335	37808.1	67.652
334	37582	67.8398
333	37823.2	68.0276
332	37747.8	68.2153
331	37943.8	68.4031
330	37808.1	68.5909
329	37657.3	68.7787
328	38561.8	68.9665
327	38697.5	69.1543
326	38245.3	69.3421
325	38999	69.5299
324	37898.5	69.7177
323	38139.7	69.9055
322	37823.2	70.0933
321	37355.8	70.281
320	38546.8	70.4688
319	38833.2	70.6566
318	38863.3	70.8444
317	39345.7	71.0322
316	39044.2	71.22
315	38772.9	71.4078
314	40551.7	71.5956
313	40581.9	71.7834
312	38953.8	71.9712
311	39556.8	72.1589
310	39436.2	72.3467
309	39164.8	72.5345
308	39556.8	72.7223
307	40431.1	72.9101
306	41079.4	73.0979
305	40431.1	73.2857
304	40235.2	73.4735
303	40838.2	73.6613
302	40340.7	73.8491
301	41607	74.0369
300	42677.3	74.2246
299	42300.4	74.4124
298	42210	74.6002
297	41124.6	74.788
296	39963.8	74.8463
295	39571.9	74.8465
294	38471.4	74.8467
293	39692.5	74.8469
292	37627.2	74.847
291	36979	74.8472
290	37144.8	74.8474
289	36526.7	74.8476
288	35803.1	74.8477
287	35848.3	74.8479
286	36752.8	74.8481
285	38848.3	74.8482
284	40370.8	74.8484
283	44471.2	74.8486
282	62546.2	74.8488
281	99404.5	74.8489
280	89726.4	74.8491
279	51873.1	74.8493
278	36225.2	74.8494
277	36029.2	74.8496
276	35833.3	74.8498
275	34521.7	74.85
274	35049.4	74.8501
273	36029.2	74.8503
272	34340.8	74.8505
271	34054.4	74.8507
270	34250.4	74.8508
269	35079.5	74.851
268	36164.9	74.8512
267	35773	74.8513
266	35139.8	74.8515
265	35773	74.8517
264	34762.9	74.8519
263	36270.4	74.852
262	36074.5	74.8522
261	36119.7	74.8524
260	36391	74.8526
259	35652.4	74.8527
258	35923.7	74.8529
257	35818.2	74.8531
256	35471.5	74.8532
255	35154.9	74.8534
254	35878.5	74.8536
253	35516.7	74.8538
252	34657.4	74.8539
251	35381	74.8541
250	36511.6	74.8543
249	35923.7	74.8544
248	36149.8	74.8546
247	37808.1	74.8548
246	36722.7	74.8303
245	35154.9	74.7947
244	36119.7	74.7591
243	36240.3	74.7235
242	36180	74.6879
241	36330.7	74.6524
240	35350.9	74.6168
239	36376	74.5812
238	37627.2	74.5456
237	36918.7	74.51
236	36526.7	74.4744
235	36798.1	74.4389
234	37310.6	74.4033
233	36994	74.3677
232	37461.4	74.3321
231	36421.2	74.2965
230	36255.4	74.2609
229	36270.4	74.2253
228	37491.5	74.1898
227	36496.6	74.1542
226	36692.5	74.1186
225	36255.4	74.083
224	36843.3	74.0474
223	37235.2	74.0118
222	37069.4	73.9762
221	38019.1	73.9407
220	37551.8	73.9051
219	36617.2	73.8695
218	37370.9	73.8339
217	37159.9	73.7983
216	38335.7	73.7627
215	37612.1	73.7271
214	37642.3	73.6916
213	37958.8	73.656
212	37280.5	73.6204
211	37566.9	73.5848
210	38049.3	73.5492
209	37687.5	73.5136
208	37280.5	73.478
207	37551.8	73.4425
206	37536.7	73.4069
205	37913.6	73.3713
204	37416.1	73.3357
203	38034.2	73.3001
202	37506.6	73.2645
201	37355.8	73.2289
200	37883.5	73.1934
199	37793	73.1578
198	38893.5	73.1222
197	37989	73.0866
196	37657.3	73.051
195	36722.7	73.0154
194	36466.4	72.9798
193	36903.6	72.9443
192	37159.9	72.9087
191	36858.4	72.8731
190	36029.2	72.8375
189	36330.7	72.8019
188	37205.1	72.7663
187	36979	72.7307
186	36571.9	72.6689
185	36602.1	72.5953
184	36994	72.5217
183	37702.6	72.4481
182	38245.3	72.3745
181	37250.3	72.301
180	37310.6	72.2274
179	37024.2	72.1538
178	36647.3	72.0802
177	35984	72.0066
176	34853.4	71.933
175	33587.1	71.8594
174	34325.8	71.7858
173	35004.1	71.7122
172	34310.7	71.6386
171	35019.2	71.565
170	36767.9	71.4914
169	36466.4	71.4178
168	35516.7	71.3442
167	36798.1	71.2706
166	37355.8	71.197
165	38772.9	71.1234
164	38215.1	71.0498
163	36767.9	70.9762
162	36587	70.9026
161	33285.6	70.829
160	31371.1	70.7554
159	28114.9	70.6818
158	26426.5	70.6082
157	25431.5	70.5346
156	23713	70.4611
155	24270.7	70.3875
154	25250.6	70.3139
153	27044.5	70.2403
152	31521.8	70.1667
151	41094.4	70.0931
150	52807.7	70.0195
149	55219.7	69.9459
148	46973.7	69.8723
147	48677.2	69.7987
146	50787.7	69.7251
145	36783	69.6515
144	25069.7	69.5779
143	20532.1	69.5043
142	19959.3	69.4307
141	19492	69.3571
140	18481.9	69.2835
139	18090	69.2099
138	17743.3	69.1363
137	18497	69.0627
136	17863.9	68.9891
135	18286	68.9155
134	18225.7	68.8419
133	18240.7	68.7683
132	18602.5	68.6947
131	18949.3	68.6212
130	19311.1	68.5688
129	18512.1	68.5261
128	18828.7	68.4833
127	18316.1	68.4405
126	17291	68.3978
125	15708.1	68.355
124	16160.4	68.3122
123	15843.8	68.2695
122	15919.2	68.2267
121	16281	68.184
120	15346.3	68.1412
119	16205.6	68.0984
118	16748.3	68.0557
117	16944.3	68.0129
116	16567.4	67.9701
115	17004.6	67.9274
114	18165.4	67.8846
113	19522.1	67.8418
112	19356.3	67.7991
111	17321.2	67.7563
110	14652.9	67.7136
109	11396.7	67.6708
108	9301.27	67.628
107	8110.35	67.5853
106	7627.95	67.5425
105	6406.87	67.4997
104	6648.07	67.457
103	6557.62	67.4142
102	7281.22	67.3714
101	10235.9	67.3287
100	21466.8	67.2859
99	36466.4	67.2432
98	36587	67.2004
97	21677.8	67.1576
96	21904	67.1149
95	35154.9	67.0721
94	22431.6	67.0293
93	5095.35	66.9866
92	2427.07	66.9438
91	2321.55	66.901
90	2698.42	66.8583
89	2125.57	66.8155
88	2276.32	66.7728
87	2261.25	66.73
86	2261.25	66.6872
85	2140.65	66.6445
84	2170.8	66.6017
83	2427.07	66.5589
82	2216.02	66.5162
81	2170.8	66.4734
80	2200.95	66.4307
79	2155.72	66.3879
78	2261.25	66.3451
77	2412	66.3024
76	2200.95	66.2596
75	2336.62	66.2168
74	2095.42	66.1741
73	1854.22	66.1313
72	2095.42	66.0885
71	2306.47	66.0458
70	2396.92	66.003
69	2291.4	65.9603
68	2291.4	65.9175
67	2261.25	65.8747
66	2276.32	65.832
65	2095.42	65.7892
64	2246.17	65.7464
63	2834.1	65.7037
62	2457.22	65.6609
61	2427.07	65.6181
60	2442.15	65.5754
59	2517.52	65.5326
58	2366.77	65.4899
57	2291.4	65.4471
56	2276.32	65.4043
55	2457.22	65.3616
54	2607.97	65.3188
53	2668.27	65.276
52	2653.2	65.2333
51	2502.45	65.1905
50	2803.95	65.1477
49	2577.82	65.105
48	2607.97	65.0622
47	2683.35	65.0195
46	2502.45	64.9767
45	2547.67	64.9339
44	2276.32	64.8912
43	2351.7	64.8484
42	2698.42	64.8056
41	2803.95	64.7629
40	2909.47	64.7201
39	2879.32	64.6773
38	2803.95	64.6346
37	2306.47	64.5918
36	2336.62	64.5491
35	2547.67	64.5063
34	2336.62	64.4635
33	2351.7	64.4208
32	2381.85	64.378
31	2381.85	64.3352
30	2170.8	64.2925
29	2200.95	64.2497
28	2517.52	64.2069
27	2457.22	64.1642
26	2683.35	64.1214
25	2909.47	64.0787
24	3406.95	64.0359
23	4733.55	63.9931
22	5939.55	63.9504
21	6376.72	63.9076
20	5050.12	63.8648
19	3256.2	63.8221
18	1944.67	63.7793
17	1733.62	63.7365
16	1688.4	63.6938
15	1597.95	63.651
14	1824.07	63.6083
13	2457.22	63.5655
12	2517.52	63.5227
11	1929.6	63.48
10	1929.6	63.4372
9	2216.02	63.3944
8	1989.9	63.3517
7	1899.45	63.3089
6	1989.9	63.2661
5	2366.77	63.2234
4	2381.85	63.1806
3	2095.42	63.1379
2	1914.52	63.0951
1	1447.2	63.0523
0	1040.17	63.0096
-1	889.425	62.9668
-2	738.675	62.924
-3	301.5	62.8813
-4	150.75	62.8385
-5	15.075	62.7957
