# Supplementary material for: Surface hydrophobization of hydrogels via interface dynamics-induced network reconfiguration
Source: Nat Commun. 2024 Jan 3;15:239. doi: 10.1038/s41467-023-44646-5 (PMC10764767; doi:10.1038/s41467-023-44646-5)
Supplement: Supplementary file 10 — Source data [file 41467_2023_44646_MOESM10_ESM.zip › Source data/Figure S23/WCA of gel_20% AA.xlsx]

## Sheet: Sheet1
Time (min)	WCA-1	WCA-2	WCA-3	WCA-4	Average	Standard deviation
0	109.8	113.7	111.3	111.2	111.5	1.6
