# Supplementary material for: Surface hydrophobization of hydrogels via interface dynamics-induced network reconfiguration
Source: Nat Commun. 2024 Jan 3;15:239. doi: 10.1038/s41467-023-44646-5 (PMC10764767; doi:10.1038/s41467-023-44646-5)
Supplement: Supplementary file 10 — Source data [file 41467_2023_44646_MOESM10_ESM.zip › Source data/Figure S25/Frequency sweep_0.4 mm thickness DNR hydrogel.xls]

## Sheet: Details
Filename	PAA-DNR hydrogel (2)
Instrument name	5343-0614
Operator
rundate	2023-10-23
Sample name	PAA-DNR hydrogel
Geometry name	8.0mm parallel plate, Peltier plate Stainless steel
Procedure name	Frequency sweep
proceduresegments	Frequency sweep
[File Parameters]
Name	PAA-DNR hydrogel (2)
Instrument type	Discovery HR30
Instrument serial number	5343-0614
Instrument name	5343-0614
Instrument location	NOT_SET
Company name	华南理工
Trios version	5.4.0.300
File name	D:\HD datas\Bianlab\YB\20231023\PAA-DNR hydrogel (2).tri
Instrument firmware version	11.16
Run date	2023-10-23 14:45:35
User at run start	DESKTOP-5BNJD44\lenovo
[Geometry Parameters]
Geometry Type	Parallel plate
Name	8.0mm parallel plate, Peltier plate Stainless steel
Diameter	8.0 mm
Gap	1000.0 µm
Loading gap	45000.0 µm
Trim gap offset	50.0 µm
Disposable	No
Material	Stainless steel
Environmental System	Peltier plate
Surface finish	Standard
Disposable	No
Solvent Trap	No
Notes
[Geometry Extended Parameters]
Expansion coefficient	0.458405 µm/°C
Expansion coefficient enabled	yes
Compliance	1.03 mrad/N.m
Geometry Inertia	1.36574 µN.m.s²
Friction	0.279721 µN.m/(rad/s)
Friction correction enabled	yes
Stress constant	9947180 Pa/N.m
Strain constant	4.0 1/rad
Normal Stress Constant	39788.7 Pa/N
Fluid Density Constant	1.34041e-13
[Instrument Options]
ETC camera available	no
Friction	0.279721 µN.m/(rad/s)
Friction calibration date	2023-10-23 14:15:45
Friction correction enabled	yes
Rotational mapping date	2023-10-21 18:36:40
Rotational mapping geometry	8.0mm parallel plate, Peltier plate Stainless steel
Rotational mapping number of iterations	1
Rotational mapping type	fast
Smart swap enabled	no
[Temperature Options]
Current temperature system compensation	0.458405 µm/°C
Current temperature system offset	0.000 °C
Current temperature system span	1
Gap temperature compensation calibration date	2023-08-19 16:09:38
Gap temperature compensation enabled	yes
Purge gas only (no active cooling)	no
Temperature control enabled	yes
Temperature system control	Peltier plate
Upper temperature system fitted	no
Temperature wait duration	00:00:10 hh:mm:ss
Temperature wait tolerance	0.200000 °C
[Inertia Options]
Instrument inertia	21.1996 µN.m.s²
Instrument inertia calibration date	2023-10-23 14:14:13
[Gap Options]
Axial force for sample compression	1.00000 N
Closure distance	1000.00 µm
Closure profile	none
Closure velocity	100.000 µm/s
Gap velocity (coarse)	32000.0 µm/s
Gap velocity (fine)	3000.00 µm/s
Gap velocity (other)	32000.0 µm/s
Gap zero mode	standard (DHR) or deceleration (AR)
Gap handling at start of test	Flag mismatches between geometry and instrument gap
Gap tolerance	4.00000 µm
Gap wait duration	00:00:02 hh:mm:ss
Override wait for gap	no
[Axial Force Control]
Axial force action outside range	Return to initial value
Control axial force active	no
Control axial force max gap change up	1000.00 µm
Control axial force min gap change down	1000.00 µm
Control axial force sensitivity	0.100000 N
Control axial force set initial value	no
Control axial force type	Compression
Controlled axial force	1.00000 N
[Flow Options]
Flow collect all points	yes
Flow collect negative shear rate data	yes
Flow inertia correction	yes
Flow non-steady state minimum velocity	1.00000e-6 rad/s
Flow torque limit	0.0100000 µN.m
Flow velocity limit	1.00000e-6 rad/s
Flow velocity tolerance	0.05
Flow zero strain at start of step	yes
[Oscillation Options]
Oscillation displacement limit	1.00000e-5 rad
Oscillation displacement tolerance	0.05
Oscillation raw phase limit	170.000 °
Oscillation torque limit	0.100000 µN.m
Oscillation torque tolerance	0.01
Oscillation velocity tolerance	0.05
[Conditioning Options]
Zero axial force before run	no
Zero speed after preshear	Leave as is
Zero velocity threshold	0.100000 rad/s
[Experiment all steps options]
Maximum axial force limit	50.0000 N
Minimum axial force limit	0.100000 N
Temperature tolerance (results)	1.00000 °C

## Sheet: Frequency sweep - 1
Frequency sweep - 1
Storage modulus	Loss modulus	Tan(delta)	Angular frequency	Oscillation torque	Step time	Temperature	Raw phase	Oscillation displacement	Complex viscosity	Axial force
Pa	Pa		rad/s	µN.m	s	°C	°	rad	Pa.s	N
8255.21	1573.19	0.0594813	0.1	0.831174	65.8964	25	3.40429	0.000304774	79692.6	0.0156416
8240.62	1595.55	0.0800373	0.15849	0.799887	109.347	25	4.57698	0.000293463	50262.1	0.0136808
8483.13	1612.59	0.0993007	0.251189	0.822188	138.093	25	5.67377	0.000292291	32737.9	0.0121928
8798.49	1620.65	0.0706773	0.398107	0.852682	157.71	25	4.04774	0.000292792	21400.5	0.0116562
8750.66	1645.79	0.0764189	0.630957	0.848833	171.322	25	4.38354	0.000293548	13432.4	0.0108753
9009.57	1660.08	0.0987508	1	0.863299	181.36	25	5.68244	0.000290403	8751.93	0.0105802
9317.44	1696.47	0.0883255	1.5849	0.886144	188.955	25	5.14151	0.00029134	5711.76	0.010904
9550.09	1694.62	0.0859045	2.51189	0.887024	195.19	25	5.13991	0.000292214	3696.08	0.0105372
9795.63	1756.55	0.0902047	3.98105	0.848901	202.144	25	5.78765	0.000292017	2394.89	0.010278
10107.6	1811.64	0.0929527	6.30957	0.724565	208.808	25	7.23338	0.000292403	1561.1	0.00913125
10428.3	1843.49	0.0931548	10.0001	0.367511	215.544	25	14.9458	0.000293544	1017.2	0.00852531
10813.8	1884.71	0.0936588	15.849	0.618585	222.403	25	170.753	0.000294953	666.272	0.00821763
11340	1898.77	0.090468	25.1188	3.12156	229.006	25	178.128	0.000298281	441.306	0.00819224
12214.3	1904.5	0.0843101	39.8105	9.49432	235.647	25	179.378	0.000299621	300.337	0.00821286
13904.1	1817.09	0.0674129	63.0957	25.287	242.228	25	179.789	0.000296866	216.1	0.00776035
17611.9	1769.09	0.0328727	100	64.9938	248.989	25	179.949	0.000295788	173.213	0.00732893
