# Supplementary material for: Surface hydrophobization of hydrogels via interface dynamics-induced network reconfiguration
Source: Nat Commun. 2024 Jan 3;15:239. doi: 10.1038/s41467-023-44646-5 (PMC10764767; doi:10.1038/s41467-023-44646-5)
Supplement: Supplementary file 10 — Source data [file 41467_2023_44646_MOESM10_ESM.zip › Source data/Figure S25/Swelling test - different thickness.xlsx]

## Sheet: Sheet1
PAA hydrogel, 25 wt%, 0.06 wt% MBAA
Time (h)	1mm DNR hydrogel (g)			0.4 mm DNR hydrogel (g)
0	0.3716	0.6121	0.5437	0.2516	0.341	0.3058
0.5	1.557	2.2022	1.6032	1.0315	1.4056	1.024
1	2.75	4.2269	2.916	1.6081	2.8682	1.963
2	5.601	8.8188	5.847	3.1691	5.2156	4.062
3	9.5724	15.518	11.936	6.2643	9.4296	7.2261
4	13.025	21.3781	17.32	8.062	12.392	10.069
Time (h)	Swelling-DNR hydrogel 1mm			Swelling-DNR hydrogel 0.4mm
0	0	0	0	0	0	0
0.5	3.18999	2.59778	1.94868	3.09976	3.12199	2.34859
1	6.40043	5.90557	4.36325	5.39149	7.41114	5.41923
2	14.0727	13.4074	9.75409	11.5958	14.295	12.2832
3	24.76	24.3521	20.9533	23.8979	26.6528	22.6302
4	34.0511	33.9258	30.8558	31.0429	35.3402	31.9267
Time (h)	Average-DNR 1mm	STDEV		Average-DNR 0.4mm	STDEV
0	0			0
0.5	2.58	0.62		2.86	0.44
1	5.56	1.06		6.07	1.16
2	12.41	2.33		12.72	1.4
3	23.36	2.09		24.39	2.06
4	32.94	1.81		32.77	2.27
