# Supplementary material for: Surface hydrophobization of hydrogels via interface dynamics-induced network reconfiguration
Source: Nat Commun. 2024 Jan 3;15:239. doi: 10.1038/s41467-023-44646-5 (PMC10764767; doi:10.1038/s41467-023-44646-5)
Supplement: Supplementary file 10 — Source data [file 41467_2023_44646_MOESM10_ESM.zip › Source data/Figure S27/Adhesion strength.xlsx]

## Sheet: DNR hydrogel
	Adhesion strength (kPa)	Average	SD
	38.0993	34.7935	2.98966
	34.0018
	32.2794

## Sheet: Con hydrogel
	Adhesion strength (kPa)	Average	SD
	35.6359	37.5373	2.16454
	37.083
	39.8929
