# Supplementary material for: Surface hydrophobization of hydrogels via interface dynamics-induced network reconfiguration
Source: Nat Commun. 2024 Jan 3;15:239. doi: 10.1038/s41467-023-44646-5 (PMC10764767; doi:10.1038/s41467-023-44646-5)
Supplement: Supplementary file 10 — Source data [file 41467_2023_44646_MOESM10_ESM.zip › Source data/Figure S27/Pull off curve_Con hydrogel dry adhesion.xls]

## Sheet: Axial - 1
Axial - 1
Step time	Temperature	Normal stress	Axial force	Gap
s	°C	Pa	N	µm
0.343673	25	3607.97	0.0906782	1028.29		35.6359		35.6359	37.5373	2.16454
0.656095	25	3607.97	0.0906782	1121.71				37.083
0.968522	25	-57449.8	-1.44387	1221.63				39.8929
1.28095	25	-70576.9	-1.77379	1334.52
1.59338	25	-71235.8	-1.79035	1434.4
1.9058	25	-68712.8	-1.72694	1534.38
2.21823	25	-68712.8	-1.72694	1653.86
2.53066	25	-65109.1	-1.63637	1740.38
2.84308	25	-60524.6	-1.52115	1846.84
3.15551	25	-55856.6	-1.40383	1960.64
3.46794	25	-55856.6	-1.40383	2060.52
3.78036	25	-50323.6	-1.26477	2160.46
4.09279	25	-48064.4	-1.20799	2274.12
4.40519	25	-46959.9	-1.18023	2380.7
4.71764	25	-46425.5	-1.1668	2474.02
5.03007	25	-46425.5	-1.1668	2573.86
5.3425	25	-46186	-1.16078	2692.98
5.65492	25	-46139.8	-1.15962	2786.58
5.96735	25	-46256.8	-1.16256	2892.82
6.27978	25	-46256.8	-1.16256	2999.4
6.5922	25	-46478.8	-1.16814	3092.44
6.90463	25	-46792.7	-1.17603	3199.3
7.21706	25	-47162	-1.18531	3319.48
7.52948	25	-47539.2	-1.19479	3405.68
7.84191	25	-47539.2	-1.19479	3512.42
8.15434	25	-47967.3	-1.20555	3632.36
8.46676	25	-48412.1	-1.21673	3732.3
8.77919	25	-48697.4	-1.2239	3825.74
9.09162	25	-48697.4	-1.2239	3932.2
9.40404	25	-49136.3	-1.23493	4044.72
9.71647	25	-49611	-1.24686	4138.14
10.0289	25	-50097.6	-1.25909	4244.56
10.3413	25	-50599.7	-1.27171	4351.08
10.6538	25	-50599.7	-1.27171	4444.28
10.9662	25	-51096.7	-1.2842	4550.86
11.2786	25	-51094.3	-1.28414	4664.64
11.591	25	-51498.6	-1.2943	4764.58
11.9034	25	-52051.2	-1.30819	4864.56
12.2159	25	-52051.2	-1.30819	4978.28
12.5283	25	-52613	-1.32231	5084.54
12.8407	25	-53222.2	-1.33762	5178.08
13.1548	25	-53822.2	-1.3527	5290.52
13.4672	25	-53822.2	-1.3527	5396.86
13.7796	25	-54404.7	-1.36734	5490.32
14.092	25	-54957.8	-1.38124	5596.6
14.4044	25	-55542.7	-1.39594	5710.18
14.7169	25	-56083.8	-1.40954	5803.16
15.0293	25	-56083.8	-1.40954	5903.04
15.3418	25	-56755	-1.42641	6023.44
15.6542	25	-57439.4	-1.44361	6116.46
15.9666	25	-58117.4	-1.46065	6223.22
16.279	25	-58117.4	-1.46065	6329.76
16.5915	25	-58807	-1.47798	6436.1
16.9039	25	-59214.4	-1.48822	6529.72
17.2163	25	-59827.5	-1.50363	6642.18
17.5287	25	-60519.1	-1.52101	6748.66
17.8411	25	-60519.1	-1.52101	6841.9
18.1536	25	-61209.4	-1.53836	6948.38
18.466	25	-61949.1	-1.55695	7062.02
18.7784	25	-62695.5	-1.57571	7154.92
19.0909	25	-62695.5	-1.57571	7261.86
19.4033	25	-63486.5	-1.59559	7375.7
19.7157	25	-64297	-1.61596	7468.78
20.0282	25	-65125.4	-1.63678	7568.64
20.3406	25	-65951.8	-1.65755	7688.3
20.653	25	-65951.8	-1.65755	7788.14
20.9654	25	-66811.7	-1.67916	7881.92
21.2779	25	-67675.9	-1.70088	7994.32
21.5903	25	-68546.8	-1.72277	8100.88
21.9027	25	-68546.8	-1.72277	8194.08
22.2151	25	-69410.7	-1.74448	8300.72
22.5276	25	-70257.8	-1.76577	8414.08
22.84	25	-71135.9	-1.78784	8507.14
23.1524	25	-72035.9	-1.81046	8607.04
23.4648	25	-72035.9	-1.81046	8727.4
23.7772	25	-72928.8	-1.8329	8827.3
24.0897	25	-73864.2	-1.85641	8927.32
24.4021	25	-74839.8	-1.88093	9039.79
24.7145	25	-75796.7	-1.90498	9139.72
25.027	25	-75796.7	-1.90498	9239.61
25.3394	25	-76733.8	-1.92853	9346.03
25.6518	25	-77683.1	-1.95239	9452.53
25.9643	25	-78697.3	-1.97788	9545.77
26.2767	25	-78697.3	-1.97788	9652.41
26.5891	25	-79642.7	-2.00164	9766.19
26.9015	25	-80259.4	-2.01714	9858.97
27.214	25	-81067.2	-2.03744	9966.09
27.5264	25	-81936.5	-2.05929	10079.7
27.8388	25	-81936.5	-2.05929	10172.8
28.1512	25	-82854.9	-2.08237	10279.6
28.4637	25	-83813.4	-2.10646	10392
28.7761	25	-84695.9	-2.12864	10492
29.0885	25	-84695.9	-2.12864	10585.6
29.401	25	-85509.6	-2.14909	10698.2
29.7134	25	-86400.4	-2.17148	10804.7
30.0258	25	-87107.5	-2.18925	10897.9
30.3382	25	-87569.8	-2.20087	11004.6
30.6507	25	-87569.8	-2.20087	11118.2
30.9631	25	-88284.4	-2.21883	11211.1
31.2755	25	-89192.8	-2.24166	11317.8
31.5879	25	-89977.8	-2.26139	11431.4
31.9004	25	-90959.8	-2.28607	11531.3
32.2128	25	-90959.8	-2.28607	11631.2
32.5252	25	-91851.9	-2.30849	11743.7
32.8377	25	-92155.5	-2.31612	11843.5
33.1501	25	-93092.5	-2.33967	11937
33.4625	25	-93092.5	-2.33967	12049.9
33.7749	25	-93566.4	-2.35158	12156.5
34.0874	25	-93546.1	-2.35107	12249.7
34.3998	25	-88890.8	-2.23407	12356.4
34.7122	25	-88265.7	-2.21836	12470.4
35.0246	25	-88265.7	-2.21836	12563.2
35.337	25	-87965.3	-2.21081	12670.2
35.6495	25	-87569	-2.20085	12783.6
35.9619	25	-87022.7	-2.18712	12883.5
36.2743	25	-87022.7	-2.18712	12976.8
36.5868	25	-86801.1	-2.18155	13096
36.8992	25	-82083.8	-2.06299	13195.7
37.2116	25	-34158.8	-0.858504	13295.6
37.524	25	-32075.7	-0.806149	13402.2
37.8365	25	-32075.6	-0.806149	13508.8
38.1489	25	-30640.3	-0.770075	13602
38.4613	25	-29333.6	-0.737233	13708.6
38.7738	25	-28356.4	-0.712673	13822.1
39.0862	25	-28356.4	-0.712673	13915.1
39.3986	25	-27719.1	-0.696657	14021.9
39.711	25	-25457.2	-0.639808	14135.2
40.0235	25	-22486.8	-0.565155	14234.9
40.3359	25	-21833.9	-0.548745	14335
40.6483	25	-21833.9	-0.548745	14447.6
40.9607	25	-21552.6	-0.541676	14554.1
41.2732	25	-21320.2	-0.535834	14647.3
41.5856	25	-21161.4	-0.531844	14753.9
41.898	25	-20187.5	-0.507368	14867.9
42.2105	25	-20187.5	-0.507368	14953.6
42.5229	25	-17518.5	-0.440289	15060.5
42.8353	25	-17466.5	-0.438981	15174.6
43.1477	25	-17466.6	-0.438983	15267.4
43.4601	25	-17466.6	-0.438983	15374.3
43.7726	25	-17495.2	-0.439702	15487.2
44.085	25	-17500	-0.439822	15587.2
44.3974	25	-17581.8	-0.44188	15687
44.7099	25	-17669.6	-0.444086	15799.9
45.0223	25	-17669.6	-0.444086	15899.7
45.3347	25	-17751.5	-0.446144	15999.6
45.6471	25	-17823.2	-0.447945	16106.1
45.9595	25	-17892.5	-0.449687	16212.8
46.272	25	-17892.5	-0.449687	16305.8
46.5844	25	-18000.7	-0.452406	16412.5
46.8969	25	-18073.8	-0.454243	16526.3
47.2093	25	-18165.5	-0.45655	16626.2
47.5217	25	-18267.3	-0.459108	16726.1
47.8341	25	-18267.3	-0.459108	16838.8
48.1465	25	-18381.3	-0.461972	16938.7
48.459	25	-18476.1	-0.464356	17038.6
48.7714	25	-18611.1	-0.467748	17151.5
49.0838	25	-18611.1	-0.467748	17258.1
49.3962	25	-18743.4	-0.471072	17351.3
49.7087	25	-18864	-0.474103	17458
50.0211	25	-18984.6	-0.477135	17564.9
50.3335	25	-19090.6	-0.4798	17657.7
50.646	25	-19090.6	-0.4798	17764.6
50.9584	25	-19233.4	-0.483388	17878.6
51.2708	25	-19397.4	-0.487509	17971.5
51.5833	25	-19540.5	-0.491106	18078.5
51.8957	25	-19682.1	-0.494664	18197.3
52.2081	25	-19682.1	-0.494664	18290.8
52.5205	25	-19826.1	-0.498285	18390.7
52.833	25	-19900.9	-0.500164	18503.6
53.1454	25	-19992.5	-0.502466	18610.3
53.4578	25	-19992.5	-0.502466	18703.4
53.7702	25	-20116.1	-0.505572	18810.1
54.0827	25	-20207.4	-0.507867	18923.7
54.3951	25	-20331.8	-0.510995	19009.8
54.7075	25	-15710.6	-0.39485	19116.7
55.0199	25	-15710.6	-0.39485	19236.6
55.3324	25	-10931.4	-0.274735	19330.2
55.6448	25	-10908	-0.274149	19430.1
55.9572	25	-10916.3	-0.274357	19549.1
56.2697	25	-10916.3	-0.274357	19642.4
56.5821	25	-10917.5	-0.274386	19742.4
56.8945	25	-10937.4	-0.274886	19855.4
57.2069	25	-10995.7	-0.276351	19962.3
57.5194	25	-11024.9	-0.277086	20055.2
57.8318	25	-11024.9	-0.277086	20161.9
58.1442	25	-11063.9	-0.278066	20276.1
58.4566	25	-11083.9	-0.27857	20369
58.7691	25	-11137.6	-0.279919	20468.9
59.0815	25	-11137.6	-0.279919	20588.7
59.3939	25	-11159.3	-0.280465	20682.3
59.7063	25	-11191.7	-0.281279	20782.3

## Sheet: Axial - 2
Axial - 2
Step time	Temperature	Normal stress	Axial force	Gap
s	°C	Pa	N	µm
0.547012	25	26080.8	0.703333	963.123		37.083
1.06222	25	-57071.4	-1.53907	1070.98
1.56236	25	-67541	-1.82141	1163.24
2.0621	25	-69085.2	-1.86305	1271.07
2.56343	25	-48524.8	-1.30859	1367.25
3.06331	25	-44878.1	-1.21025	1470.97
3.56346	25	-42519.4	-1.14664	1567.15
4.06307	25	-40455.2	-1.09097	1670.95
4.56382	25	-35382.6	-0.954178	1763.12
5.06349	25	-33739.9	-0.909878	1870.98
5.56341	25	-32606.2	-0.879306	1963.22
6.06325	25	-31348.7	-0.845394	2074.58
6.56314	25	-24171	-0.651829	2167.14
7.06328	25	-21776.5	-0.587255	2270.88
7.56327	25	-20548.6	-0.554142	2367.16
8.06339	25	-19509.7	-0.526125	2467.18
8.57891	25	-16749.2	-0.451683	2570.98
9.07878	25	-14471.1	-0.390249	2671.03
9.57866	25	-13409.3	-0.361615	2771.03
10.0786	25	-12868	-0.347017	2867.15
10.5941	25	-11738.2	-0.316549	2971.09
11.094	25	-11228.3	-0.302797	3074.59
11.5936	25	-10683.9	-0.288117	3174.53
12.0937	25	-10118.1	-0.272859	3271.05
12.5936	25	-9346.14	-0.252041	3370.96
13.0935	25	-9145.36	-0.246627	3470.98
13.5939	25	-8680.19	-0.234082	3574.62
14.0939	25	-8343.54	-0.225004	3671.1
14.5935	25	-7877.02	-0.212423	3778.44
15.0936	25	-7694.54	-0.207502	3871
15.6088	25	-7078.73	-0.190895	3974.56
16.109	25	-6889.5	-0.185792	4074.61
16.6088	25	-6609.86	-0.178251	4178.47
17.1088	25	-6092.05	-0.164287	4274.55
17.6089	25	-5830.68	-0.157238	4378.41
18.1088	25	-5856.98	-0.157948	4474.55
18.6084	25	-5492.72	-0.148124	4582.25
19.1086	25	-4159.16	-0.112162	4674.65
19.6084	25	-4076	-0.109919	4778.39
20.1083	25	-4144.95	-0.111779	4874.63
20.6236	25	-4154.22	-0.112029	4982.23
21.124	25	-4191.19	-0.113026	5078.38
21.6237	25	-4257.24	-0.114807	5182.26
22.1235	25	-4338.72	-0.117004	5274.62
22.6236	25	-2591.45	-0.0698847	5382.32
23.1236	25	-2647.49	-0.0713961	5474.58
23.6234	25	-2696.94	-0.0727295	5582.28
24.1233	25	-2727.7	-0.0735591	5674.56
24.6229	25	-2811.02	-0.0758059	5782.28
25.1231	25	-2869.25	-0.0773762	5878.44
25.6385	25	-2728.25	-0.0735739	5986.18
26.1384	25	-2506.92	-0.0676051	6078.46
26.6381	25	-2423.87	-0.0653656	6186.2
27.1382	25	-2473.58	-0.0667062	6278.42
27.6378	25	-2509.93	-0.0676862	6386.14
28.138	25	-2563.76	-0.069138	6478.35
28.6378	25	-1300.38	-0.0350678	6586.15
29.1377	25	-1297.9	-0.035001	6678.35
29.6376	25	-1281	-0.0345452	6786.19
30.1375	25	-1305.09	-0.0351948	6878.31
30.653	25	-956.294	-0.0257888	6990.17
31.1529	25	-961.745	-0.0259358	7082.21
31.6528	25	-940.371	-0.0253594	7190.15
32.1526	25	-979.913	-0.0264257	7282.19
32.6525	25	-1022.49	-0.0275741	7386.21
33.1524	25	-1000.92	-0.0269922	7482.27
33.657	25	-942.492	-0.0254166	7590.13
34.1725	25	-959.816	-0.0258838	7686.25
34.6724	25	-993.827	-0.026801	7794.15
35.172	25	-1001.84	-0.027017	7886.23
35.6722	25	-1014.66	-0.0273629	7994.15
36.1721	25	-1060.8	-0.0286071	8086.16
36.6876	25	-610.61	-0.0164666	8194.2
37.1875	25	-378.395	-0.0102043	8286.2
37.6873	25	-394.859	-0.0106483	8398.28
38.1872	25	-422.907	-0.0114047	8490.16
38.687	25	-446.036	-0.0120284	8594.24
39.187	25	-457.956	-0.0123499	8690.16
39.6869	25	-477.393	-0.0128741	8794.16
40.1865	25	-486.27	-0.0131135	8890.12
40.6864	25	-496.563	-0.013391	8994.16
41.187	25	-513.434	-0.013846	9090.1
41.6866	25	-529.027	-0.0142665	9194.15
42.1867	25	-570.757	-0.0153919	9290.15
42.6866	25	-583.315	-0.0157305	9394.15
43.187	25	-586.518	-0.0158169	9490.15
43.6866	25	-614.362	-0.0165678	9594.21
44.1868	25	-647.952	-0.0174736	9690.11
44.6866	25	-661.102	-0.0178282	9794.21
45.1862	25	-680.734	-0.0183576	9890.07
45.6864	25	-695.201	-0.0187478	9994.17
46.1863	25	-695.658	-0.0187601	10090.1
46.6861	25	-713.197	-0.0192331	10198.3
47.1876	25	-755.007	-0.0203606	10290.1
47.6874	25	-779.724	-0.0210272	10394.2
48.1873	25	-750.63	-0.0202426	10490.1
48.6873	25	-779.219	-0.0210135	10594.1
49.1871	25	-794.832	-0.0214346	10690.1
49.6869	25	-812.967	-0.0219236	10798.2

## Sheet: Axial - 3
Axial - 3
Step time	Temperature	Normal stress	Axial force	Gap
s	°C	Pa	N	µm
0.546697	25	-24657.4	-0.619707	930.233		39.8929
1.04658	25	-65136.6	-1.63706	1037.75
1.54647	25	-78874	-1.98232	1130.28
2.04638	25	-79745.4	-2.00422	1237.68
2.54638	25	-74559.7	-1.87389	1330.25
3.04689	25	-71335.6	-1.79286	1437.71
3.56215	25	-68504.3	-1.7217	1533.93
4.06223	25	-65853.1	-1.65507	1641.51
4.56213	25	-60938.4	-1.53155	1733.89
5.06175	25	-58931.1	-1.4811	1841.55
5.5622	25	-57095.6	-1.43497	1933.87
6.06206	25	-55833.9	-1.40326	2041.57
6.56195	25	-54354.2	-1.36607	2133.85
7.06182	25	-53893.4	-1.35449	2237.72
7.56169	25	-53535.3	-1.34549	2333.9
8.06193	25	-53225.8	-1.33771	2433.88
8.56181	25	-52863.7	-1.32861	2533.88
9.0617	25	-52769	-1.32623	2633.88
9.56151	25	-52679.5	-1.32398	2737.62
10.0612	25	-52562.9	-1.32105	2833.8
10.5613	25	-52090.2	-1.30917	2933.86
11.0613	25	-52036.1	-1.30781	3030.04
11.5611	25	-52066.7	-1.30858	3137.66
12.0764	25	-52158.3	-1.31088	3237.58
12.5765	25	-52405.3	-1.31709	3337.62
13.092	25	-52131.2	-1.3102	3437.56
13.5918	25	-52075.9	-1.30881	3541.6
14.0917	25	-51931.9	-1.30519	3641.46
14.5916	25	-51677.6	-1.2988	3745.4
15.0915	25	-51168.7	-1.28601	3837.58
15.5916	25	-50851.6	-1.27804	3945.39
16.0915	25	-50289.8	-1.26392	4037.67
16.5914	25	-50001.7	-1.25668	4145.39
17.0913	25	-49655.1	-1.24797	4237.63
17.5909	25	-49313	-1.23937	4349.45
18.0939	25	-48170.2	-1.21065	4441.47
18.5939	25	-47432.2	-1.1921	4545.39
19.094	25	-46751.4	-1.17499	4641.51
19.6093	25	-45815.1	-1.15146	4749.57
20.1091	25	-42468.9	-1.06736	4841.53
20.6093	25	-40234.4	-1.0112	4949.53
21.1089	25	-37790	-0.949767	5041.53
21.609	25	-35213.8	-0.88502	5149.47
22.1246	25	-22533.6	-0.566331	5245.4
22.6399	25	-21250.6	-0.534085	5353.68
23.1399	25	-19591.9	-0.492398	5449.5
23.6398	25	-18725.8	-0.470631	5553.66
24.1397	25	-16172.4	-0.406458	5649.58
24.6395	25	-14550.5	-0.365695	5753.74
25.1392	25	-13972.8	-0.351176	5849.49
25.6401	25	-13821.6	-0.347374	5953.63
26.14	25	-13920.1	-0.349851	6049.45
26.6554	25	-13991.4	-0.351642	6162.17
27.1554	25	-14092.3	-0.354177	6249.47
27.6552	25	-14197.7	-0.356826	6358.01
28.1707	25	-14430.3	-0.362674	6453.61
28.6706	25	-14571	-0.366209	6562.29
29.1705	25	-14704.5	-0.369565	6653.67
29.6704	25	-14825.4	-0.372602	6762.29
30.17	25	-15116.2	-0.379912	6853.67
30.6702	25	-15254.9	-0.383397	6962.33
31.1701	25	-15410.7	-0.387312	7053.71
31.6699	25	-15559.6	-0.391056	7162.38
32.1698	25	-15875	-0.398983	7253.73
32.6853	25	-16032	-0.402929	7366.53
33.1852	25	-16185.5	-0.406786	7458.08
33.6851	25	-16424.2	-0.412785	7566.5
34.185	25	-16540.3	-0.415702	7657.98
34.6849	25	-16670.9	-0.418986	7762.32
35.1845	25	-16801.4	-0.422266	7857.99
35.6846	25	-17093.8	-0.429614	7966.49
36.1845	25	-17254.9	-0.433662	8058.09
36.6841	25	-17388.4	-0.437017	8166.53
37.1843	25	-17054.5	-0.428627	8258.09
37.6842	25	-12013.3	-0.301927	8366.48
38.184	25	-11659.1	-0.293026	8458.04
38.6839	25	-11552.2	-0.290339	8566.5
39.1838	25	-11467	-0.288196	8658.04
39.6837	25	-11167.4	-0.280668	8762.3
40.1833	25	-11015.2	-0.276843	8858.02
40.6834	25	-10901.4	-0.273982	8966.5
41.1833	25	-10859.7	-0.272933	9058.04
41.6832	25	-10776.3	-0.270837	9166.5
42.1831	25	-10722.8	-0.269494	9257.98
42.6831	25	-10720.3	-0.269431	9366.43
43.1984	25	-10733.2	-0.269754	9462.27
43.7139	25	-10774.9	-0.270804	9570.61
44.2138	25	-10775.7	-0.270822	9662.35
44.7138	25	-10818.1	-0.271888	9770.61
45.2137	25	-10859.9	-0.272938	9866.49
45.7139	25	-10983.1	-0.276035	9974.53
46.2136	25	-11061.3	-0.278001	10066.5
46.7136	25	-11115.5	-0.279364	10170.6
47.2289	25	-11200.2	-0.281491	10266.5
47.7289	25	-11340.7	-0.285024	10374.5
48.2287	25	-11427.7	-0.28721	10466.5
48.7285	25	-11493.2	-0.288856	10574.5
49.2288	25	-11580.9	-0.291059	10666.5
49.7284	25	-11729.1	-0.294785	10774.5
