# Supplementary material for: Surface hydrophobization of hydrogels via interface dynamics-induced network reconfiguration
Source: Nat Commun. 2024 Jan 3;15:239. doi: 10.1038/s41467-023-44646-5 (PMC10764767; doi:10.1038/s41467-023-44646-5)
Supplement: Supplementary file 10 — Source data [file 41467_2023_44646_MOESM10_ESM.zip › Source data/Figure S27/Pull off curve_DNR hydrogel dry adhesion.xls]

## Sheet: Axial - 1
Axial - 1
Step time	Temperature	Normal stress	Axial force	Gap
s	°C	Pa	N	µm
0.343484	25	25379.3	0.637852	947.306		38.0993		38.0993	34.7935	2.98966
0.656004	25	-38972	-0.979473	1034.94				34.0018
0.9684	25	-72027.2	-1.81024	1147.22				32.2794
1.28082	25	-72027.2	-1.81024	1260.3
1.59333	25	-76160	-1.91411	1353.47
1.90569	25	-70724.9	-1.77751	1453.47
2.21833	25	-63183.3	-1.58797	1574.37
2.5308	25	-56712.1	-1.42533	1667.11
2.84326	25	-56712.1	-1.42533	1774.15
3.15541	24.99	-53230.2	-1.33782	1881.1
3.46812	25	-51224.4	-1.28741	1980.92
3.78082	24.99	-50075.3	-1.25853	2080.88
4.09324	24.99	-49427.2	-1.24224	2193.44
4.40541	24.99	-49427.2	-1.24224	2299.68
4.71811	24.99	-49164.9	-1.23565	2393.16
5.03053	24.99	-49174.9	-1.2359	2499.42
5.34272	24.99	-49338.8	-1.24002	2612.36
5.65541	24.99	-49338.8	-1.24002	2705.56
5.96779	24.99	-49662.7	-1.24816	2805.5
6.28019	24.99	-50085.3	-1.25878	2926.28
6.59266	25	-50585.4	-1.27135	3019.12
6.90508	25	-50958.6	-1.28073	3126.02
7.21748	24.99	-50958.6	-1.28073	3238.94
7.52991	24.99	-51512.1	-1.29464	3338.84
7.84238	25	-52048.4	-1.30812	3432.5
8.15478	25	-52601.1	-1.32201	3544.94
8.46715	25	-52601.1	-1.32201	3651.26
8.77966	25	-53217.4	-1.3375	3744.68
9.09211	25	-53890.3	-1.35441	3851.18
9.4045	25	-54562.3	-1.3713	3964.58
9.71693	25	-55266.9	-1.38901	4057.46
10.0294	25	-55266.9	-1.38901	4164.38
10.3418	25	-55922.3	-1.40548	4278.48
10.6542	25	-56489.3	-1.41973	4371.25
10.9537	25	-57050.3	-1.43383	4471.23
11.2662	25	-57050.3	-1.43383	4584.91
11.5786	25	-57184.4	-1.4372	4690.93
11.891	25	-57503.1	-1.44521	4784.69
12.2034	25	-57616.5	-1.44806	4897.09
12.5159	25	-58018.3	-1.45816	4996.97
12.8284	25	-58018.3	-1.45816	5090.59
13.1408	25	-58335.9	-1.46614	5196.81
13.453	25	-58542	-1.47132	5309.73
13.7654	25	-58017.9	-1.45815	5409.71
14.078	25	-58017.9	-1.45815	5509.49
14.3904	25	-56809.2	-1.42777	5623.27
14.7029	25	-56087.4	-1.40963	5716.21
15.0153	25	-55117.7	-1.38526	5823.01
15.3277	25	-52973.1	-1.33136	5936.39
15.6401	25	-52973.1	-1.33136	6042.45
15.9526	25	-51557.8	-1.29579	6136.23
16.265	25	-44717.4	-1.12387	6248.69
16.5774	25	-39948.7	-1.00402	6348.63
16.8899	25	-39948.7	-1.00402	6442.17
17.2023	25	-35940.3	-0.903278	6548.43
17.5147	25	-25847.5	-0.649619	6661.72
17.8272	25	-16192.5	-0.406961	6761.6
18.1396	25	-11536.9	-0.289955	6861.48
18.452	25	-11536.9	-0.289955	6975.78
18.7644	25	-9366.39	-0.235403	7068.52
19.0768	25	-8325.28	-0.209237	7175.58
19.3893	25	-7202.4	-0.181016	7288.38
19.7017	25	-6528.18	-0.164071	7394.68
20.0141	25	-6528.18	-0.164071	7482
20.3266	25	-6535.46	-0.164254	7600.91
20.639	25	-6645.59	-0.167022	7707.37
20.9512	25	-6784.97	-0.170525	7794.29
21.2638	25	-6784.97	-0.170525	7900.7
21.5763	25.01	-6932.59	-0.174235	8020.87
21.8887	25	-7069.26	-0.17767	8113.69
22.2011	25	-7256.07	-0.182365	8213.73
22.5135	25	-5918.49	-0.148748	8327.45
22.826	25	-5918.49	-0.148748	8427.37
23.1384	25	-4781.77	-0.120179	8527.19
23.4508	25	-3371.87	-0.0847443	8639.99
23.7633	25	-3484.36	-0.0875714	8739.93
24.0754	25	-3484.36	-0.0875714	8833.63
24.3881	25	-3582.1	-0.0900281	8959.35
24.7003	25	-3689.64	-0.0927308	9052.51
25.0129	25	-3830.01	-0.0962587	9145.97
25.3251	25	-3907.08	-0.0981956	9252.25
25.6378	25	-3907.08	-0.0981956	9373.03
25.9502	25	-4013.89	-0.10088	9465.87
26.2627	25	-4150.04	-0.104302	9565.75
26.5751	25	-4256.88	-0.106987	9686.19
26.8875	25	-4256.88	-0.106987	9772.63
27.1999	25	-4262.65	-0.107132	9879.61
27.5123	25	-4302.24	-0.108127	9992.15
27.8248	25	-4384.52	-0.110195	10092
28.137	25	-4485.98	-0.112745	10191.9
28.4496	25	-4485.98	-0.112745	10304.8
28.762	25	-4580.88	-0.11513	10411.4
29.0745	25	-4698.33	-0.118082	10504.6
29.387	25	-4821.08	-0.121167	10611.2
29.6991	25	-4933.25	-0.123986	10718
30.0118	25	-4933.25	-0.123986	10810.9
30.3239	25	311.516	0.00782925	10917.9
30.6366	25	994.356	0.0249909	11031.5
30.9488	25	982.941	0.024704	11131.3
31.2615	25	982.941	0.024704	11231.3
31.5739	25	978.441	0.0245909	11343.7
31.8731	25	966.146	0.0242819	11443.7
32.1855	25	959.211	0.0241076	11543.6
32.4979	25	963.122	0.0242059	11656.5
32.8101	25	963.122	0.0242059	11756.4
33.1228	25	984.29	0.0247379	11849.8
33.4352	25	965	0.0242531	11956.2
33.7473	25	960.269	0.0241342	12070.3
34.0599	25	960.269	0.0241342	12163
34.3725	25	960.281	0.0241345	12270
34.6849	25	960.17	0.0241317	12383.7
34.9973	25	972.118	0.024432	12476.9
35.3095	25	970.439	0.0243898	12576.7
35.6222	25	970.439	0.0243898	12695.9
35.9346	25	988.953	0.0248551	12795.9
36.2468	25	975.294	0.0245118	12889.4
36.5594	25	968.597	0.0243435	13002.1
36.8719	25	968.597	0.0243435	13108.6
37.1716	25	981.528	0.0246685	13202
37.4838	25	997.356	0.0250663	13301.8
37.7963	25	974.681	0.0244964	13422
38.1088	25	963.401	0.0242129	13515
38.4213	25	963.401	0.0242129	13615
38.7337	25	976.981	0.0245542	13735.4
39.0461	25	978.258	0.0245863	13828.6
39.3586	25	982.097	0.0246828	13928.5
39.6708	25	982.097	0.0246828	14041.1
39.9831	25	1000.23	0.0251386	14147.5
40.2956	25	966.512	0.0242911	14240.9
40.6081	25	969.647	0.0243699	14360.6
40.9208	25	966.003	0.0242783	14460.5
41.2331	25	966.003	0.0242783	14553.6
41.5457	25	962.346	0.0241864	14653.5
41.8581	25	974.959	0.0245034	14774.4
42.1705	25	969.878	0.0243757	14867.2
42.4827	25	969.878	0.0243757	14967.2
42.7953	25	962.661	0.0241943	15087.3
43.1078	25	972.413	0.0244394	15174
43.4202	25	963.023	0.0242034	15280.9
43.7324	25	973.312	0.024462	15399.8
44.0451	25	973.312	0.024462	15499.7
44.3575	25	954.583	0.0239913	15593.1
44.6699	25	951.333	0.0239096	15712.7
44.9821	25	966.834	0.0242992	15812.6
45.2945	25	966.834	0.0242992	15899.3
45.6072	25	959.259	0.0241088	16005.6
45.9196	25	964.825	0.0242487	16126.2
46.2321	25	942.719	0.0236931	16219.2
46.5445	25	937.466	0.0235611	16319
46.857	25	937.466	0.0235611	16432.6
47.1694	25	955.714	0.0240197	16525.8
47.4691	25	949.089	0.0238532	16625.7
47.7815	25	957.194	0.0240569	16745
48.094	25	967.65	0.0243197	16844.7
48.4064	25	967.65	0.0243197	16938.4
48.7188	25	960.675	0.0241444	17057.8
49.0312	25	947.111	0.0238035	17157.7
49.3437	25	964.069	0.0242297	17251
49.6561	25	964.069	0.0242297	17357.5
49.9685	25	966.683	0.0242954	17471.6
50.2807	25	961.395	0.0241625	17564.2
50.5934	25	969.974	0.0243781	17671.4
50.9056	25	980.418	0.0246406	17784.8
51.2182	25	980.418	0.0246406	17878.1
51.5306	25	985.758	0.0247748	17984.6
51.8431	25	978.763	0.024599	18097
52.1555	25	980.311	0.0246379	18203.5
52.4679	25	980.311	0.0246379	18290.5
52.7804	25	960.309	0.0241352	18409.9
53.0928	25	967.212	0.0243087	18516.8
53.4066	25	962.939	0.0242013	18603
53.719	25	947.68	0.0238178	18716.5
54.0314	25	947.68	0.0238178	18823.3
54.3439	25	960.703	0.0241451	18916.3
54.6563	25	941.871	0.0236718	19023.2
54.9687	25	958.196	0.0240821	19142.6
55.2809	25	958.196	0.0240821	19229.9
55.5936	25	972.544	0.0244427	19336.1
55.906	25	957.52	0.0240651	19448.7
56.2184	25	988.233	0.024837	19542.2
56.5309	25	966.086	0.0242804	19648.4
56.8433	25	966.086	0.0242804	19761.9
57.1555	25	970.825	0.0243995	19869
57.4701	25	995.172	0.0250114	19961.8
57.7822	25	971.43	0.0244147	20075.9
58.095	25	971.43	0.0244147	20175.7
58.4076	25	970.419	0.0243893	20268.6
58.72	25	954.79	0.0239965	20375.5
59.0322	25	964.889	0.0242503	20494.7
59.3446	25	967.328	0.0243116	20582
59.6573	25	967.328	0.0243116	20688.2

## Sheet: Axial - 2
Axial - 2
Step time	Temperature	Normal stress	Axial force	Gap
s	°C	Pa	N	µm
0.546762	25	12982.5	0.326287	911.692		34.0018
1.04666	25	-58356.9	-1.46667	1019.79
1.56214	25	-65731.4	-1.65201	1111.8
2.0618	25	-67969.1	-1.70825	1219.82
2.56191	25	-67520.3	-1.69697	1311.78
3.06179	25	-61097.6	-1.53555	1419.83
3.56167	25	-58567.4	-1.47196	1511.79
4.06133	25	-56184.1	-1.41206	1619.79
4.56143	25	-54283.8	-1.3643	1711.83
5.07164	25	-51338.6	-1.29028	1819.75
5.57177	25	-50152.5	-1.26047	1915.93
6.07165	25	-49100.1	-1.23402	2023.49
6.57152	25	-48222.4	-1.21196	2115.87
7.07141	25	-46505.1	-1.1688	2219.78
7.57131	25	-45726.4	-1.14923	2315.88
8.07119	25	-44715	-1.12381	2415.88
8.57105	25	-44059.7	-1.10734	2515.94
9.07096	25	-43059.8	-1.08221	2615.86
9.57085	25	-42586.7	-1.07032	2715.92
10.0707	25	-42138.3	-1.05905	2815.9
10.5706	25	-41657.6	-1.04697	2915.85
11.0705	25	-40664.9	-1.02202	3015.86
11.5859	25	-39406.7	-0.990399	3123.42
12.0858	25	-38458.1	-0.966557	3219.78
12.586	25	-37671.6	-0.946791	3319.74
13.0859	25	-36074.7	-0.906655	3419.82
13.6014	25	-35719.2	-0.897722	3523.54
14.1013	25	-35569.9	-0.89397	3623.48
14.6036	25	-35512.3	-0.892521	3723.58
15.1035	25	-35560.3	-0.893728	3819.78
15.6187	25	-34752.5	-0.873426	3927.14
16.1189	25	-34146.1	-0.858184	4023.42
16.6187	25	-33996.5	-0.854426	4127.18
17.1186	25	-32672.6	-0.821151	4223.42
17.6185	25	-31423.6	-0.789761	4331.03
18.1184	25	-30787.4	-0.773773	4423.47
18.6206	25	-27813.1	-0.699019	4531.05
19.1204	25	-22913.9	-0.575888	4623.43
19.6202	25	-22493.5	-0.565324	4735.05
20.1202	25	-22123.1	-0.556013	4823.49
20.6204	25	-21647.2	-0.544053	4931.07
21.1203	25	-19895.4	-0.500025	5027.13
21.6358	25	-19520.1	-0.490594	5134.97
22.1375	25	-19531.8	-0.490887	5227.13
22.6374	25	-19623.3	-0.493187	5334.99
23.1373	25	-19928.6	-0.500861	5427.15
23.6372	25	-20115.2	-0.50555	5534.98
24.1371	25	-20306.7	-0.510363	5627.14
24.6369	25	-20504.4	-0.515331	5734.98
25.1368	25	-20894.5	-0.525136	5827.22
25.6521	25	-21098.5	-0.530264	5939
26.1522	25	-21310.5	-0.535592	6031.08
26.6521	25	-21729	-0.546109	6139.02
27.1519	25	-21965.8	-0.552061	6231.04
27.6519	25	-22203.7	-0.558041	6334.92
28.1517	25	-22420.6	-0.563491	6430.98
28.6514	25	-22884.6	-0.575153	6539.08
29.1515	25	-23109.1	-0.580795	6631.02
29.6511	25	-23351.1	-0.586878	6738.96
30.1513	25	-23581.4	-0.592665	6831.04
30.6668	25	-24071.1	-0.604972	6938.98
31.1666	25	-24310.5	-0.610989	7035.04
31.6662	25	-24558.9	-0.617232	7143.14
32.1662	25	-24788.5	-0.623002	7231.08
32.6673	25	-25258.2	-0.634807	7338.96
33.1672	25	-25501.4	-0.640919	7435.02
33.6826	25	-25762.4	-0.647479	7543.02
34.1824	25	-26001.9	-0.653499	7634.98
34.6822	25	-26453.2	-0.664841	7742.98
35.182	25	-26681.9	-0.67059	7834.94
35.6819	25	-26924.7	-0.676692	7943.08
36.1818	25	-27058.5	-0.680055	8038.94
36.6817	25	-27228.3	-0.684323	8143.04
37.1818	25	-27426.9	-0.689314	8234.92
37.6815	25	-27624.8	-0.694287	8343
38.1813	25	-27842.5	-0.699758	8434.84
38.6812	25	-27364.5	-0.687745	8543
39.1814	25	-27524.5	-0.691765	8638.98
39.6812	25	-27694.2	-0.696032	8743
40.1965	25	-27873	-0.700524	8838.96
40.6964	25	-28265.8	-0.710398	8947.18
41.2008	25	-28474.8	-0.715649	9038.98
41.7007	25	-28699.7	-0.721303	9147.22
42.2159	25	-28908.2	-0.726543	9243.02
42.7156	25	-29336	-0.737295	9351.46
43.2309	25	-29572.7	-0.743244	9447.22
43.7308	25	-29773.4	-0.748286	9551.44
44.231	25	-29967	-0.753152	9647.2
44.7307	25	-30386.5	-0.763697	9751.5
45.2305	25	-30602.7	-0.769129	9847.2
45.7309	25	-30814.8	-0.774461	9951.52
46.2313	25	-31019.5	-0.779604	10047.2
46.7467	25	-31443.3	-0.790256	10155.7
47.2467	25	-31659.9	-0.7957	10251.4
47.7621	25	-31870	-0.800981	10359.8
48.2621	25	-32338	-0.812742	10455.8
48.7619	25	-29965.1	-0.753105	10559.8
49.2641	25	-30128.7	-0.757217	10655.8
49.764	25	-30338.1	-0.76248	10764.1

## Sheet: Axial - 3
Axial - 3
Step time	Temperature	Normal stress	Axial force	Gap
s	°C	Pa	N	µm
0.328982	25	4218.15	0.795102	7261.72		32.2794
0.641675	25	-2391.29	-0.450748	7361.78
0.954085	25	-2391.29	-0.450748	7467.98
1.2687	25	-6004.99	-1.13191	7580.62
1.58105	25	-7882.82	-1.48588	7674.07
1.89357	25	-8603.47	-1.62172	7780.49
2.20593	25	-8575.84	-1.61651	7893.59
2.51847	25	-8575.84	-1.61651	7986.63
2.83081	25	-8166.37	-1.53932	8093.36
3.1448	25	-7577.62	-1.42835	8207.22
3.45729	25	-7040.76	-1.32715	8300.2
3.76967	25	-7040.76	-1.32715	8400.04
4.08182	25	-6616.13	-1.24711	8519.84
4.39445	25	-6247.79	-1.17768	8613.52
4.70713	25	-5966.8	-1.12471	8713.34
5.01929	25	-5756.77	-1.08513	8832.32
5.33169	25	-5756.77	-1.08513	8932.28
5.6444	25	-5571.53	-1.05021	9032.16
5.9568	25	-5443.26	-1.02603	9132.08
6.26925	25	-5387.27	-1.01548	9245.76
6.58167	25	-5365.62	-1.01139	9338.48
6.89408	25	-5365.62	-1.01139	9445.48
7.20651	25	-5358.59	-1.01007	9559.56
7.51868	25	-5366.98	-1.01165	9652.46
7.8311	25	-5381.28	-1.01435	9752.34
8.14402	25	-5381.28	-1.01435	9865.72
8.45644	25	-5395.52	-1.01703	9959.18
8.77013	25	-5397.54	-1.01741	10065.6
9.08256	25	-5395.73	-1.01707	10184.4
9.39502	25	-5399.78	-1.01783	10284.4
9.70741	25	-5399.78	-1.01783	10377.8
10.0198	25	-5425.02	-1.02259	10484.2
10.3323	25	-5458.48	-1.0289	10597.8
10.6447	25	-5487.03	-1.03428	10690.6
10.9571	25	-5487.03	-1.03428	10797.6
11.2704	25	-5533.98	-1.04313	10911.3
11.5828	25	-5581.4	-1.05207	11004.3
11.8953	25	-5630.86	-1.06139	11104.1
12.2077	25	-5678.52	-1.07038	11223.5
12.5201	25	-5678.52	-1.07038	11317.1
12.8328	25	-5718.91	-1.07799	11423.4
13.145	25	-5759.58	-1.08565	11536.2
13.4574	25	-5767.17	-1.08709	11636.1
13.7703	25	-5767.17	-1.08709	11736
14.0827	25	-5790.8	-1.09154	11835.9
14.3951	25	-5803.02	-1.09384	11950
14.7075	25	-5834.59	-1.0998	12042.7
15.0199	25	-5862.57	-1.10507	12149.9
15.3321	25	-5862.57	-1.10507	12263.4
15.6448	25	-5870.58	-1.10658	12356.7
15.9572	25	-5895.3	-1.11124	12463.2
16.2696	25	-5919.56	-1.11581	12575.6
16.5819	25	-5925.43	-1.11692	12669.3
16.8945	25	-5925.43	-1.11692	12775.6
17.207	25	-5937.98	-1.11928	12888.4
17.5191	25	-5943.55	-1.12033	12988.3
17.8318	25	-5927.85	-1.11737	13088.2
18.1442	25	-5927.85	-1.11737	13195
18.4566	25	-5911.05	-1.11421	13308.8
18.7688	25	-5747.7	-1.08342	13394.8
19.0815	25	-5705.27	-1.07542	13508.6
19.3938	25	-5655.86	-1.0661	13627.5
19.7061	25	-5655.86	-1.0661	13708.4
20.0185	25	-5567.95	-1.04953	13814.8
20.3309	25	-5389.54	-1.0159	13927.3
20.6433	25	-5370.16	-1.01225	14020.8
20.9558	25	-5370.16	-1.01225	14127.1
21.2682	25	-5232.28	-0.986262	14233.5
21.5806	25	-4723.22	-0.890305	14340.3
21.893	25	-4662.39	-0.878839	14440.2
22.2055	25	-4574.53	-0.862278	14540.1
22.5179	25	-4574.53	-0.862278	14654.2
22.831	25	-4492.92	-0.846896	14747
23.1435	25	-4359.16	-0.821682	14854
23.4559	25	-3090.54	-0.582553	14973.4
23.7683	25	-3090.54	-0.582553	15060.7
24.0807	25	-2592.63	-0.488699	15166.8
24.3941	25	-2499.18	-0.471084	15273.1
24.7066	25	-2462.24	-0.46412	15373
25.0192	25	-2445.02	-0.460876	15479.3
25.3314	25	-2445.02	-0.460876	15592.5
25.6438	25	-2432.22	-0.458462	15699.3
25.9565	25	-2411.17	-0.454495	15792.3
26.2689	25	-2170.87	-0.4092	15899.2
26.5814	25	-1988.37	-0.374798	16012.6
26.8936	25	-1988.37	-0.374798	16105.9
27.2062	25	-1996.47	-0.376325	16205.7
27.5184	25	-2009.74	-0.378828	16325
27.8309	25	-2021.36	-0.381018	16418.5
28.1435	25	-2021.36	-0.381018	16524.7
28.4557	25	-2027.58	-0.38219	16631.2
28.7681	25	-2040	-0.38453	16724.5
29.0808	25	-2049.97	-0.386411	16837.7
29.3932	25	-2059.77	-0.388258	16944.6
29.7056	25	-2059.77	-0.388258	17044.5
30.0184	25	-2056.59	-0.387658	17144.5
30.3306	25	-2067.33	-0.389682	17251.4
30.6433	25	-2081.58	-0.392369	17358.3
30.9557	25	-2081.58	-0.392369	17458.2
31.2679	25	-2094.01	-0.394712	17564.6
31.5803	25	-2104.8	-0.396746	17670.7
31.8927	25	-2117.02	-0.399048	17764.4
32.2051	25	-2134.82	-0.402403	17870.5
32.5176	25	-2134.82	-0.402403	17983.3
32.83	25	-2149.16	-0.405107	18076.8
33.1425	25	-2160.38	-0.407222	18183.2
33.4548	25	-2176.93	-0.410342	18296.6
33.7673	25	-2176.93	-0.410342	18396.5
34.0797	25	-2189.2	-0.412654	18496.3
34.3921	25	-2203.16	-0.415286	18603.2
34.7055	25	-2219.64	-0.418392	18710
35.0179	25	-2233.05	-0.420919	18809.9
35.3303	25	-2233.05	-0.420919	18909.8
35.6427	25	-2246.45	-0.423446	19028.8
35.9552	25	-2266.73	-0.427268	19122.2
36.2676	25	-2281.23	-0.430001	19222.1
36.5669	25	-2281.23	-0.430001	19335
36.8797	25	-2294.77	-0.432554	19428.4
37.1921	25	-2311.8	-0.435764	19534.8
37.5044	25	-2325.76	-0.438395	19648.9
37.8169	25	-2343.92	-0.441818	19748.7
38.1292	25	-2343.92	-0.441818	19841.5
38.4418	25	-2359.29	-0.444716	19955.6
38.7542	25	-2365.63	-0.44591	20068.4
39.0664	25	-2373.52	-0.447397	20162.1
39.3791	25	-2390.83	-0.45066	20261.9
39.6915	25	-2390.83	-0.45066	20374.5
40.0039	25	-2400.34	-0.452454	20474.4
40.3161	25	-2414.14	-0.455054	20567.9
40.6285	25	-2427.33	-0.457541	20687.3
40.9412	25	-2427.33	-0.457541	20780.5
41.2534	25	-2439.28	-0.459793	20887
41.5658	25	-2443.91	-0.460666	21000.8
41.8785	25	-2450.22	-0.461855	21107.5
42.1907	25	-2457.91	-0.463304	21193.7
42.5033	25	-2457.91	-0.463304	21313.8
42.8158	25	-2460.31	-0.463757	21413.8
43.1282	25	-2466.85	-0.46499	21513.7
43.4407	25	-2476.44	-0.466799	21613.6
43.7528	25	-2476.44	-0.466799	21719.7
44.0652	25	-2485.71	-0.468545	21819.6
44.3776	25	-2493.12	-0.469943	21925.9
44.6901	25	-2498.76	-0.471005	22039.1
45.0181	25	-2508.18	-0.472781	22139.1
45.3305	25	-2508.18	-0.472781	22246.2
45.643	25	-2521.6	-0.47531	22353
45.9554	25	-2529.46	-0.476791	22445.8
46.2678	25	-2537.45	-0.478298	22559.6
46.5802	25	-2548.38	-0.480358	22672.2
46.8927	25	-2548.38	-0.480358	22772.2
47.2051	25	-2553.13	-0.481254	22865.7
47.5175	25	-2557.69	-0.482113	22972
47.8299	25	-2565.41	-0.483569	23084.8
48.1424	25	-2565.41	-0.483569	23178.1
48.4548	25	-2571.57	-0.48473	23278
48.7673	25	-2582.11	-0.486716	23405.1
49.08	25	-2589.48	-0.488106	23491.1
49.3922	25	-2598.75	-0.489852	23598
49.7045	25	-2598.75	-0.489852	23711.5
50.0172	25	-2607.63	-0.491526	23811.5
50.3299	25	-2615.94	-0.493093	23904.6
50.6426	25	-2620.4	-0.493934	24023.9
50.955	25	-2620.4	-0.493934	24130.2
51.2673	25	-2621.79	-0.494196	24217.3
51.5799	25	-2626.86	-0.495151	24323.5
51.8924	25	-2628.09	-0.495384	24436.6
52.2047	25	-2624.62	-0.494729	24536.5
52.5172	25	-2624.62	-0.494729	24636.4
52.8296	25	-2622.86	-0.494398	24750.5
53.1421	25	-2623.78	-0.494572	24843.3
53.4542	25	-2629.2	-0.495592	24950.2
53.7668	25	-2629.2	-0.495592	25063.7
54.0793	25	-2636.14	-0.496901	25163.7
54.3918	25	-2637.25	-0.49711	25256.9
54.7041	25	-2643.29	-0.498248	25376
55.0163	25	-2650.29	-0.499568	25475.9
55.329	25	-2650.29	-0.499568	25569.4
55.6415	25	-2656.77	-0.50079	25675.7
55.9536	25	-2667.44	-0.502801	25782.2
56.2679	25	-2676.04	-0.504422	25882
56.5804	25	-2682.74	-0.505685	25988.6
56.8928	25	-2682.74	-0.505685	26102.2
57.2052	25	-2691.37	-0.507312	26195.2
57.5177	25	-2696.69	-0.508314	26302
57.8301	25	-2703.12	-0.509526	26415.2
58.1425	25	-2703.12	-0.509526	26508.7
58.4549	25	-2707.08	-0.510272	26615.1
58.7673	25	-2717.62	-0.512258	26727.6
59.0798	25	-2719.11	-0.51254	26827.5
59.3922	25	-2726.01	-0.513841	26920.9
59.7046	25	-2726.01	-0.513841	27027.3
