# Supplementary material for: Surface hydrophobization of hydrogels via interface dynamics-induced network reconfiguration
Source: Nat Commun. 2024 Jan 3;15:239. doi: 10.1038/s41467-023-44646-5 (PMC10764767; doi:10.1038/s41467-023-44646-5)
Supplement: Supplementary file 10 — Source data [file 41467_2023_44646_MOESM10_ESM.zip › Source data/Figure S29/Frequency sweep_Fluorescein-laden DNR hydrogel.xls]

## Sheet: Details
Filename	PAA-DNR hydrogel (1)
Instrument name	5343-0614
Operator
rundate	2023-10-23
Sample name	PAA-DNR hydrogel
Geometry name	8.0mm parallel plate, Peltier plate Stainless steel
Procedure name	Frequency sweep
proceduresegments	Frequency sweep
[File Parameters]
Name	PAA-DNR hydrogel (1)
Instrument type	Discovery HR30
Instrument serial number	5343-0614
Instrument name	5343-0614
Instrument location	NOT_SET
Company name	华南理工
Trios version	5.4.0.300
File name	D:\HD datas\Bianlab\YB\20231023\PAA-DNR hydrogel (1).tri
Instrument firmware version	11.16
Run date	2023-10-23 14:38:20
User at run start	DESKTOP-5BNJD44\lenovo
[Geometry Parameters]
Geometry Type	Parallel plate
Name	8.0mm parallel plate, Peltier plate Stainless steel
Diameter	8.0 mm
Gap	1000.0 µm
Loading gap	45000.0 µm
Trim gap offset	50.0 µm
Disposable	No
Material	Stainless steel
Environmental System	Peltier plate
Surface finish	Standard
Disposable	No
Solvent Trap	No
Notes
[Geometry Extended Parameters]
Expansion coefficient	0.458405 µm/°C
Expansion coefficient enabled	yes
Compliance	1.03 mrad/N.m
Geometry Inertia	1.36574 µN.m.s²
Friction	0.279721 µN.m/(rad/s)
Friction correction enabled	yes
Stress constant	9947180 Pa/N.m
Strain constant	4.0 1/rad
Normal Stress Constant	39788.7 Pa/N
Fluid Density Constant	1.34041e-13
[Instrument Options]
ETC camera available	no
Friction	0.279721 µN.m/(rad/s)
Friction calibration date	2023-10-23 14:15:45
Friction correction enabled	yes
Rotational mapping date	2023-10-21 18:36:40
Rotational mapping geometry	8.0mm parallel plate, Peltier plate Stainless steel
Rotational mapping number of iterations	1
Rotational mapping type	fast
Smart swap enabled	no
[Temperature Options]
Current temperature system compensation	0.458405 µm/°C
Current temperature system offset	0.000 °C
Current temperature system span	1
Gap temperature compensation calibration date	2023-08-19 16:09:38
Gap temperature compensation enabled	yes
Purge gas only (no active cooling)	no
Temperature control enabled	yes
Temperature system control	Peltier plate
Upper temperature system fitted	no
Temperature wait duration	00:00:10 hh:mm:ss
Temperature wait tolerance	0.200000 °C
[Inertia Options]
Instrument inertia	21.1996 µN.m.s²
Instrument inertia calibration date	2023-10-23 14:14:13
[Gap Options]
Axial force for sample compression	1.00000 N
Closure distance	1000.00 µm
Closure profile	none
Closure velocity	100.000 µm/s
Gap velocity (coarse)	32000.0 µm/s
Gap velocity (fine)	3000.00 µm/s
Gap velocity (other)	32000.0 µm/s
Gap zero mode	standard (DHR) or deceleration (AR)
Gap handling at start of test	Flag mismatches between geometry and instrument gap
Gap tolerance	4.00000 µm
Gap wait duration	00:00:02 hh:mm:ss
Override wait for gap	no
[Axial Force Control]
Axial force action outside range	Return to initial value
Control axial force active	no
Control axial force max gap change up	1000.00 µm
Control axial force min gap change down	1000.00 µm
Control axial force sensitivity	0.100000 N
Control axial force set initial value	no
Control axial force type	Compression
Controlled axial force	1.00000 N
[Flow Options]
Flow collect all points	yes
Flow collect negative shear rate data	yes
Flow inertia correction	yes
Flow non-steady state minimum velocity	1.00000e-6 rad/s
Flow torque limit	0.0100000 µN.m
Flow velocity limit	1.00000e-6 rad/s
Flow velocity tolerance	0.05
Flow zero strain at start of step	yes
[Oscillation Options]
Oscillation displacement limit	1.00000e-5 rad
Oscillation displacement tolerance	0.05
Oscillation raw phase limit	170.000 °
Oscillation torque limit	0.100000 µN.m
Oscillation torque tolerance	0.01
Oscillation velocity tolerance	0.05
[Conditioning Options]
Zero axial force before run	no
Zero speed after preshear	Leave as is
Zero velocity threshold	0.100000 rad/s
[Experiment all steps options]
Maximum axial force limit	50.0000 N
Minimum axial force limit	0.100000 N
Temperature tolerance (results)	1.00000 °C

## Sheet: Frequency sweep - 1
Frequency sweep - 1
Storage modulus	Loss modulus	Tan(delta)	Angular frequency	Oscillation torque	Step time	Temperature	Raw phase	Oscillation displacement	Complex viscosity	Axial force
Pa	Pa		rad/s	µN.m	s	°C	°	rad	Pa.s	N
8028.01	1102.57	0.0239491	0.1	1.17107	65.9837	25	-1.37203	0.000427963	80303.1	0.0128753
8003.23	1110.68	0.0626658	0.15849	0.813123	109.43	25	-3.58653	0.000297609	50595.9	0.013146
7580.94	1116.53	0.0549449	0.251189	0.77228	138.051	25	3.14667	0.000298645	30225.8	0.0120431
7726.02	1141.58	0.0700982	0.398107	0.770821	157.409	25	4.0152	0.000292445	19454.5	0.0120735
8092.44	1206.3	0.0872787	0.630957	0.805759	171.135	25	5.00427	0.000292019	12874.4	0.0127533
8181.21	1224.23	0.0787456	1	0.816442	181.08	25.01	4.53907	0.000294289	8206.53	0.0113599
8426.31	1257.99	0.0721538	1.5849	0.82599	188.78	25	4.20975	0.000292646	5330.46	0.0112574
8678.04	1264.36	0.0880795	2.51189	0.827604	194.897	25.01	5.28676	0.000292748	3468.16	0.0114108
8913.3	1333.69	0.0935338	3.98105	0.791911	201.638	25	6.05165	0.000293856	2248.7	0.0114505
9146.27	1339.71	0.0918087	6.30957	0.658833	208.215	25	7.34961	0.000294518	1455.68	0.0109896
9457.16	1395.12	0.0946497	10.0001	0.298562	215.026	25	17.5193	0.000294626	949.937	0.0111563
9765.62	1410.87	0.0932729	15.849	0.700698	221.87	25	172.444	0.000296813	618.84	0.0109641
10127.9	1444.88	0.0932942	25.1188	3.23029	228.541	25	178.29	0.000299347	404.953	0.0109767
10658.8	1439.77	0.0881682	39.8105	9.61957	235.102	25	179.429	0.000299368	268.777	0.0108815
11607.7	1430.24	0.0715249	63.0957	25.4979	241.694	25	179.811	0.000296903	184.439	0.0108386
13272.8	1343.8	0.0334364	100	65.4375	248.273	25	179.961	0.00029592	132.802	0.0109631
