# Supplementary material for: Surface hydrophobization of hydrogels via interface dynamics-induced network reconfiguration
Source: Nat Commun. 2024 Jan 3;15:239. doi: 10.1038/s41467-023-44646-5 (PMC10764767; doi:10.1038/s41467-023-44646-5)
Supplement: Supplementary file 10 — Source data [file 41467_2023_44646_MOESM10_ESM.zip › Source data/Figure S3/WCA of hydrogel_Aluminum DNR substrate.xlsx]

## Sheet: Results-Al DNR substrate
WCA of gel	Average WCA	STDEV
115.2	113	2.42
110.4
113.4
