# Supplementary material for: Surface hydrophobization of hydrogels via interface dynamics-induced network reconfiguration
Source: Nat Commun. 2024 Jan 3;15:239. doi: 10.1038/s41467-023-44646-5 (PMC10764767; doi:10.1038/s41467-023-44646-5)
Supplement: Supplementary file 10 — Source data [file 41467_2023_44646_MOESM10_ESM.zip › Source data/Figure S30/Interfacial toughness_DNR hydrogel after tuning hydrophilic.xlsx]

## Sheet: Sample 1
DAQ：位移, … - (实时值)
试验: YB-20231021-peeling
试验运行: 1
日期: 2023/10/21 14:25:11
Displacement	Force	Time		Force/width		Interfacial toughness
mm	N	sec		(N/m)		J/m2
0.0534058	0.227647	0.083		22.7647		313.961
0.0990295	0.246828	0.133		24.6828
0.142008	0.276433	0.183		27.6433
0.183716	0.282634	0.233		28.2634
0.225627	0.30021	0.283		30.021
0.266876	0.323691	0.333		32.3691
0.308431	0.335874	0.383		33.5874
0.35024	0.353166	0.433		35.3166
0.391795	0.36958	0.483		36.958
0.433553	0.381168	0.533		38.1168
0.475108	0.398234	0.583		39.8234
0.51651	0.413535	0.633		41.3535
0.558167	0.42891	0.683		42.891
0.599874	0.442888	0.733		44.2888
0.641988	0.459246	0.783		45.9246
0.683238	0.469373	0.833		46.9373
0.724792	0.480222	0.883		48.0222
0.766856	0.501741	0.933		50.1741
0.808462	0.505248	0.983		50.5248
0.850169	0.528738	1.033		52.8738
0.891673	0.530262	1.083		53.0262
0.933228	0.550209	1.133		55.0209
0.974935	0.560356	1.183		56.0356
1.01669	0.56977	1.233		56.977
1.0585	0.588344	1.283		58.8344
1.0999	0.604725	1.333		60.4725
1.14166	0.603247	1.383		60.3247
1.18332	0.621564	1.433		62.1564
1.22528	0.626326	1.483		62.6326
1.26699	0.625334	1.533		62.5334
1.30854	0.641371	1.583		64.1371
1.3501	0.666368	1.633		66.6368
1.39201	0.666503	1.683		66.6503
1.43382	0.690596	1.733		69.0596
1.47537	0.69292	1.783		69.292
1.51677	0.71166	1.833		71.166
1.55853	0.715041	1.883		71.5041
1.60024	0.73159	1.933		73.159
1.64205	0.73893	1.983		73.893
1.68376	0.75607	2.033		75.607
1.72541	0.762095	2.083		76.2095
1.76666	0.771938	2.133		77.1938
1.80862	0.78106	2.183		78.106
1.85048	0.791827	2.233		79.1827
1.89224	0.800279	2.283		80.0279
1.93349	0.814695	2.333		81.4695
1.97525	0.820564	2.383		82.0564
2.01691	0.83001	2.433		83.001
2.05882	0.838124	2.483		83.8124
2.10068	0.85496	2.533		85.496
2.14208	0.859571	2.583		85.9571
2.18363	0.873818	2.633		87.3818
2.22539	0.875078	2.683		87.5078
2.26715	0.888247	2.733		88.8247
2.30881	0.903443	2.783		90.3443
2.35026	0.906042	2.833		90.6042
2.39202	0.911363	2.883		91.1363
2.43357	0.928266	2.933		92.8266
2.47533	0.928729	2.983		92.8729
2.51714	0.94581	3.033		94.581
2.55859	0.955294	3.083		95.5294
2.60025	0.975284	3.133		97.5284
2.64216	0.97992	3.183		97.992
2.68377	0.986449	3.233		98.6449
2.72552	0.983079	3.283		98.3079
2.76713	0.99616	3.333		99.616
2.80879	1.00832	3.383		100.832
2.85039	1.02163	3.433		102.163
2.89235	1.03316	3.483		103.316
2.93411	1.05261	3.533		105.261
2.97541	1.05963	3.583		105.963
3.01692	1.07372	3.633		107.372
3.05868	1.08164	3.683		108.164
3.10048	1.09844	3.733		109.844
3.14219	1.10043	3.783		110.043
3.1837	1.11296	3.833		111.296
3.2252	1.12624	3.883		112.624
3.26696	1.13687	3.933		113.687
3.30887	1.1457	3.983		114.57
3.35058	1.15895	4.033		115.895
3.39193	1.1602	4.083		116.02
3.43353	1.17128	4.133		117.128
3.47544	1.18436	4.183		118.436
3.51695	1.19722	4.233		119.722
3.55871	1.20306	4.283		120.306
3.60011	1.2186	4.333		121.86
3.64176	1.22516	4.383		122.516
3.68342	1.24443	4.433		124.443
3.72543	1.25952	4.483		125.952
3.76724	1.26915	4.533		126.915
3.80875	1.2731	4.583		127.31
3.8505	1.29327	4.633		129.327
3.89216	1.30344	4.683		130.344
3.93392	1.32058	4.733		132.058
3.97563	1.33301	4.783		133.301
4.01698	1.35284	4.833		135.284
4.05853	1.34973	4.883		134.973
4.10024	1.35874	4.933		135.874
4.14225	1.36936	4.983		136.936
4.18386	1.38935	5.033		138.935
4.22546	1.39667	5.083		139.667
4.26702	1.41672	5.133		141.672
4.30867	1.42691	5.183		142.691
4.35043	1.44458	5.233		144.458
4.39234	1.45689	5.283		145.689
4.4337	1.46291	5.333		146.291
4.47535	1.4796	5.383		147.96
4.51706	1.48697	5.433		148.697
4.55897	1.49269	5.483		149.269
4.60042	1.51758	5.533		151.758
4.64198	1.52325	5.583		152.325
4.68338	1.54731	5.633		154.731
4.72539	1.55447	5.683		155.447
4.76695	1.57491	5.733		157.491
4.80901	1.58521	5.783		158.521
4.85036	1.59513	5.833		159.513
4.89207	1.60379	5.883		160.379
4.93378	1.62133	5.933		162.133
4.97543	1.63294	5.983		163.294
5.01714	1.64224	6.033		164.224
5.05875	1.65506	6.083		165.506
5.10025	1.67602	6.133		167.602
5.14186	1.68811	6.183		168.811
5.18356	1.70113	6.233		170.113
5.22542	1.7138	6.283		171.38
5.26683	1.72238	6.333		172.238
5.30833	1.73555	6.383		173.555
5.35019	1.75251	6.433		175.251
5.3921	1.76357	6.483		176.357
5.43381	1.78419	6.533		178.419
5.47541	1.7895	6.583		178.95
5.51676	1.81017	6.633		181.017
5.55873	1.81699	6.683		181.699
5.60053	1.825	6.733		182.5
5.64224	1.84249	6.783		184.249
5.68375	1.85721	6.833		185.721
5.72545	1.86912	6.883		186.912
5.76726	1.88895	6.933		188.895
5.80887	1.89982	6.983		189.982
5.85068	1.90044	7.033		190.044
5.89218	1.91727	7.083		191.727
5.93363	1.93352	7.133		193.352
5.97524	1.94468	7.183		194.468
6.0172	1.96161	7.233		196.161
6.05876	1.97772	7.283		197.772
6.10016	1.9847	7.333		198.47
6.14176	1.9952	7.383		199.52
6.18373	2.01946	7.433		201.946
6.22548	2.03369	7.483		203.369
6.26719	2.03496	7.533		203.496
6.30859	2.05196	7.583		205.196
6.3502	2.06357	7.633		206.357
6.39206	2.08011	7.683		208.011
6.43382	2.08571	7.733		208.571
6.47573	2.0999	7.783		209.99
6.51713	2.11658	7.833		211.658
6.55894	2.12248	7.883		212.248
6.60039	2.13982	7.933		213.982
6.64225	2.1566	7.983		215.66
6.68386	2.15801	8.033		215.801
6.72546	2.17349	8.083		217.349
6.76697	2.18479	8.133		218.479
6.80868	2.19187	8.183		219.187
6.85038	2.20148	8.233		220.148
6.89209	2.2089	8.283		220.89
6.93364	2.22465	8.333		222.465
6.9752	2.23161	8.383		223.161
7.01691	2.25116	8.433		225.116
7.05887	2.25739	8.483		225.739
7.10058	2.27232	8.533		227.232
7.14193	2.27936	8.583		227.936
7.18343	2.28193	8.633		228.193
7.22539	2.30192	8.683		230.192
7.2669	2.30936	8.733		230.936
7.3086	2.32297	8.783		232.297
7.35021	2.33739	8.833		233.739
7.39171	2.34824	8.883		234.824
7.43342	2.36488	8.933		236.488
7.47523	2.37525	8.983		237.525
7.51714	2.38538	9.033		238.538
7.5587	2.3823	9.083		238.23
7.60035	2.39982	9.133		239.982
7.64201	2.41008	9.183		241.008
7.68377	2.42827	9.233		242.827
7.72558	2.42755	9.283		242.755
7.76703	2.4454	9.333		244.54
7.80848	2.44768	9.383		244.768
7.85019	2.46364	9.433		246.364
7.8922	2.48375	9.483		248.375
7.93371	2.48686	9.533		248.686
7.97506	2.49768	9.583		249.768
8.01687	2.5124	9.633		251.24
8.05857	2.5255	9.683		252.55
8.10028	2.53225	9.733		253.225
8.14224	2.53208	9.783		253.208
8.18364	2.54872	9.833		254.872
8.22515	2.55724	9.883		255.724
8.26686	2.56753	9.933		256.753
8.30877	2.5772	9.983		257.72
8.35027	2.59852	10.033		259.852
8.39193	2.60588	10.083		260.588
8.43363	2.62319	10.133		262.319
8.47544	2.63206	10.183		263.206
8.5172	2.64165	10.233		264.165
8.55901	2.65621	10.283		265.621
8.60041	2.668	10.333		266.8
8.64197	2.67614	10.383		267.614
8.68383	2.68905	10.433		268.905
8.72554	2.70092	10.483		270.092
8.76714	2.70642	10.533		270.642
8.8087	2.72335	10.583		272.335
8.8503	2.7352	10.633		273.52
8.89191	2.7567	10.683		275.67
8.93372	2.76392	10.733		276.392
8.97558	2.77204	10.783		277.204
9.01688	2.77799	10.833		277.799
9.05843	2.79284	10.883		279.284
9.10034	2.81546	10.933		281.546
9.14205	2.81963	10.983		281.963
9.18376	2.82468	11.033		282.468
9.22526	2.83877	11.083		283.877
9.26687	2.83997	11.133		283.997
9.30852	2.86218	11.183		286.218
9.35023	2.86537	11.233		286.537
9.39214	2.8782	11.283		287.82
9.43339	2.89389	11.333		289.389
9.4752	2.88792	11.383		288.792
9.51696	2.90405	11.433		290.405
9.55861	2.90799	11.483		290.799
9.60042	2.91425	11.533		291.425
9.64203	2.90921	11.583		290.921
9.68353	2.92717	11.633		292.717
9.72524	2.92905	11.683		292.905
9.7672	2.93939	11.733		293.939
9.80891	2.94128	11.783		294.128
9.85026	2.9441	11.833		294.41
9.89187	2.95524	11.883		295.524
9.93362	2.96838	11.933		296.838
9.97538	2.97031	11.983		297.031
10.017	2.97819	12.033		297.819
10.0585	2.98258	12.083		298.258
10.1001	2.98789	12.133		298.789
10.142	3.00498	12.183		300.498
10.1839	2.99496	12.233		299.496
10.2255	3.0005	12.283		300.05
10.267	3.01641	12.333		301.641
10.3087	3.01918	12.383		301.918
10.3504	3.03356	12.433		303.356
10.3919	3.03512	12.483		303.512
10.434	3.0339	12.533		303.39
10.4754	3.04227	12.583		304.227
10.5168	3.04581	12.633		304.581
10.5588	3.05858	12.683		305.858
10.6005	3.07109	12.733		307.109
10.6424	3.07296	12.783		307.296
10.6837	3.08126	12.833		308.126
10.7254	3.08656	12.883		308.656
10.7671	3.09316	12.933		309.316
10.809	3.06082	12.983		306.082
10.8506	3.06704	13.033		306.704
10.892	3.06052	13.083		306.052
10.9335	3.07165	13.133		307.165
10.9751	3.07408	13.183		307.408
11.017	3.07502	13.233		307.502
11.0586	3.07232	13.283		307.232
11.1003	3.08707	13.333		308.707
11.1418	3.08482	13.383		308.482
11.1836	3.09942	13.433		309.942
11.2254	3.09708	13.483		309.708
11.2673	3.1041	13.533		310.41
11.3086	3.11753	13.583		311.753
11.3502	3.11776	13.633		311.776
11.3922	3.12619	13.683		312.619
11.4338	3.13253	13.733		313.253
11.4755	3.13046	13.783		313.046
11.5169	3.13961	13.833		313.961
11.5585	3.11017	13.883		311.017
11.6002	3.1181	13.933		311.81
11.6421	3.10798	13.983		310.798
11.6839	3.08715	14.033		308.715
11.7254	3.09073	14.083		309.073
11.7669	3.06384	14.133		306.384
11.8088	3.0543	14.183		305.43
11.8503	3.04898	14.233		304.898
11.8921	3.03999	14.283		303.999
11.9336	3.03153	14.333		303.153
11.9753	3.02384	14.383		302.384
12.0168	3.02088	14.433		302.088
12.0589	3.01858	14.483		301.858
12.1004	3.01746	14.533		301.746
12.142	3.01171	14.583		301.171
12.1836	3.0025	14.633		300.25
12.2255	2.99099	14.683		299.099
12.2671	2.98123	14.733		298.123
12.309	2.97084	14.783		297.084
12.3504	2.97224	14.833		297.224
12.3919	2.96531	14.883		296.531
12.4338	2.95427	14.933		295.427
12.4756	2.95537	14.983		295.537
12.517	2.95067	15.033		295.067
12.5585	2.94449	15.083		294.449
12.6001	2.93674	15.133		293.674
12.6418	2.94376	15.183		294.376
12.6837	2.92552	15.233		292.552
12.7255	2.92883	15.283		292.883
12.7671	2.92638	15.333		292.638
12.8086	2.92138	15.383		292.138
12.8503	2.91526	15.433		291.526
12.8919	2.91205	15.483		291.205
12.9337	2.91056	15.533		291.056
12.9751	2.89875	15.583		289.875
13.0169	2.89919	15.633		289.919
13.0585	2.89993	15.683		289.993
13.1001	2.90607	15.733		290.607
13.142	2.90264	15.783		290.264
13.1835	2.91259	15.833		291.259
13.2251	2.90376	15.883		290.376
13.2672	2.9104	15.933		291.04
13.3088	2.90095	15.983		290.095
13.3506	2.89506	16.033		289.506
13.3921	2.88384	16.083		288.384
13.4338	2.89371	16.133		289.371
13.4754	2.88862	16.183		288.862
13.517	2.89485	16.233		289.485
13.5589	2.88146	16.283		288.146
13.6002	2.87887	16.333		287.887
13.6419	2.86965	16.383		286.965
13.6836	2.87206	16.433		287.206
13.7253	2.86954	16.483		286.954
13.767	2.86351	16.533		286.351
13.8084	2.86609	16.583		286.609
13.8501	2.77601	16.633		277.601
13.8919	2.7515	16.683		275.15
13.9338	2.736	16.733		273.6
13.9755	2.72194	16.783		272.194
14.0168	2.69003	16.833		269.003
14.0585	2.64238	16.883		264.238
14.1004	2.59157	16.933		259.157
14.1422	2.58113	16.983		258.113
14.1839	2.57501	17.033		257.501
14.2257	2.57593	17.083		257.593
14.2669	2.56334	17.133		256.334
14.3085	2.55592	17.183		255.592
14.3506	2.56649	17.233		256.649
14.3923	2.55595	17.283		255.595
14.4337	2.56485	17.333		256.485
14.4753	2.55831	17.383		255.831
14.5171	2.55425	17.433		255.425
14.5588	2.55926	17.483		255.926
14.6007	2.56363	17.533		256.363
14.642	2.55874	17.583		255.874
14.6834	2.56094	17.633		256.094
14.7251	2.5618	17.683		256.18
14.7669	2.55744	17.733		255.744
14.8088	2.55523	17.783		255.523
14.8502	2.54758	17.833		254.758
14.892	2.53233	17.883		253.233
14.9335	2.52949	17.933		252.949
14.9755	2.52501	17.983		252.501
15.0171	2.53475	18.033		253.475
15.0586	2.52894	18.083		252.894
15.1001	2.52434	18.133		252.434
15.1422	2.5253	18.183		252.53
15.1838	2.51992	18.233		251.992
15.2254	2.51787	18.283		251.787
15.2671	2.51923	18.333		251.923
15.3087	2.51091	18.383		251.091
15.3504	2.51626	18.433		251.626
15.3923	2.50511	18.483		250.511
15.434	2.48692	18.533		248.692
15.4753	2.47953	18.583		247.953
15.517	2.48296	18.633		248.296
15.5588	2.47326	18.683		247.326
15.6004	2.45536	18.733		245.536
15.6421	2.13678	18.783		213.678
15.6839	1.82482	18.833		182.482
15.7252	1.81066	18.883		181.066
15.767	1.81798	18.933		181.798
15.8088	1.78703	18.983		178.703
15.8506	1.79057	19.033		179.057
15.8919	1.76799	19.083		176.799
15.9336	1.77419	19.133		177.419
15.9753	1.76745	19.183		176.745
16.0168	1.7682	19.233		176.82
16.0589	1.76839	19.283		176.839
16.1004	1.73626	19.333		173.626
16.1421	1.72829	19.383		172.829
16.1836	1.74508	19.433		174.508
16.2256	1.73647	19.483		173.647
16.2671	1.74785	19.533		174.785
16.3085	1.7222	19.583		172.22
16.3501	1.72656	19.633		172.656
16.3921	1.72104	19.683		172.104
16.4336	1.7244	19.733		172.44
16.4757	1.72016	19.783		172.016
16.5171	1.71904	19.833		171.904
16.5586	1.70991	19.883		170.991
16.6002	1.72335	19.933		172.335
16.642	1.71356	19.983		171.356
16.6836	1.72604	20.033		172.604
16.7251	1.725	20.083		172.5
16.767	1.73159	20.133		173.159
16.8086	1.71597	20.183		171.597
16.8504	1.72542	20.233		172.542
16.8922	1.71923	20.283		171.923
16.9337	1.72508	20.333		172.508
16.9751	1.71988	20.383		171.988
17.0171	1.72543	20.433		172.543
17.0588	1.72994	20.483		172.994
17.1006	1.7277	20.533		172.77
17.1421	1.72346	20.583		172.346
17.1836	1.74213	20.633		174.213
17.2255	1.73663	20.683		173.663
17.2669	1.75557	20.733		175.557
17.3089	1.74281	20.783		174.281
17.3504	1.74484	20.833		174.484
17.3917	1.73712	20.883		173.712
17.4337	1.75069	20.933		175.069
17.4754	1.7497	20.983		174.97
17.517	1.75916	21.033		175.916
17.5588	1.75857	21.083		175.857
17.6002	1.76419	21.133		176.419
17.6419	1.75906	21.183		175.906
17.6837	1.76705	21.233		176.705
17.7254	1.76203	21.283		176.203
17.767	1.75811	21.333		175.811
17.8087	1.75809	21.383		175.809
17.8502	1.77084	21.433		177.084
17.892	1.77306	21.483		177.306
17.9336	1.75761	21.533		175.761
17.9753	1.7545	21.583		175.45
18.017	1.74728	21.633		174.728
18.0588	1.75553	21.683		175.553
18.1005	1.75552	21.733		175.552
18.1422	1.75256	21.783		175.256
18.1836	1.75546	21.833		175.546
18.2254	1.7565	21.883		175.65
18.2671	1.75771	21.933		175.771
18.3088	1.75992	21.983		175.992
18.3506	1.76061	22.033		176.061
18.3921	1.76092	22.083		176.092
18.4336	1.7679	22.133		176.79
18.4752	1.76415	22.183		176.415
18.5172	1.76764	22.233		176.764
18.5588	1.75533	22.283		175.533
18.6002	1.73883	22.333		173.883
18.6419	1.71859	22.383		171.859
18.6836	1.71466	22.433		171.466
18.7252	1.72033	22.483		172.033
18.7673	1.71321	22.533		171.321
18.8086	1.71331	22.583		171.331
18.8501	1.71677	22.633		171.677
18.8918	1.72193	22.683		172.193
18.9336	1.71805	22.733		171.805
18.9757	1.71429	22.783		171.429
19.0168	1.7283	22.833		172.83
19.0586	1.72593	22.883		172.593
19.1003	1.73447	22.933		173.447
19.1423	1.73208	22.983		173.208
19.1839	1.73782	23.033		173.782
19.2254	1.73317	23.083		173.317
19.2669	1.75163	23.133		175.163
19.3088	1.74646	23.183		174.646
19.3504	1.75037	23.233		175.037
19.3922	1.72717	23.283		172.717
19.4336	1.71972	23.333		171.972
19.4753	1.71499	23.383		171.499
19.5168	1.72513	23.433		172.513
19.5587	1.71202	23.483		171.202
19.6004	1.7239	23.533		172.39
19.6419	1.72818	23.583		172.818
19.6837	1.73303	23.633		173.303
19.7253	1.74061	23.683		174.061
19.7673	1.74265	23.733		174.265
19.8089	1.74139	23.783		174.139
19.8506	1.74746	23.833		174.746
19.8919	1.74631	23.883		174.631
19.9338	1.75211	23.933		175.211
19.9754	1.75594	23.983		175.594
20.0172	1.75894	24.033		175.894
20.0587	1.75647	24.083		175.647
20.1002	1.76178	24.133		176.178
20.1421	1.77	24.183		177
20.1837	1.7817	24.233		178.17
20.2256	1.78007	24.283		178.007
20.2671	1.794	24.333		179.4
20.3086	1.78167	24.383		178.167
20.3502	1.80375	24.433		180.375
20.3923	1.80108	24.483		180.108
20.4339	1.80987	24.533		180.987
20.4752	1.81575	24.583		181.575
20.5169	1.8205	24.633		182.05
20.5585	1.82438	24.683		182.438
20.6	1.82496	24.733		182.496
20.642	1.82233	24.783		182.233
20.6835	1.81953	24.833		181.953
20.7252	1.8206	24.883		182.06
20.7669	1.83355	24.933		183.355
20.8089	1.8188	24.983		181.88
20.8505	1.82114	25.033		182.114
20.8922	1.82142	25.083		182.142
20.9337	1.80578	25.133		180.578
20.9756	1.79135	25.183		179.135
21.017	1.78823	25.233		178.823
21.0589	1.78143	25.283		178.143
21.1002	1.77292	25.333		177.292
21.1418	1.75388	25.383		175.388
21.1836	1.73823	25.433		173.823
21.2254	1.71179	25.483		171.179
21.2671	1.70509	25.533		170.509
21.3086	1.69545	25.583		169.545
21.3504	1.68572	25.633		168.572
21.392	1.65928	25.683		165.928
21.4337	1.64837	25.733		164.837
21.4756	1.63867	25.783		163.867
21.5171	1.64063	25.833		164.063
21.5586	1.59617	25.883		159.617
21.6003	1.58123	25.933		158.123
21.6422	1.58061	25.983		158.061
21.6839	1.57132	26.033		157.132
21.7255	1.56882	26.083		156.882
21.767	1.56776	26.133		156.776
21.8087	1.56457	26.183		156.457
21.8503	1.56884	26.233		156.884
21.892	1.56589	26.283		156.589
21.9336	1.56722	26.333		156.722
21.9754	1.57667	26.383		157.667
22.0172	1.58151	26.433		158.151
22.0587	1.57387	26.483		157.387
22.1004	1.57568	26.533		157.568
22.1418	1.57582	26.583		157.582
22.1835	1.58558	26.633		158.558
22.2253	1.58269	26.683		158.269
22.267	1.59269	26.733		159.269
22.3089	1.58258	26.783		158.258
22.3502	1.59752	26.833		159.752
22.3918	1.59908	26.883		159.908
22.4337	1.60043	26.933		160.043
22.4754	1.60545	26.983		160.545
22.517	1.61668	27.033		161.668
22.5587	1.61089	27.083		161.089
22.6003	1.61179	27.133		161.179
22.6419	1.61873	27.183		161.873
22.6839	1.62487	27.233		162.487
22.7255	1.62574	27.283		162.574
22.7669	1.63674	27.333		163.674
22.8086	1.636	27.383		163.6
22.8504	1.64275	27.433		164.275
22.8922	1.64805	27.483		164.805
22.9341	1.65292	27.533		165.292
22.9756	1.66815	27.583		166.815
23.0171	1.67096	27.633		167.096
23.0588	1.68536	27.683		168.536
23.1004	1.69465	27.733		169.465
23.1421	1.69627	27.783		169.627
23.1835	1.70204	27.833		170.204
23.2251	1.6949	27.883		169.49
23.2669	1.70206	27.933		170.206
23.3085	1.7109	27.983		171.09
23.3505	1.71299	28.033		171.299
23.3918	1.71688	28.083		171.688
23.4336	1.72905	28.133		172.905
23.4753	1.70298	28.183		170.298
23.5172	1.69394	28.233		169.394
23.5589	1.70298	28.283		170.298
23.6005	1.69995	28.333		169.995
23.6421	1.7081	28.383		170.81
23.6836	1.71421	28.433		171.421
23.7255	1.71113	28.483		171.113
23.7671	1.72114	28.533		172.114
23.8086	1.7293	28.583		172.93
23.8501	1.72958	28.633		172.958
23.8921	1.73598	28.683		173.598
23.9338	1.73443	28.733		173.443
23.9755	1.73599	28.783		173.599
24.017	1.73341	28.833		173.341
24.0586	1.73898	28.883		173.898
24.1002	1.74676	28.933		174.676
24.1422	1.7534	28.983		175.34
24.1839	1.74476	29.033		174.476
24.2253	1.7591	29.083		175.91
24.2667	1.7671	29.133		176.71
24.3087	1.77228	29.183		177.228
24.3501	1.77241	29.233		177.241
24.3919	1.7675	29.283		176.75
24.4334	1.77817	29.333		177.817
24.4753	1.7824	29.383		178.24
24.5166	1.80831	29.433		180.831
24.5588	1.80733	29.483		180.733
24.6004	1.80739	29.533		180.739
24.6421	1.8057	29.583		180.57
24.6837	1.81955	29.633		181.955
24.7253	1.8027	29.683		180.27
24.767	1.81079	29.733		181.079
24.8088	1.80769	29.783		180.769
24.8504	1.81068	29.833		181.068
24.8917	1.81059	29.883		181.059
24.9337	1.82267	29.933		182.267
24.9753	1.82638	29.983		182.638
25.0171	1.82526	30.033		182.526
25.0586	1.83627	30.083		183.627
25.1002	1.83276	30.133		183.276
25.1421	1.84247	30.183		184.247
25.1837	1.73918	30.233		173.918
25.2254	1.7483	30.283		174.83
25.2668	1.70947	30.333		170.947
25.3082	1.68316	30.383		168.316
25.3503	1.68678	30.433		168.678
25.3923	1.69879	30.483		169.879
25.4338	1.69067	30.533		169.067
25.4755	1.68849	30.583		168.849
25.5172	1.67566	30.633		167.566
25.5588	1.68045	30.683		168.045
25.6005	1.68609	30.733		168.609
25.6424	1.70019	30.783		170.019
25.6839	1.69732	30.833		169.732
25.7254	1.70157	30.883		170.157
25.7672	1.70109	30.933		170.109
25.8088	1.68761	30.983		168.761
25.8504	1.6923	31.033		169.23
25.892	1.69188	31.083		169.188
25.9335	1.71031	31.133		171.031
25.9753	1.71126	31.183		171.126
26.0171	1.72325	31.233		172.325
26.0589	1.72344	31.283		172.344
26.1005	1.72649	31.333		172.649
26.142	1.72591	31.383		172.591
26.1838	1.73002	31.433		173.002
26.2253	1.7388	31.483		173.88
26.2671	1.74476	31.533		174.476
26.3084	1.75664	31.583		175.664
26.3502	1.76745	31.633		176.745
26.3919	1.76479	31.683		176.479
26.4336	1.76797	31.733		176.797
26.4754	1.76409	31.783		176.409
26.5168	1.76224	31.833		176.224
26.5587	1.76648	31.883		176.648
26.6005	1.76556	31.933		176.556
26.6422	1.76695	31.983		176.695
26.6841	1.7758	32.033		177.58
26.7256	1.77882	32.083		177.882
26.767	1.77386	32.133		177.386
26.8086	1.78479	32.183		178.479
26.8504	1.72817	32.233		172.817
26.8922	1.70531	32.283		170.531
26.9335	1.69048	32.333		169.048
26.9751	1.68128	32.383		168.128
27.017	1.6873	32.433		168.73
27.0587	1.70011	32.483		170.011
27.1006	1.68358	32.533		168.358
27.1421	1.67433	32.583		167.433
27.1835	1.66135	32.633		166.135
27.2254	1.66421	32.683		166.421
27.2672	1.66731	32.733		166.731
27.3088	1.66432	32.783		166.432
27.3503	1.66474	32.833		166.474
27.3918	1.66918	32.883		166.918
27.4338	1.68685	32.933		168.685
27.4754	1.69622	32.983		169.622
27.5172	1.68444	33.033		168.444
27.5587	1.67905	33.083		167.905
27.6003	1.68072	33.133		168.072
27.6422	1.67325	33.183		167.325
27.684	1.66104	33.233		166.104
27.7255	1.66285	33.283		166.285
27.7672	1.66053	33.333		166.053
27.8087	1.65867	33.383		165.867
27.8503	1.66351	33.433		166.351
27.8922	1.64053	33.483		164.053
27.9338	1.62678	33.533		162.678
27.9753	1.62847	33.583		162.847
28.0167	1.61295	33.633		161.295
28.0586	1.60319	33.683		160.319
28.1003	1.59318	33.733		159.318
28.1419	1.58326	33.783		158.326
28.1835	1.57646	33.833		157.646
28.2251	1.57992	33.883		157.992
28.2669	1.58954	33.933		158.954
28.3088	1.58119	33.983		158.119
28.3506	1.57477	34.033		157.477
28.392	1.57385	34.083		157.385
28.4336	1.5711	34.133		157.11
28.4753	1.55782	34.183		155.782
28.5167	1.55988	34.233		155.988
28.5588	1.52889	34.283		152.889
28.6003	1.5234	34.333		152.34
28.642	1.52262	34.383		152.262
28.6835	1.515	34.433		151.5
28.7255	1.52039	34.483		152.039
28.7673	1.51582	34.533		151.582
28.8086	1.51714	34.583		151.714
28.8504	1.52131	34.633		152.131
28.8922	1.52501	34.683		152.501
28.9338	1.52542	34.733		152.542
28.9754	1.52893	34.783		152.893
29.0169	1.53782	34.833		153.782
29.0585	1.53094	34.883		153.094
29.1002	1.53378	34.933		153.378
29.1421	1.542	34.983		154.2
29.1839	1.54011	35.033		154.011
29.2254	1.5457	35.083		154.57
29.2671	1.54724	35.133		154.724
29.3089	1.55282	35.183		155.282
29.3505	1.55478	35.233		155.478
29.3924	1.54688	35.283		154.688
29.4339	1.55503	35.333		155.503
29.4751	1.5552	35.383		155.52
29.517	1.55345	35.433		155.345
29.5587	1.55528	35.483		155.528
29.6004	1.55095	35.533		155.095
29.642	1.55599	35.583		155.599
29.6836	1.54693	35.633		154.693
29.7252	1.55199	35.683		155.199
29.767	1.55621	35.733		155.621
29.8089	1.55082	35.783		155.082
29.8504	1.54668	35.833		154.668
29.8918	1.53987	35.883		153.987
29.9337	1.53731	35.933		153.731
29.9752	1.53914	35.983		153.914
30.0169	1.53914	36.033		153.914
30.0585	1.53532	36.083		153.532
30.1	1.54127	36.133		154.127
30.1418	1.53432	36.183		153.432
30.1835	1.51772	36.233		151.772
30.2255	1.51236	36.283		151.236
30.267	1.50767	36.333		150.767
30.3085	1.49906	36.383		149.906
30.3504	1.50999	36.433		150.999
30.3923	1.50019	36.483		150.019
30.4339	1.50339	36.533		150.339
30.4754	1.49597	36.583		149.597
30.517	1.499	36.633		149.9
30.5586	1.5002	36.683		150.02
30.6002	1.49681	36.733		149.681
30.6421	1.50143	36.783		150.143
30.6835	1.50294	36.833		150.294
30.7251	1.50661	36.883		150.661
30.7671	1.50379	36.933		150.379
30.8089	1.5025	36.983		150.25
30.8505	1.50069	37.033		150.069
30.8922	1.50188	37.083		150.188
30.9335	1.49794	37.133		149.794
30.9753	1.49855	37.183		149.855
31.0172	1.49783	37.233		149.783
31.059	1.49561	37.283		149.561
31.1003	1.49304	37.333		149.304
31.1419	1.49153	37.383		149.153
31.1836	1.50293	37.433		150.293
31.2255	1.49642	37.483		149.642
31.2672	1.50442	37.533		150.442
31.3088	1.49981	37.583		149.981
31.3503	1.50226	37.633		150.226
31.392	1.50473	37.683		150.473
31.4341	1.50791	37.733		150.791
31.4756	1.51013	37.783		151.013
31.5171	1.51012	37.833		151.012
31.5586	1.50733	37.883		150.733
31.6002	1.51379	37.933		151.379
31.6418	1.52233	37.983		152.233
31.6839	1.50691	38.033		150.691
31.7253	1.51975	38.083		151.975
31.7669	1.52196	38.133		152.196
31.8087	1.52259	38.183		152.259
31.8503	1.52928	38.233		152.928
31.8922	1.5199	38.283		151.99
31.9334	1.52367	38.333		152.367
31.9754	1.5257	38.383		152.57
32.0168	1.53294	38.433		153.294
32.0589	1.53269	38.483		153.269
32.1005	1.53289	38.533		153.289
32.1418	1.53865	38.583		153.865
32.1833	1.53934	38.633		153.934
32.2252	1.53587	38.683		153.587
32.267	1.54201	38.733		154.201
32.3087	1.53766	38.783		153.766
32.3504	1.54775	38.833		154.775
32.3921	1.54897	38.883		154.897
32.4339	1.5436	38.933		154.36
32.4757	1.54639	38.983		154.639
32.5173	1.54419	39.033		154.419
32.5587	1.54512	39.083		154.512
32.6002	1.54665	39.133		154.665
32.6422	1.54088	39.183		154.088
32.6836	1.54544	39.233		154.544
32.7253	1.54556	39.283		154.556
32.767	1.5461	39.333		154.61
32.8084	1.54427	39.383		154.427
32.8501	1.5479	39.433		154.79
32.8921	1.55412	39.483		155.412
32.9338	1.56028	39.533		156.028
32.9752	1.56312	39.583		156.312
33.017	1.5554	39.633		155.54
33.0588	1.54695	39.683		154.695
33.1006	1.55262	39.733		155.262
33.1422	1.54854	39.783		154.854
33.1838	1.54895	39.833		154.895
33.2254	1.54498	39.883		154.498
33.2667	1.55519	39.933		155.519
33.3086	1.55399	39.983		155.399
33.3505	1.55406	40.033		155.406
33.392	1.55355	40.083		155.355
33.4337	1.56832	40.133		156.832
33.4754	1.56218	40.183		156.218
33.517	1.56528	40.233		156.528
33.5589	1.56691	40.283		156.691
33.6005	1.56883	40.333		156.883
33.6418	1.56856	40.383		156.856
33.6836	1.57604	40.433		157.604
33.7254	1.57076	40.483		157.076
33.767	1.57831	40.533		157.831
33.8083	1.58096	40.583		158.096
33.8501	1.58197	40.633		158.197
33.8919	1.58788	40.683		158.788
33.9335	1.59062	40.733		159.062
33.9755	1.58175	40.783		158.175
34.0169	1.58849	40.833		158.849
34.0585	1.58347	40.883		158.347
34.1004	1.58889	40.933		158.889
34.1423	1.59714	40.983		159.714
34.1838	1.60702	41.033		160.702
34.2254	1.60171	41.083		160.171
34.2668	1.60881	41.133		160.881
34.3087	1.60068	41.183		160.068
34.3502	1.60117	41.233		160.117
34.3921	1.60661	41.283		160.661
34.4335	1.61296	41.333		161.296
34.4752	1.6199	41.383		161.99
34.5171	1.61882	41.433		161.882
34.559	1.61743	41.483		161.743
34.6005	1.62184	41.533		162.184
34.6419	1.61922	41.583		161.922
34.6835	1.62997	41.633		162.997
34.7252	1.62166	41.683		162.166
34.7671	1.62712	41.733		162.712
34.8086	1.63213	41.783		163.213
34.8501	1.64203	41.833		164.203
34.8918	1.64889	41.883		164.889
34.9337	1.65137	41.933		165.137
34.9754	1.65418	41.983		165.418
35.0171	1.66517	42.033		166.517
35.0588	1.65678	42.083		165.678
35.1002	1.658	42.133		165.8
35.1422	1.6612	42.183		166.12
35.184	1.66007	42.233		166.007
35.2258	1.66724	42.283		166.724
35.267	1.67721	42.333		167.721
35.3086	1.675	42.383		167.5
35.3505	1.67895	42.433		167.895
35.3919	1.67982	42.483		167.982
35.4338	1.68932	42.533		168.932
35.4755	1.6847	42.583		168.47
35.5171	1.69275	42.633		169.275
35.559	1.69915	42.683		169.915
35.6006	1.70126	42.733		170.126
35.6423	1.6994	42.783		169.94
35.6835	1.7	42.833		170
35.7253	1.6934	42.883		169.34
35.7669	1.69831	42.933		169.831
35.8085	1.69895	42.983		169.895
35.8504	1.70505	43.033		170.505
35.8918	1.7128	43.083		171.28
35.9334	1.72533	43.133		172.533
35.9751	1.7264	43.183		172.64
36.017	1.72984	43.233		172.984
36.0589	1.72176	43.283		172.176
36.1005	1.7271	43.333		172.71
36.1422	1.72605	43.383		172.605
36.1838	1.72105	43.433		172.105
36.2257	1.70566	43.483		170.566
36.2672	1.71358	43.533		171.358
36.3086	1.71221	43.583		171.221
36.3501	1.71103	43.633		171.103
36.392	1.7076	43.683		170.76
36.4336	1.71699	43.733		171.699
36.4754	1.7086	43.783		170.86
36.5171	1.71803	43.833		171.803
36.5586	1.72295	43.883		172.295
36.6003	1.73048	43.933		173.048
36.6422	1.72253	43.983		172.253
36.6839	1.7334	44.033		173.34
36.7255	1.73917	44.083		173.917
36.7671	1.73849	44.133		173.849
36.8089	1.74571	44.183		174.571
36.8504	1.74526	44.233		174.526
36.892	1.74105	44.283		174.105
36.9335	1.7445	44.333		174.45
36.9752	1.74463	44.383		174.463
37.0169	1.75474	44.433		175.474
37.0589	1.76081	44.483		176.081
37.1006	1.76042	44.533		176.042
37.142	1.75741	44.583		175.741
37.1838	1.75958	44.633		175.958
37.2256	1.75661	44.683		175.661
37.2671	1.76454	44.733		176.454
37.3089	1.76831	44.783		176.831
37.3503	1.76886	44.833		176.886
37.3921	1.77722	44.883		177.722
37.4337	1.77166	44.933		177.166
37.4754	1.77619	44.983		177.619
37.5171	1.77817	45.033		177.817
37.5584	1.78395	45.083		178.395
37.6002	1.7908	45.133		179.08
37.6419	1.78711	45.183		178.711
37.6836	1.78868	45.233		178.868
37.7255	1.78656	45.283		178.656
37.767	1.78791	45.333		178.791
37.8085	1.79029	45.383		179.029
37.8502	1.79278	45.433		179.278
37.8922	1.79682	45.483		179.682
37.9339	1.79229	45.533		179.229
37.9752	1.78662	45.583		178.662
38.0168	1.79254	45.633		179.254
38.0586	1.78878	45.683		178.878
38.1003	1.79238	45.733		179.238
38.1423	1.79831	45.783		179.831
38.1837	1.79823	45.833		179.823
38.2252	1.79965	45.883		179.965
38.267	1.80527	45.933		180.527
38.3089	1.79158	45.983		179.158
38.3503	1.80142	46.033		180.142
38.392	1.78575	46.083		178.575
38.4336	1.79631	46.133		179.631
38.4753	1.80393	46.183		180.393
38.5169	1.80419	46.233		180.419
38.5586	1.79242	46.283		179.242
38.6002	1.79987	46.333		179.987
38.642	1.78989	46.383		178.989
38.6838	1.79767	46.433		179.767
38.7256	1.79519	46.483		179.519
38.7672	1.78918	46.533		178.918
38.8087	1.79443	46.583		179.443
38.8503	1.79247	46.633		179.247
38.8921	1.79777	46.683		179.777
38.934	1.79832	46.733		179.832
38.9756	1.79606	46.783		179.606
39.0169	1.80099	46.833		180.099
39.0586	1.79086	46.883		179.086
39.1003	1.81034	46.933		181.034
39.1422	1.79421	46.983		179.421
39.1837	1.80145	47.033		180.145
39.2254	1.79918	47.083		179.918
39.2668	1.8094	47.133		180.94
39.3085	1.80752	47.183		180.752
39.3504	1.81213	47.233		181.213
39.3924	1.80499	47.283		180.499
39.4335	1.81614	47.333		181.614
39.4751	1.80979	47.383		180.979
39.5168	1.82292	47.433		182.292
39.5586	1.82314	47.483		182.314
39.6004	1.82747	47.533		182.747
39.642	1.83453	47.583		183.453
39.6834	1.83589	47.633		183.589
39.7251	1.83341	47.683		183.341
39.7672	1.83529	47.733		183.529
39.8089	1.84071	47.783		184.071
39.8504	1.83377	47.833		183.377
39.8921	1.82635	47.883		182.635
39.9337	1.84099	47.933		184.099
39.9756	1.83983	47.983		183.983
40.0174	1.83625	48.033		183.625
40.0587	1.85124	48.083		185.124
40.1001	1.85231	48.133		185.231
40.142	1.85107	48.183		185.107
40.1835	1.85055	48.233		185.055
40.2255	1.85221	48.283		185.221
40.2669	1.84951	48.333		184.951
40.3087	1.77921	48.383		177.921
40.3504	1.77254	48.433		177.254
40.3921	1.76996	48.483		176.996
40.434	1.76514	48.533		176.514
40.4753	1.76378	48.583		176.378
40.5167	1.76953	48.633		176.953
40.5588	1.75572	48.683		175.572
40.6003	1.75915	48.733		175.915
40.642	1.74852	48.783		174.852
40.6836	1.75279	48.833		175.279
40.7255	1.75472	48.883		175.472
40.7671	1.75014	48.933		175.014
40.8089	1.75468	48.983		175.468
40.8506	1.75421	49.033		175.421
40.8921	1.75349	49.083		175.349
40.9338	1.75239	49.133		175.239
40.9755	1.76232	49.183		176.232
41.0172	1.75286	49.233		175.286
41.0588	1.75636	49.283		175.636
41.1006	1.76307	49.333		176.307
41.1418	1.76046	49.383		176.046
41.1834	1.76153	49.433		176.153
41.2253	1.76141	49.483		176.141
41.2671	1.75892	49.533		175.892
41.3086	1.75629	49.583		175.629
41.3501	1.76301	49.633		176.301
41.3922	1.7584	49.683		175.84
41.4336	1.76992	49.733		176.992
41.4755	1.76386	49.783		176.386
41.5169	1.76438	49.833		176.438
41.5585	1.75562	49.883		175.562
41.6	1.76912	49.933		176.912
41.6421	1.76115	49.983		176.115
41.6837	1.76644	50.033		176.644
41.7252	1.75929	50.083		175.929
41.7671	1.75579	50.133		175.579
41.8086	1.76123	50.183		176.123
41.8504	1.76213	50.233		176.213
41.8921	1.77226	50.283		177.226
41.9338	1.76038	50.333		176.038
41.9753	1.76187	50.383		176.187
42.017	1.76096	50.433		176.096
42.0588	1.75891	50.483		175.891
42.1003	1.75937	50.533		175.937
42.142	1.76371	50.583		176.371
42.1834	1.77271	50.633		177.271
42.2251	1.76159	50.683		176.159
42.2667	1.77007	50.733		177.007
42.3089	1.77591	50.783		177.591
42.3503	1.76363	50.833		176.363
42.3919	1.75983	50.883		175.983
42.4337	1.76694	50.933		176.694
42.4756	1.76257	50.983		176.257
42.517	1.75757	51.033		175.757
42.5587	1.75164	51.083		175.164
42.6004	1.76559	51.133		176.559
42.6422	1.76658	51.183		176.658
42.6837	1.75637	51.233		175.637
42.7257	1.75334	51.283		175.334
42.767	1.74734	51.333		174.734
42.8085	1.75277	51.383		175.277
42.8501	1.74764	51.433		174.764
42.8922	1.75493	51.483		175.493
42.9337	1.7573	51.533		175.73
42.9752	1.7598	51.583		175.98
43.0169	1.75018	51.633		175.018
43.0586	1.74905	51.683		174.905
43.1005	1.75286	51.733		175.286
43.1421	1.75229	51.783		175.229
43.1836	1.75528	51.833		175.528
43.2253	1.75503	51.883		175.503
43.2669	1.76819	51.933		176.819
43.3086	1.76002	51.983		176.002
43.3503	1.75949	52.033		175.949
43.3919	1.75893	52.083		175.893
43.4334	1.76276	52.133		176.276
43.4753	1.76925	52.183		176.925
43.5171	1.76963	52.233		176.963
43.5589	1.77241	52.283		177.241
43.6001	1.76696	52.333		176.696
43.642	1.77802	52.383		177.802
43.6839	1.77498	52.433		177.498
43.7254	1.76815	52.483		176.815
43.7671	1.77918	52.533		177.918
43.8086	1.78457	52.583		178.457
43.8503	1.77491	52.633		177.491
43.892	1.77776	52.683		177.776
43.9339	1.78122	52.733		178.122
43.9754	1.78009	52.783		178.009
44.0172	1.77786	52.833		177.786
44.0586	1.78136	52.883		178.136
44.1003	1.78569	52.933		178.569
44.1421	1.7836	52.983		178.36
44.1839	1.78512	53.033		178.512
44.2253	1.7892	53.083		178.92
44.2669	1.79857	53.133		179.857
44.3084	1.79276	53.183		179.276
44.3504	1.80222	53.233		180.222
44.3921	1.79708	53.283		179.708
44.4336	1.79848	53.333		179.848
44.4755	1.78593	53.383		178.593
44.5171	1.78918	53.433		178.918
44.559	1.78488	53.483		178.488
44.6008	1.77987	53.533		177.987
44.6421	1.77733	53.583		177.733
44.6836	1.77686	53.633		177.686
44.7253	1.77842	53.683		177.842
44.7671	1.77877	53.733		177.877
44.8087	1.78305	53.783		178.305
44.8503	1.77727	53.833		177.727
44.8919	1.78142	53.883		178.142
44.9337	1.77156	53.933		177.156
44.9757	1.77282	53.983		177.282
45.0171	1.76527	54.033		176.527
45.0588	1.7616	54.083		176.16
45.1002	1.75943	54.133		175.943
45.1421	1.73476	54.183		173.476
45.1835	1.74002	54.233		174.002
45.2254	1.73163	54.283		173.163
45.2667	1.72911	54.333		172.911
45.3084	1.71846	54.383		171.846
45.3502	1.72396	54.433		172.396
45.392	1.7184	54.483		171.84
45.4336	1.72022	54.533		172.022
45.4752	1.71833	54.583		171.833
45.517	1.71447	54.633		171.447
45.5589	1.71612	54.683		171.612
45.6004	1.70595	54.733		170.595
45.6422	1.6974	54.783		169.74
45.6838	1.68892	54.833		168.892
45.7255	1.69175	54.883		169.175
45.7671	1.68635	54.933		168.635
45.8087	1.68443	54.983		168.443
45.8506	1.68126	55.033		168.126
45.892	1.67146	55.083		167.146
45.9335	1.6795	55.133		167.95
45.9755	1.66846	55.183		166.846
46.0169	1.66412	55.233		166.412
46.0589	1.65952	55.283		165.952
46.1003	1.66255	55.333		166.255
46.1419	1.62963	55.383		162.963
46.1837	1.62471	55.433		162.471
46.2256	1.60824	55.483		160.824
46.2671	1.59141	55.533		159.141
46.3088	1.57975	55.583		157.975
46.3503	1.57227	55.633		157.227
46.3923	1.57956	55.683		157.956
46.4336	1.57503	55.733		157.503
46.4757	1.56511	55.783		156.511
46.5171	1.56111	55.833		156.111
46.5586	1.55807	55.883		155.807
46.6003	1.55891	55.933		155.891
46.6423	1.55556	55.983		155.556
46.6839	1.55159	56.033		155.159
46.7254	1.54919	56.083		154.919
46.767	1.55266	56.133		155.266
46.8087	1.55202	56.183		155.202
46.8505	1.54225	56.233		154.225
46.8922	1.5379	56.283		153.79
46.9336	1.54258	56.333		154.258
46.9751	1.54263	56.383		154.263
47.0169	1.54407	56.433		154.407
47.0586	1.53963	56.483		153.963
47.1002	1.54322	56.533		154.322
47.1418	1.53194	56.583		153.194
47.1834	1.52794	56.633		152.794
47.2251	1.51645	56.683		151.645
47.267	1.52104	56.733		152.104
47.3087	1.51466	56.783		151.466
47.3501	1.5129	56.833		151.29
47.3918	1.50739	56.883		150.739
47.4338	1.50663	56.933		150.663
47.4757	1.50895	56.983		150.895
47.517	1.51632	57.033		151.632
47.5587	1.48162	57.083		148.162
47.6004	1.46927	57.133		146.927
47.6421	1.46108	57.183		146.108
47.6839	1.46358	57.233		146.358
47.7255	1.45272	57.283		145.272
47.7669	1.46603	57.333		146.603
47.8086	1.46558	57.383		146.558
47.8504	1.46592	57.433		146.592
47.8921	1.47494	57.483		147.494
47.9339	1.46618	57.533		146.618
47.9753	1.46718	57.583		146.718
48.0168	1.46615	57.633		146.615
48.0585	1.4751	57.683		147.51
48.1004	1.47773	57.733		147.773
48.1422	1.47646	57.783		147.646
48.1836	1.4821	57.833		148.21
48.2253	1.48081	57.883		148.081
48.2671	1.47656	57.933		147.656
48.3088	1.47148	57.983		147.148
48.3507	1.47891	58.033		147.891
48.392	1.48345	58.083		148.345
48.4338	1.48602	58.133		148.602
48.4754	1.49081	58.183		149.081
48.5172	1.49261	58.233		149.261
48.5588	1.49203	58.283		149.203
48.6002	1.48951	58.333		148.951
48.6419	1.49045	58.383		149.045
48.6836	1.48638	58.433		148.638
48.7253	1.49282	58.483		149.282
48.7671	1.49467	58.533		149.467
48.8087	1.49619	58.583		149.619
48.8501	1.49529	58.633		149.529
48.8919	1.50468	58.683		150.468
48.9337	1.50343	58.733		150.343
48.9752	1.50554	58.783		150.554
49.0169	1.51329	58.833		151.329
49.0585	1.50099	58.883		150.099
49.1001	1.51339	58.933		151.339
49.142	1.50489	58.983		150.489
49.1836	1.51731	59.033		151.731
49.2252	1.50677	59.083		150.677
49.2669	1.51594	59.133		151.594
49.3087	1.51581	59.183		151.581
49.3504	1.5167	59.233		151.67
49.3921	1.51218	59.283		151.218
49.4338	1.51818	59.333		151.818
49.4754	1.51664	59.383		151.664
49.5171	1.51612	59.433		151.612
49.5589	1.52337	59.483		152.337
49.6007	1.52308	59.533		152.308
49.6419	1.53008	59.583		153.008
49.6835	1.52042	59.633		152.042
49.7252	1.51775	59.683		151.775
49.7671	1.51025	59.733		151.025
49.8089	1.50735	59.783		150.735
49.8504	1.50454	59.833		150.454
49.8919	1.50346	59.883		150.346
49.9335	1.51486	59.933		151.486
49.9752	1.51526	59.983		151.526
50.017	1.50872	60.033		150.872
50.0586	1.50312	60.083		150.312
50.1004	1.49912	60.133		149.912
50.1422	1.49914	60.183		149.914
50.1838	1.50472	60.233		150.472
50.2256	1.49754	60.283		149.754
50.2671	1.50034	60.333		150.034
50.3084	1.49165	60.383		149.165
50.3501	1.4986	60.433		149.86
50.3921	1.49949	60.483		149.949
50.4339	1.49314	60.533		149.314
50.4754	1.48826	60.583		148.826
50.517	1.4953	60.633		149.53
50.5588	1.49223	60.683		149.223
50.6003	1.42209	60.733		142.209
50.6422	1.41739	60.783		141.739
50.6836	1.40861	60.833		140.861
50.725	1.41099	60.883		141.099
50.767	1.40898	60.933		140.898
50.8088	1.40296	60.983		140.296
50.8504	1.40043	61.033		140.043
50.892	1.39898	61.083		139.898
50.9337	1.39778	61.133		139.778
50.9751	1.39923	61.183		139.923
51.0168	1.40289	61.233		140.289
51.0589	1.40067	61.283		140.067
51.1003	1.39949	61.333		139.949
51.142	1.39342	61.383		139.342
51.1838	1.39494	61.433		139.494
51.2255	1.38441	61.483		138.441
51.2671	1.36517	61.533		136.517
51.3084	1.3629	61.583		136.29
51.3502	1.36842	61.633		136.842
51.3922	1.37161	61.683		137.161
51.4338	1.3761	61.733		137.61
51.4756	1.3785	61.783		137.85
51.5168	1.3791	61.833		137.91
51.5586	1.37742	61.883		137.742
51.6004	1.38062	61.933		138.062
51.642	1.38062	61.983		138.062
51.6838	1.38111	62.033		138.111
51.7253	1.38611	62.083		138.611
51.7668	1.38603	62.133		138.603
51.8083	1.38535	62.183		138.535
51.8504	1.39605	62.233		139.605
51.892	1.39578	62.283		139.578
51.9336	1.39987	62.333		139.987
51.9752	1.39342	62.383		139.342
52.0172	1.39899	62.433		139.899
52.0589	1.39793	62.483		139.793
52.1005	1.40379	62.533		140.379
52.1422	1.40363	62.583		140.363
52.1837	1.40901	62.633		140.901
52.2255	1.41082	62.683		141.082
52.2673	1.4115	62.733		141.15
52.309	1.41734	62.783		141.734
52.3504	1.41037	62.833		141.037
52.3919	1.41118	62.883		141.118
52.4337	1.42274	62.933		142.274
52.4754	1.41987	62.983		141.987
52.517	1.43427	63.033		143.427
52.5587	1.43576	63.083		143.576
52.6002	1.43494	63.133		143.494
52.642	1.43212	63.183		143.212
52.6838	1.44114	63.233		144.114
52.7255	1.43209	63.283		143.209
52.7667	1.45126	63.333		145.126
52.8084	1.44333	63.383		144.333
52.8502	1.44384	63.433		144.384
52.8917	1.4478	63.483		144.78
52.9337	1.45021	63.533		145.021
52.9751	1.44491	63.583		144.491
53.0169	1.453	63.633		145.3
53.0585	1.45272	63.683		145.272
53.1004	1.46078	63.733		146.078
53.1421	1.4674	63.783		146.74
53.1836	1.47404	63.833		147.404
53.2254	1.47287	63.883		147.287
53.2669	1.47786	63.933		147.786
53.309	1.47751	63.983		147.751
53.3505	1.48083	64.033		148.083
53.3918	1.48029	64.083		148.029
53.4335	1.48497	64.133		148.497
53.4755	1.48399	64.183		148.399
53.517	1.48704	64.233		148.704
53.5589	1.47978	64.283		147.978
53.6004	1.48112	64.333		148.112
53.642	1.47574	64.383		147.574
53.6833	1.48175	64.433		148.175
53.7254	1.48515	64.483		148.515
53.7672	1.49382	64.533		149.382
53.8087	1.48765	64.583		148.765
53.8504	1.48789	64.633		148.789
53.8921	1.48713	64.683		148.713
53.9338	1.48577	64.733		148.577
53.9756	1.49387	64.783		149.387
54.0169	1.49274	64.833		149.274
54.0586	1.49525	64.883		149.525
54.1001	1.50915	64.933		150.915
54.1423	1.50277	64.983		150.277
54.1841	1.5051	65.033		150.51
54.2253	1.49921	65.083		149.921
54.2671	1.50669	65.133		150.669
54.3088	1.51147	65.183		151.147
54.3505	1.52108	65.233		152.108
54.3922	1.52326	65.283		152.326
54.4336	1.51889	65.333		151.889
54.4752	1.52137	65.383		152.137
54.5169	1.52637	65.433		152.637
54.5587	1.52211	65.483		152.211
54.6005	1.52747	65.533		152.747
54.642	1.52561	65.583		152.561
54.6835	1.52995	65.633		152.995
54.7253	1.52863	65.683		152.863
54.7668	1.53853	65.733		153.853
54.8089	1.5203	65.783		152.03
54.8506	1.53854	65.833		153.854
54.8918	1.52886	65.883		152.886
54.9336	1.53163	65.933		153.163
54.9752	1.52631	65.983		152.631
55.0169	1.53037	66.033		153.037
55.0587	1.52338	66.083		152.338
55.1001	1.51892	66.133		151.892
55.1421	1.52225	66.183		152.225
55.1837	1.52532	66.233		152.532
55.2256	1.52027	66.283		152.027
55.2669	1.51523	66.333		151.523
55.3084	1.52006	66.383		152.006
55.3503	1.51388	66.433		151.388
55.3922	1.5172	66.483		151.72
55.4339	1.51941	66.533		151.941
55.4753	1.51602	66.583		151.602
55.5169	1.50837	66.633		150.837
55.5585	1.50765	66.683		150.765
55.6004	1.50008	66.733		150.008
55.6421	1.49731	66.783		149.731
55.6838	1.49659	66.833		149.659
55.7254	1.48638	66.883		148.638
55.7671	1.4947	66.933		149.47
55.8089	1.5006	66.983		150.06
55.8505	1.49607	67.033		149.607
55.8922	1.489	67.083		148.9
55.9336	1.4876	67.133		148.76
55.9752	1.50184	67.183		150.184
56.0172	1.49719	67.233		149.719
56.0589	1.49335	67.283		149.335
56.1002	1.49093	67.333		149.093
56.1418	1.4864	67.383		148.64
56.1837	1.48823	67.433		148.823
56.2256	1.49301	67.483		149.301
56.2673	1.49889	67.533		149.889
56.3088	1.50116	67.583		150.116
56.3503	1.50209	67.633		150.209
56.392	1.49672	67.683		149.672
56.4338	1.50039	67.733		150.039
56.4755	1.4886	67.783		148.86
56.5169	1.49701	67.833		149.701
56.5585	1.49319	67.883		149.319
56.6001	1.5085	67.933		150.85
56.6418	1.51152	67.983		151.152
56.6837	1.51587	68.033		151.587
56.7253	1.51815	68.083		151.815
56.7667	1.50812	68.133		150.812
56.8087	1.51136	68.183		151.136
56.8506	1.50401	68.233		150.401
56.8923	1.513	68.283		151.3
56.9337	1.5221	68.333		152.21
56.9756	1.52846	68.383		152.846
57.017	1.53263	68.433		153.263
57.0588	1.52962	68.483		152.962
57.1007	1.5294	68.533		152.94
57.1419	1.52339	68.583		152.339
57.1836	1.53165	68.633		153.165
57.2252	1.53927	68.683		153.927
57.2671	1.53527	68.733		153.527
57.3088	1.53412	68.783		153.412
57.3503	1.5453	68.833		154.53
57.392	1.54482	68.883		154.482
57.4337	1.54764	68.933		154.764
57.4756	1.54384	68.983		154.384
57.5171	1.54728	69.033		154.728
57.5587	1.54919	69.083		154.919
57.5999	1.55201	69.133		155.201
57.642	1.56367	69.183		156.367
57.6838	1.56974	69.233		156.974
57.7253	1.56511	69.283		156.511
57.767	1.57058	69.333		157.058
57.8088	1.57838	69.383		157.838
57.8504	1.57973	69.433		157.973
57.8923	1.57963	69.483		157.963
57.9341	1.57911	69.533		157.911
57.9755	1.57875	69.583		157.875
58.0172	1.58621	69.633		158.621
58.0589	1.58625	69.683		158.625
58.1004	1.59252	69.733		159.252
58.1421	1.58661	69.783		158.661
58.1837	1.59236	69.833		159.236
58.225	1.59955	69.883		159.955
58.2667	1.59948	69.933		159.948
58.3088	1.60084	69.983		160.084
58.3505	1.60089	70.033		160.089
58.3919	1.61178	70.083		161.178
58.4335	1.6225	70.133		162.25
58.4754	1.63474	70.183		163.474
58.517	1.62155	70.233		162.155
58.5589	1.6258	70.283		162.58
58.6003	1.62888	70.333		162.888
58.6417	1.62734	70.383		162.734
58.6835	1.62973	70.433		162.973
58.7252	1.63085	70.483		163.085
58.767	1.6377	70.533		163.77
58.8084	1.64734	70.583		164.734
58.8505	1.65154	70.633		165.154
58.8921	1.65561	70.683		165.561
58.9337	1.656	70.733		165.6
58.9757	1.65367	70.783		165.367
59.0171	1.65463	70.833		165.463
59.0586	1.6497	70.883		164.97
59.1003	1.66088	70.933		166.088
59.1421	1.66473	70.983		166.473
59.1837	1.65983	71.033		165.983
59.2252	1.66945	71.083		166.945
59.2668	1.67801	71.133		167.801
59.3086	1.67475	71.183		167.475
59.3503	1.66911	71.233		166.911
59.3921	1.66761	71.283		166.761
59.4337	1.66722	71.333		166.722
59.4753	1.6738	71.383		167.38
59.5171	1.6838	71.433		168.38
59.5588	1.68305	71.483		168.305
59.6004	1.6903	71.533		169.03
59.6419	1.68656	71.583		168.656
59.6834	1.68848	71.633		168.848
59.7253	1.69221	71.683		169.221
59.7671	1.69042	71.733		169.042
59.809	1.69461	71.783		169.461
59.8503	1.69372	71.833		169.372
59.8918	1.7019	71.883		170.19
59.9339	1.70625	71.933		170.625
59.9754	1.70194	71.983		170.194
60.0173	1.70049	72.033		170.049
60.0588	1.68743	72.083		168.743
60.1002	1.68977	72.133		168.977
60.142	1.69382	72.183		169.382
60.1837	1.69787	72.233		169.787
60.2254	1.70038	72.283		170.038
60.2668	1.70455	72.333		170.455
60.3083	1.69955	72.383		169.955
60.3502	1.70714	72.433		170.714
60.3919	1.71375	72.483		171.375
60.4337	1.70733	72.533		170.733
60.4752	1.70471	72.583		170.471
60.5167	1.7103	72.633		171.03
60.5587	1.71114	72.683		171.114
60.6005	1.71769	72.733		171.769
60.6423	1.71077	72.783		171.077
60.6836	1.7094	72.833		170.94
60.7252	1.71034	72.883		171.034
60.767	1.71722	72.933		171.722
60.8087	1.71251	72.983		171.251
60.8502	1.71401	73.033		171.401
60.892	1.71528	73.083		171.528
60.9335	1.72023	73.133		172.023
60.9754	1.71716	73.183		171.716
61.017	1.72057	73.233		172.057
61.0589	1.72879	73.283		172.879
61.1003	1.73529	73.333		173.529
61.1421	1.73113	73.383		173.113
61.1835	1.73338	73.433		173.338
61.2252	1.72684	73.483		172.684
61.2669	1.73109	73.533		173.109
61.3082	1.72448	73.583		172.448
61.3501	1.7359	73.633		173.59
61.3918	1.73925	73.683		173.925
61.4338	1.7348	73.733		173.48
61.4756	1.74405	73.783		174.405
61.5171	1.73548	73.833		173.548
61.5589	1.7439	73.883		174.39
61.6004	1.74715	73.933		174.715
61.6424	1.74908	73.983		174.908
61.684	1.75618	74.033		175.618
61.7257	1.74521	74.083		174.521
61.7669	1.76181	74.133		176.181
61.8087	1.75383	74.183		175.383
61.8504	1.75946	74.233		175.946
61.892	1.74749	74.283		174.749
61.9338	1.75738	74.333		175.738
61.9754	1.76371	74.383		176.371
62.017	1.76202	74.433		176.202
62.0589	1.77062	74.483		177.062
62.1005	1.76646	74.533		176.646
62.142	1.77067	74.583		177.067
62.1836	1.7778	74.633		177.78
62.2255	1.7757	74.683		177.57
62.2671	1.78008	74.733		178.008
62.3088	1.77137	74.783		177.137
62.3503	1.7822	74.833		178.22
62.3917	1.77917	74.883		177.917
62.4333	1.6236	74.933		162.36
62.4751	1.62137	74.983		162.137
62.5171	1.6192	75.033		161.92
62.5586	1.62549	75.083		162.549
62.6004	1.62731	75.133		162.731
62.6423	1.61908	75.183		161.908
62.684	1.61348	75.233		161.348
62.7256	1.61385	75.283		161.385
62.767	1.60932	75.333		160.932
62.8089	1.61756	75.383		161.756
62.8504	1.61406	75.433		161.406
62.8923	1.61385	75.483		161.385
62.9336	1.62368	75.533		162.368
62.9752	1.6152	75.583		161.52
63.0169	1.62405	75.633		162.405
63.0585	1.62703	75.683		162.703
63.1003	1.63568	75.733		163.568
63.1422	1.63629	75.783		163.629
63.1837	1.63866	75.833		163.866
63.2252	1.64606	75.883		164.606
63.267	1.64478	75.933		164.478
63.309	1.65562	75.983		165.562
63.3505	1.64782	76.033		164.782
63.3919	1.64957	76.083		164.957
63.4334	1.66609	76.133		166.609
63.4754	1.66864	76.183		166.864
63.517	1.6669	76.233		166.69
63.559	1.67194	76.283		167.194
63.6003	1.68308	76.333		168.308
63.642	1.67209	76.383		167.209
63.6836	1.68407	76.433		168.407
63.7256	1.68361	76.483		168.361
63.7672	1.68526	76.533		168.526
63.8087	1.68562	76.583		168.562
63.8503	1.69836	76.633		169.836
63.8921	1.69448	76.683		169.448
63.9336	1.6997	76.733		169.97
63.9755	1.70324	76.783		170.324
64.0167	1.71249	76.833		171.249
64.0584	1.71215	76.883		171.215
64.1004	1.71792	76.933		171.792
64.1421	1.7202	76.983		172.02
64.1836	1.72312	77.033		172.312
64.2253	1.72751	77.083		172.751
64.2668	1.72182	77.133		172.182
64.3085	1.73566	77.183		173.566
64.3503	1.73725	77.233		173.725
64.3922	1.73778	77.283		173.778
64.4335	1.73805	77.333		173.805
64.475	1.74452	77.383		174.452
64.5171	1.74898	77.433		174.898
64.5588	1.75685	77.483		175.685
64.6006	1.75339	77.533		175.339
64.6421	1.75726	77.583		175.726
64.6836	1.76163	77.633		176.163
64.7254	1.76947	77.683		176.947
64.7673	1.75931	77.733		175.931
64.8091	1.76356	77.783		176.356
64.8503	1.76775	77.833		176.775
64.8919	1.7664	77.883		176.64
64.9337	1.78123	77.933		178.123
64.9754	1.77831	77.983		177.831
65.0171	1.7763	78.033		177.63
65.0586	1.77947	78.083		177.947
65.1	1.79574	78.133		179.574
65.1419	1.79625	78.183		179.625
65.1837	1.7988	78.233		179.88
65.2256	1.79543	78.283		179.543
65.2669	1.80328	78.333		180.328
65.3088	1.8016	78.383		180.16
65.3504	1.78919	78.433		178.919
65.3923	1.80117	78.483		180.117
65.434	1.80697	78.533		180.697
65.4755	1.81316	78.583		181.316
65.5168	1.80976	78.633		180.976
65.5586	1.81396	78.683		181.396
65.6003	1.81304	78.733		181.304
65.6422	1.80858	78.783		180.858
65.6835	1.82078	78.833		182.078
65.7254	1.8214	78.883		182.14
65.7672	1.82104	78.933		182.104
65.8089	1.82919	78.983		182.919
65.8506	1.82452	79.033		182.452
65.8921	1.82225	79.083		182.225
65.9334	1.8235	79.133		182.35
65.9753	1.82269	79.183		182.269
66.0168	1.82944	79.233		182.944
66.0585	1.82691	79.283		182.691
66.1001	1.82427	79.333		182.427
66.1418	1.83653	79.383		183.653
66.1834	1.84599	79.433		184.599
66.2254	1.84503	79.483		184.503
66.2672	1.84986	79.533		184.986
66.3086	1.85341	79.583		185.341
66.3503	1.85115	79.633		185.115
66.3922	1.85522	79.683		185.522
66.4339	1.86376	79.733		186.376
66.4756	1.85964	79.783		185.964
66.5171	1.85887	79.833		185.887
66.5588	1.85425	79.883		185.425
66.6003	1.87392	79.933		187.392
66.642	1.88061	79.983		188.061
66.6838	1.87337	80.033		187.337
66.7252	1.87913	80.083		187.913
66.767	1.88409	80.133		188.409
66.8088	1.88432	80.183		188.432
66.8505	1.88919	80.233		188.919
66.8921	1.89657	80.283		189.657
66.9336	1.90498	80.333		190.498
66.9751	1.89805	80.383		189.805
67.0168	1.9065	80.433		190.65
67.0588	1.90312	80.483		190.312
67.1005	1.9005	80.533		190.05
67.1417	1.90572	80.583		190.572
67.1836	1.91203	80.633		191.203
67.2253	1.9234	80.683		192.34
67.2669	1.92684	80.733		192.684
67.3089	1.92598	80.783		192.598
67.3504	1.93093	80.833		193.093
67.3919	1.91654	80.883		191.654
67.4336	1.92393	80.933		192.393
67.4756	1.92484	80.983		192.484
67.5171	1.92507	81.033		192.507
67.5589	1.92698	81.083		192.698
67.6001	1.9406	81.133		194.06
67.6421	1.93946	81.183		193.946
67.6835	1.94353	81.233		194.353
67.7255	1.94289	81.283		194.289
67.7669	1.94514	81.333		194.514
67.8085	1.94824	81.383		194.824
67.8504	1.96129	81.433		196.129
67.8923	1.94925	81.483		194.925
67.9337	1.95055	81.533		195.055
67.9751	1.95406	81.583		195.406
68.0169	1.95743	81.633		195.743
68.0587	1.95903	81.683		195.903
68.1003	1.96463	81.733		196.463
68.1422	1.96082	81.783		196.082
68.1834	1.96139	81.833		196.139
68.225	1.96272	81.883		196.272
68.2669	1.96468	81.933		196.468
68.3087	1.95239	81.983		195.239
68.3505	1.96795	82.033		196.795
68.392	1.96781	82.083		196.781
68.4337	1.96686	82.133		196.686
68.4751	1.97674	82.183		197.674
68.5173	1.97921	82.233		197.921
68.559	1.97656	82.283		197.656
68.6002	1.99057	82.333		199.057
68.6419	1.97578	82.383		197.578
68.6836	1.98914	82.433		198.914
68.7255	1.98222	82.483		198.222
68.767	1.99005	82.533		199.005
68.8085	1.99176	82.583		199.176
68.8502	1.99808	82.633		199.808
68.892	1.99519	82.683		199.519
68.9336	2.00353	82.733		200.353
68.9756	2.00043	82.783		200.043
69.0171	1.99973	82.833		199.973
69.0587	2.00455	82.883		200.455
69.1003	2.01512	82.933		201.512
69.1421	2.0075	82.983		200.75
69.184	2.01523	83.033		201.523
69.2253	2.02251	83.083		202.251
69.267	2.02112	83.133		202.112
69.3088	2.02083	83.183		202.083
69.3505	2.02543	83.233		202.543
69.3922	2.02993	83.283		202.993
69.4334	2.03033	83.333		203.033
69.4755	2.02799	83.383		202.799
69.517	2.04412	83.433		204.412
69.5588	2.04678	83.483		204.678
69.6005	2.03863	83.533		203.863
69.6421	2.04712	83.583		204.712
69.6836	2.05439	83.633		205.439
69.725	2.05541	83.683		205.541
69.7669	2.02582	83.733		202.582
69.8086	2.03752	83.783		203.752
69.8502	2.03784	83.833		203.784
69.8919	2.03517	83.883		203.517
69.9337	2.01067	83.933		201.067
69.9754	2.01274	83.983		201.274
70.0171	2.01049	84.033		201.049
70.0586	2.00867	84.083		200.867
70.1001	2.01717	84.133		201.717
70.142	2.01094	84.183		201.094
70.1836	2.0205	84.233		202.05
70.2256	2.02089	84.283		202.089
70.2669	2.0299	84.333		202.99
70.3085	2.03665	84.383		203.665
70.35	2.04433	84.433		204.433
70.392	2.04407	84.483		204.407
70.4338	2.04319	84.533		204.319
70.4755	2.04305	84.583		204.305
70.5168	2.05863	84.633		205.863
70.559	2.04838	84.683		204.838
70.6005	2.05312	84.733		205.312
70.6422	2.05069	84.783		205.069
70.6835	2.05504	84.833		205.504
70.7253	2.05759	84.883		205.759
70.7669	2.06619	84.933		206.619
70.8086	2.0656	84.983		206.56
70.8503	2.07137	85.033		207.137
70.8919	2.06547	85.083		206.547
70.9337	2.06681	85.133		206.681
70.9754	2.07837	85.183		207.837
71.0172	2.07943	85.233		207.943
71.059	2.08103	85.283		208.103
71.1004	2.09553	85.333		209.553
71.1421	2.09175	85.383		209.175
71.1837	2.09605	85.433		209.605
71.2258	2.09337	85.483		209.337
71.2673	2.10159	85.533		210.159
71.3087	2.0899	85.583		208.99
71.3502	2.09743	85.633		209.743
71.3921	2.10471	85.683		210.471
71.4337	2.11126	85.733		211.126
71.4756	2.10236	85.783		210.236
71.5171	2.09424	85.833		209.424
71.5584	2.08302	85.883		208.302
71.6003	2.08579	85.933		208.579
71.6421	2.08333	85.983		208.333
71.6839	2.09453	86.033		209.453
71.7253	2.08874	86.083		208.874
71.7668	2.08703	86.133		208.703
71.8087	2.09341	86.183		209.341
71.8502	2.0961	86.233		209.61
71.8919	2.10413	86.283		210.413
71.9333	2.09756	86.333		209.756
71.9749	2.09895	86.383		209.895
72.0166	2.10485	86.433		210.485
72.0588	2.06503	86.483		206.503
72.1004	2.06658	86.533		206.658
72.142	2.07334	86.583		207.334
72.1839	2.0729	86.633		207.29
72.2254	2.0698	86.683		206.98
72.2672	2.08259	86.733		208.259
72.309	2.06942	86.783		206.942
72.3504	2.07143	86.833		207.143
72.3919	2.06645	86.883		206.645
72.4338	2.07844	86.933		207.844
72.4756	2.08392	86.983		208.392
72.5171	2.08899	87.033		208.899
72.5587	2.08451	87.083		208.451
72.6001	2.07005	87.133		207.005
72.642	2.07193	87.183		207.193
72.6837	2.06313	87.233		206.313
72.7256	2.05551	87.283		205.551
72.7669	2.06248	87.333		206.248
72.8086	2.06834	87.383		206.834
72.8504	2.08062	87.433		208.062
72.8921	2.08679	87.483		208.679
72.9336	2.0982	87.533		209.82
72.9754	2.08617	87.583		208.617
73.0171	2.0954	87.633		209.54
73.0587	2.09944	87.683		209.944
73.1005	2.0984	87.733		209.84
73.1423	2.10621	87.783		210.621
73.1835	2.10966	87.833		210.966
73.2255	2.1162	87.883		211.62
73.2671	2.12882	87.933		212.882

## Sheet: Sample 2
DAQ：位移, … - (实时值)
试验: YB-20231021-peeling
试验运行: 2
日期: 2023/10/21 14:29:16
Displacement	Force	Time		Force/width		Interfacial toughness
mm	N	sec		(N/m)		J/m2
0.0196838	0.222431	0.05		22.2431		395.639
0.0680033	0.236795	0.1		23.6795
0.112457	0.257838	0.15		25.7838
0.154622	0.267642	0.2		26.7642
0.196584	0.293098	0.25		29.3098
0.238444	0.302646	0.3		30.2646
0.28005	0.318702	0.35		31.8702
0.321757	0.333288	0.4		33.3288
0.363159	0.356214	0.45		35.6214
0.404663	0.369439	0.5		36.9439
0.446523	0.381964	0.55		38.1964
0.488485	0.399491	0.6		39.9491
0.53009	0.408698	0.65		40.8698
0.571594	0.421925	0.7		42.1925
0.613251	0.434036	0.75		43.4036
0.65506	0.443562	0.8		44.3562
0.696513	0.467235	0.85		46.7235
0.738373	0.481986	0.9		48.1986
0.779775	0.499131	0.95		49.9131
0.821482	0.50595	1		50.595
0.863342	0.523503	1.05		52.3503
0.905202	0.524376	1.1		52.4376
0.946808	0.543828	1.15		54.3828
0.988413	0.551255	1.2		55.1255
1.02987	0.572523	1.25		57.2523
1.07157	0.589109	1.3		58.9109
1.11318	0.600412	1.35		60.0412
1.15504	0.601706	1.4		60.1706
1.19649	0.622565	1.45		62.2565
1.238	0.628944	1.5		62.8944
1.28011	0.646845	1.55		64.6845
1.32192	0.660939	1.6		66.0939
1.36327	0.669946	1.65		66.9946
1.40483	0.687359	1.7		68.7359
1.44658	0.705479	1.75		70.5479
1.48844	0.705423	1.8		70.5423
1.53025	0.721607	1.85		72.1607
1.57206	0.730914	1.9		73.0914
1.61352	0.743044	1.95		74.3044
1.65527	0.754391	2		75.4391
1.69678	0.776253	2.05		77.6253
1.73864	0.777487	2.1		77.7487
1.78004	0.79947	2.15		79.947
1.82165	0.809714	2.2		80.9714
1.8633	0.835786	2.25		83.5786
1.90506	0.843117	2.3		84.3117
1.94692	0.849944	2.35		84.9944
1.98873	0.862272	2.4		86.2272
2.03003	0.870929	2.45		87.0929
2.07179	0.888156	2.5		88.8156
2.11349	0.916775	2.55		91.6775
2.15535	0.924499	2.6		92.4499
2.19686	0.941967	2.65		94.1967
2.23836	0.951725	2.7		95.1725
2.28002	0.972973	2.75		97.2973
2.32188	0.983218	2.8		98.3218
2.36348	0.999765	2.85		99.9765
2.40529	1.00443	2.9		100.443
2.44654	1.01554	2.95		101.554
2.48825	1.0416	3		104.16
2.53021	1.0573	3.05		105.73
2.57202	1.05917	3.1		105.917
2.61378	1.0755	3.15		107.55
2.65523	1.08899	3.2		108.899
2.69663	1.10713	3.25		110.713
2.73844	1.11886	3.3		111.886
2.78005	1.14175	3.35		114.175
2.82186	1.14799	3.4		114.799
2.86326	1.1648	3.45		116.48
2.90512	1.1816	3.5		118.16
2.94683	1.20115	3.55		120.115
2.98854	1.20513	3.6		120.513
3.03014	1.2253	3.65		122.53
3.07165	1.24539	3.7		124.539
3.11315	1.26234	3.75		126.234
3.15501	1.28441	3.8		128.441
3.19697	1.29364	3.85		129.364
3.23858	1.31078	3.9		131.078
3.27993	1.32238	3.95		132.238
3.32169	1.34451	4		134.451
3.36339	1.35587	4.05		135.587
3.40515	1.36985	4.1		136.985
3.44676	1.38779	4.15		138.779
3.48831	1.40036	4.2		140.036
3.52992	1.41894	4.25		141.894
3.57198	1.43359	4.3		143.359
3.61354	1.4663	4.35		146.63
3.65529	1.47115	4.4		147.115
3.6967	1.48613	4.45		148.613
3.73851	1.49507	4.5		149.507
3.78016	1.51226	4.55		151.226
3.82192	1.54035	4.6		154.035
3.86363	1.54418	4.65		154.418
3.90503	1.57185	4.7		157.185
3.94663	1.59126	4.75		159.126
3.9886	1.60601	4.8		160.601
4.03015	1.62312	4.85		162.312
4.07201	1.63541	4.9		163.541
4.11352	1.65136	4.95		165.136
4.15502	1.66905	5		166.905
4.19693	1.68517	5.05		168.517
4.23864	1.7067	5.1		170.67
4.28034	1.71828	5.15		171.828
4.32175	1.73287	5.2		173.287
4.36345	1.74719	5.25		174.719
4.40531	1.77484	5.3		177.484
4.44687	1.78443	5.35		178.443
4.48883	1.80843	5.4		180.843
4.53023	1.81854	5.45		181.854
4.57189	1.84169	5.5		184.169
4.61349	1.86415	5.55		186.415
4.6553	1.87182	5.6		187.182
4.69691	1.8948	5.65		189.48
4.73821	1.90905	5.7		190.905
4.77992	1.92898	5.75		192.898
4.82198	1.94814	5.8		194.814
4.86338	1.96344	5.85		196.344
4.90514	1.97887	5.9		197.887
4.94675	2.01483	5.95		201.483
4.98835	2.01671	6		201.671
5.03011	2.04693	6.05		204.693
5.07197	2.06039	6.1		206.039
5.11358	2.07921	6.15		207.921
5.15503	2.09591	6.2		209.591
5.19674	2.10549	6.25		210.549
5.23844	2.12949	6.3		212.949
5.28035	2.1448	6.35		214.48
5.32211	2.1568	6.4		215.68
5.36341	2.18121	6.45		218.121
5.40487	2.19679	6.5		219.679
5.44698	2.21157	6.55		221.157
5.48874	2.22126	6.6		222.126
5.53034	2.25221	6.65		225.221
5.57185	2.26806	6.7		226.806
5.61345	2.27679	6.75		227.679
5.65506	2.29983	6.8		229.983
5.69672	2.31978	6.85		231.978
5.73873	2.33326	6.9		233.326
5.77993	2.34686	6.95		234.686
5.82189	2.36781	7		236.781
5.86339	2.38658	7.05		238.658
5.90541	2.39923	7.1		239.923
5.94676	2.41851	7.15		241.851
5.98857	2.4433	7.2		244.33
6.03007	2.45571	7.25		245.571
6.07193	2.47088	7.3		247.088
6.11369	2.483	7.35		248.3
6.1554	2.49497	7.4		249.497
6.19685	2.50371	7.45		250.371
6.23851	2.53181	7.5		253.181
6.28042	2.55169	7.55		255.169
6.32207	2.562	7.6		256.2
6.36373	2.57766	7.65		257.766
6.40528	2.60168	7.7		260.168
6.44663	2.62257	7.75		262.257
6.48829	2.64243	7.8		264.243
6.5301	2.6497	7.85		264.97
6.57186	2.67407	7.9		267.407
6.61331	2.69011	7.95		269.011
6.65507	2.70783	8		270.783
6.69693	2.72384	8.05		272.384
6.73869	2.74063	8.1		274.063
6.78034	2.76221	8.15		276.221
6.82185	2.76774	8.2		276.774
6.86315	2.78554	8.25		278.554
6.90511	2.81385	8.3		281.385
6.94682	2.8197	8.35		281.97
6.98853	2.8324	8.4		283.24
7.02978	2.84859	8.45		284.859
7.07148	2.85593	8.5		285.593
7.11319	2.88437	8.55		288.437
7.15525	2.87359	8.6		287.359
7.19676	2.8557	8.65		285.57
7.23846	2.87353	8.7		287.353
7.28012	2.88567	8.75		288.567
7.32188	2.9005	8.8		290.05
7.36384	2.86775	8.85		286.775
7.40529	2.80381	8.9		280.381
7.4468	2.85162	8.95		285.162
7.48835	2.88769	9		288.769
7.52996	2.91537	9.05		291.537
7.57172	2.94413	9.1		294.413
7.61347	2.96609	9.15		296.609
7.65488	2.98511	9.2		298.511
7.69669	3.00185	9.25		300.185
7.73844	3.01379	9.3		301.379
7.7803	3.02441	9.35		302.441
7.82186	3.04779	9.4		304.779
7.86341	3.06642	9.45		306.642
7.90517	3.07338	9.5		307.338
7.94678	3.10635	9.55		310.635
7.98869	3.1127	9.6		311.27
8.03045	3.13309	9.65		313.309
8.0718	3.14943	9.7		314.943
8.11335	3.17228	9.75		317.228
8.15526	3.17625	9.8		317.625
8.19677	3.19378	9.85		319.378
8.23858	3.20408	9.9		320.408
8.28023	3.22559	9.95		322.559
8.32174	3.22985	10		322.985
8.36349	3.24944	10.05		324.944
8.40525	3.26333	10.1		326.333
8.44696	3.2788	10.15		327.88
8.48831	3.30176	10.2		330.176
8.52992	3.31382	10.25		331.382
8.57183	3.3209	10.3		332.09
8.61328	3.33932	10.35		333.932
8.65499	3.33317	10.4		333.317
8.69659	3.34396	10.45		334.396
8.73805	3.36909	10.5		336.909
8.77996	3.38796	10.55		338.796
8.82177	3.40571	10.6		340.571
8.86347	3.41682	10.65		341.682
8.90508	3.43163	10.7		343.163
8.94653	3.45136	10.75		345.136
8.9886	3.47524	10.8		347.524
9.0302	3.48703	10.85		348.703
9.07216	3.4935	10.9		349.35
9.11351	3.49715	10.95		349.715
9.15512	3.51978	11		351.978
9.19693	3.52927	11.05		352.927
9.23879	3.54672	11.1		354.672
9.28019	3.55875	11.15		355.875
9.3218	3.56419	11.2		356.419
9.3634	3.59043	11.25		359.043
9.40526	3.60278	11.3		360.278
9.44692	3.62625	11.35		362.625
9.48868	3.64022	11.4		364.022
9.53008	3.65849	11.45		365.849
9.57158	3.67949	11.5		367.949
9.6135	3.6933	11.55		369.33
9.65515	3.71108	11.6		371.108
9.69681	3.73312	11.65		373.312
9.73831	3.7374	11.7		373.74
9.78012	3.75409	11.75		375.409
9.82173	3.76694	11.8		376.694
9.86364	3.782	11.85		378.2
9.9055	3.78803	11.9		378.803
9.94685	3.80845	11.95		380.845
9.98851	3.81812	12		381.812
10.0303	3.81921	12.05		381.921
10.0722	3.81878	12.1		381.878
10.1135	3.83319	12.15		383.319
10.155	3.85481	12.2		385.481
10.1966	3.85478	12.25		385.478
10.2385	3.85447	12.3		385.447
10.2802	3.84399	12.35		384.399
10.3221	3.8423	12.4		384.23
10.3633	3.84643	12.45		384.643
10.4052	3.83644	12.5		383.644
10.4469	3.80238	12.55		380.238
10.4886	3.7924	12.6		379.24
10.5303	3.79044	12.65		379.044
10.5717	3.78522	12.7		378.522
10.6134	3.79688	12.75		379.688
10.655	3.80482	12.8		380.482
10.6967	3.81082	12.85		381.082
10.7383	3.81318	12.9		381.318
10.7799	3.82043	12.95		382.043
10.8215	3.82636	13		382.636
10.8635	3.84571	13.05		384.571
10.9051	3.86109	13.1		386.109
10.947	3.86967	13.15		386.967
10.9885	3.88493	13.2		388.493
11.0301	3.89608	13.25		389.608
11.0718	3.88384	13.3		388.384
11.1136	3.89621	13.35		389.621
11.1552	3.88844	13.4		388.844
11.1965	3.90351	13.45		390.351
11.2384	3.90443	13.5		390.443
11.28	3.91628	13.55		391.628
11.3218	3.93153	13.6		393.153
11.3636	3.94318	13.65		394.318
11.4051	3.9541	13.7		395.41
11.4467	3.95639	13.75		395.639
11.4883	3.93768	13.8		393.768
11.5303	3.93918	13.85		393.918
11.5719	3.93451	13.9		393.451
11.6132	3.92228	13.95		392.228
11.6549	3.76672	14		376.672
11.6967	3.74597	14.05		374.597
11.7384	3.65001	14.1		365.001
11.7802	3.55649	14.15		355.649
11.8217	3.51604	14.2		351.604
11.8634	3.52051	14.25		352.051
11.9053	3.48221	14.3		348.221
11.9471	3.49667	14.35		349.667
11.9887	3.47931	14.4		347.931
12.0302	3.48841	14.45		348.841
12.0718	3.496	14.5		349.6
12.1136	3.50501	14.55		350.501
12.1552	3.50297	14.6		350.297
12.197	3.49859	14.65		349.859
12.2384	3.50274	14.7		350.274
12.28	3.46191	14.75		346.191
12.3218	3.43572	14.8		343.572
12.3633	3.45157	14.85		345.157
12.4053	3.45101	14.9		345.101
12.4467	3.43908	14.95		343.908
12.4883	3.44035	15		344.035
12.5301	3.43845	15.05		343.845
12.5719	3.39764	15.1		339.764
12.6136	3.39737	15.15		339.737
12.6548	3.4096	15.2		340.96
12.6966	3.40137	15.25		340.137
12.7384	3.4145	15.3		341.45
12.78	3.43297	15.35		343.297
12.8216	3.4403	15.4		344.03
12.8634	3.44497	15.45		344.497
12.9049	3.46193	15.5		346.193
12.9466	3.46992	15.55		346.992
12.9886	3.4761	15.6		347.61
13.0302	3.47171	15.65		347.171
13.0718	3.47787	15.7		347.787
13.1133	3.49327	15.75		349.327
13.1551	3.51072	15.8		351.072
13.1968	3.50742	15.85		350.742
13.2386	3.52266	15.9		352.266
13.28	3.51922	15.95		351.922
13.3217	3.53641	16		353.641
13.3635	3.53992	16.05		353.992
13.4052	3.53784	16.1		353.784
13.4468	3.54514	16.15		354.514
13.4882	3.55095	16.2		355.095
13.53	3.55847	16.25		355.847
13.5719	3.57943	16.3		357.943
13.6136	3.57667	16.35		357.667
13.6554	3.58878	16.4		358.878
13.6968	3.56647	16.45		356.647
13.7384	3.5748	16.5		357.48
13.7803	3.58444	16.55		358.444
13.822	3.59989	16.6		359.989
13.8636	3.60288	16.65		360.288
13.905	3.60579	16.7		360.579
13.9468	3.58043	16.75		358.043
13.9886	3.58282	16.8		358.282
14.0303	3.58525	16.85		358.525
14.0722	3.58786	16.9		358.786
14.1134	3.59509	16.95		359.509
14.155	3.59833	17		359.833
14.197	3.60515	17.05		360.515
14.2387	3.60992	17.1		360.992
14.2803	3.60858	17.15		360.858
14.3217	3.61109	17.2		361.109
14.3635	3.61567	17.25		361.567
14.405	3.62634	17.3		362.634
14.4465	3.62614	17.35		362.614
14.4886	3.62362	17.4		362.362
14.5298	3.61849	17.45		361.849
14.5716	3.62465	17.5		362.465
14.6134	3.62438	17.55		362.438
14.6553	3.6341	17.6		363.41
14.6968	3.63756	17.65		363.756
14.7386	3.63873	17.7		363.873
14.78	3.65107	17.75		365.107
14.8219	3.64983	17.8		364.983
14.8636	3.64188	17.85		364.188
14.9053	3.47033	17.9		347.033
14.9465	3.37048	17.95		337.048
14.9883	3.35866	18		335.866
15.0302	3.36097	18.05		336.097
15.0719	3.35458	18.1		335.458
15.1135	3.36144	18.15		336.144
15.1552	3.35194	18.2		335.194
15.1967	3.3559	18.25		335.59
15.2385	3.35671	18.3		335.671
15.2802	3.37035	18.35		337.035
15.322	3.36648	18.4		336.648
15.3633	3.373	18.45		337.3
15.4051	3.37916	18.5		337.916
15.4467	3.38892	18.55		338.892
15.4885	3.39091	18.6		339.091
15.5303	3.39637	18.65		339.637
15.5718	3.38053	18.7		338.053
15.6134	3.38072	18.75		338.072
15.6553	3.38626	18.8		338.626
15.697	3.38416	18.85		338.416
15.7386	3.3909	18.9		339.09
15.7801	3.38994	18.95		338.994
15.8217	3.39267	19		339.267
15.8636	3.40475	19.05		340.475
15.9054	3.39079	19.1		339.079
15.947	3.18477	19.15		318.477
15.9883	3.15198	19.2		315.198
16.0299	3.08877	19.25		308.877
16.0718	3.09121	19.3		309.121
16.1135	3.08488	19.35		308.488
16.1552	3.05712	19.4		305.712
16.1967	3.05391	19.45		305.391
16.2385	3.05566	19.5		305.566
16.2801	3.05565	19.55		305.565
16.3217	3.04705	19.6		304.705
16.3635	3.04742	19.65		304.742
16.4048	3.04378	19.7		304.378
16.4464	3.05297	19.75		305.297
16.4885	3.00954	19.8		300.954
16.5299	3.00431	19.85		300.431
16.5718	2.99861	19.9		299.861
16.6133	3.00577	19.95		300.577
16.655	3.00796	20		300.796
16.6968	3.01052	20.05		301.052
16.7387	3.00393	20.1		300.393
16.7803	3.01292	20.15		301.292
16.8219	3.01675	20.2		301.675
16.8635	3.03065	20.25		303.065
16.9054	3.03037	20.3		303.037
16.9469	3.03415	20.35		303.415
16.9886	3.03681	20.4		303.681
17.03	3.04416	20.45		304.416
17.0715	3.04329	20.5		304.329
17.1133	3.05224	20.55		305.224
17.1553	3.0495	20.6		304.95
17.1968	3.06852	20.65		306.852
17.2382	3.06423	20.7		306.423
17.28	3.07459	20.75		307.459
17.3219	3.08327	20.8		308.327
17.3634	3.08697	20.85		308.697
17.4053	3.09015	20.9		309.015
17.4465	3.09941	20.95		309.941
17.4884	3.11012	21		311.012
17.5301	3.11236	21.05		311.236
17.5721	3.12816	21.1		312.816
17.6135	3.13037	21.15		313.037
17.6551	3.13918	21.2		313.918
17.6966	3.14158	21.25		314.158
17.7384	3.14156	21.3		314.156
17.7803	3.14487	21.35		314.487
17.8221	3.14415	21.4		314.415
17.8635	3.15667	21.45		315.667
17.9051	3.16183	21.5		316.183
17.9469	3.17382	21.55		317.382
17.9887	3.17464	21.6		317.464
18.0303	3.185	21.65		318.5
18.0717	3.18451	21.7		318.451
18.1132	3.18271	21.75		318.271
18.1549	3.18686	21.8		318.686
18.1967	3.20157	21.85		320.157
18.2385	3.19483	21.9		319.483
18.28	3.20379	21.95		320.379
18.3214	3.20348	22		320.348
18.3633	3.21091	22.05		321.091
18.4052	3.20588	22.1		320.588
18.4469	3.21639	22.15		321.639
18.4883	3.21583	22.2		321.583
18.53	3.22448	22.25		322.448
18.5719	3.22857	22.3		322.857
18.6135	3.22761	22.35		322.761
18.6553	3.22456	22.4		322.456
18.6966	3.23175	22.45		323.175
18.7385	3.22117	22.5		322.117
18.7803	2.89262	22.55		289.262
18.822	2.87744	22.6		287.744
18.8637	2.86798	22.65		286.798
18.9051	2.86185	22.7		286.185
18.9468	2.80475	22.75		280.475
18.9885	2.80886	22.8		280.886
19.0303	2.80346	22.85		280.346
19.0721	2.80315	22.9		280.315
19.1134	2.81211	22.95		281.211
19.1551	2.81331	23		281.331
19.1969	2.819	23.05		281.9
19.2385	2.81823	23.1		281.823
19.2802	2.81425	23.15		281.425
19.3219	2.81599	23.2		281.599
19.3634	2.82441	23.25		282.441
19.4052	2.82416	23.3		282.416
19.4468	2.83342	23.35		283.342
19.4885	2.83152	23.4		283.152
19.53	2.83863	23.45		283.863
19.5718	2.83109	23.5		283.109
19.6135	2.84378	23.55		284.378
19.6554	2.84069	23.6		284.069
19.6969	2.84304	23.65		284.304
19.7384	2.85683	23.7		285.683
19.7799	2.85783	23.75		285.783
19.8218	2.85793	23.8		285.793
19.8635	2.86668	23.85		286.668
19.9053	2.86348	23.9		286.348
19.9466	2.86568	23.95		286.568
19.9884	2.87501	24		287.501
20.03	2.87109	24.05		287.109
20.0717	2.87336	24.1		287.336
20.1134	2.87376	24.15		287.376
20.1549	2.87689	24.2		287.689
20.1966	2.86808	24.25		286.808
20.2384	2.87451	24.3		287.451
20.2803	2.87301	24.35		287.301
20.3219	2.87141	24.4		287.141
20.3633	2.87839	24.45		287.839
20.405	2.87124	24.5		287.124
20.4467	2.88155	24.55		288.155
20.4886	2.88006	24.6		288.006
20.5304	2.87922	24.65		287.922
20.5716	2.88191	24.7		288.191
20.6136	2.88854	24.75		288.854
20.6553	2.88999	24.8		288.999
20.6969	2.891	24.85		289.1
20.7384	2.88065	24.9		288.065
20.7801	2.88421	24.95		288.421
20.8216	2.88053	25		288.053
20.8633	2.88447	25.05		288.447
20.9052	2.88933	25.1		288.933
20.947	2.88896	25.15		288.896
20.9885	2.90033	25.2		290.033
21.03	2.90252	25.25		290.252
21.0718	2.90098	25.3		290.098
21.1135	2.90301	25.35		290.301
21.1551	2.89363	25.4		289.363
21.1967	2.89591	25.45		289.591
21.2385	2.90684	25.5		290.684
21.28	2.90969	25.55		290.969
21.322	2.90586	25.6		290.586
21.3635	2.90366	25.65		290.366
21.4049	2.90311	25.7		290.311
21.4467	2.90738	25.75		290.738
21.4886	2.91226	25.8		291.226
21.5302	2.92439	25.85		292.439
21.5721	2.86474	25.9		286.474
21.6135	2.7355	25.95		273.55
21.6551	2.71571	26		271.571
21.6969	2.71779	26.05		271.779
21.7386	2.72123	26.1		272.123
21.7803	2.73382	26.15		273.382
21.8216	2.71649	26.2		271.649
21.8634	2.73284	26.25		273.284
21.9051	2.72576	26.3		272.576
21.9469	2.73254	26.35		273.254
21.9885	2.72255	26.4		272.255
22.0299	2.73037	26.45		273.037
22.0715	2.73568	26.5		273.568
22.1134	2.72967	26.55		272.967
22.1553	2.73422	26.6		273.422
22.1969	2.72866	26.65		272.866
22.2383	2.73614	26.7		273.614
22.28	2.7349	26.75		273.49
22.3215	2.73892	26.8		273.892
22.3634	2.73324	26.85		273.324
22.4052	2.745	26.9		274.5
22.4466	2.74213	26.95		274.213
22.4881	2.73676	27		273.676
22.5301	2.75177	27.05		275.177
22.5721	2.7588	27.1		275.88
22.6135	2.76295	27.15		276.295
22.6551	2.76292	27.2		276.292
22.6967	2.77441	27.25		277.441
22.7385	2.78828	27.3		278.828
22.7802	2.78919	27.35		278.919
22.822	2.78729	27.4		278.729
22.8633	2.79131	27.45		279.131
22.905	2.79181	27.5		279.181
22.9467	2.78799	27.55		278.799
22.9886	2.80441	27.6		280.441
23.03	2.80774	27.65		280.774
23.0717	2.80321	27.7		280.321
23.1135	2.56917	27.75		256.917
23.1551	2.56407	27.8		256.407
23.197	2.56259	27.85		256.259
23.2388	2.56695	27.9		256.695
23.2801	2.55628	27.95		255.628
23.3219	2.56404	28		256.404
23.3635	2.55691	28.05		255.691
23.4052	2.55341	28.1		255.341
23.4468	2.53711	28.15		253.711
23.4885	2.53535	28.2		253.535
23.53	2.53832	28.25		253.832
23.5717	2.52901	28.3		252.901
23.6136	2.53437	28.35		253.437
23.6553	2.52839	28.4		252.839
23.6966	2.52983	28.45		252.983
23.7384	2.51883	28.5		251.883
23.7801	2.51815	28.55		251.815
23.822	2.52234	28.6		252.234
23.8636	2.5249	28.65		252.49
23.905	2.52652	28.7		252.652
23.9465	2.5211	28.75		252.11
23.9882	2.51693	28.8		251.693
24.03	2.51877	28.85		251.877
24.0718	2.51884	28.9		251.884
24.1131	2.52117	28.95		252.117
24.155	2.51671	29		251.671
24.1967	2.52258	29.05		252.258
24.2386	2.52762	29.1		252.762
24.2803	2.52478	29.15		252.478
24.3219	2.5197	29.2		251.97
24.3635	2.51966	29.25		251.966
24.4054	2.51178	29.3		251.178
24.4469	2.50892	29.35		250.892
24.4884	2.49731	29.4		249.731
24.5299	2.51215	29.45		251.215
24.5717	2.49474	29.5		249.474
24.6132	2.50402	29.55		250.402
24.6553	2.49092	29.6		249.092
24.697	2.49957	29.65		249.957
24.7385	2.49518	29.7		249.518
24.78	2.49557	29.75		249.557
24.8219	2.49165	29.8		249.165
24.8634	2.48972	29.85		248.972
24.9053	2.49581	29.9		249.581
24.9467	2.48141	29.95		248.141
24.9883	2.48508	30		248.508
25.0301	2.49643	30.05		249.643
25.072	2.49316	30.1		249.316
25.1137	2.47617	30.15		247.617
25.1552	2.48021	30.2		248.021
25.1967	2.47278	30.25		247.278
25.2386	2.47095	30.3		247.095
25.2802	2.48254	30.35		248.254
25.3218	2.46556	30.4		246.556
25.3635	2.46057	30.45		246.057
25.4052	2.45603	30.5		245.603
25.4468	2.44705	30.55		244.705
25.4886	2.42872	30.6		242.872
25.5302	2.44402	30.65		244.402
25.5715	2.43272	30.7		243.272
25.6133	2.43546	30.75		243.546
25.6552	2.42898	30.8		242.898
25.6968	2.42587	30.85		242.587

## Sheet: Sample 3
DAQ：位移, … - (实时值)
试验: YB-20231021-peeling
试验运行: 3
日期: 2023/10/21 14:31:21
Displacement	Force	Time		Force/width		Interfacial toughness
mm	N	sec		(N/m)		J/m2
0.0224304	0.227168	0.05		22.7168		329.357
0.0713094	0.242407	0.1		24.2407
0.115865	0.261115	0.15		26.1115
0.158437	0.280536	0.2		28.0536
0.200043	0.290831	0.25		29.0831
0.241903	0.305996	0.3		30.5996
0.283559	0.322406	0.35		32.2406
0.325216	0.341058	0.4		34.1058
0.36677	0.354194	0.45		35.4194
0.408376	0.370293	0.5		37.0293
0.450033	0.385342	0.55		38.5342
0.491842	0.402364	0.6		40.2364
0.533447	0.410179	0.65		41.0179
0.575205	0.425751	0.7		42.5751
0.616862	0.43377	0.75		43.377
0.658315	0.443548	0.8		44.3548
0.699972	0.457387	0.85		45.7387
0.742035	0.466057	0.9		46.6057
0.783488	0.484288	0.95		48.4288
0.824839	0.498749	1		49.8749
0.866598	0.50717	1.05		50.717
0.908457	0.517065	1.1		51.7065
0.950165	0.526357	1.15		52.6357
0.991923	0.540804	1.2		54.0804
1.03327	0.551513	1.25		55.1513
1.07503	0.556125	1.3		55.6125
1.11689	0.573474	1.35		57.3474
1.15875	0.588503	1.4		58.8503
1.20026	0.592598	1.45		59.2598
1.24207	0.613224	1.5		61.3224
1.28372	0.618798	1.55		61.8798
1.32543	0.636537	1.6		63.6537
1.36734	0.648468	1.65		64.8468
1.40889	0.654646	1.7		65.4646
1.45035	0.669393	1.75		66.9393
1.49185	0.679134	1.8		67.9134
1.53346	0.689617	1.85		68.9617
1.57542	0.702689	1.9		70.2689
1.61692	0.716207	1.95		71.6207
1.65848	0.723208	2		72.3208
1.70003	0.733095	2.05		73.3095
1.74174	0.755689	2.1		75.5689
1.7837	0.76446	2.15		76.446
1.82541	0.775823	2.2		77.5823
1.86686	0.793931	2.25		79.3931
1.90837	0.807615	2.3		80.7615
1.95028	0.814119	2.35		81.4119
1.99209	0.827263	2.4		82.7263
2.03364	0.829747	2.45		82.9747
2.0754	0.853246	2.5		85.3246
2.11695	0.86247	2.55		86.247
2.15876	0.869993	2.6		86.9993
2.20052	0.893523	2.65		89.3523
2.24202	0.89688	2.7		89.688
2.28363	0.909488	2.75		90.9488
2.32524	0.926744	2.8		92.6744
2.36725	0.938791	2.85		93.8791
2.4088	0.945606	2.9		94.5606
2.45026	0.952191	2.95		95.2191
2.49196	0.97908	3		97.908
2.53367	0.995625	3.05		99.5625
2.57543	1.00217	3.1		100.217
2.61729	1.01786	3.15		101.786
2.65889	1.02301	3.2		102.301
2.70004	1.03867	3.25		103.867
2.7418	1.05006	3.3		105.006
2.78341	1.06808	3.35		106.808
2.82537	1.07073	3.4		107.073
2.86677	1.09141	3.45		109.141
2.90853	1.10594	3.5		110.594
2.94998	1.12038	3.55		112.038
2.99189	1.13312	3.6		113.312
3.03375	1.14717	3.65		114.717
3.07556	1.16854	3.7		116.854
3.11712	1.17067	3.75		117.067
3.15872	1.20005	3.8		120.005
3.20038	1.20254	3.85		120.254
3.24214	1.21767	3.9		121.767
3.28369	1.22788	3.95		122.788
3.32525	1.23933	4		123.933
3.36685	1.25935	4.05		125.935
3.40876	1.27887	4.1		127.887
3.45057	1.29041	4.15		129.041
3.49208	1.30214	4.2		130.214
3.53353	1.31899	4.25		131.899
3.57544	1.33816	4.3		133.816
3.61705	1.34714	4.35		134.714
3.6587	1.36027	4.4		136.027
3.70041	1.38005	4.45		138.005
3.74207	1.39384	4.5		139.384
3.78362	1.40889	4.55		140.889
3.82548	1.41751	4.6		141.751
3.86709	1.43256	4.65		143.256
3.90874	1.44507	4.7		144.507
3.9502	1.47027	4.75		147.027
3.99195	1.47747	4.8		147.747
4.03336	1.50722	4.85		150.722
4.07557	1.50331	4.9		150.331
4.11697	1.53257	4.95		153.257
4.15873	1.53742	5		153.742
4.20024	1.55534	5.05		155.534
4.24225	1.57088	5.1		157.088
4.28385	1.58413	5.15		158.413
4.32551	1.599	5.2		159.9
4.36691	1.60816	5.25		160.816
4.40867	1.62378	5.3		162.378
4.45043	1.65079	5.35		165.079
4.49224	1.65322	5.4		165.322
4.53369	1.66737	5.45		166.737
4.57514	1.69374	5.5		169.374
4.6168	1.70689	5.55		170.689
4.65892	1.71484	5.6		171.484
4.70042	1.72734	5.65		172.734
4.74202	1.74208	5.7		174.208
4.78373	1.75322	5.75		175.322
4.82519	1.77232	5.8		177.232
4.86674	1.7886	5.85		178.86
4.9087	1.80424	5.9		180.424
4.95036	1.8216	5.95		182.16
4.99201	1.82933	6		182.933
5.03367	1.84696	6.05		184.696
5.07548	1.86836	6.1		186.836
5.11714	1.88097	6.15		188.097
5.15889	1.90008	6.2		190.008
5.20009	1.91268	6.25		191.268
5.2419	1.93127	6.3		193.127
5.28361	1.95005	6.35		195.005
5.32552	1.95133	6.4		195.133
5.36682	1.96913	6.45		196.913
5.40858	1.99243	6.5		199.243
5.45029	2.00949	6.55		200.949
5.49205	2.02445	6.6		202.445
5.5338	2.03323	6.65		203.323
5.57551	2.04725	6.7		204.725
5.61696	2.06228	6.75		206.228
5.65852	2.08982	6.8		208.982
5.70043	2.10501	6.85		210.501
5.74224	2.11882	6.9		211.882
5.78384	2.13508	6.95		213.508
5.8253	2.15099	7		215.099
5.86695	2.16221	7.05		216.221
5.90871	2.18013	7.1		218.013
5.95062	2.20029	7.15		220.029
5.99228	2.21571	7.2		221.571
6.03363	2.24058	7.25		224.058
6.07524	2.26209	7.3		226.209
6.1171	2.27454	7.35		227.454
6.1586	2.27959	7.4		227.959
6.20026	2.29911	7.45		229.911
6.24207	2.30148	7.5		230.148
6.28362	2.32037	7.55		232.037
6.32538	2.34075	7.6		234.075
6.36714	2.34959	7.65		234.959
6.40889	2.3587	7.7		235.87
6.4502	2.37227	7.75		237.227
6.49175	2.39089	7.8		239.089
6.53356	2.40679	7.85		240.679
6.57547	2.425	7.9		242.5
6.61682	2.43728	7.95		243.728
6.65868	2.44735	8		244.735
6.70008	2.46349	8.05		246.349
6.74199	2.47819	8.1		247.819
6.78365	2.48973	8.15		248.973
6.82526	2.50592	8.2		250.592
6.86681	2.52308	8.25		252.308
6.90847	2.54824	8.3		254.824
6.95023	2.55572	8.35		255.572
6.99204	2.57485	8.4		257.485
7.03359	2.58698	8.45		258.698
7.0754	2.60554	8.5		260.554
7.11695	2.62887	8.55		262.887
7.15856	2.64326	8.6		264.326
7.20057	2.66011	8.65		266.011
7.24197	2.68353	8.7		268.353
7.28333	2.69788	8.75		269.788
7.32518	2.7096	8.8		270.96
7.36674	2.73132	8.85		273.132
7.40875	2.73031	8.9		273.031
7.45026	2.75045	8.95		275.045
7.49201	2.71631	9		271.631
7.53342	2.72973	9.05		272.973
7.57538	2.74769	9.1		274.769
7.61729	2.76904	9.15		276.904
7.65879	2.78323	9.2		278.323
7.70035	2.7979	9.25		279.79
7.74216	2.81349	9.3		281.349
7.78376	2.82563	9.35		282.563
7.82532	2.83906	9.4		283.906
7.86713	2.84947	9.45		284.947
7.90848	2.86563	9.5		286.563
7.95018	2.87753	9.55		287.753
7.9921	2.88697	9.6		288.697
8.0338	2.88441	9.65		288.441
8.07526	2.76886	9.7		276.886
8.11691	2.80315	9.75		280.315
8.15862	2.82788	9.8		282.788
8.20028	2.86037	9.85		286.037
8.24209	2.86652	9.9		286.652
8.28369	2.89564	9.95		289.564
8.32509	2.90612	10		290.612
8.3669	2.92172	10.05		292.172
8.40861	2.92668	10.1		292.668
8.45037	2.91657	10.15		291.657
8.49182	2.93669	10.2		293.669
8.53343	2.95253	10.25		295.253
8.57524	2.95897	10.3		295.897
8.61689	2.98087	10.35		298.087
8.6587	2.97318	10.4		297.318
8.70041	2.98428	10.45		298.428
8.74191	2.9737	10.5		297.37
8.78367	2.98352	10.55		298.352
8.82568	2.98029	10.6		298.029
8.86724	2.99728	10.65		299.728
8.90884	3.00509	10.7		300.509
8.95025	3.01482	10.75		301.482
8.99195	3.02833	10.8		302.833
9.03351	3.03712	10.85		303.712
9.07552	3.04979	10.9		304.979
9.11702	3.05113	10.95		305.113
9.15858	3.06489	11		306.489
9.20039	3.07353	11.05		307.353
9.2423	3.06794	11.1		306.794
9.28375	3.07799	11.15		307.799
9.32541	3.08929	11.2		308.929
9.36676	3.08647	11.25		308.647
9.40852	3.09114	11.3		309.114
9.45007	3.10313	11.35		310.313
9.49204	3.09832	11.4		309.832
9.53354	3.10457	11.45		310.457
9.57535	3.10563	11.5		310.563
9.61705	3.11252	11.55		311.252
9.65897	3.12827	11.6		312.827
9.70057	3.12828	11.65		312.828
9.74233	3.13358	11.7		313.358
9.78368	3.13169	11.75		313.169
9.82524	3.13595	11.8		313.595
9.86694	3.14422	11.85		314.422
9.90885	3.14897	11.9		314.897
9.95026	3.16242	11.95		316.242
9.99196	3.16382	12		316.382
10.0336	3.17174	12.05		317.174
10.0753	3.18132	12.1		318.132
10.1171	3.19262	12.15		319.262
10.1588	3.20213	12.2		320.213
10.2003	3.19592	12.25		319.592
10.242	3.20622	12.3		320.622
10.2837	3.21747	12.35		321.747
10.3254	3.21196	12.4		321.196
10.3668	3.22966	12.45		322.966
10.4085	3.22618	12.5		322.618
10.4499	3.24192	12.55		324.192
10.492	3.24419	12.6		324.419
10.5337	3.25163	12.65		325.163
10.5755	3.25329	12.7		325.329
10.6168	3.26244	12.75		326.244
10.6587	3.26434	12.8		326.434
10.7003	3.27234	12.85		327.234
10.7423	3.28014	12.9		328.014
10.7836	3.28326	12.95		328.326
10.8254	3.28439	13		328.439
10.867	3.28873	13.05		328.873
10.9087	3.29357	13.1		329.357
10.9504	3.28483	13.15		328.483
10.992	3.28723	13.2		328.723
11.0335	3.28794	13.25		328.794
11.075	3.26043	13.3		326.043
11.1168	3.26741	13.35		326.741
11.1587	3.26079	13.4		326.079
11.2002	3.26389	13.45		326.389
11.2418	3.27008	13.5		327.008
11.2834	3.27336	13.55		327.336
11.3253	3.27596	13.6		327.596
11.3672	3.26769	13.65		326.769
11.4086	3.25915	13.7		325.915
11.4502	3.25951	13.75		325.951
11.492	3.20231	13.8		320.231
11.5337	2.94824	13.85		294.824
11.5755	2.92917	13.9		292.917
11.617	2.92416	13.95		292.416
11.6589	2.91906	14		291.906
11.7001	2.92099	14.05		292.099
11.7421	2.93207	14.1		293.207
11.7839	2.92523	14.15		292.523
11.8256	2.92386	14.2		292.386
11.8669	2.92321	14.25		292.321
11.9089	2.9395	14.3		293.95
11.9503	2.9403	14.35		294.03
11.9921	2.93434	14.4		293.434
12.0337	2.93846	14.45		293.846
12.0752	2.92596	14.5		292.596
12.1166	2.93205	14.55		293.205
12.1587	2.92484	14.6		292.484
12.2004	2.93366	14.65		293.366
12.242	2.93398	14.7		293.398
12.2835	2.93663	14.75		293.663
12.3253	2.92477	14.8		292.477
12.3668	2.93025	14.85		293.025
12.4088	2.9146	14.9		291.46
12.4503	2.91561	14.95		291.561
12.4916	2.91557	15		291.557
12.5333	2.92102	15.05		292.102
12.5753	2.92645	15.1		292.645
12.6171	2.92154	15.15		292.154
12.6585	2.91228	15.2		291.228
12.7003	2.9099	15.25		290.99
12.7419	2.90429	15.3		290.429
12.7837	2.89575	15.35		289.575
12.8254	2.89438	15.4		289.438
12.8671	2.88648	15.45		288.648
12.9086	2.88771	15.5		288.771
12.9503	2.8803	15.55		288.03
12.9922	2.88147	15.6		288.147
13.0338	2.88274	15.65		288.274
13.0755	2.86219	15.7		286.219
13.1169	2.86824	15.75		286.824
13.1585	2.8589	15.8		285.89
13.2	2.85662	15.85		285.662
13.242	2.8593	15.9		285.93
13.2837	2.86632	15.95		286.632
13.3252	2.867	16		286.7
13.3671	2.87398	16.05		287.398
13.4089	2.86309	16.1		286.309
13.4506	2.867	16.15		286.7
13.4922	2.8491	16.2		284.91
13.5334	2.85752	16.25		285.752
13.5752	2.86079	16.3		286.079
13.6169	2.85862	16.35		285.862
13.6589	2.85426	16.4		285.426
13.7004	2.85937	16.45		285.937
13.7419	2.85679	16.5		285.679
13.7837	2.85192	16.55		285.192
13.8255	2.84954	16.6		284.954
13.8671	2.85239	16.65		285.239
13.909	2.84751	16.7		284.751
13.9504	2.85834	16.75		285.834
13.992	2.84928	16.8		284.928
14.0337	2.84533	16.85		284.533
14.0755	2.84496	16.9		284.496
14.1168	2.83922	16.95		283.922
14.1585	2.82898	17		282.898
14.2	2.82827	17.05		282.827
14.2418	2.81773	17.1		281.773
14.2837	2.81137	17.15		281.137
14.3254	2.80775	17.2		280.775
14.3668	2.80016	17.25		280.016
14.4085	2.76779	17.3		276.779
14.4505	2.75297	17.35		275.297
14.4922	2.73428	17.4		273.428
14.5337	2.72599	17.45		272.599
14.5754	2.7096	17.5		270.96
14.617	2.6946	17.55		269.46
14.6587	2.68425	17.6		268.425
14.7003	2.66829	17.65		266.829
14.7421	2.66594	17.7		266.594
14.7834	2.65822	17.75		265.822
14.8252	2.65298	17.8		265.298
14.867	2.65492	17.85		265.492
14.9089	2.63395	17.9		263.395
14.9503	2.63509	17.95		263.509
14.9921	2.61951	18		261.951
15.0335	2.63257	18.05		263.257
15.0754	2.62359	18.1		262.359
15.1171	2.61553	18.15		261.553
15.1588	2.5963	18.2		259.63
15.2001	2.594	18.25		259.4
15.242	2.58653	18.3		258.653
15.2836	2.58197	18.35		258.197
15.3256	2.56926	18.4		256.926
15.3668	2.55687	18.45		255.687
15.4087	2.56114	18.5		256.114
15.4502	2.55657	18.55		255.657
15.4922	2.55417	18.6		255.417
15.5339	2.54483	18.65		254.483
15.5758	2.54845	18.7		254.845
15.6171	2.53478	18.75		253.478
15.6587	2.53409	18.8		253.409
15.7002	2.52651	18.85		252.651
15.7419	2.5209	18.9		252.09
15.7836	2.5283	18.95		252.83
15.8252	2.52322	19		252.322
15.8667	2.5213	19.05		252.13
15.9086	2.5379	19.1		253.79
15.9505	2.52821	19.15		252.821
15.9921	2.51364	19.2		251.364
16.0334	2.51683	19.25		251.683
16.0752	2.51601	19.3		251.601
16.1168	2.52022	19.35		252.022
16.1587	2.51961	19.4		251.961
16.2002	2.51471	19.45		251.471
16.2417	2.10956	19.5		210.956
16.2834	2.02815	19.55		202.815
16.3254	2.03886	19.6		203.886
16.367	2.02085	19.65		202.085
16.4088	2.03528	19.7		203.528
16.4503	2.03722	19.75		203.722
16.4922	2.03352	19.8		203.352
16.5336	2.03122	19.85		203.122
16.5756	2.03395	19.9		203.395
16.617	2.03155	19.95		203.155
16.6587	2.03467	20		203.467
16.7001	2.04136	20.05		204.136
16.742	2.0405	20.1		204.05
16.7836	2.03273	20.15		203.273
16.8253	2.03528	20.2		203.528
16.8669	2.03904	20.25		203.904
16.9085	2.03284	20.3		203.284
16.9502	2.03535	20.35		203.535
16.9921	2.03614	20.4		203.614
17.0337	2.02855	20.45		202.855
17.0752	2.0374	20.5		203.74
17.1169	2.03686	20.55		203.686
17.1588	2.03702	20.6		203.702
17.2005	2.03189	20.65		203.189
17.2422	2.02061	20.7		202.061
17.2836	2.0241	20.75		202.41
17.3252	1.96015	20.8		196.015
17.3669	1.95581	20.85		195.581
17.4087	1.95318	20.9		195.318
17.4504	1.95132	20.95		195.132
17.4919	1.95532	21		195.532
17.5337	1.93875	21.05		193.875
17.5756	1.94914	21.1		194.914
17.6171	1.95204	21.15		195.204
17.6588	1.95132	21.2		195.132
17.7003	1.94735	21.25		194.735
17.7419	1.95732	21.3		195.732
17.7835	1.95348	21.35		195.348
17.8252	1.95212	21.4		195.212
17.8666	1.96037	21.45		196.037
17.9084	1.95415	21.5		195.415
17.95	1.96585	21.55		196.585
17.9918	1.95569	21.6		195.569
18.0336	1.96288	21.65		196.288
18.0755	1.96703	21.7		196.703
18.117	1.96188	21.75		196.188
18.1585	1.96439	21.8		196.439
18.2002	1.96626	21.85		196.626
18.2423	1.9752	21.9		197.52
18.2836	1.97052	21.95		197.052
18.3249	1.97176	22		197.176
18.3669	1.97762	22.05		197.762
18.4087	1.98193	22.1		198.193
18.4506	1.98095	22.15		198.095
18.4922	1.98151	22.2		198.151
18.5336	1.9921	22.25		199.21
18.5753	1.98856	22.3		198.856
18.6171	1.98568	22.35		198.568
18.6589	1.98594	22.4		198.594
18.7005	1.98887	22.45		198.887
18.742	1.98993	22.5		198.993
18.7837	1.98253	22.55		198.253
18.8254	1.98513	22.6		198.513
18.8671	1.98243	22.65		198.243
18.9087	1.98906	22.7		198.906
18.95	1.98874	22.75		198.874
18.9918	1.98977	22.8		198.977
19.0337	1.50831	22.85		150.831
19.0755	1.56724	22.9		156.724
19.1169	1.57124	22.95		157.124
19.1586	1.5794	23		157.94
19.2004	1.5921	23.05		159.21
19.2422	1.59183	23.1		159.183
19.284	1.59823	23.15		159.823
19.3256	1.60176	23.2		160.176
19.3671	1.59286	23.25		159.286
19.4086	1.59005	23.3		159.005
19.4501	1.60056	23.35		160.056
19.492	1.61128	23.4		161.128
19.5334	1.61486	23.45		161.486
19.5753	1.62065	23.5		162.065
19.6169	1.63129	23.55		163.129
19.6588	1.64083	23.6		164.083
19.7004	1.62981	23.65		162.981
19.7421	1.63294	23.7		163.294
19.7833	1.63641	23.75		163.641
19.8252	1.62801	23.8		162.801
19.867	1.62841	23.85		162.841
19.9086	1.62027	23.9		162.027
19.9502	1.62658	23.95		162.658
19.9919	1.63002	24		163.002
20.0334	1.63575	24.05		163.575
20.0752	1.64203	24.1		164.203
20.1172	1.64123	24.15		164.123
20.1588	1.6451	24.2		164.51
20.2004	1.65064	24.25		165.064
20.2421	1.65539	24.3		165.539
20.2838	1.65963	24.35		165.963
20.3256	1.66263	24.4		166.263
20.3671	1.66229	24.45		166.229
20.4086	1.66304	24.5		166.304
20.45	1.667	24.55		166.7
20.492	1.66109	24.6		166.109
20.5337	1.66844	24.65		166.844
20.5754	1.67977	24.7		167.977
20.6169	1.68089	24.75		168.089
20.6587	1.67721	24.8		167.721
20.7003	1.68249	24.85		168.249
20.7421	1.685	24.9		168.5
20.7836	1.68666	24.95		168.666
20.8252	1.69221	25		169.221
20.8669	1.68614	25.05		168.614
20.9089	1.68662	25.1		168.662
20.9505	1.69127	25.15		169.127
20.992	1.69301	25.2		169.301
21.0335	1.69614	25.25		169.614
21.0751	1.69376	25.3		169.376
21.1168	1.69295	25.35		169.295
21.1588	1.69192	25.4		169.192
21.2005	1.69802	25.45		169.802
21.2419	1.6994	25.5		169.94
21.2837	1.69907	25.55		169.907
21.3256	1.69507	25.6		169.507
21.3672	1.69754	25.65		169.754
21.4088	1.70446	25.7		170.446
21.4503	1.70258	25.75		170.258
21.492	1.70466	25.8		170.466
21.5335	1.70851	25.85		170.851
21.5753	1.70638	25.9		170.638
21.6169	1.70661	25.95		170.661
21.6585	1.69837	26		169.837
21.7001	1.70023	26.05		170.023
21.7422	1.7019	26.1		170.19
21.7836	1.704	26.15		170.4
21.8254	1.70484	26.2		170.484
21.8669	1.71364	26.25		171.364
21.9087	1.70786	26.3		170.786
21.9502	1.70824	26.35		170.824
21.9918	1.71385	26.4		171.385
22.0333	1.70795	26.45		170.795
22.075	1.7032	26.5		170.32
22.1168	1.71002	26.55		171.002
22.1587	1.70804	26.6		170.804
22.2005	1.71037	26.65		171.037
22.2422	1.71053	26.7		171.053
22.2837	1.70093	26.75		170.093
22.3253	1.70714	26.8		170.714
22.3671	1.70892	26.85		170.892
22.409	1.69729	26.9		169.729
22.4504	1.70048	26.95		170.048
22.4918	1.69079	27		169.079
22.5336	1.69234	27.05		169.234
22.5753	1.67956	27.1		167.956
22.617	1.68584	27.15		168.584
22.6586	1.67442	27.2		167.442
22.7002	1.67801	27.25		167.801
22.7419	1.67994	27.3		167.994
22.7839	1.67361	27.35		167.361
22.8256	1.67738	27.4		167.738
22.8671	1.67275	27.45		167.275
22.9088	1.65656	27.5		165.656
22.9503	1.65892	27.55		165.892
22.9922	1.65148	27.6		165.148
23.0339	1.53473	27.65		153.473
23.0756	1.53478	27.7		153.478
23.1167	1.52978	27.75		152.978
23.1585	1.52924	27.8		152.924
23.2003	1.53928	27.85		153.928
23.2422	1.53142	27.9		153.142
23.2834	1.53109	27.95		153.109
23.3253	1.5304	28		153.04
23.367	1.53887	28.05		153.887
23.4088	1.53789	28.1		153.789
23.4506	1.52342	28.15		152.342
23.4923	1.52807	28.2		152.807
23.5337	1.53034	28.25		153.034
23.5752	1.53562	28.3		153.562
23.6166	1.53679	28.35		153.679
23.6584	1.5395	28.4		153.95
23.7	1.53911	28.45		153.911
23.7417	1.5317	28.5		153.17
23.7832	1.53846	28.55		153.846
23.8252	1.53564	28.6		153.564
23.8672	1.54049	28.65		154.049
23.9088	1.54205	28.7		154.205
23.9503	1.54094	28.75		154.094
23.9922	1.54138	28.8		154.138
24.0338	1.53969	28.85		153.969
24.0757	1.53081	28.9		153.081
24.117	1.53614	28.95		153.614
24.1586	1.53945	29		153.945
24.2	1.53526	29.05		153.526
24.242	1.53353	29.1		153.353
24.2838	1.52939	29.15		152.939
24.3254	1.53038	29.2		153.038
24.3669	1.54306	29.25		154.306
24.4088	1.53462	29.3		153.462
24.4504	1.54315	29.35		154.315
24.4922	1.5355	29.4		153.55
24.5335	1.53779	29.45		153.779
24.5753	1.5436	29.5		154.36
24.6168	1.53661	29.55		153.661
24.6587	1.53968	29.6		153.968
24.7004	1.52902	29.65		152.902
24.742	1.54106	29.7		154.106
24.7835	1.53993	29.75		153.993
24.8256	1.5371	29.8		153.71
24.867	1.54792	29.85		154.792
24.9088	1.54549	29.9		154.549
24.9506	1.53796	29.95		153.796
24.9919	1.54476	30		154.476
25.0335	1.54926	30.05		154.926
25.0756	1.54248	30.1		154.248
25.1173	1.54474	30.15		154.474
25.1588	1.54091	30.2		154.091
25.2001	1.55163	30.25		155.163
25.2416	1.5468	30.3		154.68
25.2835	1.55046	30.35		155.046
25.3254	1.54534	30.4		154.534
25.3669	1.54849	30.45		154.849
25.4086	1.55643	30.5		155.643
25.4501	1.5524	30.55		155.24
25.4921	1.56251	30.6		156.251
25.5338	1.56113	30.65		156.113
25.5753	1.5607	30.7		156.07
25.6169	1.56813	30.75		156.813
25.6585	1.56685	30.8		156.685
25.7001	1.56608	30.85		156.608
25.742	1.57008	30.9		157.008
25.7835	1.57561	30.95		157.561
25.8252	1.57593	31		157.593
25.8669	1.58565	31.05		158.565
25.9088	1.58047	31.1		158.047
25.9504	1.58119	31.15		158.119
25.9922	1.58328	31.2		158.328
26.0337	1.58445	31.25		158.445

## Sheet: Interfacial toughness
		Interfacial toughness (J/m2)			Average	STDEV
		Sample 1	Sample 2	Sample 3	346.32	43.4
		313.96	395.64	329.36
