# Supplementary material for: Surface hydrophobization of hydrogels via interface dynamics-induced network reconfiguration
Source: Nat Commun. 2024 Jan 3;15:239. doi: 10.1038/s41467-023-44646-5 (PMC10764767; doi:10.1038/s41467-023-44646-5)
Supplement: Supplementary file 10 — Source data [file 41467_2023_44646_MOESM10_ESM.zip › Source data/Figure S30/WCA of gel_DNR hydrogel in 80 min.xlsx]

## Sheet: Sheet1
Time (min)	WCA-1	WCA-2	WCA-3	WCA-4	Average WCA	Standard deviation
40	51.2	45.7	37.4	42.2	44.1	5.8
50	41.1	35	27.9	34.3	34.6	5.4
60	31.8	24.4	24.6	28.3	27.3	3.5
70	25.1	20.4	21.6	23	22.5	2
80	21.9	23	20.8	22.6	22.1	1
