# Supplementary material for: Surface hydrophobization of hydrogels via interface dynamics-induced network reconfiguration
Source: Nat Commun. 2024 Jan 3;15:239. doi: 10.1038/s41467-023-44646-5 (PMC10764767; doi:10.1038/s41467-023-44646-5)
Supplement: Supplementary file 10 — Source data [file 41467_2023_44646_MOESM10_ESM.zip › Source data/Figure S33/Drug release-fluorescein.xlsx]

## Sheet: Sheet1
光度测量报告
公司名称		0M-25c
操作员		anonymous			测量时间		2023-11-01 09:46:00
文档编号		Pht2311010001			打印日期		2023-11-01 10:34:00
波长		474nm			K1		0.99
单位					K0		0
计算浓度		否			K2		0
样品数量		100			K3		0
修改时间		2023-11-01 09:46:10			访问日期		2023-11-01 09:46:10
备注
测试记录
序号	名称	吸光度	透过率	浓度	状态	测量时间	备注 (time)	Average absorbance	STDEV	Concentration (μM)	STDEV
1	1#样品	0.0237	94.6891		已测量	2023/11/1 9:51:16	0.5 h	0.0224	0.0022	1.0347	0.2481
2	2#样品	0.0219	95.0824		已测量	2023/11/1 9:51:17
3	3#样品	0.0249	94.4278		已测量	2023/11/1 9:51:24
4	4#样品	0.0228	94.8855		已测量	2023/11/1 9:51:32
5	5#样品	0.0183	95.8738		已测量	2023/11/1 9:53:46
6	6#样品	0.0225	94.9511		已测量	2023/11/1 9:53:57
7	7#样品	0.03	93.3254		已测量	2023/11/1 9:56:15	1 h	0.0286	0.0015	1.2761	0.2208
8	8#样品	0.0309	93.1322		已测量	2023/11/1 9:56:28
9	9#样品	0.027	93.9723		已测量	2023/11/1 10:01:12
10	10#样品	0.0276	93.8426		已测量	2023/11/1 10:01:24
11	11#样品	0.0279	93.7778		已测量	2023/11/1 10:04:28
12	12#样品	0.0282	93.713		已测量	2023/11/1 10:04:31
13	13#样品	0.0429	90.5941		已测量	2023/11/1 10:07:51	2 h	0.0405	0.0039	1.7395	0.3143
14	14#样品	0.0447	90.2194		已测量	2023/11/1 10:07:55
15	15#样品	0.0369	91.8544		已测量	2023/11/1 10:14:40
16	16#样品	0.0375	91.7276		已测量	2023/11/1 10:14:48
17	17#样品	0.0678	85.5461		已测量	2023/11/1 10:15:05	4h	0.0625	0.0063	2.5962	0.4077
18	18#样品	0.0642	86.2581		已测量	2023/11/1 10:16:58
19	19#样品	0.0654	86.0201		已测量	2023/11/1 10:17:06
20	20#样品	0.0681	85.487		已测量	2023/11/1 10:17:07
21	21#样品	0.054	88.308		已测量	2023/11/1 10:18:30
22	22#样品	0.0552	88.0643		已测量	2023/11/1 10:18:50
23	23#样品	0.087	81.8465		已测量	2023/11/1 10:20:05	6 h	0.0844	0.0035	3.449	0.2987
24	24#样品	0.087	81.8465		已测量	2023/11/1 10:20:09
25	25#样品	0.0849	82.2432		已测量	2023/11/1 10:20:16
26	26#样品	0.0858	82.0729		已测量	2023/11/1 10:21:32
27	27#样品	0.084	82.4138		已测量	2023/11/1 10:21:34
28	28#样品	0.0777	83.618		已测量	2023/11/1 10:22:58
29	29#样品	0.0966	80.0571		已测量	2023/11/1 10:25:13	8 h	0.1011	0.0036	4.0993	0.3026
30	30#样品	0.0987	79.671		已测量	2023/11/1 10:25:16
31	31#样品	0.1002	79.3963		已测量	2023/11/1 10:27:06
32	32#样品	0.1002	79.3963		已测量	2023/11/1 10:27:10
33	33#样品	0.1047	78.5778		已测量	2023/11/1 10:28:12
34	34#样品	0.1059	78.361		已测量	2023/11/1 10:28:15
35	35#样品	0.111	77.4462		已测量	2023/11/1 10:31:24	20 h	0.1155	0.0039	4.66	0.3143
36	36#样品	0.111	77.4462		已测量	2023/11/1 10:31:26
37	37#样品	0.1164	76.4892		已测量	2023/11/1 10:32:54
38	38#样品	0.1149	76.7538		已测量	2023/11/1 10:32:55
39	39#样品	0.1203	75.8054		已测量	2023/11/1 10:34:14
40	40#样品	0.1191	76.0151		已测量	2023/11/1 10:34:16
41	41#样品	0.111	77.4462		已测量	2023/11/1 10:37:10	36 h	0.1161	0.0038	4.6834	0.3104
42	42#样品	0.1121	77.2503		已测量	2023/11/1 10:37:16
43	43#样品	0.1171	76.366		已测量	2023/11/1 10:40:20
44	44#样品	0.1164	76.4892		已测量	2023/11/1 10:40:28
45	45#样品	0.1205	75.7705		已测量	2023/11/1 10:42:52
46	46#样品	0.1192	75.9976		已测量	2023/11/1 10:42:59
47	47#样品				未测量
48	48#样品				未测量
49	49#样品				未测量
50	50#样品				未测量
51	51#样品				未测量
52	52#样品				未测量
53	53#样品				未测量
54	54#样品				未测量
55	55#样品				未测量
56	56#样品				未测量
57	57#样品				未测量
58	58#样品				未测量
59	59#样品				未测量
60	60#样品				未测量
61	61#样品				未测量
62	62#样品				未测量
63	63#样品				未测量
64	64#样品				未测量
65	65#样品				未测量
66	66#样品				未测量
67	67#样品				未测量
68	68#样品				未测量
69	69#样品				未测量
70	70#样品				未测量
71	71#样品				未测量
72	72#样品				未测量
73	73#样品				未测量
74	74#样品				未测量
75	75#样品				未测量
76	76#样品				未测量
77	77#样品				未测量
78	78#样品				未测量
79	79#样品				未测量
80	80#样品				未测量
81	81#样品				未测量
82	82#样品				未测量
83	83#样品				未测量
84	84#样品				未测量
85	85#样品				未测量
86	86#样品				未测量
87	87#样品				未测量
88	88#样品				未测量
89	89#样品				未测量
90	90#样品				未测量
91	91#样品				未测量
92	92#样品				未测量
93	93#样品				未测量
94	94#样品				未测量
95	95#样品				未测量
96	96#样品				未测量
97	97#样品				未测量
98	98#样品				未测量
99	99#样品				未测量
100	100#样品				未测量

## Sheet: Drug release profile
Time (h)	Concentration (μM)	STDEV	Cumulative drug release (%)	STDEV
0.5	1.0347	0.2481	3.89	0.93
1	1.2761	0.2208	4.8	0.83
2	1.7395	0.3143	6.54	1.18
4	2.5962	0.4077	9.76	1.53
6	3.449	0.2987	12.97	1.12
8	4.0993	0.3026	15.41	1.14
20	4.66	0.3143	17.52	1.18
36	4.6834	0.3104	17.61	1.17
