# Supplementary material for: Surface hydrophobization of hydrogels via interface dynamics-induced network reconfiguration
Source: Nat Commun. 2024 Jan 3;15:239. doi: 10.1038/s41467-023-44646-5 (PMC10764767; doi:10.1038/s41467-023-44646-5)
Supplement: Supplementary file 10 — Source data [file 41467_2023_44646_MOESM10_ESM.zip › Source data/Figure S33/standard curve-fluorescein sodium.xlsx]

## Sheet: Sheet1
光度测量报告
公司名称		0M-25c
操作员		anonymous			测量时间		2023-10-26 13:48:00
文档编号		Pht2310260002			打印日期		2023-10-26 13:58:00
波长		474nm			K1		0.99
单位					K0		0
计算浓度		否			K2		0
样品数量		100			K3		0
修改时间		2023-10-26 13:48:45			访问日期		2023-10-26 13:48:45
备注
测试记录
序号	名称	吸光度	透过率	浓度	状态	测量时间	备注	Concentration (μM)	Average absorbance
1	1#样品	0.0306	93.1966		已测量	2023/10/26 13:51:09	0.0005 mg/ml	1.329	0.0304
2	2#样品	0.0303	93.261		已测量	2023/10/26 13:51:10
3	3#样品	0.0304	93.2395		已测量	2023/10/26 13:51:11
4	4#样品	0.0464	89.867		已测量	2023/10/26 13:52:55	0.00075 mg/ml	1.993	0.0466
5	5#样品	0.0466	89.8256		已测量	2023/10/26 13:52:56
6	6#样品	0.0467	89.8049		已测量	2023/10/26 13:52:57
7	7#样品	0.0638	86.3376		已测量	2023/10/26 13:54:55	0.001 mg/ml	2.658	0.0637
8	8#样品	0.0637	86.3575		已测量	2023/10/26 13:54:56
9	9#样品	0.0635	86.3973		已测量	2023/10/26 13:54:58
10	10#样品	0.0814	82.9087		已测量	2023/10/26 13:56:36	0.00125 mg/ml	3.322	0.0814
11	11#样品	0.0815	82.8896		已测量	2023/10/26 13:56:37
12	12#样品	0.0812	82.9469		已测量	2023/10/26 13:56:38
13	13#样品	0.0981	79.7811		已测量	2023/10/26 13:58:32	0.0015 mg/ml	3.986	0.0983
14	14#样品	0.0983	79.7443		已测量	2023/10/26 13:58:33
15	15#样品	0.0984	79.726		已测量	2023/10/26 13:58:35
16	16#样品				未测量
17	17#样品				未测量
18	18#样品				未测量
19	19#样品				未测量
20	20#样品				未测量
21	21#样品				未测量
22	22#样品				未测量
23	23#样品				未测量
24	24#样品				未测量
25	25#样品				未测量
26	26#样品				未测量
27	27#样品				未测量
28	28#样品				未测量
29	29#样品				未测量
30	30#样品				未测量
31	31#样品				未测量
32	32#样品				未测量
33	33#样品				未测量
34	34#样品				未测量
35	35#样品				未测量
36	36#样品				未测量
37	37#样品				未测量
38	38#样品				未测量
39	39#样品				未测量
40	40#样品				未测量
41	41#样品				未测量
42	42#样品				未测量
43	43#样品				未测量
44	44#样品				未测量
45	45#样品				未测量
46	46#样品				未测量
47	47#样品				未测量
48	48#样品				未测量
49	49#样品				未测量
50	50#样品				未测量
51	51#样品				未测量
52	52#样品				未测量
53	53#样品				未测量
54	54#样品				未测量
55	55#样品				未测量
56	56#样品				未测量
57	57#样品				未测量
58	58#样品				未测量
59	59#样品				未测量
60	60#样品				未测量
61	61#样品				未测量
62	62#样品				未测量
63	63#样品				未测量
64	64#样品				未测量
65	65#样品				未测量
66	66#样品				未测量
67	67#样品				未测量
68	68#样品				未测量
69	69#样品				未测量
70	70#样品				未测量
71	71#样品				未测量
72	72#样品				未测量
73	73#样品				未测量
74	74#样品				未测量
75	75#样品				未测量
76	76#样品				未测量
77	77#样品				未测量
78	78#样品				未测量
79	79#样品				未测量
80	80#样品				未测量
81	81#样品				未测量
82	82#样品				未测量
83	83#样品				未测量
84	84#样品				未测量
85	85#样品				未测量
86	86#样品				未测量
87	87#样品				未测量
88	88#样品				未测量
89	89#样品				未测量
90	90#样品				未测量
91	91#样品				未测量
92	92#样品				未测量
93	93#样品				未测量
94	94#样品				未测量
95	95#样品				未测量
96	96#样品				未测量
97	97#样品				未测量
98	98#样品				未测量
99	99#样品				未测量
100	100#样品				未测量
