# Supplementary material for: Surface hydrophobization of hydrogels via interface dynamics-induced network reconfiguration
Source: Nat Commun. 2024 Jan 3;15:239. doi: 10.1038/s41467-023-44646-5 (PMC10764767; doi:10.1038/s41467-023-44646-5)
Supplement: Supplementary file 10 — Source data [file 41467_2023_44646_MOESM10_ESM.zip › Source data/Figure S34/ALT,AST,CREA,UREA.xlsx]

## Sheet: Sheet1
样本序号	样本条码	样本类型	检测项目	检测值(U/L)
887		血清	ALT(丙氨酸氨基转移酶)	45			887-890: Blank
888		血清	ALT(alanine aminotransferase)	53			893-896: DNR hydrogel
889		血清	ALT	48
890		血清	ALT	47
893		血清	ALT	42
894		血清	ALT	44
895		血清	ALT	46
896		血清	ALT	44
样本序号	样本条码	样本类型	检测项目	检测值(U/L)
887		血清	AST(天冬氨酸氨基转移酶)	116
888		血清	AST(aspartate aminotransferase)	132
889		血清	AST	99
890		血清	AST	119
893		血清	AST	128
894		血清	AST	96
895		血清	AST	100
896		血清	AST	102
样本序号	样本条码	样本类型	检测项目	检测值(mg/dl)
887		血清	UREA(尿素氮)	10.28
888		血清	UREA(blood urea nitrogen/BUN)	9.9
889		血清	UREA	9.63
890		血清	UREA	8.91
893		血清	UREA	7.01
894		血清	UREA	9.48
895		血清	UREA	6.33
896		血清	UREA	10.99
样本序号	样本条码	样本类型	检测项目	检测值(μmol/L)
887		血清	CREA(肌酐)	9.5
888		血清	CREA(creatinine)	10.2
889		血清	CREA	12.6
890		血清	CREA	10.9
893		血清	CREA	9.5
894		血清	CREA	9.2
895		血清	CREA	10.5
896		血清	CREA	8.8
