# Supplementary material for: Surface hydrophobization of hydrogels via interface dynamics-induced network reconfiguration
Source: Nat Commun. 2024 Jan 3;15:239. doi: 10.1038/s41467-023-44646-5 (PMC10764767; doi:10.1038/s41467-023-44646-5)
Supplement: Supplementary file 10 — Source data [file 41467_2023_44646_MOESM10_ESM.zip › Source data/Figure S34/Day1-MTT-L929 Cell.xlsx]

## Sheet: Day 1
Application: Tecan i-control				Tecan i-control , 2.0.10.0
Device: infinite 200Pro				Serial number: 1811000857				Serial number of connected stacker:
Firmware: V_5.31_04/18_InfiniteRX (Mar 28 2018/16.41.26)				MAI, V_5.31_04/18_InfiniteRX (Mar 28 2018/16.41.26)
Date:	2023-10-20
Time:	22:29:20
System				DESKTOP-S7KRT81
User				DESKTOP-S7KRT81\admin
Plate				Corning 96 Flat Bottom Transparent Polystyrene Cat. No.: 3635 [COR96fc UV transparent.pdfx]
Plate-ID (Stacker)
Label: Label2
Mode				Absorbance
Measurement Wavelength				570	nm
Bandwidth				9	nm
Number of Flashes				25
Settle Time				0	ms
Part of Plate				B2-G11
Start Time:	2023/10/20 22:29:20
	Temperature: 28.3 °C
<>	2	3	4	5	6	7	8	9	10	11
B	0.0815	1.2007	1.1924	1.0797	1.0092
C	0.0882	1.1515	1.0584	1.0362	1.1213
D	0.0854	1.2551	1.0848	1.1066	1.065
E	0.0861	1.2485	1.205	1.0073	1.0865
F	0.0883	1.1286	1.1261	1.1041	1.0419
G	0.0855	1.1789	1.0867	1.1071	1.0054
	Blank	0 mg/mL	1 mg/mL	2 mg/mL	5 mg/mL
End Time:	2023/10/20 22:30:12
	Blank	0mg/ml		浸提液浓度	BlankAverag	0 mg/mLAverage	OD570	Cell Viability(%)
	0.0815	1.2007		0 mg/mL	0.0858333	1.19388	1.2007	100.615
	0.0882	1.1515			0.0858333	1.19388	1.1515	96.175
	0.0854	1.2551			0.0858333	1.19388	1.2551	105.525
	0.0861	1.2485			0.0858333	1.19388	1.2485	104.929
	0.0883	1.1286			0.0858333	1.19388	1.1286	94.1083
	0.0855	1.1789			0.0858333	1.19388	1.1789	98.6478
Average	0.0858333	1.19388		1 mg/mL	0.0858333	1.19388	1.1924	99.8661
					0.0858333	1.19388	1.0584	87.7728
					0.0858333	1.19388	1.0848	90.1554
					0.0858333	1.19388	1.205	101.003
					0.0858333	1.19388	1.1261	93.8827
					0.0858333	1.19388	1.0867	90.3268
				2 mg/mL	0.0858333	1.19388	1.0797	89.6951
					0.0858333	1.19388	1.0362	85.7693
					0.0858333	1.19388	1.1066	92.1228
					0.0858333	1.19388	1.0073	83.1611
					0.0858333	1.19388	1.1041	91.8972
					0.0858333	1.19388	1.1071	92.1679
				5 mg/mL	0.0858333	1.19388	1.0092	83.3326
					0.0858333	1.19388	1.1213	93.4495
					0.0858333	1.19388	1.065	88.3685
					0.0858333	1.19388	1.0865	90.3088
					0.0858333	1.19388	1.0419	86.2837
					0.0858333	1.19388	1.0054	82.9896
