# Supplementary material for: Surface hydrophobization of hydrogels via interface dynamics-induced network reconfiguration
Source: Nat Commun. 2024 Jan 3;15:239. doi: 10.1038/s41467-023-44646-5 (PMC10764767; doi:10.1038/s41467-023-44646-5)
Supplement: Supplementary file 10 — Source data [file 41467_2023_44646_MOESM10_ESM.zip › Source data/Figure S34/Day3-MTT-L929 Cell.xlsx]

## Sheet: Day 3
Application: Tecan i-control				Tecan i-control , 2.0.10.0
Device: infinite 200Pro				Serial number: 1811000857				Serial number of connected stacker:
Firmware: V_5.31_04/18_InfiniteRX (Mar 28 2018/16.41.26)				MAI, V_5.31_04/18_InfiniteRX (Mar 28 2018/16.41.26)
Date:	2023-10-22
Time:	23:31:10
System				DESKTOP-S7KRT81
User				DESKTOP-S7KRT81\admin
Plate				Corning 96 Flat Bottom Transparent Polystyrene Cat. No.: 3635 [COR96fc UV transparent.pdfx]
Plate-ID (Stacker)
Label: Label1
Mode				Absorbance
Measurement Wavelength				570	nm
Bandwidth				9	nm
Number of Flashes				25
Settle Time				0	ms
Part of Plate				B2-G11
Start Time:	2023/10/22 23:31:10
	Temperature: 37.6 °C
<>	2	3	4	5	6
B	0.0772	1.4495	1.4243	1.2603	1.2465
C	0.0805	1.4734	1.4269	1.3192	1.3593
D	0.082	1.3188	1.425	1.4523	1.3385
E	0.0811	1.4087	1.496	1.4065	1.2829
F	0.0819	1.3124	1.3718	1.3247	1.3976
G	0.0893	1.4237	1.3302	1.337	1.3492
	Blank	0 mg/mL	1 mg/mL	2 mg/mL	5 mg/mL
End Time:	2023/10/22 23:32:02
				浸提液浓度	BlankAverag	0 mg/mLAverage	OD570	Cell Viability(%)
	Blank	0 mg/mL		0 mg/mL	0.082	1.39775	1.4495	103.933
	0.0772	1.4495			0.082	1.39775	1.4734	105.75
	0.0805	1.4734			0.082	1.39775	1.3188	93.9996
	0.082	1.3188			0.082	1.39775	1.4087	100.832
	0.0811	1.4087			0.082	1.39775	1.3124	93.5132
	0.0819	1.3124			0.082	1.39775	1.4237	101.972
	0.0893	1.4237		1 mg/mL	0.082	1.39775	1.4243	102.018
Average	0.082	1.39775			0.082	1.39775	1.4269	102.215
					0.082	1.39775	1.425	102.071
					0.082	1.39775	1.496	107.467
					0.082	1.39775	1.3718	98.0277
					0.082	1.39775	1.3302	94.866
				2 mg/mL	0.082	1.39775	1.2603	89.5535
					0.082	1.39775	1.3192	94.03
					0.082	1.39775	1.4523	104.146
					0.082	1.39775	1.4065	100.665
					0.082	1.39775	1.3247	94.448
					0.082	1.39775	1.337	95.3829
				5 mg/mL	0.082	1.39775	1.2465	88.5047
					0.082	1.39775	1.3593	97.0777
					0.082	1.39775	1.3385	95.4969
					0.082	1.39775	1.2829	91.2711
					0.082	1.39775	1.3976	99.9886
					0.082	1.39775	1.3492	96.3101
