# Supplementary material for: Surface hydrophobization of hydrogels via interface dynamics-induced network reconfiguration
Source: Nat Commun. 2024 Jan 3;15:239. doi: 10.1038/s41467-023-44646-5 (PMC10764767; doi:10.1038/s41467-023-44646-5)
Supplement: Supplementary file 10 — Source data [file 41467_2023_44646_MOESM10_ESM.zip › Source data/Figure S34/Day5-MTT-L929 Cell.xlsx]

## Sheet: Day 5
Application: Tecan i-control				Tecan i-control , 2.0.10.0
Device: infinite 200Pro				Serial number: 1811000857				Serial number of connected stacker:
Firmware: V_5.31_04/18_InfiniteRX (Mar 28 2018/16.41.26)				MAI, V_5.31_04/18_InfiniteRX (Mar 28 2018/16.41.26)
Date:	2023-10-24
Time:	23:15:43
System				DESKTOP-S7KRT81
User				DESKTOP-S7KRT81\admin
Plate				Corning 96 Flat Bottom Transparent Polystyrene Cat. No.: 3635 [COR96fc UV transparent.pdfx]
Plate-ID (Stacker)
Label: Label1
Mode				Absorbance
Measurement Wavelength				570	nm
Bandwidth				9	nm
Number of Flashes				25
Settle Time				0	ms
Part of Plate				B2-G11
Start Time:	2023/10/24 23:15:43
	Temperature: 25.9 °C
<>	2	3	4	5	6	7	8	9	10
B	0.0804	1.604	1.7097	1.6679	1.6112
C	0.1021	1.6361	1.6249	1.58	1.597
D	0.0997	1.7639	1.6199	1.5884	1.5108
E	0.0843	1.746	1.7213	1.6109	1.644
F	0.0937	1.6997	1.6275	1.6341	1.5626
G	0.1105	1.6799	1.6523	1.6262	1.5457
	Blank	0 mg/mL	1 mg/mL	2 mg/mL	5 mg/mL
End Time:	2023/10/24 23:16:36
	Blank	0 mg/mL		浸提液浓度	BlankAverag	0 mg/mLAverage	OD570	Cell Viability(%)
	0.0804	1.604		0 mg/mL	0.0951167	1.68827	1.604	94.7107
	0.1021	1.6361			0.0951167	1.68827	1.6361	96.7256
	0.0997	1.7639			0.0951167	1.68827	1.7639	104.747
	0.0843	1.746			0.0951167	1.68827	1.746	103.624
	0.0937	1.6997			0.0951167	1.68827	1.6997	100.718
	0.1105	1.6799			0.0951167	1.68827	1.6799	99.4748
Average	0.0951167	1.68827		1 mg/mL	0.0951167	1.68827	1.7097	101.345
					0.0951167	1.68827	1.6249	96.0226
					0.0951167	1.68827	1.6199	95.7087
					0.0951167	1.68827	1.7213	102.073
					0.0951167	1.68827	1.6275	96.1858
					0.0951167	1.68827	1.6523	97.7424
				2 mg/mL	0.0951167	1.68827	1.6679	98.7216
					0.0951167	1.68827	1.58	93.2042
					0.0951167	1.68827	1.5884	93.7315
					0.0951167	1.68827	1.6109	95.1438
					0.0951167	1.68827	1.6341	96.6
					0.0951167	1.68827	1.6262	96.1042
				5 mg/mL	0.0951167	1.68827	1.6112	95.1626
					0.0951167	1.68827	1.597	94.2713
					0.0951167	1.68827	1.5108	88.8606
					0.0951167	1.68827	1.644	97.2214
					0.0951167	1.68827	1.5626	92.1121
					0.0951167	1.68827	1.5457	91.0513
