# Supplementary material for: Surface hydrophobization of hydrogels via interface dynamics-induced network reconfiguration
Source: Nat Commun. 2024 Jan 3;15:239. doi: 10.1038/s41467-023-44646-5 (PMC10764767; doi:10.1038/s41467-023-44646-5)
Supplement: Supplementary file 10 — Source data [file 41467_2023_44646_MOESM10_ESM.zip › Source data/Figure S4/WCA of PAA hydrogel_ DNR glass mold.xlsx]

## Sheet: Sheet1
Time (min)	WCA-1	WCA-2	WCA-3	WCA-4	Average WCA	Standard deviation
0	116.1	115.7	118	114.6	116.1	1.4
0.5	109.6	108.2	110.6	112	110.1	1.6
1	102.1	104.8	107.6	109.9	106.1	3.4
1.5	101.5	100.2	104.4	105.8	103	2.6
2	100.9	97.6	101.2	105	101.2	3
2.5	99.2	97.1	99.6	103.2	99.8	2.5
3	98.5	94.4	97.2	101.9	98	3.1
3.5	95.6	92.5	94.6	100.9	95.9	3.6
4	94.8	91.4	94.3	100.4	95.2	3.8
4.5	92.1	90	90.4	98.4	92.7	3.9
5	91.3	88.8	89.8	97.3	91.8	3.8
