# Supplementary material for: Surface hydrophobization of hydrogels via interface dynamics-induced network reconfiguration
Source: Nat Commun. 2024 Jan 3;15:239. doi: 10.1038/s41467-023-44646-5 (PMC10764767; doi:10.1038/s41467-023-44646-5)
Supplement: Supplementary file 10 — Source data [file 41467_2023_44646_MOESM10_ESM.zip › Source data/Figure S4/WCA of gel-PAA in high humidity for 24h.xlsx]

## Sheet: Sheet1
Time (min)	WCA-1	WCA-2	WCA-3	WCA-4	Average	Standard deviation
0	111.5	107.8	112	108.8	110	2
0.5	107	104.1	105.2	100.2	104.1	2.9
1	103.4	100	102	97.6	100.8	2.5
1.5	101	97.6	99.6	94.1	98.1	3
2	98	96.5	98.1	92.5	96.3	2.6
2.5	95.4	94.8	96	91	94.3	2.3
3	95.4	93.6	93.4	90	93.1	2.3
3.5	92.3	91.8	92	88.9	91.3	1.6
4	91.9	89	91.2	88.6	90.2	1.6
4.5	90.1	88.7	90.6	86.5	89	1.8
5	89.1	87.2	90.2	85.8	88.1	2
