# Supplementary material for: Surface hydrophobization of hydrogels via interface dynamics-induced network reconfiguration
Source: Nat Commun. 2024 Jan 3;15:239. doi: 10.1038/s41467-023-44646-5 (PMC10764767; doi:10.1038/s41467-023-44646-5)
Supplement: Supplementary file 10 — Source data [file 41467_2023_44646_MOESM10_ESM.zip › Source data/Figure S5&1b/WCA difference.xlsx]

## Sheet: PAA
Time (min)	WCA difference-1	WCA difference-2	WCA difference-3	WCA difference-4	Average	STDEV
0	81.2	81.6	82.5	75.7	80.3	3.1
0.5	78.4	77.2	77	75.7	77.1	1.1
1	71.8	75.1	75.3	75.6	74.5	1.8
1.5	72.3	72.2	73.1	72.5	72.5	0.4
2	72.6	70.6	71.1	72.8	71.8	1.1
2.5	71.4	70.7	69.8	71.8	70.9	0.9
3	71.7	68.6	68.5	71.2	70	1.7
3.5	69.5	67.5	66.3	71.1	68.6	2.1
4	69.1	66.8	66.5	71.1	68.4	2.2
4.5	66.9	65.6	63.4	69.8	66.4	2.7
5	66.9	64.8	63.4	69.1	66.1	2.5

## Sheet: PAAm
Time (min)	WCA difference-1	WCA difference-2	WCA difference-3	WCA difference-4	Average	STDEV
0	72.9	65.1	72.8	73.8	71.2	4.1
0.5	58	59	64.3	60.8	60.5	2.8
1	53.1	54.7	60	58.2	56.5	3.2
1.5	51.1	53.8	60.3	54.8	55	3.9
2	50	51.7	59.4	52.3	53.4	4.1
2.5	51.2	51.2	57.1	50.5	52.5	3.1
3	49.5	49.6	54.3	49.8	50.8	2.3
3.5	49.6	50.1	53.3	48.6	50.4	2
4	49.3	50.4	52.6	47.8	50	2
4.5	49.5	48.7	52.3	46.6	49.3	2.4
5	49.1	47.8	52.6	45.8	48.8	2.9

## Sheet: PMAA
Time (min)	WCA difference-1	WCA difference-2	WCA difference-3	WCA difference-4	Average	STDEV
0	110.9	106.4	108.2	99.5	106.3	4.9
0.5	107.4	103	105.3	98.1	103.5	4
1	105.3	101.2	103.9	96.3	101.7	4
1.5	103.9	99.2	103.9	94.7	100.4	4.4
2	101.7	95.8	102.3	94.5	98.6	4
2.5	100.6	94.1	102	93.3	97.5	4.4
3	97.8	91.5	101.2	92.9	95.9	4.5
3.5	96	90.4	101.3	91.2	94.7	5
4	93.3	87.1	100.3	90.1	92.7	5.7
4.5	90.1	84.8	99.2	88.9	90.8	6.1
5	89	82.1	97.8	89.7	89.7	6.4
