# Supplementary material for: Surface hydrophobization of hydrogels via interface dynamics-induced network reconfiguration
Source: Nat Commun. 2024 Jan 3;15:239. doi: 10.1038/s41467-023-44646-5 (PMC10764767; doi:10.1038/s41467-023-44646-5)
Supplement: Supplementary file 10 — Source data [file 41467_2023_44646_MOESM10_ESM.zip › Source data/Figure S5&1b/WCA of gel_Con PAA.xlsx]

## Sheet: Sheet1
Time (min)	WCA-1	WCA-2	WCA-3	WCA-4	Average	Standard deviation
0	34.9	34.1	35.5	38.9	35.9	2.1
0.5	31.2	31	33.6	36.3	33	2.5
1	30.3	29.7	32.3	34.3	31.7	2.1
1.5	29.2	28	31.3	33.3	30.5	2.3
2	28.3	27	30.1	32.2	29.4	2.3
2.5	27.8	26.4	29.8	31.4	28.9	2.2
3	26.8	25.8	28.7	30.7	28	2.2
3.5	26.1	25	28.3	29.8	27.3	2.2
4	25.7	24.6	27.8	29.3	26.9	2.1
4.5	25.2	24.4	27	28.6	26.3	1.9
5	24.4	24	26.4	28.2	25.8	1.9
