# Supplementary material for: Surface hydrophobization of hydrogels via interface dynamics-induced network reconfiguration
Source: Nat Commun. 2024 Jan 3;15:239. doi: 10.1038/s41467-023-44646-5 (PMC10764767; doi:10.1038/s41467-023-44646-5)
Supplement: Supplementary file 10 — Source data [file 41467_2023_44646_MOESM10_ESM.zip › Source data/Figure S5&1b/WCA of gel_Con PAAm.xlsx]

## Sheet: Sheet1
Time (min)	WCA-1	WCA-2	WCA-3	WCA-4	Average	Standard deviation
0	40.7	42.2	39.5	40.8	40.8	1.1
0.5	38.4	40	38.7	40.6	39.4	1
1	36.1	38.7	38.4	38.7	38	1.3
1.5	35	36.2	36.3	38.1	36.4	1.3
2	33.5	36.2	35.5	36.9	35.5	1.5
2.5	32.2	34.8	34.5	36.7	34.6	1.8
3	31.7	33.6	33.9	35.4	33.7	1.5
3.5	30.7	31.9	33.1	34.5	32.6	1.6
4	29.5	32	32.4	34	32	1.9
4.5	28.8	31.3	31.4	33.2	31.2	1.8
5	28.3	30.2	30.6	32.6	30.4	1.8
