# Supplementary material for: Surface hydrophobization of hydrogels via interface dynamics-induced network reconfiguration
Source: Nat Commun. 2024 Jan 3;15:239. doi: 10.1038/s41467-023-44646-5 (PMC10764767; doi:10.1038/s41467-023-44646-5)
Supplement: Supplementary file 10 — Source data [file 41467_2023_44646_MOESM10_ESM.zip › Source data/Figure S5&1b/WCA of gel_Con PMAA.xlsx]

## Sheet: Sheet1
Time (min)	WCA-1	WCA-2	WCA-3	WCA-4	Average	Standard deviation
0	29.9	36.8	29.7	34.9	32.8	3.6
0.5	26.4	32.4	27.7	31.2	29.4	2.8
1	24.4	30.2	26.3	29.7	27.7	2.8
1.5	23.1	28.3	24.7	28.9	26.3	2.8
2	21.9	27.4	23.9	27.1	25.1	2.6
2.5	20.9	26.2	23.6	26.8	24.4	2.7
3	20.5	25.1	22.9	25.3	23.5	2.2
3.5	19.8	24.2	21.5	25.6	22.8	2.6
4	19.3	24.1	21.7	25.4	22.6	2.7
4.5	19	23.4	21.6	25.1	22.3	2.6
5	18.5	22.6	21.2	24.2	21.6	2.4
