# Supplementary material for: Surface hydrophobization of hydrogels via interface dynamics-induced network reconfiguration
Source: Nat Commun. 2024 Jan 3;15:239. doi: 10.1038/s41467-023-44646-5 (PMC10764767; doi:10.1038/s41467-023-44646-5)
Supplement: Supplementary file 10 — Source data [file 41467_2023_44646_MOESM10_ESM.zip › Source data/Figure S5&1b/WCA of gel_DNR PAA_30 min.xlsx]

## Sheet: Sheet1
Time (min)	WCA-1	WCA-2	WCA-3	WCA-4	Average WCA	Standard deviation
5	81	86.6	95.2	95.1	89.5	6.9
10	71.1	76.4	89.6	86.4	80.9	8.6
15	63	69.5	84.2	78.6	73.8	9.4
20	60.2	65.4	78.1	70.9	68.7	7.7
25	53.8	60	71.1	62.7	61.9	7.2
30	49.8	56.7	63.9	55.2	56.4	5.8
