# Supplementary material for: Surface hydrophobization of hydrogels via interface dynamics-induced network reconfiguration
Source: Nat Commun. 2024 Jan 3;15:239. doi: 10.1038/s41467-023-44646-5 (PMC10764767; doi:10.1038/s41467-023-44646-5)
Supplement: Supplementary file 10 — Source data [file 41467_2023_44646_MOESM10_ESM.zip › Source data/Figure S5&1b/WCA of gel_DNR PAAm_30 min.xlsx]

## Sheet: Sheet1
Time (min)	WCA-1	WCA-2	WCA-3	WCA-4	Average WCA	Standard deviation
5	77.9	82.8	78.4	82.4	80.4	2.6
10	71.6	76.2	71.4	73.5	73.2	2.2
15	65.6	70.1	63.5	64.3	65.9	2.9
20	57.7	63	56.5	55.3	58.1	3.4
25	54.7	57	50.1	47.5	52.3	4.3
30	53.2	51.3	43.8	40.2	47.1	6.1
