# Supplementary material for: Surface hydrophobization of hydrogels via interface dynamics-induced network reconfiguration
Source: Nat Commun. 2024 Jan 3;15:239. doi: 10.1038/s41467-023-44646-5 (PMC10764767; doi:10.1038/s41467-023-44646-5)
Supplement: Supplementary file 10 — Source data [file 41467_2023_44646_MOESM10_ESM.zip › Source data/Figure S5&1b/WCA of gel_DNR PAAm_5 min.xlsx]

## Sheet: Sheet1
Time (min)	WCA-1	WCA-2	WCA-3	WCA-4	Average WCA	Standard deviation
0	113.6	107.3	112.3	114.6	112	3.2
0.5	96.4	99	103	101.4	100	2.9
1	89.2	93.4	98.4	96.9	94.5	4.1
1.5	86.1	90	96.6	92.9	91.4	4.4
2	83.5	87.9	94.9	89.2	88.9	4.7
2.5	83.4	86	91.6	87.2	87.1	3.4
3	81.2	83.2	88.2	85.2	84.5	3
3.5	80.3	82	86.4	83.1	83	2.6
4	78.8	82.4	85	81.8	82	2.5
4.5	78.3	80	83.7	79.8	80.5	2.3
5	77.4	78	83.2	78.4	79.3	2.7
