# Supplementary material for: Surface hydrophobization of hydrogels via interface dynamics-induced network reconfiguration
Source: Nat Commun. 2024 Jan 3;15:239. doi: 10.1038/s41467-023-44646-5 (PMC10764767; doi:10.1038/s41467-023-44646-5)
Supplement: Supplementary file 10 — Source data [file 41467_2023_44646_MOESM10_ESM.zip › Source data/Figure S5&1b/WCA of gel_DNR PMAA_30 min.xlsx]

## Sheet: Sheet1
Time (min)	WCA-1	WCA-2	WCA-3	WCA-4	Average WCA	Standard deviation
5	119.2	111.4	112	112.7	113.8	3.6
10	115.8	105.6	104.6	106.2	108.1	5.2
15	111.8	99.6	98.8	101.4	102.9	6
20	107.1	94.7	93.4	93.5	97.2	6.6
25	102.8	89.2	87.1	86.8	91.5	7.6
30	100	84.6	85.6	85.4	88.9	7.4
