# Supplementary material for: Surface hydrophobization of hydrogels via interface dynamics-induced network reconfiguration
Source: Nat Commun. 2024 Jan 3;15:239. doi: 10.1038/s41467-023-44646-5 (PMC10764767; doi:10.1038/s41467-023-44646-5)
Supplement: Supplementary file 10 — Source data [file 41467_2023_44646_MOESM10_ESM.zip › Source data/Figure S5&1b/WCA of gel_DNR PMAA_5 min.xlsx]

## Sheet: Sheet1
Time (min)	WCA-1	WCA-2	WCA-3	WCA-4	Average WCA	Standard deviation
0	140.8	143.2	137.9	134.4	139.1	3.8
0.5	133.8	135.4	133	129.3	132.9	2.6
1	129.7	131.4	130.2	126	129.3	2.3
1.5	127	127.5	128.6	123.6	126.7	2.2
2	123.6	123.2	126.2	121.6	123.7	1.9
2.5	121.5	120.3	125.6	120.1	121.9	2.6
3	118.3	116.6	124.1	118.2	119.3	3.3
3.5	115.8	114.6	122.8	116.8	117.5	3.6
4	112.6	111.2	122	115.5	115.3	4.8
4.5	109.1	108.2	120.8	114	113	5.8
5	107.5	104.7	119	113.9	111.3	6.4
