# Supplementary material for: Surface hydrophobization of hydrogels via interface dynamics-induced network reconfiguration
Source: Nat Commun. 2024 Jan 3;15:239. doi: 10.1038/s41467-023-44646-5 (PMC10764767; doi:10.1038/s41467-023-44646-5)
Supplement: Supplementary file 10 — Source data [file 41467_2023_44646_MOESM10_ESM.zip › Source data/Figure S8/ATR-FTIR_PAA hydrogel_silicone oil coated mold.CSV]

3.996747e+002	0.000000e+000
4.001569e+002	9.824924e+001
4.006390e+002	9.698770e+001
4.011211e+002	9.657394e+001
4.016032e+002	9.613150e+001
4.020853e+002	9.592027e+001
4.025674e+002	9.566921e+001
4.030496e+002	9.555908e+001
4.035317e+002	9.539748e+001
4.040138e+002	9.532822e+001
4.044959e+002	9.519199e+001
4.049780e+002	9.512116e+001
4.054601e+002	9.498620e+001
4.059423e+002	9.491496e+001
4.064244e+002	9.479620e+001
4.069065e+002	9.474281e+001
4.073886e+002	9.464482e+001
4.078707e+002	9.459824e+001
4.083528e+002	9.449800e+001
4.088350e+002	9.444069e+001
4.093171e+002	9.433897e+001
4.097992e+002	9.428754e+001
4.102813e+002	9.419706e+001
4.107634e+002	9.416885e+001
4.112455e+002	9.410929e+001
4.117277e+002	9.409538e+001
4.122098e+002	9.404450e+001
4.126919e+002	9.402843e+001
4.131740e+002	9.397847e+001
4.136561e+002	9.397622e+001
4.141382e+002	9.394476e+001
4.146204e+002	9.396090e+001
4.151025e+002	9.395787e+001
4.155846e+002	9.399178e+001
4.160667e+002	9.398806e+001
4.165488e+002	9.400492e+001
4.170309e+002	9.397706e+001
4.175131e+002	9.396599e+001
4.179952e+002	9.391765e+001
4.184773e+002	9.389154e+001
4.189594e+002	9.384217e+001
4.194415e+002	9.383170e+001
4.199236e+002	9.379287e+001
4.204058e+002	9.378056e+001
4.208879e+002	9.373837e+001
4.213700e+002	9.372759e+001
4.218521e+002	9.368451e+001
4.223342e+002	9.367413e+001
4.228163e+002	9.364365e+001
4.232985e+002	9.364010e+001
4.237806e+002	9.360419e+001
4.242627e+002	9.358891e+001
4.247448e+002	9.354944e+001
4.252269e+002	9.353988e+001
4.257090e+002	9.351544e+001
4.261912e+002	9.352702e+001
4.266733e+002	9.352875e+001
4.271554e+002	9.355949e+001
4.276375e+002	9.356252e+001
4.281196e+002	9.357632e+001
4.286017e+002	9.354926e+001
4.290839e+002	9.352892e+001
4.295660e+002	9.347429e+001
4.300481e+002	9.343383e+001
4.305302e+002	9.337628e+001
4.310123e+002	9.335307e+001
4.314944e+002	9.332261e+001
4.319766e+002	9.332621e+001
4.324587e+002	9.331797e+001
4.329408e+002	9.333595e+001
4.334229e+002	9.333014e+001
4.339050e+002	9.333840e+001
4.343871e+002	9.331783e+001
4.348693e+002	9.330618e+001
4.353514e+002	9.326488e+001
4.358335e+002	9.323537e+001
4.363156e+002	9.318110e+001
4.367977e+002	9.314768e+001
4.372798e+002	9.309209e+001
4.377620e+002	9.305441e+001
4.382441e+002	9.300056e+001
4.387262e+002	9.296610e+001
4.392083e+002	9.291360e+001
4.396904e+002	9.288064e+001
4.401725e+002	9.283515e+001
4.406547e+002	9.281508e+001
4.411368e+002	9.279078e+001
4.416189e+002	9.279527e+001
4.421010e+002	9.279602e+001
4.425831e+002	9.282078e+001
4.430652e+002	9.282683e+001
4.435474e+002	9.284505e+001
4.440295e+002	9.283503e+001
4.445116e+002	9.283938e+001
4.449937e+002	9.282684e+001
4.454758e+002	9.282336e+001
4.459579e+002	9.279794e+001
4.464401e+002	9.278623e+001
4.469222e+002	9.275368e+001
4.474043e+002	9.272988e+001
4.478864e+002	9.268345e+001
4.483685e+002	9.264099e+001
4.488506e+002	9.259008e+001
4.493328e+002	9.256625e+001
4.498149e+002	9.252769e+001
4.502970e+002	9.251283e+001
4.507791e+002	9.248479e+001
4.512612e+002	9.247980e+001
4.517433e+002	9.246613e+001
4.522255e+002	9.247057e+001
4.527076e+002	9.246374e+001
4.531897e+002	9.246782e+001
4.536718e+002	9.245359e+001
4.541539e+002	9.244530e+001
4.546360e+002	9.241243e+001
4.551182e+002	9.238322e+001
4.556003e+002	9.233239e+001
4.560824e+002	9.229231e+001
4.565645e+002	9.224422e+001
4.570466e+002	9.221815e+001
4.575287e+002	9.219833e+001
4.580109e+002	9.220638e+001
4.584930e+002	9.221003e+001
4.589751e+002	9.222351e+001
4.594572e+002	9.222784e+001
4.599393e+002	9.223169e+001
4.604214e+002	9.221392e+001
4.609036e+002	9.220293e+001
4.613857e+002	9.216841e+001
4.618678e+002	9.213801e+001
4.623499e+002	9.208141e+001
4.628320e+002	9.203700e+001
4.633141e+002	9.198257e+001
4.637963e+002	9.195043e+001
4.642784e+002	9.191384e+001
4.647605e+002	9.190043e+001
4.652426e+002	9.187772e+001
4.657247e+002	9.187073e+001
4.662068e+002	9.185017e+001
4.666890e+002	9.184161e+001
4.671711e+002	9.181768e+001
4.676532e+002	9.180909e+001
4.681353e+002	9.179411e+001
4.686174e+002	9.179864e+001
4.690995e+002	9.178831e+001
4.695817e+002	9.178838e+001
4.700638e+002	9.176735e+001
4.705459e+002	9.174333e+001
4.710280e+002	9.169910e+001
4.715101e+002	9.165883e+001
4.719922e+002	9.160588e+001
4.724744e+002	9.156713e+001
4.729565e+002	9.153175e+001
4.734386e+002	9.152641e+001
4.739207e+002	9.151487e+001
4.744028e+002	9.151015e+001
4.748849e+002	9.149446e+001
4.753671e+002	9.149026e+001
4.758492e+002	9.145761e+001
4.763313e+002	9.144034e+001
4.768134e+002	9.141911e+001
4.772955e+002	9.140488e+001
4.777776e+002	9.138509e+001
4.782598e+002	9.137879e+001
4.787419e+002	9.135572e+001
4.792240e+002	9.133784e+001
4.797061e+002	9.130424e+001
4.801882e+002	9.127504e+001
4.806703e+002	9.123424e+001
4.811525e+002	9.120370e+001
4.816346e+002	9.116081e+001
4.821167e+002	9.112877e+001
4.825988e+002	9.108804e+001
4.830809e+002	9.106126e+001
4.835630e+002	9.102692e+001
4.840452e+002	9.099769e+001
4.845273e+002	9.096283e+001
4.850094e+002	9.094334e+001
4.854915e+002	9.090509e+001
4.859736e+002	9.087582e+001
4.864557e+002	9.083942e+001
4.869379e+002	9.080766e+001
4.874200e+002	9.076102e+001
4.879021e+002	9.072388e+001
4.883842e+002	9.067511e+001
4.888663e+002	9.063354e+001
4.893484e+002	9.057603e+001
4.898306e+002	9.052869e+001
4.903127e+002	9.047478e+001
4.907948e+002	9.043555e+001
4.912769e+002	9.039465e+001
4.917590e+002	9.036236e+001
4.922411e+002	9.032558e+001
4.927233e+002	9.030138e+001
4.932054e+002	9.025491e+001
4.936875e+002	9.021771e+001
4.941696e+002	9.017023e+001
4.946517e+002	9.012708e+001
4.951339e+002	9.007390e+001
4.956160e+002	9.003196e+001
4.960981e+002	8.998197e+001
4.965802e+002	8.994505e+001
4.970623e+002	8.989216e+001
4.975444e+002	8.985097e+001
4.980266e+002	8.980404e+001
4.985087e+002	8.976120e+001
4.989908e+002	8.971612e+001
4.994729e+002	8.969056e+001
4.999550e+002	8.964330e+001
5.004371e+002	8.960509e+001
5.009193e+002	8.955433e+001
5.014014e+002	8.950822e+001
5.018835e+002	8.945379e+001
5.023656e+002	8.940958e+001
5.028477e+002	8.936619e+001
5.033299e+002	8.934335e+001
5.038120e+002	8.932079e+001
5.042941e+002	8.930820e+001
5.047762e+002	8.928268e+001
5.052583e+002	8.926213e+001
5.057404e+002	8.922063e+001
5.062226e+002	8.918839e+001
5.067047e+002	8.914747e+001
5.071868e+002	8.911878e+001
5.076689e+002	8.908601e+001
5.081510e+002	8.906686e+001
5.086331e+002	8.903880e+001
5.091153e+002	8.901863e+001
5.095974e+002	8.899373e+001
5.100795e+002	8.897382e+001
5.105616e+002	8.895410e+001
5.110437e+002	8.894133e+001
5.115258e+002	8.892672e+001
5.120079e+002	8.892579e+001
5.124901e+002	8.891300e+001
5.129722e+002	8.890619e+001
5.134543e+002	8.888692e+001
5.139364e+002	8.887351e+001
5.144185e+002	8.884538e+001
5.149006e+002	8.882289e+001
5.153828e+002	8.878579e+001
5.158649e+002	8.875477e+001
5.163470e+002	8.871181e+001
5.168291e+002	8.868198e+001
5.173112e+002	8.864470e+001
5.177933e+002	8.863431e+001
5.182755e+002	8.861298e+001
5.187576e+002	8.862091e+001
5.192397e+002	8.863110e+001
5.197218e+002	8.865173e+001
5.202039e+002	8.866432e+001
5.206860e+002	8.868219e+001
5.211682e+002	8.868959e+001
5.216503e+002	8.870380e+001
5.221324e+002	8.870990e+001
5.226145e+002	8.872286e+001
5.230966e+002	8.872595e+001
5.235787e+002	8.873624e+001
5.240609e+002	8.872937e+001
5.245430e+002	8.871872e+001
5.250251e+002	8.869323e+001
5.255072e+002	8.866829e+001
5.259893e+002	8.863614e+001
5.264714e+002	8.861758e+001
5.269536e+002	8.859496e+001
5.274357e+002	8.858434e+001
5.279178e+002	8.857501e+001
5.283999e+002	8.858194e+001
5.288821e+002	8.858611e+001
5.293641e+002	8.860369e+001
5.298463e+002	8.861467e+001
5.303284e+002	8.863358e+001
5.308105e+002	8.864024e+001
5.312926e+002	8.865050e+001
5.317748e+002	8.864775e+001
5.322568e+002	8.865215e+001
5.327390e+002	8.865069e+001
5.332211e+002	8.866430e+001
5.337032e+002	8.867769e+001
5.341853e+002	8.870671e+001
5.346675e+002	8.873036e+001
5.351495e+002	8.876084e+001
5.356317e+002	8.877720e+001
5.361138e+002	8.879480e+001
5.365959e+002	8.879762e+001
5.370780e+002	8.880514e+001
5.375602e+002	8.880344e+001
5.380422e+002	8.881096e+001
5.385244e+002	8.881107e+001
5.390065e+002	8.881982e+001
5.394886e+002	8.882230e+001
5.399707e+002	8.883170e+001
5.404529e+002	8.883339e+001
5.409349e+002	8.884765e+001
5.414171e+002	8.885429e+001
5.418992e+002	8.887516e+001
5.423813e+002	8.888919e+001
5.428634e+002	8.890799e+001
5.433456e+002	8.891333e+001
5.438276e+002	8.891662e+001
5.443098e+002	8.890639e+001
5.447919e+002	8.890038e+001
5.452740e+002	8.888649e+001
5.457561e+002	8.888043e+001
5.462383e+002	8.886789e+001
5.467203e+002	8.886529e+001
5.472025e+002	8.885442e+001
5.476846e+002	8.885148e+001
5.481667e+002	8.884083e+001
5.486488e+002	8.884163e+001
5.491310e+002	8.883837e+001
5.496130e+002	8.884982e+001
5.500952e+002	8.885996e+001
5.505773e+002	8.888306e+001
5.510594e+002	8.890041e+001
5.515415e+002	8.892510e+001
5.520237e+002	8.893999e+001
5.525057e+002	8.896131e+001
5.529879e+002	8.896949e+001
5.534700e+002	8.898105e+001
5.539521e+002	8.898133e+001
5.544342e+002	8.898619e+001
5.549164e+002	8.898083e+001
5.553984e+002	8.898218e+001
5.558806e+002	8.897620e+001
5.563627e+002	8.897908e+001
5.568448e+002	8.897547e+001
5.573269e+002	8.897963e+001
5.578091e+002	8.897398e+001
5.582911e+002	8.897174e+001
5.587733e+002	8.895715e+001
5.592554e+002	8.894535e+001
5.597375e+002	8.892323e+001
5.602196e+002	8.890940e+001
5.607018e+002	8.889012e+001
5.611838e+002	8.888287e+001
5.616660e+002	8.886771e+001
5.621481e+002	8.886142e+001
5.626302e+002	8.884613e+001
5.631123e+002	8.883617e+001
5.635945e+002	8.881831e+001
5.640765e+002	8.880985e+001
5.645587e+002	8.879842e+001
5.650408e+002	8.879987e+001
5.655229e+002	8.879837e+001
5.660050e+002	8.880617e+001
5.664872e+002	8.880507e+001
5.669692e+002	8.880753e+001
5.674514e+002	8.879750e+001
5.679335e+002	8.879146e+001
5.684156e+002	8.877254e+001
5.688977e+002	8.876282e+001
5.693799e+002	8.874685e+001
5.698619e+002	8.873827e+001
5.703441e+002	8.872171e+001
5.708262e+002	8.870897e+001
5.713083e+002	8.868519e+001
5.717904e+002	8.866418e+001
5.722726e+002	8.863277e+001
5.727546e+002	8.860562e+001
5.732368e+002	8.857075e+001
5.737189e+002	8.854332e+001
5.742010e+002	8.851053e+001
5.746831e+002	8.848788e+001
5.751653e+002	8.846266e+001
5.756473e+002	8.844964e+001
5.761295e+002	8.843432e+001
5.766116e+002	8.842876e+001
5.770938e+002	8.841609e+001
5.775758e+002	8.840746e+001
5.780580e+002	8.838732e+001
5.785400e+002	8.836994e+001
5.790222e+002	8.834364e+001
5.795043e+002	8.832576e+001
5.799865e+002	8.830586e+001
5.804685e+002	8.829987e+001
5.809507e+002	8.829396e+001
5.814327e+002	8.830001e+001
5.819149e+002	8.830125e+001
5.823970e+002	8.830865e+001
5.828792e+002	8.830663e+001
5.833612e+002	8.830819e+001
5.838434e+002	8.829963e+001
5.843254e+002	8.829471e+001
5.848076e+002	8.827958e+001
5.852897e+002	8.826734e+001
5.857719e+002	8.824400e+001
5.862539e+002	8.822315e+001
5.867361e+002	8.819214e+001
5.872181e+002	8.816554e+001
5.877003e+002	8.813137e+001
5.881824e+002	8.810410e+001
5.886646e+002	8.807059e+001
5.891466e+002	8.804399e+001
5.896288e+002	8.801070e+001
5.901108e+002	8.798428e+001
5.905930e+002	8.795235e+001
5.910751e+002	8.792966e+001
5.915573e+002	8.790422e+001
5.920393e+002	8.788982e+001
5.925215e+002	8.787253e+001
5.930035e+002	8.786399e+001
5.934857e+002	8.784901e+001
5.939678e+002	8.783910e+001
5.944500e+002	8.781995e+001
5.949320e+002	8.780409e+001
5.954142e+002	8.777798e+001
5.958962e+002	8.775437e+001
5.963784e+002	8.771979e+001
5.968605e+002	8.768718e+001
5.973427e+002	8.764399e+001
5.978247e+002	8.760439e+001
5.983069e+002	8.755698e+001
5.987889e+002	8.751630e+001
5.992711e+002	8.747022e+001
5.997532e+002	8.743145e+001
6.002354e+002	8.738585e+001
6.007174e+002	8.734484e+001
6.011996e+002	8.729468e+001
6.016816e+002	8.724862e+001
6.021638e+002	8.719560e+001
6.026459e+002	8.715111e+001
6.031281e+002	8.710491e+001
6.036101e+002	8.707166e+001
6.040923e+002	8.703899e+001
6.045743e+002	8.701917e+001
6.050565e+002	8.699802e+001
6.055386e+002	8.698705e+001
6.060208e+002	8.697231e+001
6.065029e+002	8.696577e+001
6.069850e+002	8.695370e+001
6.074671e+002	8.694781e+001
6.079492e+002	8.693393e+001
6.084313e+002	8.692369e+001
6.089135e+002	8.690378e+001
6.093956e+002	8.688734e+001
6.098777e+002	8.686286e+001
6.103598e+002	8.684472e+001
6.108419e+002	8.682165e+001
6.113240e+002	8.680723e+001
6.118062e+002	8.678898e+001
6.122883e+002	8.677947e+001
6.127704e+002	8.676588e+001
6.132525e+002	8.676096e+001
6.137346e+002	8.675208e+001
6.142167e+002	8.675150e+001
6.146989e+002	8.674536e+001
6.151810e+002	8.674429e+001
6.156631e+002	8.673344e+001
6.161452e+002	8.672392e+001
6.166273e+002	8.670332e+001
6.171094e+002	8.668635e+001
6.175916e+002	8.666393e+001
6.180737e+002	8.665211e+001
6.185558e+002	8.664052e+001
6.190379e+002	8.664184e+001
6.195200e+002	8.664178e+001
6.200021e+002	8.665031e+001
6.204843e+002	8.665268e+001
6.209664e+002	8.666032e+001
6.214485e+002	8.666097e+001
6.219306e+002	8.666814e+001
6.224127e+002	8.667023e+001
6.228948e+002	8.667979e+001
6.233770e+002	8.668353e+001
6.238591e+002	8.669256e+001
6.243412e+002	8.669340e+001
6.248233e+002	8.669827e+001
6.253054e+002	8.669553e+001
6.257875e+002	8.669881e+001
6.262697e+002	8.669659e+001
6.267518e+002	8.670129e+001
6.272339e+002	8.669975e+001
6.277160e+002	8.670305e+001
6.281981e+002	8.669806e+001
6.286802e+002	8.669701e+001
6.291624e+002	8.668830e+001
6.296445e+002	8.668505e+001
6.301266e+002	8.667543e+001
6.306087e+002	8.667122e+001
6.310908e+002	8.665919e+001
6.315729e+002	8.665063e+001
6.320551e+002	8.663353e+001
6.325372e+002	8.662171e+001
6.330193e+002	8.660590e+001
6.335014e+002	8.660139e+001
6.339835e+002	8.659806e+001
6.344656e+002	8.660805e+001
6.349478e+002	8.661696e+001
6.354299e+002	8.663332e+001
6.359120e+002	8.664146e+001
6.363941e+002	8.665123e+001
6.368762e+002	8.665028e+001
6.373583e+002	8.665195e+001
6.378405e+002	8.664629e+001
6.383226e+002	8.664698e+001
6.388047e+002	8.664298e+001
6.392868e+002	8.664631e+001
6.397689e+002	8.664478e+001
6.402510e+002	8.665022e+001
6.407332e+002	8.665094e+001
6.412153e+002	8.665913e+001
6.416974e+002	8.666263e+001
6.421795e+002	8.667221e+001
6.426616e+002	8.667412e+001
6.431437e+002	8.667812e+001
6.436259e+002	8.667098e+001
6.441080e+002	8.666439e+001
6.445901e+002	8.664781e+001
6.450722e+002	8.663509e+001
6.455543e+002	8.661647e+001
6.460364e+002	8.660484e+001
6.465186e+002	8.658871e+001
6.470007e+002	8.657954e+001
6.474828e+002	8.656570e+001
6.479649e+002	8.655978e+001
6.484470e+002	8.655182e+001
6.489291e+002	8.655506e+001
6.494113e+002	8.655824e+001
6.498934e+002	8.657141e+001
6.503755e+002	8.657948e+001
6.508576e+002	8.658972e+001
6.513397e+002	8.658702e+001
6.518218e+002	8.658133e+001
6.523040e+002	8.656203e+001
6.527861e+002	8.654337e+001
6.532682e+002	8.651696e+001
6.537503e+002	8.649621e+001
6.542324e+002	8.646955e+001
6.547145e+002	8.644617e+001
6.551967e+002	8.641135e+001
6.556788e+002	8.637355e+001
6.561609e+002	8.631981e+001
6.566430e+002	8.626184e+001
6.571251e+002	8.619016e+001
6.576072e+002	8.611884e+001
6.580894e+002	8.603956e+001
6.585715e+002	8.596680e+001
6.590536e+002	8.589252e+001
6.595357e+002	8.583167e+001
6.600178e+002	8.577648e+001
6.604999e+002	8.574142e+001
6.609821e+002	8.571692e+001
6.614642e+002	8.571449e+001
6.619463e+002	8.572108e+001
6.624284e+002	8.574503e+001
6.629105e+002	8.577106e+001
6.633926e+002	8.580687e+001
6.638748e+002	8.583805e+001
6.643569e+002	8.587426e+001
6.648390e+002	8.590340e+001
6.653211e+002	8.593694e+001
6.658032e+002	8.596378e+001
6.662853e+002	8.599550e+001
6.667675e+002	8.602067e+001
6.672496e+002	8.605038e+001
6.677317e+002	8.607321e+001
6.682138e+002	8.610165e+001
6.686959e+002	8.612659e+001
6.691780e+002	8.616035e+001
6.696602e+002	8.619003e+001
6.701423e+002	8.622530e+001
6.706244e+002	8.625497e+001
6.711065e+002	8.629157e+001
6.715886e+002	8.632497e+001
6.720707e+002	8.636677e+001
6.725529e+002	8.640505e+001
6.730350e+002	8.644942e+001
6.735171e+002	8.648694e+001
6.739992e+002	8.652748e+001
6.744813e+002	8.655972e+001
6.749634e+002	8.659552e+001
6.754456e+002	8.662498e+001
6.759277e+002	8.666003e+001
6.764098e+002	8.668965e+001
6.768919e+002	8.672396e+001
6.773740e+002	8.675066e+001
6.778561e+002	8.677962e+001
6.783383e+002	8.679966e+001
6.788204e+002	8.682241e+001
6.793025e+002	8.683827e+001
6.797846e+002	8.685944e+001
6.802667e+002	8.687592e+001
6.807488e+002	8.689857e+001
6.812310e+002	8.691618e+001
6.817131e+002	8.693903e+001
6.821952e+002	8.695653e+001
6.826773e+002	8.698015e+001
6.831594e+002	8.700050e+001
6.836415e+002	8.702959e+001
6.841237e+002	8.705746e+001
6.846058e+002	8.709457e+001
6.850879e+002	8.712930e+001
6.855700e+002	8.717083e+001
6.860521e+002	8.720724e+001
6.865342e+002	8.724801e+001
6.870164e+002	8.728183e+001
6.874985e+002	8.731844e+001
6.879806e+002	8.734659e+001
6.884627e+002	8.737598e+001
6.889448e+002	8.739599e+001
6.894269e+002	8.741762e+001
6.899091e+002	8.743224e+001
6.903912e+002	8.745255e+001
6.908733e+002	8.747067e+001
6.913554e+002	8.749833e+001
6.918375e+002	8.752509e+001
6.923196e+002	8.755907e+001
6.928018e+002	8.758669e+001
6.932839e+002	8.761439e+001
6.937660e+002	8.762931e+001
6.942481e+002	8.764053e+001
6.947302e+002	8.763895e+001
6.952123e+002	8.763707e+001
6.956945e+002	8.762790e+001
6.961766e+002	8.762399e+001
6.966587e+002	8.761678e+001
6.971408e+002	8.761620e+001
6.976229e+002	8.761137e+001
6.981050e+002	8.761086e+001
6.985872e+002	8.760378e+001
6.990693e+002	8.759963e+001
6.995514e+002	8.758903e+001
7.000335e+002	8.758269e+001
7.005156e+002	8.757188e+001
7.009977e+002	8.756739e+001
7.014799e+002	8.756019e+001
7.019620e+002	8.756060e+001
7.024441e+002	8.755919e+001
7.029262e+002	8.756587e+001
7.034083e+002	8.757083e+001
7.038904e+002	8.758337e+001
7.043726e+002	8.759321e+001
7.048547e+002	8.760927e+001
7.053368e+002	8.762122e+001
7.058189e+002	8.763828e+001
7.063010e+002	8.765060e+001
7.067831e+002	8.766784e+001
7.072653e+002	8.768063e+001
7.077474e+002	8.769884e+001
7.082295e+002	8.771344e+001
7.087116e+002	8.773463e+001
7.091937e+002	8.775373e+001
7.096758e+002	8.778113e+001
7.101580e+002	8.780795e+001
7.106401e+002	8.784364e+001
7.111222e+002	8.787801e+001
7.116043e+002	8.791885e+001
7.120864e+002	8.795485e+001
7.125685e+002	8.799335e+001
7.130507e+002	8.802364e+001
7.135328e+002	8.805430e+001
7.140149e+002	8.807609e+001
7.144970e+002	8.809862e+001
7.149791e+002	8.811331e+001
7.154612e+002	8.812968e+001
7.159434e+002	8.813885e+001
7.164255e+002	8.814999e+001
7.169076e+002	8.815412e+001
7.173897e+002	8.816044e+001
7.178718e+002	8.816014e+001
7.183539e+002	8.816235e+001
7.188361e+002	8.815802e+001
7.193182e+002	8.815585e+001
7.198003e+002	8.814656e+001
7.202824e+002	8.813882e+001
7.207645e+002	8.812383e+001
7.212466e+002	8.811092e+001
7.217288e+002	8.809189e+001
7.222109e+002	8.807628e+001
7.226930e+002	8.805576e+001
7.231751e+002	8.803928e+001
7.236572e+002	8.801788e+001
7.241393e+002	8.800019e+001
7.246215e+002	8.797752e+001
7.251036e+002	8.795905e+001
7.255857e+002	8.793673e+001
7.260678e+002	8.791995e+001
7.265499e+002	8.790018e+001
7.270320e+002	8.788571e+001
7.275142e+002	8.786680e+001
7.279963e+002	8.785097e+001
7.284784e+002	8.782869e+001
7.289605e+002	8.780849e+001
7.294426e+002	8.778220e+001
7.299247e+002	8.775948e+001
7.304069e+002	8.773247e+001
7.308890e+002	8.771008e+001
7.313711e+002	8.768319e+001
7.318532e+002	8.765946e+001
7.323353e+002	8.762933e+001
7.328174e+002	8.760097e+001
7.332996e+002	8.756613e+001
7.337817e+002	8.753437e+001
7.342638e+002	8.749822e+001
7.347459e+002	8.746694e+001
7.352280e+002	8.743191e+001
7.357101e+002	8.740083e+001
7.361923e+002	8.736395e+001
7.366744e+002	8.732872e+001
7.371565e+002	8.728606e+001
7.376386e+002	8.724474e+001
7.381207e+002	8.719701e+001
7.386028e+002	8.715250e+001
7.390850e+002	8.710381e+001
7.395671e+002	8.706036e+001
7.400492e+002	8.701446e+001
7.405313e+002	8.697536e+001
7.410134e+002	8.693518e+001
7.414955e+002	8.690273e+001
7.419777e+002	8.686923e+001
7.424598e+002	8.684219e+001
7.429419e+002	8.681152e+001
7.434240e+002	8.678391e+001
7.439061e+002	8.674950e+001
7.443882e+002	8.671615e+001
7.448704e+002	8.667565e+001
7.453525e+002	8.663737e+001
7.458346e+002	8.659377e+001
7.463167e+002	8.655382e+001
7.467988e+002	8.650896e+001
7.472809e+002	8.646706e+001
7.477631e+002	8.641914e+001
7.482452e+002	8.637357e+001
7.487273e+002	8.632236e+001
7.492094e+002	8.627473e+001
7.496915e+002	8.622279e+001
7.501736e+002	8.617468e+001
7.506558e+002	8.612096e+001
7.511379e+002	8.606842e+001
7.516200e+002	8.600735e+001
7.521021e+002	8.594559e+001
7.525842e+002	8.587552e+001
7.530663e+002	8.580710e+001
7.535485e+002	8.573392e+001
7.540306e+002	8.566576e+001
7.545127e+002	8.559486e+001
7.549948e+002	8.552929e+001
7.554769e+002	8.546017e+001
7.559590e+002	8.539572e+001
7.564412e+002	8.532801e+001
7.569233e+002	8.526620e+001
7.574054e+002	8.520245e+001
7.578875e+002	8.514465e+001
7.583696e+002	8.508269e+001
7.588517e+002	8.502228e+001
7.593339e+002	8.495245e+001
7.598160e+002	8.487972e+001
7.602981e+002	8.479539e+001
7.607802e+002	8.470880e+001
7.612623e+002	8.461333e+001
7.617444e+002	8.451865e+001
7.622266e+002	8.441700e+001
7.627087e+002	8.431638e+001
7.631908e+002	8.420799e+001
7.636729e+002	8.410016e+001
7.641550e+002	8.398564e+001
7.646371e+002	8.387458e+001
7.651193e+002	8.376062e+001
7.656014e+002	8.365305e+001
7.660835e+002	8.354327e+001
7.665656e+002	8.343799e+001
7.670477e+002	8.332710e+001
7.675298e+002	8.321774e+001
7.680120e+002	8.310190e+001
7.684941e+002	8.298914e+001
7.689762e+002	8.287292e+001
7.694583e+002	8.276222e+001
7.699404e+002	8.264826e+001
7.704225e+002	8.253741e+001
7.709047e+002	8.241936e+001
7.713868e+002	8.230100e+001
7.718689e+002	8.217439e+001
7.723510e+002	8.204906e+001
7.728331e+002	8.191862e+001
7.733152e+002	8.179195e+001
7.737974e+002	8.166017e+001
7.742795e+002	8.152936e+001
7.747616e+002	8.138924e+001
7.752437e+002	8.124682e+001
7.757258e+002	8.109490e+001
7.762079e+002	8.094389e+001
7.766901e+002	8.078843e+001
7.771722e+002	8.063786e+001
7.776543e+002	8.048339e+001
7.781364e+002	8.033017e+001
7.786185e+002	8.016686e+001
7.791006e+002	7.999908e+001
7.795828e+002	7.981881e+001
7.800649e+002	7.963590e+001
7.805470e+002	7.944532e+001
7.810291e+002	7.925667e+001
7.815112e+002	7.906176e+001
7.819933e+002	7.886572e+001
7.824755e+002	7.865738e+001
7.829576e+002	7.844199e+001
7.834397e+002	7.821186e+001
7.839218e+002	7.797709e+001
7.844039e+002	7.773390e+001
7.848860e+002	7.749281e+001
7.853682e+002	7.724731e+001
7.858503e+002	7.700329e+001
7.863324e+002	7.675091e+001
7.868145e+002	7.649567e+001
7.872966e+002	7.623087e+001
7.877787e+002	7.596623e+001
7.882609e+002	7.569811e+001
7.887430e+002	7.543551e+001
7.892251e+002	7.517081e+001
7.897072e+002	7.490770e+001
7.901893e+002	7.463560e+001
7.906714e+002	7.435934e+001
7.911536e+002	7.407397e+001
7.916357e+002	7.379127e+001
7.921178e+002	7.351146e+001
7.925999e+002	7.324626e+001
7.930820e+002	7.299120e+001
7.935641e+002	7.275052e+001
7.940463e+002	7.251418e+001
7.945284e+002	7.228521e+001
7.950105e+002	7.205741e+001
7.954926e+002	7.183984e+001
7.959747e+002	7.163115e+001
7.964568e+002	7.144069e+001
7.969390e+002	7.126324e+001
7.974211e+002	7.110223e+001
7.979032e+002	7.094869e+001
7.983853e+002	7.080679e+001
7.988674e+002	7.067254e+001
7.993495e+002	7.055635e+001
7.998317e+002	7.045780e+001
8.003138e+002	7.038544e+001
8.007959e+002	7.033232e+001
8.012780e+002	7.029922e+001
8.017601e+002	7.027431e+001
8.022422e+002	7.025945e+001
8.027244e+002	7.024886e+001
8.032065e+002	7.025235e+001
8.036886e+002	7.026932e+001
8.041707e+002	7.030962e+001
8.046528e+002	7.036721e+001
8.051349e+002	7.044447e+001
8.056171e+002	7.052943e+001
8.060992e+002	7.062342e+001
8.065813e+002	7.071753e+001
8.070634e+002	7.081853e+001
8.075455e+002	7.092129e+001
8.080276e+002	7.103315e+001
8.085098e+002	7.114586e+001
8.089919e+002	7.126297e+001
8.094740e+002	7.137373e+001
8.099561e+002	7.148300e+001
8.104382e+002	7.158391e+001
8.109203e+002	7.168629e+001
8.114025e+002	7.178616e+001
8.118846e+002	7.189337e+001
8.123667e+002	7.200086e+001
8.128489e+002	7.211507e+001
8.133309e+002	7.222693e+001
8.138131e+002	7.234381e+001
8.142952e+002	7.245922e+001
8.147773e+002	7.258327e+001
8.152594e+002	7.270960e+001
8.157416e+002	7.284579e+001
8.162236e+002	7.298081e+001
8.167058e+002	7.311850e+001
8.171879e+002	7.324675e+001
8.176700e+002	7.337232e+001
8.181521e+002	7.348839e+001
8.186343e+002	7.360727e+001
8.191163e+002	7.372527e+001
8.195985e+002	7.385462e+001
8.200806e+002	7.398855e+001
8.205627e+002	7.413580e+001
8.210448e+002	7.428720e+001
8.215270e+002	7.445155e+001
8.220090e+002	7.462100e+001
8.224912e+002	7.480569e+001
8.229733e+002	7.499712e+001
8.234554e+002	7.520297e+001
8.239375e+002	7.541138e+001
8.244197e+002	7.562808e+001
8.249017e+002	7.584175e+001
8.253839e+002	7.606133e+001
8.258660e+002	7.627923e+001
8.263481e+002	7.650674e+001
8.268302e+002	7.673533e+001
8.273124e+002	7.697210e+001
8.277944e+002	7.720291e+001
8.282766e+002	7.743073e+001
8.287587e+002	7.764063e+001
8.292408e+002	7.783881e+001
8.297229e+002	7.801624e+001
8.302051e+002	7.818517e+001
8.306871e+002	7.834061e+001
8.311693e+002	7.849548e+001
8.316514e+002	7.864256e+001
8.321335e+002	7.879107e+001
8.326156e+002	7.893064e+001
8.330978e+002	7.906892e+001
8.335798e+002	7.919590e+001
8.340620e+002	7.932037e+001
8.345441e+002	7.943339e+001
8.350262e+002	7.954394e+001
8.355083e+002	7.964265e+001
8.359905e+002	7.973801e+001
8.364725e+002	7.982096e+001
8.369547e+002	7.990123e+001
8.374368e+002	7.997166e+001
8.379189e+002	8.004337e+001
8.384010e+002	8.010946e+001
8.388832e+002	8.017960e+001
8.393652e+002	8.024453e+001
8.398474e+002	8.031161e+001
8.403295e+002	8.037050e+001
8.408116e+002	8.042905e+001
8.412937e+002	8.047876e+001
8.417759e+002	8.052950e+001
8.422579e+002	8.057412e+001
8.427401e+002	8.062247e+001
8.432222e+002	8.066631e+001
8.437043e+002	8.071404e+001
8.441864e+002	8.075651e+001
8.446686e+002	8.080206e+001
8.451506e+002	8.084222e+001
8.456328e+002	8.088594e+001
8.461149e+002	8.092482e+001
8.465970e+002	8.096694e+001
8.470791e+002	8.100269e+001
8.475613e+002	8.103909e+001
8.480433e+002	8.106651e+001
8.485255e+002	8.109290e+001
8.490076e+002	8.111015e+001
8.494897e+002	8.112751e+001
8.499718e+002	8.113731e+001
8.504540e+002	8.114816e+001
8.509360e+002	8.115137e+001
8.514182e+002	8.115480e+001
8.519003e+002	8.114992e+001
8.523824e+002	8.114568e+001
8.528645e+002	8.113511e+001
8.533467e+002	8.112801e+001
8.538287e+002	8.111703e+001
8.543109e+002	8.111026e+001
8.547930e+002	8.109811e+001
8.552751e+002	8.108700e+001
8.557572e+002	8.106734e+001
8.562394e+002	8.104724e+001
8.567214e+002	8.101968e+001
8.572036e+002	8.099506e+001
8.576857e+002	8.096713e+001
8.581678e+002	8.094518e+001
8.586499e+002	8.092059e+001
8.591321e+002	8.090026e+001
8.596141e+002	8.087451e+001
8.600963e+002	8.085094e+001
8.605784e+002	8.082204e+001
8.610605e+002	8.079765e+001
8.615426e+002	8.077155e+001
8.620248e+002	8.075328e+001
8.625068e+002	8.073489e+001
8.629890e+002	8.072400e+001
8.634711e+002	8.071161e+001
8.639532e+002	8.070566e+001
8.644353e+002	8.069851e+001
8.649175e+002	8.069947e+001
8.653995e+002	8.070127e+001
8.658817e+002	8.071207e+001
8.663638e+002	8.072246e+001
8.668459e+002	8.073865e+001
8.673280e+002	8.075043e+001
8.678102e+002	8.076476e+001
8.682922e+002	8.077332e+001
8.687744e+002	8.078500e+001
8.692565e+002	8.079247e+001
8.697386e+002	8.080421e+001
8.702207e+002	8.081158e+001
8.707029e+002	8.082173e+001
8.711849e+002	8.082586e+001
8.716671e+002	8.083227e+001
8.721492e+002	8.083405e+001
8.726313e+002	8.084127e+001
8.731134e+002	8.084759e+001
8.735956e+002	8.086198e+001
8.740776e+002	8.087616e+001
8.745598e+002	8.089722e+001
8.750419e+002	8.091620e+001
8.755240e+002	8.094112e+001
8.760061e+002	8.096472e+001
8.764883e+002	8.099654e+001
8.769703e+002	8.102949e+001
8.774525e+002	8.107146e+001
8.779346e+002	8.111285e+001
8.784167e+002	8.115925e+001
8.788988e+002	8.120041e+001
8.793810e+002	8.124329e+001
8.798630e+002	8.128043e+001
8.803452e+002	8.132168e+001
8.808273e+002	8.136111e+001
8.813094e+002	8.140788e+001
8.817915e+002	8.145352e+001
8.822737e+002	8.150392e+001
8.827557e+002	8.154824e+001
8.832379e+002	8.159176e+001
8.837200e+002	8.162514e+001
8.842021e+002	8.165644e+001
8.846842e+002	8.167927e+001
8.851664e+002	8.170361e+001
8.856484e+002	8.172358e+001
8.861306e+002	8.174842e+001
8.866127e+002	8.177096e+001
8.870948e+002	8.179919e+001
8.875769e+002	8.182535e+001
8.880591e+002	8.185717e+001
8.885411e+002	8.188683e+001
8.890233e+002	8.192171e+001
8.895054e+002	8.195343e+001
8.899875e+002	8.198875e+001
8.904696e+002	8.201896e+001
8.909518e+002	8.205096e+001
8.914338e+002	8.207667e+001
8.919160e+002	8.210378e+001
8.923981e+002	8.212493e+001
8.928802e+002	8.214827e+001
8.933623e+002	8.216669e+001
8.938445e+002	8.218845e+001
8.943265e+002	8.220665e+001
8.948087e+002	8.222962e+001
8.952908e+002	8.225034e+001
8.957729e+002	8.227650e+001
8.962550e+002	8.230006e+001
8.967372e+002	8.232748e+001
8.972192e+002	8.234992e+001
8.977014e+002	8.237385e+001
8.981835e+002	8.239142e+001
8.986656e+002	8.241054e+001
8.991477e+002	8.242461e+001
8.996299e+002	8.244181e+001
9.001119e+002	8.245472e+001
9.005941e+002	8.246989e+001
9.010762e+002	8.247840e+001
9.015583e+002	8.248636e+001
9.020404e+002	8.248594e+001
9.025226e+002	8.248560e+001
9.030046e+002	8.248026e+001
9.034868e+002	8.248025e+001
9.039689e+002	8.248063e+001
9.044510e+002	8.248997e+001
9.049331e+002	8.250053e+001
9.054153e+002	8.251807e+001
9.058973e+002	8.253322e+001
9.063795e+002	8.255159e+001
9.068616e+002	8.256490e+001
9.073438e+002	8.258012e+001
9.078258e+002	8.258976e+001
9.083080e+002	8.260068e+001
9.087900e+002	8.260484e+001
9.092722e+002	8.260878e+001
9.097543e+002	8.260519e+001
9.102365e+002	8.260249e+001
9.107185e+002	8.259588e+001
9.112007e+002	8.259578e+001
9.116828e+002	8.259785e+001
9.121649e+002	8.261088e+001
9.126470e+002	8.262731e+001
9.131292e+002	8.265216e+001
9.136113e+002	8.267509e+001
9.140934e+002	8.270013e+001
9.145755e+002	8.271798e+001
9.150576e+002	8.273499e+001
9.155397e+002	8.274450e+001
9.160219e+002	8.275486e+001
9.165040e+002	8.276028e+001
9.169861e+002	8.276901e+001
9.174682e+002	8.277470e+001
9.179503e+002	8.278505e+001
9.184324e+002	8.279345e+001
9.189146e+002	8.280736e+001
9.193967e+002	8.281985e+001
9.198788e+002	8.283776e+001
9.203609e+002	8.285334e+001
9.208430e+002	8.287284e+001
9.213251e+002	8.288859e+001
9.218073e+002	8.290754e+001
9.222894e+002	8.292324e+001
9.227715e+002	8.294365e+001
9.232536e+002	8.296257e+001
9.237357e+002	8.298714e+001
9.242178e+002	8.300959e+001
9.247000e+002	8.303534e+001
9.251821e+002	8.305562e+001
9.256642e+002	8.307595e+001
9.261463e+002	8.308887e+001
9.266284e+002	8.310174e+001
9.271105e+002	8.310886e+001
9.275927e+002	8.311856e+001
9.280748e+002	8.312510e+001
9.285569e+002	8.313592e+001
9.290390e+002	8.314410e+001
9.295211e+002	8.315614e+001
9.300032e+002	8.316480e+001
9.304854e+002	8.317675e+001
9.309675e+002	8.318530e+001
9.314496e+002	8.319766e+001
9.319317e+002	8.320755e+001
9.324138e+002	8.322240e+001
9.328959e+002	8.323605e+001
9.333781e+002	8.325594e+001
9.338602e+002	8.327579e+001
9.343423e+002	8.330260e+001
9.348244e+002	8.332925e+001
9.353065e+002	8.336159e+001
9.357886e+002	8.339145e+001
9.362708e+002	8.342401e+001
9.367529e+002	8.345129e+001
9.372350e+002	8.347939e+001
9.377171e+002	8.350185e+001
9.381992e+002	8.352632e+001
9.386813e+002	8.354743e+001
9.391635e+002	8.357308e+001
9.396456e+002	8.359741e+001
9.401277e+002	8.362717e+001
9.406098e+002	8.365535e+001
9.410919e+002	8.368771e+001
9.415740e+002	8.371671e+001
9.420562e+002	8.374805e+001
9.425383e+002	8.377462e+001
9.430204e+002	8.380273e+001
9.435025e+002	8.382608e+001
9.439846e+002	8.385188e+001
9.444667e+002	8.387472e+001
9.449489e+002	8.390234e+001
9.454310e+002	8.392933e+001
9.459131e+002	8.396281e+001
9.463952e+002	8.399615e+001
9.468773e+002	8.403493e+001
9.473594e+002	8.407131e+001
9.478416e+002	8.411019e+001
9.483237e+002	8.414412e+001
9.488058e+002	8.417911e+001
9.492879e+002	8.420925e+001
9.497700e+002	8.424195e+001
9.502521e+002	8.427216e+001
9.507343e+002	8.430727e+001
9.512164e+002	8.434165e+001
9.516985e+002	8.438174e+001
9.521806e+002	8.442106e+001
9.526627e+002	8.446528e+001
9.531448e+002	8.450748e+001
9.536270e+002	8.455295e+001
9.541091e+002	8.459443e+001
9.545912e+002	8.463692e+001
9.550733e+002	8.467325e+001
9.555554e+002	8.470877e+001
9.560375e+002	8.473724e+001
9.565197e+002	8.476529e+001
9.570018e+002	8.478804e+001
9.574839e+002	8.481308e+001
9.579660e+002	8.483585e+001
9.584481e+002	8.486359e+001
9.589302e+002	8.489087e+001
9.594124e+002	8.492375e+001
9.598945e+002	8.495592e+001
9.603766e+002	8.499281e+001
9.608587e+002	8.502785e+001
9.613408e+002	8.506635e+001
9.618229e+002	8.510164e+001
9.623051e+002	8.513873e+001
9.627872e+002	8.517071e+001
9.632693e+002	8.520248e+001
9.637514e+002	8.522751e+001
9.642335e+002	8.525133e+001
9.647156e+002	8.526839e+001
9.651978e+002	8.528528e+001
9.656799e+002	8.529721e+001
9.661620e+002	8.531101e+001
9.666441e+002	8.532172e+001
9.671262e+002	8.533556e+001
9.676083e+002	8.534689e+001
9.680905e+002	8.536134e+001
9.685726e+002	8.537292e+001
9.690547e+002	8.538692e+001
9.695368e+002	8.539724e+001
9.700189e+002	8.540897e+001
9.705010e+002	8.541589e+001
9.709832e+002	8.542307e+001
9.714653e+002	8.542454e+001
9.719474e+002	8.542586e+001
9.724295e+002	8.542173e+001
9.729116e+002	8.541828e+001
9.733937e+002	8.541054e+001
9.738759e+002	8.540442e+001
9.743580e+002	8.539438e+001
9.748401e+002	8.538560e+001
9.753222e+002	8.537195e+001
9.758043e+002	8.535837e+001
9.762864e+002	8.533898e+001
9.767686e+002	8.531920e+001
9.772507e+002	8.529366e+001
9.777328e+002	8.526806e+001
9.782149e+002	8.523705e+001
9.786970e+002	8.520610e+001
9.791791e+002	8.516969e+001
9.796613e+002	8.513335e+001
9.801434e+002	8.509184e+001
9.806255e+002	8.505116e+001
9.811076e+002	8.500648e+001
9.815897e+002	8.496384e+001
9.820718e+002	8.491799e+001
9.825540e+002	8.487438e+001
9.830361e+002	8.482714e+001
9.835182e+002	8.478123e+001
9.840003e+002	8.473060e+001
9.844824e+002	8.468023e+001
9.849645e+002	8.462416e+001
9.854467e+002	8.456738e+001
9.859288e+002	8.450401e+001
9.864109e+002	8.443933e+001
9.868930e+002	8.436817e+001
9.873751e+002	8.429695e+001
9.878572e+002	8.422164e+001
9.883394e+002	8.414943e+001
9.888215e+002	8.407613e+001
9.893036e+002	8.400771e+001
9.897857e+002	8.393790e+001
9.902678e+002	8.387053e+001
9.907499e+002	8.379801e+001
9.912321e+002	8.372416e+001
9.917142e+002	8.364271e+001
9.921963e+002	8.355970e+001
9.926784e+002	8.347095e+001
9.931605e+002	8.338378e+001
9.936426e+002	8.329404e+001
9.941248e+002	8.320805e+001
9.946069e+002	8.312021e+001
9.950890e+002	8.303567e+001
9.955711e+002	8.294823e+001
9.960532e+002	8.286305e+001
9.965353e+002	8.277426e+001
9.970175e+002	8.268729e+001
9.974996e+002	8.259634e+001
9.979817e+002	8.250685e+001
9.984638e+002	8.241309e+001
9.989459e+002	8.232091e+001
9.994280e+002	8.222511e+001
9.999102e+002	8.213189e+001
1.000392e+003	8.203588e+001
1.000874e+003	8.194250e+001
1.001357e+003	8.184525e+001
1.001839e+003	8.174876e+001
1.002321e+003	8.164661e+001
1.002803e+003	8.154453e+001
1.003285e+003	8.143765e+001
1.003767e+003	8.133313e+001
1.004249e+003	8.122642e+001
1.004731e+003	8.112359e+001
1.005213e+003	8.101812e+001
1.005696e+003	8.091416e+001
1.006178e+003	8.080436e+001
1.006660e+003	8.069372e+001
1.007142e+003	8.057704e+001
1.007624e+003	8.046181e+001
1.008106e+003	8.034436e+001
1.008588e+003	8.023199e+001
1.009070e+003	8.011923e+001
1.009552e+003	8.001102e+001
1.010035e+003	7.990023e+001
1.010517e+003	7.979187e+001
1.010999e+003	7.968044e+001
1.011481e+003	7.957345e+001
1.011963e+003	7.946722e+001
1.012445e+003	7.936959e+001
1.012927e+003	7.927544e+001
1.013409e+003	7.919017e+001
1.013892e+003	7.910661e+001
1.014374e+003	7.902952e+001
1.014856e+003	7.895258e+001
1.015338e+003	7.888241e+001
1.015820e+003	7.881438e+001
1.016302e+003	7.875575e+001
1.016784e+003	7.870112e+001
1.017266e+003	7.865623e+001
1.017748e+003	7.861440e+001
1.018231e+003	7.858095e+001
1.018713e+003	7.854960e+001
1.019195e+003	7.852647e+001
1.019677e+003	7.850562e+001
1.020159e+003	7.849249e+001
1.020641e+003	7.847975e+001
1.021123e+003	7.847159e+001
1.021605e+003	7.846033e+001
1.022088e+003	7.845131e+001
1.022570e+003	7.843902e+001
1.023052e+003	7.843101e+001
1.023534e+003	7.842290e+001
1.024016e+003	7.842166e+001
1.024498e+003	7.842100e+001
1.024980e+003	7.842556e+001
1.025462e+003	7.842749e+001
1.025944e+003	7.843152e+001
1.026427e+003	7.843126e+001
1.026909e+003	7.843357e+001
1.027391e+003	7.843365e+001
1.027873e+003	7.843855e+001
1.028355e+003	7.844246e+001
1.028837e+003	7.845078e+001
1.029319e+003	7.845634e+001
1.029801e+003	7.846424e+001
1.030283e+003	7.846797e+001
1.030766e+003	7.847374e+001
1.031248e+003	7.847583e+001
1.031730e+003	7.848035e+001
1.032212e+003	7.848095e+001
1.032694e+003	7.848305e+001
1.033176e+003	7.848035e+001
1.033658e+003	7.847935e+001
1.034140e+003	7.847539e+001
1.034623e+003	7.847639e+001
1.035105e+003	7.847798e+001
1.035587e+003	7.848684e+001
1.036069e+003	7.849622e+001
1.036551e+003	7.851044e+001
1.037033e+003	7.852145e+001
1.037515e+003	7.853381e+001
1.037997e+003	7.854112e+001
1.038479e+003	7.854996e+001
1.038962e+003	7.855537e+001
1.039444e+003	7.856411e+001
1.039926e+003	7.857030e+001
1.040408e+003	7.857939e+001
1.040890e+003	7.858482e+001
1.041372e+003	7.859237e+001
1.041854e+003	7.859651e+001
1.042336e+003	7.860426e+001
1.042819e+003	7.861052e+001
1.043301e+003	7.862154e+001
1.043783e+003	7.863073e+001
1.044265e+003	7.864291e+001
1.044747e+003	7.865108e+001
1.045229e+003	7.866098e+001
1.045711e+003	7.866747e+001
1.046193e+003	7.867804e+001
1.046676e+003	7.868825e+001
1.047158e+003	7.870475e+001
1.047640e+003	7.872111e+001
1.048122e+003	7.874192e+001
1.048604e+003	7.875980e+001
1.049086e+003	7.877995e+001
1.049568e+003	7.879686e+001
1.050050e+003	7.881783e+001
1.050532e+003	7.883844e+001
1.051015e+003	7.886543e+001
1.051497e+003	7.889245e+001
1.051979e+003	7.892381e+001
1.052461e+003	7.895162e+001
1.052943e+003	7.898012e+001
1.053425e+003	7.900278e+001
1.053907e+003	7.902577e+001
1.054389e+003	7.904407e+001
1.054871e+003	7.906425e+001
1.055354e+003	7.908070e+001
1.055836e+003	7.909898e+001
1.056318e+003	7.911308e+001
1.056800e+003	7.912926e+001
1.057282e+003	7.914288e+001
1.057764e+003	7.916153e+001
1.058246e+003	7.918080e+001
1.058728e+003	7.920688e+001
1.059210e+003	7.923281e+001
1.059693e+003	7.926204e+001
1.060175e+003	7.928612e+001
1.060657e+003	7.930885e+001
1.061139e+003	7.932388e+001
1.061621e+003	7.933788e+001
1.062103e+003	7.934686e+001
1.062585e+003	7.935828e+001
1.063067e+003	7.936723e+001
1.063550e+003	7.937926e+001
1.064032e+003	7.938768e+001
1.064514e+003	7.939711e+001
1.064996e+003	7.940119e+001
1.065478e+003	7.940566e+001
1.065960e+003	7.940514e+001
1.066442e+003	7.940550e+001
1.066924e+003	7.940070e+001
1.067406e+003	7.939558e+001
1.067889e+003	7.938351e+001
1.068371e+003	7.936981e+001
1.068853e+003	7.934935e+001
1.069335e+003	7.932914e+001
1.069817e+003	7.930515e+001
1.070299e+003	7.928407e+001
1.070781e+003	7.926031e+001
1.071263e+003	7.923849e+001
1.071746e+003	7.921149e+001
1.072228e+003	7.918370e+001
1.072710e+003	7.914928e+001
1.073192e+003	7.911462e+001
1.073674e+003	7.907545e+001
1.074156e+003	7.903851e+001
1.074638e+003	7.899855e+001
1.075120e+003	7.896065e+001
1.075603e+003	7.891823e+001
1.076085e+003	7.887632e+001
1.076567e+003	7.882973e+001
1.077049e+003	7.878552e+001
1.077531e+003	7.874010e+001
1.078013e+003	7.870078e+001
1.078495e+003	7.866249e+001
1.078977e+003	7.863010e+001
1.079459e+003	7.859628e+001
1.079942e+003	7.856480e+001
1.080424e+003	7.852879e+001
1.080906e+003	7.849357e+001
1.081388e+003	7.845403e+001
1.081870e+003	7.841646e+001
1.082352e+003	7.837563e+001
1.082834e+003	7.833694e+001
1.083316e+003	7.829439e+001
1.083798e+003	7.825327e+001
1.084281e+003	7.820828e+001
1.084763e+003	7.816589e+001
1.085245e+003	7.812152e+001
1.085727e+003	7.808130e+001
1.086209e+003	7.803931e+001
1.086691e+003	7.800010e+001
1.087173e+003	7.795668e+001
1.087655e+003	7.791373e+001
1.088137e+003	7.786567e+001
1.088620e+003	7.781903e+001
1.089102e+003	7.776949e+001
1.089584e+003	7.772355e+001
1.090066e+003	7.767564e+001
1.090548e+003	7.763045e+001
1.091030e+003	7.758115e+001
1.091512e+003	7.753252e+001
1.091994e+003	7.747914e+001
1.092477e+003	7.742779e+001
1.092959e+003	7.737435e+001
1.093441e+003	7.732552e+001
1.093923e+003	7.727565e+001
1.094405e+003	7.722927e+001
1.094887e+003	7.717911e+001
1.095369e+003	7.712956e+001
1.095851e+003	7.707481e+001
1.096333e+003	7.702142e+001
1.096816e+003	7.696531e+001
1.097298e+003	7.691333e+001
1.097780e+003	7.686010e+001
1.098262e+003	7.681038e+001
1.098744e+003	7.675720e+001
1.099226e+003	7.670515e+001
1.099708e+003	7.664874e+001
1.100190e+003	7.659493e+001
1.100673e+003	7.654018e+001
1.101155e+003	7.649200e+001
1.101637e+003	7.644559e+001
1.102119e+003	7.640608e+001
1.102601e+003	7.636656e+001
1.103083e+003	7.633137e+001
1.103565e+003	7.629437e+001
1.104047e+003	7.626195e+001
1.104530e+003	7.622992e+001
1.105012e+003	7.620551e+001
1.105494e+003	7.618395e+001
1.105976e+003	7.617076e+001
1.106458e+003	7.615939e+001
1.106940e+003	7.615452e+001
1.107422e+003	7.614989e+001
1.107904e+003	7.615141e+001
1.108386e+003	7.615414e+001
1.108869e+003	7.616460e+001
1.109351e+003	7.617760e+001
1.109833e+003	7.619892e+001
1.110315e+003	7.622281e+001
1.110797e+003	7.625529e+001
1.111279e+003	7.629161e+001
1.111761e+003	7.633900e+001
1.112243e+003	7.639342e+001
1.112725e+003	7.646159e+001
1.113208e+003	7.653779e+001
1.113690e+003	7.662657e+001
1.114172e+003	7.672039e+001
1.114654e+003	7.682301e+001
1.115136e+003	7.692728e+001
1.115618e+003	7.703823e+001
1.116100e+003	7.715028e+001
1.116582e+003	7.726978e+001
1.117064e+003	7.739200e+001
1.117547e+003	7.752368e+001
1.118029e+003	7.766027e+001
1.118511e+003	7.780841e+001
1.118993e+003	7.796313e+001
1.119475e+003	7.813005e+001
1.119957e+003	7.830278e+001
1.120439e+003	7.848515e+001
1.120921e+003	7.866928e+001
1.121404e+003	7.885836e+001
1.121886e+003	7.904503e+001
1.122368e+003	7.923367e+001
1.122850e+003	7.941844e+001
1.123332e+003	7.960465e+001
1.123814e+003	7.978653e+001
1.124296e+003	7.996841e+001
1.124778e+003	8.014333e+001
1.125260e+003	8.031459e+001
1.125743e+003	8.047496e+001
1.126225e+003	8.062827e+001
1.126707e+003	8.076855e+001
1.127189e+003	8.090063e+001
1.127671e+003	8.101926e+001
1.128153e+003	8.112920e+001
1.128635e+003	8.122445e+001
1.129117e+003	8.130880e+001
1.129600e+003	8.137574e+001
1.130082e+003	8.142898e+001
1.130564e+003	8.146275e+001
1.131046e+003	8.148186e+001
1.131528e+003	8.148172e+001
1.132010e+003	8.146773e+001
1.132492e+003	8.143542e+001
1.132974e+003	8.138984e+001
1.133457e+003	8.132612e+001
1.133939e+003	8.124925e+001
1.134421e+003	8.115491e+001
1.134903e+003	8.104890e+001
1.135385e+003	8.092766e+001
1.135867e+003	8.079718e+001
1.136349e+003	8.065331e+001
1.136831e+003	8.050093e+001
1.137313e+003	8.033478e+001
1.137796e+003	8.015917e+001
1.138278e+003	7.996904e+001
1.138760e+003	7.976953e+001
1.139242e+003	7.955625e+001
1.139724e+003	7.933442e+001
1.140206e+003	7.909896e+001
1.140688e+003	7.885403e+001
1.141170e+003	7.859373e+001
1.141652e+003	7.832251e+001
1.142135e+003	7.803591e+001
1.142617e+003	7.774046e+001
1.143099e+003	7.743338e+001
1.143581e+003	7.712160e+001
1.144063e+003	7.680122e+001
1.144545e+003	7.647706e+001
1.145027e+003	7.614321e+001
1.145509e+003	7.580380e+001
1.145991e+003	7.545365e+001
1.146474e+003	7.509853e+001
1.146956e+003	7.473465e+001
1.147438e+003	7.436785e+001
1.147920e+003	7.399296e+001
1.148402e+003	7.361384e+001
1.148884e+003	7.322418e+001
1.149366e+003	7.282852e+001
1.149848e+003	7.242321e+001
1.150331e+003	7.201614e+001
1.150813e+003	7.160600e+001
1.151295e+003	7.120046e+001
1.151777e+003	7.079556e+001
1.152259e+003	7.039511e+001
1.152741e+003	6.999237e+001
1.153223e+003	6.959097e+001
1.153705e+003	6.918684e+001
1.154188e+003	6.878747e+001
1.154670e+003	6.839173e+001
1.155152e+003	6.800732e+001
1.155634e+003	6.763039e+001
1.156116e+003	6.726463e+001
1.156598e+003	6.690362e+001
1.157080e+003	6.655128e+001
1.157562e+003	6.620457e+001
1.158044e+003	6.587185e+001
1.158527e+003	6.555294e+001
1.159009e+003	6.525544e+001
1.159491e+003	6.497518e+001
1.159973e+003	6.471446e+001
1.160455e+003	6.446564e+001
1.160937e+003	6.423107e+001
1.161419e+003	6.400674e+001
1.161901e+003	6.379972e+001
1.162384e+003	6.360877e+001
1.162866e+003	6.344004e+001
1.163348e+003	6.328803e+001
1.163830e+003	6.315354e+001
1.164312e+003	6.302802e+001
1.164794e+003	6.291334e+001
1.165276e+003	6.280554e+001
1.165758e+003	6.271213e+001
1.166240e+003	6.263242e+001
1.166723e+003	6.257290e+001
1.167205e+003	6.252796e+001
1.167687e+003	6.249800e+001
1.168169e+003	6.247344e+001
1.168651e+003	6.245493e+001
1.169133e+003	6.243687e+001
1.169615e+003	6.242545e+001
1.170097e+003	6.241903e+001
1.170579e+003	6.242426e+001
1.171062e+003	6.243660e+001
1.171544e+003	6.245882e+001
1.172026e+003	6.248406e+001
1.172508e+003	6.251588e+001
1.172990e+003	6.255065e+001
1.173472e+003	6.259559e+001
1.173954e+003	6.264832e+001
1.174436e+003	6.271384e+001
1.174918e+003	6.278485e+001
1.175401e+003	6.286151e+001
1.175883e+003	6.293447e+001
1.176365e+003	6.300620e+001
1.176847e+003	6.307266e+001
1.177329e+003	6.314207e+001
1.177811e+003	6.321345e+001
1.178293e+003	6.329395e+001
1.178775e+003	6.337793e+001
1.179258e+003	6.346716e+001
1.179740e+003	6.355278e+001
1.180222e+003	6.363727e+001
1.180704e+003	6.371583e+001
1.181186e+003	6.379600e+001
1.181668e+003	6.387602e+001
1.182150e+003	6.396289e+001
1.182632e+003	6.405104e+001
1.183115e+003	6.414287e+001
1.183597e+003	6.422990e+001
1.184079e+003	6.431499e+001
1.184561e+003	6.439289e+001
1.185043e+003	6.447041e+001
1.185525e+003	6.454462e+001
1.186007e+003	6.462177e+001
1.186489e+003	6.469583e+001
1.186971e+003	6.476971e+001
1.187454e+003	6.483585e+001
1.187936e+003	6.489867e+001
1.188418e+003	6.495444e+001
1.188900e+003	6.501154e+001
1.189382e+003	6.506798e+001
1.189864e+003	6.513041e+001
1.190346e+003	6.519241e+001
1.190828e+003	6.525598e+001
1.191311e+003	6.531213e+001
1.191793e+003	6.536379e+001
1.192275e+003	6.540591e+001
1.192757e+003	6.544618e+001
1.193239e+003	6.548240e+001
1.193721e+003	6.552204e+001
1.194203e+003	6.555978e+001
1.194685e+003	6.559915e+001
1.195167e+003	6.563240e+001
1.195650e+003	6.566351e+001
1.196132e+003	6.568770e+001
1.196614e+003	6.571257e+001
1.197096e+003	6.573533e+001
1.197578e+003	6.576263e+001
1.198060e+003	6.578830e+001
1.198542e+003	6.581507e+001
1.199024e+003	6.583475e+001
1.199506e+003	6.585119e+001
1.199989e+003	6.585973e+001
1.200471e+003	6.586836e+001
1.200953e+003	6.587469e+001
1.201435e+003	6.588567e+001
1.201917e+003	6.589519e+001
1.202399e+003	6.590572e+001
1.202881e+003	6.590849e+001
1.203363e+003	6.590659e+001
1.203845e+003	6.589479e+001
1.204328e+003	6.588074e+001
1.204810e+003	6.586234e+001
1.205292e+003	6.584737e+001
1.205774e+003	6.583101e+001
1.206256e+003	6.581718e+001
1.206738e+003	6.579845e+001
1.207220e+003	6.577875e+001
1.207702e+003	6.575305e+001
1.208185e+003	6.572847e+001
1.208667e+003	6.570166e+001
1.209149e+003	6.567868e+001
1.209631e+003	6.565282e+001
1.210113e+003	6.562630e+001
1.210595e+003	6.559042e+001
1.211077e+003	6.554864e+001
1.211559e+003	6.549627e+001
1.212042e+003	6.544146e+001
1.212524e+003	6.538251e+001
1.213006e+003	6.532717e+001
1.213488e+003	6.527031e+001
1.213970e+003	6.521518e+001
1.214452e+003	6.515364e+001
1.214934e+003	6.508917e+001
1.215416e+003	6.501683e+001
1.215898e+003	6.494427e+001
1.216381e+003	6.486932e+001
1.216863e+003	6.479930e+001
1.217345e+003	6.472875e+001
1.217827e+003	6.466066e+001
1.218309e+003	6.458671e+001
1.218791e+003	6.451019e+001
1.219273e+003	6.442604e+001
1.219755e+003	6.434189e+001
1.220238e+003	6.425549e+001
1.220720e+003	6.417412e+001
1.221202e+003	6.409222e+001
1.221684e+003	6.401257e+001
1.222166e+003	6.392688e+001
1.222648e+003	6.383847e+001
1.223130e+003	6.374264e+001
1.223612e+003	6.364743e+001
1.224094e+003	6.355128e+001
1.224577e+003	6.346185e+001
1.225059e+003	6.337385e+001
1.225541e+003	6.328993e+001
1.226023e+003	6.320124e+001
1.226505e+003	6.311048e+001
1.226987e+003	6.301239e+001
1.227469e+003	6.291479e+001
1.227951e+003	6.281632e+001
1.228434e+003	6.272529e+001
1.228916e+003	6.263737e+001
1.229398e+003	6.255621e+001
1.229880e+003	6.247372e+001
1.230362e+003	6.239272e+001
1.230844e+003	6.230740e+001
1.231326e+003	6.222426e+001
1.231808e+003	6.214019e+001
1.232291e+003	6.206170e+001
1.232773e+003	6.198305e+001
1.233255e+003	6.190724e+001
1.233737e+003	6.182658e+001
1.234219e+003	6.174511e+001
1.234701e+003	6.165895e+001
1.235183e+003	6.157668e+001
1.235665e+003	6.149704e+001
1.236147e+003	6.142778e+001
1.236630e+003	6.136364e+001
1.237112e+003	6.130737e+001
1.237594e+003	6.125045e+001
1.238076e+003	6.119583e+001
1.238558e+003	6.113824e+001
1.239040e+003	6.108480e+001
1.239522e+003	6.103268e+001
1.240004e+003	6.098803e+001
1.240486e+003	6.094405e+001
1.240969e+003	6.090234e+001
1.241451e+003	6.085360e+001
1.241933e+003	6.080065e+001
1.242415e+003	6.073863e+001
1.242897e+003	6.067554e+001
1.243379e+003	6.060967e+001
1.243861e+003	6.054823e+001
1.244343e+003	6.048518e+001
1.244825e+003	6.042222e+001
1.245308e+003	6.034963e+001
1.245790e+003	6.026924e+001
1.246272e+003	6.017470e+001
1.246754e+003	6.007223e+001
1.247236e+003	5.995805e+001
1.247718e+003	5.983709e+001
1.248200e+003	5.970091e+001
1.248682e+003	5.954873e+001
1.249165e+003	5.936834e+001
1.249647e+003	5.915910e+001
1.250129e+003	5.891272e+001
1.250611e+003	5.863400e+001
1.251093e+003	5.831882e+001
1.251575e+003	5.797271e+001
1.252057e+003	5.758936e+001
1.252539e+003	5.717130e+001
1.253021e+003	5.671186e+001
1.253504e+003	5.621780e+001
1.253986e+003	5.569130e+001
1.254468e+003	5.514945e+001
1.254950e+003	5.460255e+001
1.255432e+003	5.406968e+001
1.255914e+003	5.355679e+001
1.256396e+003	5.307439e+001
1.256878e+003	5.262053e+001
1.257361e+003	5.220204e+001
1.257843e+003	5.181894e+001
1.258325e+003	5.148341e+001
1.258807e+003	5.120013e+001
1.259289e+003	5.098159e+001
1.259771e+003	5.082757e+001
1.260253e+003	5.074265e+001
1.260735e+003	5.071996e+001
1.261218e+003	5.076228e+001
1.261700e+003	5.086584e+001
1.262182e+003	5.103904e+001
1.262664e+003	5.128155e+001
1.263146e+003	5.160049e+001
1.263628e+003	5.198889e+001
1.264110e+003	5.244532e+001
1.264592e+003	5.295512e+001
1.265074e+003	5.351351e+001
1.265557e+003	5.410578e+001
1.266039e+003	5.472910e+001
1.266521e+003	5.536908e+001
1.267003e+003	5.602126e+001
1.267485e+003	5.666759e+001
1.267967e+003	5.730136e+001
1.268449e+003	5.790533e+001
1.268931e+003	5.847811e+001
1.269413e+003	5.901059e+001
1.269896e+003	5.950978e+001
1.270378e+003	5.997223e+001
1.270860e+003	6.040694e+001
1.271342e+003	6.080905e+001
1.271824e+003	6.118523e+001
1.272306e+003	6.152966e+001
1.272788e+003	6.185057e+001
1.273270e+003	6.214542e+001
1.273752e+003	6.242564e+001
1.274235e+003	6.268970e+001
1.274717e+003	6.294700e+001
1.275199e+003	6.319188e+001
1.275681e+003	6.342955e+001
1.276163e+003	6.365223e+001
1.276645e+003	6.386600e+001
1.277127e+003	6.406629e+001
1.277609e+003	6.426276e+001
1.278092e+003	6.445261e+001
1.278574e+003	6.464442e+001
1.279056e+003	6.483192e+001
1.279538e+003	6.501981e+001
1.280020e+003	6.519949e+001
1.280502e+003	6.537590e+001
1.280984e+003	6.554305e+001
1.281466e+003	6.570901e+001
1.281948e+003	6.586963e+001
1.282431e+003	6.603246e+001
1.282913e+003	6.619099e+001
1.283395e+003	6.635015e+001
1.283877e+003	6.650242e+001
1.284359e+003	6.665407e+001
1.284841e+003	6.680074e+001
1.285323e+003	6.695196e+001
1.285805e+003	6.710479e+001
1.286288e+003	6.726735e+001
1.286770e+003	6.743287e+001
1.287252e+003	6.760487e+001
1.287734e+003	6.777344e+001
1.288216e+003	6.794163e+001
1.288698e+003	6.810187e+001
1.289180e+003	6.826096e+001
1.289662e+003	6.841457e+001
1.290145e+003	6.857088e+001
1.290627e+003	6.872483e+001
1.291109e+003	6.888274e+001
1.291591e+003	6.903797e+001
1.292073e+003	6.919650e+001
1.292555e+003	6.935262e+001
1.293037e+003	6.951367e+001
1.293519e+003	6.967486e+001
1.294001e+003	6.984293e+001
1.294484e+003	7.001149e+001
1.294966e+003	7.018532e+001
1.295448e+003	7.035684e+001
1.295930e+003	7.053096e+001
1.296412e+003	7.070152e+001
1.296894e+003	7.087524e+001
1.297376e+003	7.104723e+001
1.297858e+003	7.122423e+001
1.298340e+003	7.140028e+001
1.298823e+003	7.158057e+001
1.299305e+003	7.175822e+001
1.299787e+003	7.193828e+001
1.300269e+003	7.211477e+001
1.300751e+003	7.229385e+001
1.301233e+003	7.247018e+001
1.301715e+003	7.264965e+001
1.302197e+003	7.282594e+001
1.302679e+003	7.300371e+001
1.303162e+003	7.317614e+001
1.303644e+003	7.334835e+001
1.304126e+003	7.351494e+001
1.304608e+003	7.368269e+001
1.305090e+003	7.384752e+001
1.305572e+003	7.401645e+001
1.306054e+003	7.418451e+001
1.306536e+003	7.435696e+001
1.307019e+003	7.452709e+001
1.307501e+003	7.469878e+001
1.307983e+003	7.486486e+001
1.308465e+003	7.502958e+001
1.308947e+003	7.518677e+001
1.309429e+003	7.534164e+001
1.309911e+003	7.548897e+001
1.310393e+003	7.563448e+001
1.310875e+003	7.577332e+001
1.311358e+003	7.591142e+001
1.311840e+003	7.604443e+001
1.312322e+003	7.617859e+001
1.312804e+003	7.630975e+001
1.313286e+003	7.644388e+001
1.313768e+003	7.657603e+001
1.314250e+003	7.671096e+001
1.314732e+003	7.684265e+001
1.315215e+003	7.697502e+001
1.315697e+003	7.710202e+001
1.316179e+003	7.722785e+001
1.316661e+003	7.734705e+001
1.317143e+003	7.746433e+001
1.317625e+003	7.757449e+001
1.318107e+003	7.768213e+001
1.318589e+003	7.778187e+001
1.319072e+003	7.787825e+001
1.319554e+003	7.796635e+001
1.320036e+003	7.805157e+001
1.320518e+003	7.813011e+001
1.321000e+003	7.820798e+001
1.321482e+003	7.828140e+001
1.321964e+003	7.835564e+001
1.322446e+003	7.842576e+001
1.322928e+003	7.849597e+001
1.323411e+003	7.856092e+001
1.323893e+003	7.862512e+001
1.324375e+003	7.868420e+001
1.324857e+003	7.874364e+001
1.325339e+003	7.879975e+001
1.325821e+003	7.885766e+001
1.326303e+003	7.891261e+001
1.326785e+003	7.896839e+001
1.327267e+003	7.901921e+001
1.327750e+003	7.906869e+001
1.328232e+003	7.911195e+001
1.328714e+003	7.915405e+001
1.329196e+003	7.919151e+001
1.329678e+003	7.923014e+001
1.330160e+003	7.926632e+001
1.330642e+003	7.930492e+001
1.331124e+003	7.934115e+001
1.331606e+003	7.937891e+001
1.332089e+003	7.941305e+001
1.332571e+003	7.944758e+001
1.333053e+003	7.947784e+001
1.333535e+003	7.950826e+001
1.334017e+003	7.953441e+001
1.334499e+003	7.956078e+001
1.334981e+003	7.958318e+001
1.335463e+003	7.960648e+001
1.335946e+003	7.962714e+001
1.336428e+003	7.965070e+001
1.336910e+003	7.967395e+001
1.337392e+003	7.970222e+001
1.337874e+003	7.973151e+001
1.338356e+003	7.976588e+001
1.338838e+003	7.979997e+001
1.339320e+003	7.983683e+001
1.339802e+003	7.987085e+001
1.340285e+003	7.990544e+001
1.340767e+003	7.993593e+001
1.341249e+003	7.996661e+001
1.341731e+003	7.999332e+001
1.342213e+003	8.002048e+001
1.342695e+003	8.004398e+001
1.343177e+003	8.006847e+001
1.343659e+003	8.009020e+001
1.344142e+003	8.011410e+001
1.344624e+003	8.013653e+001
1.345106e+003	8.016214e+001
1.345588e+003	8.018672e+001
1.346070e+003	8.021421e+001
1.346552e+003	8.023988e+001
1.347034e+003	8.026759e+001
1.347516e+003	8.029289e+001
1.347999e+003	8.031996e+001
1.348481e+003	8.034457e+001
1.348963e+003	8.037077e+001
1.349445e+003	8.039411e+001
1.349927e+003	8.041843e+001
1.350409e+003	8.043945e+001
1.350891e+003	8.046162e+001
1.351373e+003	8.048148e+001
1.351855e+003	8.050407e+001
1.352338e+003	8.052593e+001
1.352820e+003	8.055144e+001
1.353302e+003	8.057603e+001
1.353784e+003	8.060306e+001
1.354266e+003	8.062740e+001
1.354748e+003	8.065257e+001
1.355230e+003	8.067448e+001
1.355712e+003	8.069778e+001
1.356194e+003	8.071925e+001
1.356677e+003	8.074355e+001
1.357159e+003	8.076679e+001
1.357641e+003	8.079271e+001
1.358123e+003	8.081672e+001
1.358605e+003	8.084242e+001
1.359087e+003	8.086579e+001
1.359569e+003	8.089130e+001
1.360051e+003	8.091566e+001
1.360533e+003	8.094366e+001
1.361016e+003	8.097187e+001
1.361498e+003	8.100432e+001
1.361980e+003	8.103674e+001
1.362462e+003	8.107254e+001
1.362944e+003	8.110733e+001
1.363426e+003	8.114492e+001
[truncated: 5,469 more rows]
