# Supplementary material for: Surface hydrophobization of hydrogels via interface dynamics-induced network reconfiguration
Source: Nat Commun. 2024 Jan 3;15:239. doi: 10.1038/s41467-023-44646-5 (PMC10764767; doi:10.1038/s41467-023-44646-5)
Supplement: Supplementary file 10 — Source data [file 41467_2023_44646_MOESM10_ESM.zip › Source data/Figure S8/WCA of gel-Silicone oil coated mold.xlsx]

## Sheet: Sheet1
Time (min)	WCA-1	WCA-2	WCA-3	Average WCA	Standard deviation		Decline rate-1 (%)	Decline rate-2 (%)	Decline rate-3 (%)	Average	SD
0	99.2	101.9	98.3	99.8	1.9		0	0	0	0
0.5	85.7	87	75	82.6	6.6		13.6	14.6	23.7	17.3	5.6
1	78.5	81.4	71.7	77.2	5		20.9	20.1	27.1	22.7	3.8
1.5	77	79.8	70.6	75.8	4.7		22.4	21.7	28.2	24.1	3.6
2	73.6	78.4	68.5	73.5	5		25.8	23.1	30.3	26.4	3.6
2.5	72.4	75.2	67.9	71.8	3.7		27	26.2	30.9	28	2.5
3	70.1	74.9	67.2	70.7	3.9		29.3	26.5	31.6	29.1	2.6
3.5	69.6	73.9	66.7	70.1	3.6		29.8	27.5	32.1	29.8	2.3
4	66.7	73.2	65.7	68.5	4.1		32.8	28.2	33.2	31.4	2.8
4.5	65.4	71	64.5	67	3.5		34.1	30.3	34.4	32.9	2.3
5	64.4	70.2	63.7	66.1	3.6		35.1	31.1	35.2	33.8	2.3
