# Supplementary material for: Surface hydrophobization of hydrogels via interface dynamics-induced network reconfiguration
Source: Nat Commun. 2024 Jan 3;15:239. doi: 10.1038/s41467-023-44646-5 (PMC10764767; doi:10.1038/s41467-023-44646-5)
Supplement: Supplementary file 10 — Source data [file 41467_2023_44646_MOESM10_ESM.zip › Source data/Figure S8/WCA of gel_DNR mold.xlsx]

## Sheet: Sheet1
Time (min)	WCA-1	WCA-2	WCA-3	WCA-4	Average WCA	Standard deviation		Decline rate-1 (%)	Decline rate-2 (%)	Decline rate-3 (%)	Decline rate-4 (%)	Average	SD
0	116.1	115.7	118	114.6	116.1	1.4		0	0	0	0	0
0.5	109.6	108.2	110.6	112	110.1	1.6		5.6	6.5	6.3	2.3	5.2	2
1	102.1	104.8	107.6	109.9	106.1	3.4		12.1	9.4	8.8	4.1	8.6	3.3
1.5	101.5	100.2	104.4	105.8	103	2.6		12.6	13.4	11.5	7.7	11.3	2.5
2	100.9	97.6	101.2	105	101.2	3		13.1	15.6	14.2	8.4	12.8	3.1
2.5	99.2	97.1	99.6	103.2	99.8	2.5		14.6	16.1	15.6	9.9	14.1	2.8
3	98.5	94.4	97.2	101.9	98	3.1		15.2	18.4	17.6	11.1	15.6	3.3
3.5	95.6	92.5	94.6	100.9	95.9	3.6		17.7	20.1	19.8	12	17.4	3.8
4	94.8	91.4	94.3	100.4	95.2	3.8		18.3	21	20.1	12.4	18	3.9
4.5	92.1	90	90.4	98.4	92.7	3.9		20.7	22.2	23.4	14.1	20.1	4.1
5	91.3	88.8	89.8	97.3	91.8	3.8		21.4	23.2	23.9	15.1	20.9	4
