# Supplementary material for: Surface hydrophobization of hydrogels via interface dynamics-induced network reconfiguration
Source: Nat Commun. 2024 Jan 3;15:239. doi: 10.1038/s41467-023-44646-5 (PMC10764767; doi:10.1038/s41467-023-44646-5)
Supplement: Supplementary file 10 — Source data [file 41467_2023_44646_MOESM10_ESM.zip › Source data/Figure S9/WCA of gel_rough DNR mold.xlsx]

## Sheet: Sheet1
Time (min)	WCA-1	WCA-2	WCA-3	WCA-4	Average	Standard deviation
0	113.9	117.8	113.8	114.6	115	1.9
0.5	109.8	114.3	109.5	109.2	110.7	2.4
1	106.1	112.6	107.5	106.6	108.2	3
1.5	103.6	110.6	105.8	105.4	106.4	3
2	102	109.7	104.1	104.6	105.1	3.3
2.5	100.7	107.2	102.4	101.8	103	2.9
3	98.6	105.6	101.1	100.6	101.5	3
3.5	98.3	104.4	100.4	99.8	100.7	2.6
4	97.2	103.8	99.6	99.6	100.1	2.7
4.5	96.8	102.2	99	98.5	99.1	2.3
5	94.8	101.6	97.9	96.8	97.8	2.9
